# Supplementary material for: The importance of regulated resource reallocation during dynamic environmental shifts in yeast
Source: EMBO J. 2026 Mar 11;45(8):2808–30. doi: 10.1038/s44318-026-00727-x (PMC13084002; doi:10.1038/s44318-026-00727-x)
Supplement: Supplementary file 2 — Dataset EV1 [file 44318_2026_727_MOESM2_ESM.xlsx]

## Sheet: Data
Figure 1C: Two-sided, replicate paired t-test between growth rates of WT + NaCl and mutant + NaCl
Comparisons	p-values
WT vs. msn2∆msn4∆	0.00823735
WT vs. dot6∆-tod6∆	0.00241897
WT vs. quad∆	0.00383325
Figure 1D: same as 1C	p-values
Comparisons	40C heat shock	ethanol	pH 7.5	pH 2.5
WT vs. msn2∆msn4∆	0.000276363	0.00656627	6.7748e-06	0.00524543
WT vs. dot6∆-tod6∆	0.0395058	0.00410472	0.0702834	0.00071363
WT vs. quad∆	0.00771497	0.235387	0.00773973	0.316536
Figure 2: see Fig EV1 below
Figure 5D: Wilcoxon test comparing each gene group to 3504 significantly changing genes
Cluster_a	2.2e-16
Cluter_b	6.326e-07
Cluster_c	1.15e-14
Cluster_d	0.4804
Clutser_e	0.5578
Cluster_f	1.47e-14
Cluster_g	2.2e-16
Figure 6A: FDR values from edgeR analysis
	T10_FDR	T20_FDR	T30_FDR	T40_FDR	T50_FDR	T60_FDR	T90_FDR
DOT6	0.00211218	1.20838e-06	6.23e-05	2.05297e-06	5.43515e-06	9.57133e-08	8.28e-05
TOD6	0.666992	0.0196236	0.0241159	0.152381	0.411392	0.350657	0.873621
Figure 6B, T-test comparing mutant to wild-type
Dot6, Huebert H2O2	0.048
Dot6, Chasman, NaCl	0.0648558
Dot6, Gasch, HS	0.576
Tod6, Huebert, H2O2	0.065	Note TOD6 is close to significant but with an effect opposite to DOT6
Tod6, Chasman, NaCl	0.027243	Note TOD6 is close to significant but with an effect opposite to DOT6
Tod6, Gasch, HS	0.0272	Note TOD6 is close to significant but with an effect opposite to DOT6
Fig 2 and EV1 Figure 1A-D: One-sided, paired t-tests between WT and mutant survival scores
Time After NaCl Addition (minutes)	WT and msn2-msn4-	WT and dot6-tod6-	WT and quad -	WT and ctt1-
0	0.211325	0.074804	0.0917517	0.211325
10	0.112702	0.060594	0.0236069	0.339183
20	0.0101021	0.0614536	0.019011	0.0222335
30	0.000790827	0.0302696	0.0121922	0.00232928
40	0.000258065	0.0185941	0.012118	0.00103826
50	0.00238286	0.150931	0.0293811	0.0014778
60	7.43439e-05	0.397132	0.000483726	0.00140689
90	0.00266211	0.5	0.00371965	0.0115062
120	0.00378472	0.0789897	0.00421282	0.00293258
Figure EV3C: Wilcoxon test comparing distribution between WT and mutant at respective time points
dot6 20 min	2.2e-16
dot6 30 min	2.2e-16
tod6 20 min	0.02539
tod6 30 min	0.01086
dot6tod6 20 min	2.2e-16
dot6tod6 30 min	2.2e-16
Figure EV3F
TET-DOT6 rep 1 20 min	1.165e-10
TET-DOT6 rep 1 30 min	2.42e-08
TET-DOT6 rep 2 20 min	2.2e-16
TET-DOT6 rep 2 30 min	2.2e-16

## Sheet: Legend
Each block lists the test used, p-values (or False Discovery Rates where indicated) for denoted comparisons or time points for tests shown in the figures indicated
