# Supplementary material for: The importance of regulated resource reallocation during dynamic environmental shifts in yeast
Source: EMBO J. 2026 Mar 11;45(8):2808–30. doi: 10.1038/s44318-026-00727-x (PMC13084002; doi:10.1038/s44318-026-00727-x)
Supplement: Supplementary file 3 — Dataset EV2 [file 44318_2026_727_MOESM3_ESM.xlsx]

## Sheet: Enrichment stats
Fig 5A Query Cluster	Comparison Cluster	pvalue	Bonferroni pval (184 tests)	B&H_FDR	# genes in the overlap	# genes in Query Cluster	Total # of genes in Comparison Cluster	Total genes in datafile
Cluster_a	Cluster_500bp-upstream_AtLeast2-STRE	5.53938e-60	1.00263e-57		101	195	455	5468
Cluster_a	Cluster_500bp-upstream_STRE	8.35148e-40	1.51162e-37		155	195	1869	5468
Cluster_a	Cluster_Yeastract-ADR1	8.84e-28	1.63e-25	7.87e-25	55	195	345	6961
Cluster_a	Cluster_Yeastract-SKO1	1.05e-22	1.94e-20	9.32e-20	71	195	730	6961
Cluster_a	Cluster_Yeastract-SPT23	1.88e-19	3.46e-17	1.67e-16	108	195	1773	6961
Cluster_a	Cluster_Yeastract-MSN2	8.08e-16	1.49e-13	7.14e-13	105	195	1879	6961
Cluster_a	Cluster_Yeastract-HOT1	1.11e-15	2.04e-13	9.8e-13	24	195	108	6961
Cluster_a	Cluster_Yeastract-CAD1	6.89e-15	1.27e-12	6.07e-12	38	195	315	6961
Cluster_a	Cluster_Yeastract-FKH1	1.47e-13	2.71e-11	1.29e-10	120	195	2500	6961
Cluster_a	Cluster_Yeastract-CRZ1	1.21e-11	2.23e-09	1.06e-08	31	195	271	6961
Cluster_a	Cluster_Yeastract-YAP6	1.86e-11	3.42e-09	1.62e-08	61	195	915	6961
Cluster_a	Cluster_Yeastract-HAP1	7.08e-10	1.3e-07	6.09e-07	45	195	609	6961
Cluster_a	Cluster_Yeastract-STE12	4.83e-09	8.89e-07	4.11e-06	97	195	2098	6961
Cluster_a	Cluster_Yeastract-MSN4	1.06e-08	1.96e-06	8.98e-06	68	195	1259	6961
Cluster_a	Cluster_Yeastract-SOK2	1.7e-08	3.12e-06	1.44e-05	60	195	1054	6961
Cluster_a	Cluster_Yeastract-CIN5	2.95e-08	5.43e-06	2.48e-05	66	195	1234	6961
Cluster_a	Cluster_Yeastract-NDT80	5.5e-08	1.01e-05	4.62e-05	84	195	1782	6961
Cluster_a	Cluster_Yeastract-YAP5	5.82e-08	1.07e-05	4.88e-05	38	195	535	6961
Cluster_a	Cluster_Yeastract-YAP1	6.55e-08	1.21e-05	5.49e-05	43	195	655	6961
Cluster_a	Cluster_Yeastract-OAF1	9.41e-08	1.73e-05	7.87e-05	39	195	568	6961
Cluster_a	Cluster_Yeastract-GCN4	2.54e-06	0.00046658	0.0020701	56	195	1098	6961
Cluster_a	Cluster_Yeastract-INO2	3.31e-06	0.00060942	0.00268441	50	195	941	6961
Cluster_a	Cluster_Yeastract-TYE7	7.34e-06	0.00134985	0.00588668	28	195	406	6961
Cluster_a	Cluster_Yeastract-PIP2	9.07e-06	0.00166918	0.00723786	22	195	278	6961
Cluster_a	Cluster_Yeastract-FHL1	1.01e-05	0.00185875	0.0080396	48	195	923	6961
Cluster_a	Cluster_Yeastract-HSF1	3.37e-05	0.00619187	0.0260838	25	195	370	6961
Cluster_a	Cluster_Yeastract-STB5	4.01e-05	0.00737113	0.0309171	36	195	646	6961
Cluster_b	Cluster_500bp-upstream_STRE	1.59735e-24	2.8912e-22		140	204	1869	5468
Cluster_b	Cluster_500bp-upstream_AtLeast2-STRE	7.81157e-13	1.41389e-10		50	204	455	5468
Cluster_b	Cluster_Yeastract-MSN2	3.98e-10	7.33e-08	3.44e-07	96	204	1879	6961
Cluster_b	Cluster_Yeastract-STB5	2.08e-08	3.83e-06	1.76e-05	45	204	646	6961
Cluster_b	Cluster_Yeastract-HAP4	1.4e-05	0.00258256	0.011088	20	204	233	6961
Cluster_b	Cluster_Yeastract-SPT23	1.62e-05	0.00298481	0.0127656	79	204	1773	6961
Cluster_b	Cluster_Yeastract-OAF1	1.67e-05	0.00307915	0.0131095	35	204	568	6961
Cluster_b	Cluster_Yeastract-MSN4	2.05e-05	0.00377553	0.015949	61	204	1259	6961
Cluster_c	Cluster_Yeastract-HOT1	7.19e-28	1.32e-25	6.41e-25	23	57	108	6961
Cluster_c	Cluster_Yeastract-SKO1	1.59e-18	2.92e-16	1.41e-15	33	57	730	6961
Cluster_c	Cluster_Yeastract-SOK2	1.06e-13	1.96e-11	9.31e-11	33	57	1054	6961
Cluster_c	Cluster_Yeastract-ADR1	1.12e-11	2.06e-09	9.79e-09	19	57	345	6961
Cluster_c	Cluster_Yeastract-SKN7	3.57e-10	6.56e-08	3.09e-07	22	57	589	6961
Cluster_c	Cluster_Yeastract-MSN2	3.99e-10	7.33e-08	3.45e-07	38	57	1879	6961
Cluster_c	Cluster_Yeastract-INO2	5.9e-10	1.09e-07	5.09e-07	27	57	941	6961
Cluster_c	Cluster_Yeastract-SUT1	6.06e-10	1.11e-07	5.22e-07	15	57	245	6961
Cluster_c	Cluster_Yeastract-CIN5	2.11e-09	3.88e-07	1.81e-06	30	57	1234	6961
Cluster_c	Cluster_Yeastract-PHD1	3.62e-09	6.66e-07	3.09e-06	22	57	665	6961
Cluster_c	Cluster_Yeastract-SFL1	1.87e-07	3.43e-05	0.00015596	13	57	271	6961
Cluster_c	Cluster_Yeastract-YAP6	2.6e-07	4.78e-05	0.0002158	23	57	915	6961
Cluster_c	Cluster_Yeastract-TUP1	2.91e-07	5.35e-05	0.00024124	18	57	567	6961
Cluster_c	Cluster_Yeastract-HAP1	8.43e-07	0.00015516	0.00069463	18	57	609	6961
Cluster_c	Cluster_Yeastract-CYC8	9.81e-07	0.00018042	0.00080638	12	57	262	6961
Cluster_c	Cluster_Yeastract-NRG1	1.02e-06	0.00018692	0.00083742	13	57	314	6961
Cluster_c	Cluster_500bp-upstream_AtLeast2-STRE	1.99356e-06	0.000360834		17	57	455	5468
Cluster_c	Cluster_Yeastract-TEC1	2.63e-06	0.00048317	0.00214082	16	57	523	6961
Cluster_c	Cluster_Yeastract-SPT23	2.81e-06	0.00051631	0.00228453	31	57	1773	6961
Cluster_c	Cluster_500bp-upstream_STRE	6.74809e-06	0.00122141		36	57	1869	5468
Cluster_c	Cluster_Yeastract-OAF1	7.68e-06	0.00141244	0.00615168	16	57	568	6961
Cluster_c	Cluster_Yeastract-RDS2	7.77e-06	0.00142916	0.006216	10	57	215	6961
Cluster_c	Cluster_Yeastract-STB5	9.17e-06	0.00168724	0.00730849	17	57	646	6961
Cluster_c	Cluster_Yeastract-NDT80	1.09e-05	0.00200928	0.0086546	30	57	1782	6961
Cluster_c	Cluster_Yeastract-INO4	1.42e-05	0.00261294	0.0112322	23	57	1147	6961
Cluster_c	Cluster_Yeastract-TYE7	1.73e-05	0.00318788	0.0135286	13	57	406	6961
Cluster_c	Cluster_Yeastract-MIG1	2.14e-05	0.00393883	0.0166278	12	57	353	6961
Cluster_c	Cluster_Yeastract-FLO8	5.49e-05	0.0101049	0.042273	11	57	327	6961
Cluster_d	Cluster_500bp-upstream_GATGAG	1.34587e-49	2.43602e-47		137	166	1540	5468
Cluster_d	Cluster_Yeastract-ABF1	1.68e-05	0.00309794	0.0131712	43	166	953	6961
Cluster_e	Cluster_500bp-upstream_GATGAG	3.17729e-06	0.000575089		73	163	1540	5468
Cluster_f	Cluster_Yeastract-MSN2	2.46e-10	4.53e-08	2.13e-07	45	72	1879	6961
Cluster_f	Cluster_Yeastract-INO2	6.26e-10	1.15e-07	5.39e-07	31	72	941	6961
Cluster_f	Cluster_Yeastract-HAP1	3.68e-09	6.77e-07	3.14e-06	24	72	609	6961
Cluster_f	Cluster_Yeastract-SWI4	2.89e-08	5.31e-06	2.44e-05	21	72	518	6961
Cluster_f	Cluster_Yeastract-SOK2	1.84e-07	3.39e-05	0.00015364	29	72	1054	6961
Cluster_f	Cluster_Yeastract-MET31	2.32e-07	4.26e-05	0.00019302	12	72	179	6961
Cluster_f	Cluster_Yeastract-RAP1	8.5e-07	0.00015639	0.00069955	35	72	1563	6961
Cluster_f	Cluster_Yeastract-GCN4	1.65e-06	0.00030374	0.00135135	28	72	1098	6961
Cluster_f	Cluster_Yeastract-CYC8	2.2e-06	0.00040409	0.0017952	13	72	262	6961
Cluster_f	Cluster_Yeastract-TUP1	2.93e-06	0.00053918	0.00237916	19	72	567	6961
Cluster_f	Cluster_Yeastract-INO4	4.01e-06	0.00073741	0.00324409	28	72	1147	6961
Cluster_f	Cluster_Yeastract-MET4	5.97e-06	0.00109758	0.00479988	12	72	243	6961
Cluster_f	Cluster_Yeastract-MSN4	8.02e-06	0.00147644	0.00640798	29	72	1259	6961
Cluster_f	Cluster_Yeastract-CBF1	1.08e-05	0.00198147	0.008586	24	72	931	6961
Cluster_f	Cluster_Yeastract-WAR1	1.14e-05	0.00209582	0.0090402	11	72	216	6961
Cluster_f	Cluster_Yeastract-ACE2	1.61e-05	0.00295601	0.0127029	11	72	224	6961
Cluster_f	Cluster_Yeastract-TEC1	1.65e-05	0.00304415	0.0129855	17	72	523	6961
Cluster_f	Cluster_Yeastract-MET32	1.66e-05	0.00305072	0.0130476	15	72	415	6961
Cluster_f	Cluster_Yeastract-STE12	1.68e-05	0.00308868	0.0131712	39	72	2098	6961
Cluster_f	Cluster_Yeastract-CRZ1	1.81e-05	0.00332794	0.0141361	12	72	271	6961
Cluster_f	Cluster_Yeastract-SPT23	1.81e-05	0.00333182	0.0141361	35	72	1773	6961
Cluster_f	Cluster_Yeastract-YAP1	2.38e-05	0.00438654	0.0184688	19	72	655	6961
Cluster_f	Cluster_Yeastract-HAL9	3.52e-05	0.00646826	0.0271744	8	72	123	6961
Cluster_g	Cluster_Yeastract-SFP1	3.33e-23	6.14e-21	2.96e-20	50	150	459	6961
Cluster_g	Cluster_Yeastract-FKH2	2.56e-20	4.71e-18	2.27e-17	85	150	1548	6961
Cluster_g	Cluster_Yeastract-IFH1	1.68e-15	3.09e-13	1.48e-12	39	150	420	6961
Cluster_g	Cluster_Yeastract-FKH1	1.03e-14	1.9e-12	9.06e-12	100	150	2500	6961
Cluster_g	Cluster_Yeastract-MCM1	1.27e-14	2.34e-12	1.12e-11	45	150	592	6961
Cluster_g	Cluster_Yeastract-TUP1	1.45e-12	2.66e-10	1.27e-09	41	150	567	6961
Cluster_g	Cluster_Yeastract-SPT23	1.95e-12	3.58e-10	1.71e-09	78	150	1773	6961
Cluster_g	Cluster_Yeastract-GZF3	1.93e-11	3.56e-09	1.68e-08	31	150	362	6961
Cluster_g	Cluster_Yeastract-ROX1	1.38e-10	2.54e-08	1.2e-07	32	150	415	6961
Cluster_g	Cluster_Yeastract-SWI4	1.48e-10	2.73e-08	1.29e-07	36	150	518	6961
Cluster_g	Cluster_Yeastract-MIG2	2.15e-10	3.95e-08	1.87e-07	29	150	350	6961
Cluster_g	Cluster_Yeastract-MET4	1.55e-09	2.86e-07	1.33e-06	23	150	243	6961
Cluster_g	Cluster_Yeastract-FHL1	1.61e-09	2.96e-07	1.38e-06	48	150	923	6961
Cluster_g	Cluster_Yeastract-STE12	1.85e-09	3.4e-07	1.59e-06	80	150	2098	6961
Cluster_g	Cluster_Yeastract-HPC2	2.12e-09	3.89e-07	1.81e-06	13	150	70	6961
Cluster_g	Cluster_Yeastract-MBP1	4.81e-09	8.86e-07	4.1e-06	30	150	425	6961
Cluster_g	Cluster_Yeastract-YRR1	5.27e-09	9.7e-07	4.48e-06	40	150	706	6961
Cluster_g	Cluster_Yeastract-WAR1	5.32e-09	9.78e-07	4.52e-06	21	150	216	6961
Cluster_g	Cluster_Yeastract-RAP1	7.19e-09	1.32e-06	6.1e-06	65	150	1563	6961
Cluster_g	Cluster_Yeastract-SKN7	1.86e-08	3.42e-06	1.57e-05	35	150	589	6961
Cluster_g	Cluster_Yeastract-CYC8	3.36e-08	6.18e-06	2.83e-05	22	150	262	6961
Cluster_g	Cluster_Yeastract-STB5	1.9e-07	3.5e-05	0.00015827	35	150	646	6961
Cluster_g	Cluster_Yeastract-INO4	2.45e-07	4.51e-05	0.0002036	50	150	1147	6961
Cluster_g	Cluster_Yeastract-MSN2	3.58e-07	6.59e-05	0.00029642	69	150	1879	6961
Cluster_g	Cluster_Yeastract-PHD1	3.86e-07	7.1e-05	0.00031922	35	150	665	6961
Cluster_g	Cluster_Yeastract-LEU3	3.87e-07	7.11e-05	0.00031966	16	150	164	6961
Cluster_g	Cluster_Yeastract-FLO8	4.14e-07	7.62e-05	0.00034155	23	150	327	6961
Cluster_g	Cluster_Yeastract-MIG1	1.59e-06	0.00029221	0.0013038	23	150	353	6961
Cluster_g	Cluster_Yeastract-ECM22	1.66e-06	0.00030505	0.00135788	19	150	252	6961
Cluster_g	Cluster_Yeastract-TEC1	1.67e-06	0.00030803	0.00136439	29	150	523	6961
Cluster_g	Cluster_Yeastract-INO2	4.67e-06	0.00085887	0.00377336	41	150	941	6961
Cluster_g	Cluster_Yeastract-CIN5	5.68e-06	0.00104557	0.00458376	49	150	1234	6961
Cluster_g	Cluster_Yeastract-SOK2	5.76e-06	0.00106028	0.00464256	44	150	1054	6961
Cluster_g	Cluster_Yeastract-YAP6	5.86e-06	0.00107868	0.0047173	40	150	915	6961
Cluster_g	Cluster_Yeastract-NDT80	7.01e-06	0.00128998	0.00562903	63	150	1782	6961
Cluster_g	Cluster_Yeastract-REB1	1.57e-05	0.00289425	0.012403	49	150	1279	6961
Cluster_g	Cluster_Yeastract-SFL1	1.86e-05	0.00342469	0.0144894	18	150	271	6961
Cluster_g	Cluster_Yeastract-NDD1	2.4e-05	0.00441291	0.0186	11	150	111	6961
Cluster_g	Cluster_Yeastract-STP2	3.49e-05	0.00642879	0.0269777	18	150	284	6961
Cluster_j	Cluster_Yeastract-LYS14	7.17e-08	1.32e-05	6e-05	7	100	27	6961
Cluster_j	Cluster_Yeastract-STE12	3.51e-06	0.00064524	0.0028431	52	100	2098	6961

## Sheet: Fig5_TFtarget-matrix
UID	NAME	ABF1	ACE2	ADR1	CAD1	CBF1	CIN5	CRZ1	CYC8	ECM22	FHL1	FKH1	FKH2	FLO8	GCN4	GZF3	HAL9	HAP1	HAP4	HOT1	HPC2	HSF1	IFH1	INO2	INO4	LEU3	LYS14	MBP1	MCM1	MET31	MET32	MET4	MIG1	MIG2	MSN2	MSN4	NDD1	NDT80	NRG1	OAF1	PHD1	PIP2	RAP1	RDS2	REB1	ROX1	SFL1	SFP1	SKN7
Cluster_a		0	0	0	0	0	0	0	0	0	0	0	0	0	0	0	0	0	0	0	0	0	0	0	0	0	0	0	0	0	0	0	0	0	0	0	0	0	0	0	0	0	0	0	0	0	0	0	0
YDR342C	YDR342C ... HXT7 hexose transport glucose transporter activity* mitochondrion* | YDR343C	.	.	1	0	.	1	1	.	.	0	1	.	.	1	.	.	1	.	0	.	0	.	1	.	.	.	.	.	.	.	.	.	.	1	1	.	1	.	0	.	0	.	.	.	.	.	.	.
YFR052C-A	YFR052C-A … Dubious Dubious open reading frame unlikely to encode a functional protein, based on available experimental and comparative sequence dataYGL014C-A	.	.	0	0	.	0	0	.	.	0	0	.	.	0	.	.	0	.	0	.	0	.	0	.	.	.	.	.	.	.	.	.	.	0	0	.	0	.	0	.	0	.	.	.	.	.	.	.
YAL005C	YAL005C ... SSA1 protein folding* ATPase activity* cytoplasm* | YAL007C	.	.	0	1	.	1	1	.	.	1	1	.	.	1	.	.	0	.	1	.	1	.	1	.	.	.	.	.	.	.	.	.	.	1	1	.	1	.	1	.	0	.	.	.	.	.	.	.
YMR290W-A	YMR290W-A ... | YMR291W	.	.	0	0	.	0	0	.	.	0	1	.	.	0	.	.	0	.	0	.	0	.	0	.	.	.	.	.	.	.	.	.	.	0	0	.	0	.	0	.	0	.	.	.	.	.	.	.
YJR114W	YJR114W ... SRF2 biological process unknown molecular function unknown cellular component unknown | YJR115W	.	.	0	0	.	0	0	.	.	1	1	.	.	0	.	.	0	.	0	.	0	.	0	.	.	.	.	.	.	.	.	.	.	0	0	.	0	.	0	.	0	.	.	.	.	.	.	.
YGR174W-A	YGR174W-A ... YGR174W-A biological process unknown molecular function unknown cellular component unknown | YGR175C	.	.	0	0	.	0	0	.	.	0	1	.	.	0	.	.	0	.	0	.	0	.	0	.	.	.	.	.	.	.	.	.	.	0	0	.	0	.	0	.	0	.	.	.	.	.	.	.
YCL041C	YCL041C ... | YCL042W	.	.	0	0	.	0	0	.	.	1	1	.	.	0	.	.	0	.	0	.	0	.	0	.	.	.	.	.	.	.	.	.	.	1	1	.	1	.	1	.	0	.	.	.	.	.	.	.
YFR053C	YFR053C iESR cluster HXK1 glucose metabolism* hexokinase activity cytosol | YFR054C	.	.	1	0	.	1	1	.	.	0	1	.	.	0	.	.	0	.	0	.	0	.	1	.	.	.	.	.	.	.	.	.	.	1	1	.	1	.	0	.	0	.	.	.	.	.	.	.
YDR119W-A	YDR119W-A YDR119W-A YDR374W-A	.	.	0	0	.	0	0	.	.	0	0	.	.	0	.	.	1	.	0	.	0	.	0	.	.	.	.	.	.	.	.	.	.	0	0	.	1	.	0	.	0	.	.	.	.	.	.	.
YIL160C	YIL160C ... POT1 fatty acid beta-oxidation acetyl-CoA C-acyltransferase activiperoxisomal matrix | YIL161W	.	.	1	0	.	0	0	.	.	0	1	.	.	0	.	.	0	.	0	.	0	.	0	.	.	.	.	.	.	.	.	.	.	1	0	.	1	.	1	.	1	.	.	.	.	.	.	.
YDL130W-A	YDL130W-A ... STF1 ATP synthesis coupled proton t molecular function unknown proton-transporting ATP synthase co | YDL131W	.	.	0	0	.	0	0	.	.	1	0	.	.	0	.	.	0	.	0	.	0	.	0	.	.	.	.	.	.	.	.	.	.	0	1	.	0	.	0	.	0	.	.	.	.	.	.	.
YKL065W-A	YKL065W-A YKL065W-A YLR146W-A	.	.	0	0	.	0	0	.	.	0	0	.	.	0	.	.	0	.	0	.	0	.	0	.	.	.	.	.	.	.	.	.	.	0	0	.	0	.	0	.	0	.	.	.	.	.	.	.
YGR225W	YGR225W ... AMA1 sporulation (sensu Fungi)* enzyme activator activity anaphase-promoting complex | YGR226C	.	.	0	0	.	0	0	.	.	0	1	.	.	0	.	.	0	.	0	.	0	.	0	.	.	.	.	.	.	.	.	.	.	0	0	.	1	.	0	.	0	.	.	.	.	.	.	.
YGR201C	YGR201C iESR cluster YGR201C biological process unknown molecular function unknown cellular component unknown | YGR202C	.	.	0	1	.	1	0	.	.	0	0	.	.	0	.	.	0	.	0	.	0	.	0	.	.	.	.	.	.	.	.	.	.	0	0	.	1	.	0	.	0	.	.	.	.	.	.	.
YGR236C	YGR236C ... SPG1 biological process unknown molecular function unknown mitochondrion | YGR237C	.	.	1	0	.	1	0	.	.	0	0	.	.	0	.	.	0	.	0	.	0	.	0	.	.	.	.	.	.	.	.	.	.	0	0	.	0	.	0	.	0	.	.	.	.	.	.	.
YDR171W	YDR171W iESR cluster HSP42 response to stress* unfolded protein binding cytoplasm* | YDR172W	.	.	1	0	.	0	0	.	.	0	1	.	.	0	.	.	0	.	0	.	1	.	1	.	.	.	.	.	.	.	.	.	.	1	1	.	1	.	0	.	0	.	.	.	.	.	.	.
YER103W	YER103W iESR cluster SSA4 response to stress* unfolded protein binding cytoplasm* | YER104W	.	.	0	0	.	1	0	.	.	1	1	.	.	0	.	.	0	.	0	.	1	.	0	.	.	.	.	.	.	.	.	.	.	1	1	.	0	.	0	.	1	.	.	.	.	.	.	.
YJL144W	YJL144W iESR cluster YJL144W response to dessication molecular function unknown cytoplasm | YJL145W	.	.	0	0	.	0	0	.	.	0	1	.	.	0	.	.	0	.	0	.	1	.	0	.	.	.	.	.	.	.	.	.	.	0	0	.	0	.	0	.	0	.	.	.	.	.	.	.
YEL039C	YEL039C iESR cluster CYC7 electron transport electron carrier activity mitochondrial intermembrane space | YEL040W	.	.	0	0	.	1	0	.	.	0	1	.	.	0	.	.	1	.	0	.	0	.	0	.	.	.	.	.	.	.	.	.	.	0	0	.	0	.	0	.	0	.	.	.	.	.	.	.
YER054C	YER054C ... GIP2 protein amino acid dephosphory protein phosphatase regulator activprotein phosphatase type 1 complex | YER055C	.	.	1	0	.	0	0	.	.	0	0	.	.	0	.	.	0	.	0	.	0	.	0	.	.	.	.	.	.	.	.	.	.	1	1	.	0	.	0	.	0	.	.	.	.	.	.	.
YDR034W-B	YDR034W-B ... YDR034W-B biological process unknown molecular function unknown cellular component unknown | YDR035W	.	.	0	1	.	0	0	.	.	0	1	.	.	1	.	.	0	.	0	.	0	.	0	.	.	.	.	.	.	.	.	.	.	1	0	.	0	.	0	.	0	.	.	.	.	.	.	.
YDR070C	YDR070C iESR cluster FMP16 biological process unknown molecular function unknown mitochondrion | YDR071C	.	.	1	0	.	0	0	.	.	0	0	.	.	0	.	.	0	.	0	.	0	.	0	.	.	.	.	.	.	.	.	.	.	0	0	.	0	.	0	.	0	.	.	.	.	.	.	.
YOL052C-A	YOL052C-A ... DDR2 response to stress molecular function unknown cytoplasm* | YOL053W	.	.	0	1	.	1	1	.	.	0	1	.	.	1	.	.	1	.	0	.	0	.	1	.	.	.	.	.	.	.	.	.	.	1	1	.	1	.	1	.	0	.	.	.	.	.	.	.
YMR174C	YMR174C iESR cluster PAI3 vacuolar protein catabolism endopeptidase inhibitor activity cytoplasm | YMR175W	.	.	0	0	.	0	0	.	.	0	1	.	.	0	.	.	0	.	0	.	0	.	0	.	.	.	.	.	.	.	.	.	.	1	1	.	0	.	0	.	0	.	.	.	.	.	.	.
YMR175W	YMR175W ... SIP18 response to osmotic stress* phospholipid binding soluble fraction | YMR175W-A	.	.	0	1	.	0	0	.	.	0	1	.	.	0	.	.	0	.	0	.	0	.	0	.	.	.	.	.	.	.	.	.	.	0	1	.	0	.	0	.	0	.	.	.	.	.	.	.
YCL048W-A	YCL048W-A YCL048W-A YDL007C-A	.	.	0	0	.	0	0	.	.	0	0	.	.	0	.	.	0	.	0	.	0	.	0	.	.	.	.	.	.	.	.	.	.	0	0	.	1	.	0	.	0	.	.	.	.	.	.	.
YGR256W	YGR256W iESR cluster GND2 glucose metabolism phosphogluconate dehydrogenase (deccytosol | YGR257C	.	.	0	1	.	1	0	.	.	0	0	.	.	0	.	.	0	.	0	.	0	.	0	.	.	.	.	.	.	.	.	.	.	1	0	.	1	.	0	.	0	.	.	.	.	.	.	.
YMR169C	YMR169C iESR cluster ALD3 response to stress* aldehyde dehydrogenase activity cytoplasm | YMR170C	.	.	1	1	.	1	0	.	.	0	0	.	.	0	.	.	0	.	0	.	0	.	0	.	.	.	.	.	.	.	.	.	.	1	0	.	1	.	0	.	0	.	.	.	.	.	.	.
YBR117C	YBR117C ... TKL2 pentose-phosphate shunt transketolase activity cytoplasm* | YBR118W	.	.	0	1	.	1	0	.	.	1	1	.	.	0	.	.	0	.	0	.	1	.	0	.	.	.	.	.	.	.	.	.	.	1	0	.	1	.	0	.	0	.	.	.	.	.	.	.
YDL204W	YDL204W iESR cluster RTN2 biological process unknown molecular function unknown endoplasmic reticulum | YDL205C	.	.	0	0	.	1	0	.	.	0	1	.	.	1	.	.	0	.	0	.	0	.	0	.	.	.	.	.	.	.	.	.	.	0	1	.	1	.	0	.	0	.	.	.	.	.	.	.
YPL223C	YPL223C ... GRE1 response to stress* molecular function unknown cytoplasm | YPL224C	.	.	0	0	.	0	0	.	.	0	0	.	.	0	.	.	1	.	1	.	0	.	1	.	.	.	.	.	.	.	.	.	.	1	1	.	1	.	0	.	0	.	.	.	.	.	.	.
YHR139C	YHR139C ... SPS100 spore wall assembly (sensu Fun molecular function unknown spore wall (sensu Fungi) | YHR139C-A	.	.	0	0	.	1	1	.	.	1	0	.	.	1	.	.	0	.	1	.	0	.	0	.	.	.	.	.	.	.	.	.	.	1	1	.	0	.	0	.	0	.	.	.	.	.	.	.
YNR034W-A	YNR034W-A ... YNR034W-A biological process unknown molecular function unknown cytoplasm | YNR035C	.	.	0	1	.	1	0	.	.	0	1	.	.	0	.	.	0	.	0	.	0	.	0	.	.	.	.	.	.	.	.	.	.	1	0	.	1	.	0	.	0	.	.	.	.	.	.	.
YMR090W	YMR090W iESR cluster YMR090W biological process unknown molecular function unknown cytoplasm | YMR091C	.	.	0	1	.	1	0	.	.	0	0	.	.	0	.	.	0	.	0	.	0	.	0	.	.	.	.	.	.	.	.	.	.	1	0	.	1	.	0	.	0	.	.	.	.	.	.	.
YBR072W	YBR072W iESR cluster HSP26 response to stress* unfolded protein binding cytoplasm* | YBR073W	.	.	0	1	.	1	0	.	.	0	1	.	.	1	.	.	1	.	1	.	1	.	0	.	.	.	.	.	.	.	.	.	.	1	1	.	1	.	1	.	0	.	.	.	.	.	.	.
YMR250W	YMR250W iESR cluster GAD1 response to oxidative stress* glutamate decarboxylase activity cytoplasm | YMR251W	.	.	0	1	.	0	0	.	.	0	1	.	.	1	.	.	0	.	0	.	0	.	0	.	.	.	.	.	.	.	.	.	.	0	0	.	0	.	0	.	0	.	.	.	.	.	.	.
YIL136W	YIL136W iESR cluster OM45 biological process unknown molecular function unknown mitochondrial outer membrane | YIL137C	.	.	1	0	.	1	0	.	.	0	1	.	.	0	.	.	0	.	0	.	0	.	1	.	.	.	.	.	.	.	.	.	.	0	0	.	0	.	0	.	0	.	.	.	.	.	.	.
YGR248W	YGR248W iESR cluster SOL4 biological process unknown 6-phosphogluconolactonase activity cytoplasm* | YGR249W	.	.	1	1	.	1	0	.	.	0	0	.	.	0	.	.	1	.	0	.	1	.	0	.	.	.	.	.	.	.	.	.	.	1	0	.	0	.	0	.	1	.	.	.	.	.	.	.
YOR173W	YOR173W iESR cluster DCS2 biological process unknown molecular function unknown cytoplasm | YOR174W	.	.	0	1	.	0	0	.	.	0	1	.	.	1	.	.	0	.	0	.	0	.	0	.	.	.	.	.	.	.	.	.	.	0	1	.	0	.	0	.	0	.	.	.	.	.	.	.
YHR096C	YHR096C iESR cluster HXT5 hexose transport glucose transporter activity* plasma membrane | YHR097C	.	.	1	0	.	0	1	.	.	0	1	.	.	1	.	.	1	.	0	.	0	.	1	.	.	.	.	.	.	.	.	.	.	1	1	.	1	.	1	.	0	.	.	.	.	.	.	.
YDL223C	YDL223C ... HBT1 cellular morphogenesis during molecular function unknown mating projection | YDL224C	.	.	0	1	.	0	0	.	.	0	0	.	.	1	.	.	0	.	0	.	0	.	0	.	.	.	.	.	.	.	.	.	.	1	1	.	0	.	0	.	0	.	.	.	.	.	.	.
YDL222C	YDL222C iESR cluster FMP45 cell wall organization and bio molecular function unknown mitochondrion* | YDL223C	.	.	1	0	.	0	0	.	.	1	0	.	.	1	.	.	0	.	0	.	0	.	0	.	.	.	.	.	.	.	.	.	.	1	1	.	0	.	1	.	0	.	.	.	.	.	.	.
YML128C	YML128C iESR cluster MSC1 meiotic recombination molecular function unknown mitochondrion* | YML129C	.	.	1	1	.	1	0	.	.	0	1	.	.	0	.	.	0	.	0	.	0	.	0	.	.	.	.	.	.	.	.	.	.	0	0	.	0	.	1	.	0	.	.	.	.	.	.	.
YGR088W	YGR088W iESR cluster CTT1 response to stress catalase activity cytoplasm | YGR089W	.	.	0	0	.	1	0	.	.	0	1	.	.	1	.	.	1	.	1	.	0	.	1	.	.	.	.	.	.	.	.	.	.	1	1	.	1	.	0	.	0	.	.	.	.	.	.	.
YOL084W	YOL084W iESR cluster PHM7 biological process unknown molecular function unknown vacuole (sensu Fungi) | YOL085C	.	.	1	0	.	1	1	.	.	1	0	.	.	1	.	.	1	.	1	.	0	.	1	.	.	.	.	.	.	.	.	.	.	1	1	.	1	.	1	.	1	.	.	.	.	.	.	.
YLR178C	YLR178C iESR cluster TFS1 regulation of proteolysis and lipid binding* soluble fraction | YLR179C	.	.	1	1	.	0	0	.	.	1	1	.	.	0	.	.	0	.	0	.	0	.	0	.	.	.	.	.	.	.	.	.	.	1	0	.	0	.	0	.	0	.	.	.	.	.	.	.
YJR096W	YJR096W iESR cluster YJR096W arabinose catabolism* aldo-keto reductase activity* cytoplasm* | YJR097W	.	.	0	1	.	0	0	.	.	0	0	.	.	0	.	.	0	.	0	.	0	.	0	.	.	.	.	.	.	.	.	.	.	0	0	.	0	.	1	.	0	.	.	.	.	.	.	.
YOR120W	YOR120W ... GCY1 response to salt stress* aldo-keto reductase activity cytoplasm* | YOR121C	.	.	0	0	.	1	0	.	.	0	1	.	.	1	.	.	0	.	1	.	0	.	0	.	.	.	.	.	.	.	.	.	.	1	0	.	0	.	0	.	0	.	.	.	.	.	.	.
YDR453C	YDR453C iESR cluster TSA2 regulation of cell redox homeo thioredoxin peroxidase activity nucleus | YDR454C	.	.	0	0	.	0	0	.	.	0	0	.	.	1	.	.	0	.	0	.	0	.	0	.	.	.	.	.	.	.	.	.	.	1	1	.	0	.	0	.	0	.	.	.	.	.	.	.
YDR533C	YDR533C iESR cluster HSP31 biological process unknown unfolded protein binding* soluble fraction | YDR534C	.	.	0	1	.	1	0	.	.	0	1	.	.	1	.	.	0	.	0	.	0	.	0	.	.	.	.	.	.	.	.	.	.	1	0	.	1	.	0	.	0	.	.	.	.	.	.	.
YKL163W	YKL163W ... PIR3 cell wall organization and bio structural constituent of cell wallcell wall (sensu Fungi) | YKL164C	.	.	0	0	.	1	0	.	.	0	0	.	.	1	.	.	1	.	0	.	0	.	0	.	.	.	.	.	.	.	.	.	.	0	0	.	0	.	0	.	0	.	.	.	.	.	.	.
YGR008C	YGR008C iESR cluster STF2 ATP synthesis coupled proton t molecular function unknown proton-transporting ATP synthase co | YGR009C	.	.	1	0	.	0	0	.	.	0	1	.	.	0	.	.	0	.	0	.	0	.	1	.	.	.	.	.	.	.	.	.	.	0	0	.	0	.	0	.	0	.	.	.	.	.	.	.
YKL026C	YKL026C iESR cluster GPX1 response to oxidative stress glutathione peroxidase activity cellular component unknown | YKL027W	.	.	0	0	.	1	0	.	.	0	1	.	.	0	.	.	0	.	0	.	0	.	0	.	.	.	.	.	.	.	.	.	.	0	0	.	1	.	0	.	0	.	.	.	.	.	.	.
YPL186C	YPL186C iESR cluster UIP4 biological process unknown molecular function unknown endoplasmic reticulum* | YPL187W	.	.	0	1	.	0	0	.	.	0	0	.	.	0	.	.	0	.	0	.	0	.	0	.	.	.	.	.	.	.	.	.	.	0	0	.	0	.	0	.	0	.	.	.	.	.	.	.
YBR285W	YBR285W iESR cluster YBR285W biological process unknown molecular function unknown cellular component unknown | YBR286W	.	.	0	0	.	0	0	.	.	0	0	.	.	0	.	.	0	.	0	.	0	.	0	.	.	.	.	.	.	.	.	.	.	0	0	.	1	.	0	.	0	.	.	.	.	.	.	.
YCL040W	YCL040W iESR cluster GLK1 carbohydrate metabolism* glucokinase activity cytosol | YCL041C	.	.	0	0	.	0	1	.	.	1	1	.	.	1	.	.	1	.	1	.	0	.	1	.	.	.	.	.	.	.	.	.	.	1	1	.	1	.	0	.	0	.	.	.	.	.	.	.
YBL064C	YBL064C iESR cluster PRX1 regulation of cell redox homeo thioredoxin peroxidase activity mitochondrion | YBL065W	.	.	0	1	.	1	0	.	.	0	1	.	.	0	.	.	1	.	0	.	0	.	0	.	.	.	.	.	.	.	.	.	.	0	1	.	0	.	1	.	1	.	.	.	.	.	.	.
YFR017C	YFR017C ... YFR017C biological process unknown molecular function unknown cytoplasm | YFR018C	.	.	1	0	.	1	0	.	.	1	1	.	.	1	.	.	0	.	0	.	0	.	1	.	.	.	.	.	.	.	.	.	.	1	1	.	1	.	1	.	0	.	.	.	.	.	.	.
YER037W	YER037W iESR cluster PHM8 biological process unknown molecular function unknown cytoplasm* | YER038C	.	.	1	0	.	1	0	.	.	0	1	.	.	1	.	.	0	.	1	.	1	.	1	.	.	.	.	.	.	.	.	.	.	1	1	.	1	.	0	.	0	.	.	.	.	.	.	.
YDR391C	YDR391C ... YDR391C biological process unknown molecular function unknown cytoplasm* | YDR392W	.	.	0	0	.	0	0	.	.	0	0	.	.	0	.	.	0	.	0	.	0	.	0	.	.	.	.	.	.	.	.	.	.	0	0	.	0	.	0	.	0	.	.	.	.	.	.	.
YER121W	YER121W ... | YER122C	.	.	1	0	.	0	0	.	.	0	1	.	.	0	.	.	0	.	0	.	0	.	0	.	.	.	.	.	.	.	.	.	.	0	0	.	0	.	0	.	0	.	.	.	.	.	.	.
YDL110C	YDL110C … iESR cluster TMA17 biological process unknown molecular function unknown | Protein of unknown function that associates with ribosomes; heterozygous deletion demonstrated increases in chromosome instability in a rad9 deletion background; protein abundance is decreased upon intracellular iron depletionYDL111C	.	.	1	1	.	0	0	.	.	0	1	.	.	0	.	.	1	.	0	.	0	.	0	.	.	.	.	.	.	.	.	.	.	0	0	.	0	.	1	.	1	.	.	.	.	.	.	.
YBR183W	YBR183W iESR cluster YPC1 ceramide metabolism ceramidase activity endoplasmic reticulum | YBR184W	.	.	0	0	.	0	0	.	.	1	0	.	.	0	.	.	1	.	0	.	0	.	0	.	.	.	.	.	.	.	.	.	.	1	0	.	0	.	1	.	0	.	.	.	.	.	.	.
YNL274C	YNL274C … iESR cluster GOR1 metabolism "oxidoreductase activity, acti | Glyoxylate reductase; null mutation results in increased biomass after diauxic shift; the authentic, non-tagged protein is detected in highly purified mitochondria in high-throughput studiesYNL275W	.	.	0	1	.	0	0	.	.	0	1	.	.	0	.	.	0	.	0	.	0	.	0	.	.	.	.	.	.	.	.	.	.	0	0	.	0	.	0	.	0	.	.	.	.	.	.	.
YDR018C	YDR018C ... YDR018C phospholipid biosynthesis acyltransferase activity cellular component unknown | YDR019C	.	.	0	0	.	0	0	.	.	0	0	.	.	0	.	.	0	.	1	.	0	.	0	.	.	.	.	.	.	.	.	.	.	0	0	.	0	.	0	.	0	.	.	.	.	.	.	.
YOL047C	YOL047C ... YOL047C biological process unknown molecular function unknown cytoplasm | YOL048C	.	.	0	0	.	0	0	.	.	0	1	.	.	0	.	.	0	.	0	.	0	.	0	.	.	.	.	.	.	.	.	.	.	0	0	.	1	.	0	.	0	.	.	.	.	.	.	.
YPL230W	YPL230W … iESR cluster USV1 biological process unknown molecular function unknown | Putative transcription factor containing a C2H2 zinc finger; mutation affects transcriptional regulation of genes involved in growth on non-fermentable carbon sources, response to salt stress and cell wall biosynthesisYPL231W	.	.	1	0	.	0	1	.	.	1	1	.	.	1	.	.	1	.	0	.	0	.	1	.	.	.	.	.	.	.	.	.	.	1	1	.	1	.	1	.	0	.	.	.	.	.	.	.
YBR126C	YBR126C iESR cluster TPS1 response to stress* "alpha,alpha-trehalose-phosphate syn"cytoplasm* | YBR127C	.	.	1	0	.	0	1	.	.	1	1	.	.	0	.	.	0	.	1	.	0	.	0	.	.	.	.	.	.	.	.	.	.	1	0	.	1	.	1	.	0	.	.	.	.	.	.	.
YPR184W	YPR184W iESR cluster GDB1 glycogen catabolism 4-alpha-glucanotransferase activitycytoplasm* | YPR185W	.	.	0	1	.	1	0	.	.	0	1	.	.	0	.	.	0	.	0	.	0	.	0	.	.	.	.	.	.	.	.	.	.	1	1	.	1	.	0	.	0	.	.	.	.	.	.	.
YML100W	YML100W iESR cluster TSL1 response to stress* enzyme regulator activity "alpha,alpha-trehalose-phosphate syn" | YML100W-A	.	.	1	0	.	0	1	.	.	0	1	.	.	0	.	.	1	.	0	.	1	.	1	.	.	.	.	.	.	.	.	.	.	1	1	.	1	.	1	.	0	.	.	.	.	.	.	.
YMR105C	YMR105C iESR cluster PGM2 glucose 1-phosphate utilizatio phosphoglucomutase activity cytosol | YMR105W-A	.	.	1	1	.	0	0	.	.	0	1	.	.	0	.	.	0	.	0	.	0	.	0	.	.	.	.	.	.	.	.	.	.	0	0	.	0	.	0	.	0	.	.	.	.	.	.	.
YBR169C	YBR169C iESR cluster SSE2 protein folding molecular function unknown cytoplasm | YBR170C	.	.	0	0	.	1	0	.	.	0	0	.	.	1	.	.	0	.	0	.	1	.	0	.	.	.	.	.	.	.	.	.	.	1	0	.	0	.	0	.	0	.	.	.	.	.	.	.
YDR513W	YDR513W … iESR cluster GRX2 (TTR1) mRNA-nucleus export* DNA binding* nucleus* | Cytoplasmic glutaredoxin, thioltransferase, glutathione-dependent disulfide oxidoreductase involved in maintaining redox state of target proteins, also exhibits glutathione peroxidase activity, expression induced in response to stressYDR514C	.	.	0	0	.	0	0	.	.	0	1	.	.	1	.	.	0	.	0	.	1	.	0	.	.	.	.	.	.	.	.	.	.	1	0	.	0	.	0	.	0	.	.	.	.	.	.	.
YER053C	YER053C iESR cluster PIC2 phosphate transport inorganic phosphate transporter actmitochondrion | YER053C-A	.	.	0	0	.	0	0	.	.	0	1	.	.	1	.	.	1	.	1	.	0	.	0	.	.	.	.	.	.	.	.	.	.	1	0	.	1	.	0	.	1	.	.	.	.	.	.	.
YJL161W	YJL161W iESR cluster FMP33 biological process unknown molecular function unknown mitochondrion | YJL162C	.	.	0	0	.	1	0	.	.	0	0	.	.	0	.	.	0	.	0	.	0	.	0	.	.	.	.	.	.	.	.	.	.	1	0	.	0	.	0	.	0	.	.	.	.	.	.	.
YDR001C	YDR001C iESR cluster NTH1 response to stress* "alpha,alpha-trehalase activity" cytoplasm* | YDR002W	.	.	0	1	.	0	0	.	.	0	0	.	.	0	.	.	0	.	0	.	0	.	0	.	.	.	.	.	.	.	.	.	.	0	1	.	0	.	1	.	0	.	.	.	.	.	.	.
YBR085C-A	YBR085C-A ... YBR085C-A biological process unknown molecular function unknown cytoplasm* | YBR085W	.	.	0	0	.	1	1	.	.	1	1	.	.	1	.	.	0	.	0	.	1	.	1	.	.	.	.	.	.	.	.	.	.	1	1	.	1	.	0	.	0	.	.	.	.	.	.	.
YKL091C	YKL091C iESR cluster YKL091C biological process unknown molecular function unknown nucleus | YKL092C	.	.	0	0	.	0	0	.	.	0	1	.	.	0	.	.	0	.	0	.	0	.	0	.	.	.	.	.	.	.	.	.	.	0	0	.	0	.	0	.	0	.	.	.	.	.	.	.
YML004C	YML004C iESR cluster GLO1 glutathione metabolism lactoylglutathione lyase activity cytoplasm* | YML005W	.	.	0	0	.	0	0	.	.	0	1	.	.	1	.	.	0	.	0	.	0	.	0	.	.	.	.	.	.	.	.	.	.	1	0	.	1	.	1	.	0	.	.	.	.	.	.	.
YKL150W	YKL150W iESR cluster MCR1 response to oxidative stress* cytochrome-b5 reductase activity mitochondrial outer membrane* | YKL151C	.	.	0	0	.	1	0	.	.	1	1	.	.	0	.	.	1	.	0	.	0	.	0	.	.	.	.	.	.	.	.	.	.	0	0	.	0	.	0	.	0	.	.	.	.	.	.	.
YLR270W	YLR270W iESR cluster DCS1 deadenylylation-dependent deca "hydrolase activity, acting on acid"cytoplasm* | YLR271W	.	.	1	0	.	0	0	.	.	0	1	.	.	0	.	.	0	.	1	.	0	.	0	.	.	.	.	.	.	.	.	.	.	0	0	.	0	.	0	.	0	.	.	.	.	.	.	.
YIL101C	YIL101C iESR cluster XBP1 response to stress transcription factor activity nucleus | YIL102C	.	.	0	0	.	1	1	.	.	1	0	.	.	1	.	.	1	.	0	.	0	.	1	.	.	.	.	.	.	.	.	.	.	1	1	.	0	.	1	.	1	.	.	.	.	.	.	.
YIL099W	YIL099W iESR cluster SGA1 sporulation (sensu Fungi)* "glucan 1,4-alpha-glucosidase activi"vacuole (sensu Fungi) | YIL100C-A	.	.	0	0	.	1	1	.	.	1	0	.	.	0	.	.	1	.	0	.	0	.	1	.	.	.	.	.	.	.	.	.	.	1	1	.	1	.	1	.	0	.	.	.	.	.	.	.
YLR149C	YLR149C iESR cluster YLR149C biological process unknown molecular function unknown cellular component unknown | YLR149C-A	.	.	1	0	.	0	0	.	.	1	1	.	.	0	.	.	0	.	0	.	0	.	0	.	.	.	.	.	.	.	.	.	.	0	0	.	1	.	0	.	0	.	.	.	.	.	.	.
YMR196W	YMR196W iESR cluster YMR196W biological process unknown molecular function unknown cytoplasm | YMR197C	.	.	1	1	.	1	1	.	.	0	1	.	.	1	.	.	0	.	0	.	0	.	0	.	.	.	.	.	.	.	.	.	.	1	0	.	0	.	0	.	0	.	.	.	.	.	.	.
YBR230C	YBR230C … iESR cluster OM14 biological process unknown molecular function unknown | Integral mitochondrial outer membrane protein; abundance is decreased in cells grown in glucose relative to other carbon sources; appears to contain 3 alpha-helical transmembrane segments; ORF encodes a 97-basepair intronYBR230W-A	.	.	1	0	.	0	0	.	.	1	1	.	.	0	.	.	1	.	0	.	0	.	1	.	.	.	.	.	.	.	.	.	.	1	1	.	0	.	0	.	0	.	.	.	.	.	.	.
YLL023C	YLL023C ... YLL023C biological process unknown molecular function unknown endoplasmic reticulum | YLL024C	.	.	0	0	.	0	0	.	.	0	0	.	.	0	.	.	0	.	0	.	1	.	0	.	.	.	.	.	.	.	.	.	.	0	0	.	1	.	0	.	0	.	.	.	.	.	.	.
YHR007C-A	YHR007C-A ... YHR007C-A biological process unknown molecular function unknown cellular component unknown | YHR008C	.	.	0	1	.	0	0	.	.	1	1	.	.	0	.	.	0	.	0	.	0	.	0	.	.	.	.	.	.	.	.	.	.	1	1	.	0	.	0	.	1	.	.	.	.	.	.	.
YOR134W	YOR134W ... BAG7 small GTPase mediated signal t signal transducer activity* intracellular | YOR135C	.	.	0	0	.	0	0	.	.	0	0	.	.	0	.	.	0	.	0	.	0	.	0	.	.	.	.	.	.	.	.	.	.	0	0	.	0	.	0	.	0	.	.	.	.	.	.	.
YJL057C	YJL057C … iESR cluster IKS1 biological process unknown molecular function unknown | Putative serine/threonine kinase; expression is induced during mild heat stress; deletion mutants are hypersensitive to copper sulphate and resistant to sorbate; interacts with an N-terminal fragment of Sst2pYJL058C	.	.	1	0	.	1	0	.	.	0	1	.	.	0	.	.	0	.	0	.	0	.	0	.	.	.	.	.	.	.	.	.	.	0	0	.	0	.	0	.	0	.	.	.	.	.	.	.
YJR059W	YJR059W iESR cluster PTK2 G1/S transition of mitotic cel protein kinase activity cytoplasm* | YJR060W	.	.	0	0	.	0	0	.	.	0	0	.	.	0	.	.	0	.	0	.	0	.	1	.	.	.	.	.	.	.	.	.	.	1	0	.	1	.	0	.	0	.	.	.	.	.	.	.
YGR194C	YGR194C iESR cluster XKS1 xylulose catabolism xylulokinase activity cytoplasm | YGR195W	.	.	0	0	.	0	0	.	.	0	1	.	.	0	.	.	0	.	1	.	1	.	0	.	.	.	.	.	.	.	.	.	.	0	0	.	0	.	0	.	0	.	.	.	.	.	.	.
YJL164C	YJL164C iESR cluster TPK1 protein amino acid phosphoryla protein serine/threonine kinase actcytoplasm* | YJL165C	.	.	0	0	.	1	0	.	.	0	1	.	.	0	.	.	0	.	0	.	0	.	0	.	.	.	.	.	.	.	.	.	.	1	1	.	1	.	0	.	0	.	.	.	.	.	.	.
YDR358W	YDR358W iESR cluster GGA1 Golgi to vacuole transport molecular function unknown Golgi trans face | YDR359C	.	.	0	0	.	0	0	.	.	0	0	.	.	0	.	.	0	.	0	.	0	.	0	.	.	.	.	.	.	.	.	.	.	0	0	.	1	.	0	.	0	.	.	.	.	.	.	.
YMR031C	YMR031C ... YMR031C biological process unknown molecular function unknown cytoplasm* | YMR032W	.	.	0	0	.	0	0	.	.	0	0	.	.	0	.	.	0	.	0	.	0	.	0	.	.	.	.	.	.	.	.	.	.	1	1	.	0	.	0	.	0	.	.	.	.	.	.	.
YGR127W	YGR127W iESR cluster YGR127W biological process unknown molecular function unknown cellular component unknown | YGR128C	.	.	0	0	.	0	0	.	.	0	0	.	.	0	.	.	0	.	0	.	0	.	0	.	.	.	.	.	.	.	.	.	.	0	0	.	0	.	0	.	0	.	.	.	.	.	.	.
YHR097C	YHR097C iESR cluster YHR097C biological process unknown molecular function unknown cytoplasm* | YHR098C	.	.	1	1	.	0	1	.	.	0	0	.	.	0	.	.	0	.	0	.	0	.	1	.	.	.	.	.	.	.	.	.	.	1	0	.	1	.	0	.	1	.	.	.	.	.	.	.
YLR345W	YLR345W iESR cluster YLR345W biological process unknown molecular function unknown cytoplasm | YLR346C	.	.	0	0	.	1	0	.	.	0	1	.	.	0	.	.	0	.	0	.	0	.	0	.	.	.	.	.	.	.	.	.	.	0	0	.	1	.	0	.	0	.	.	.	.	.	.	.
YGL104C	YGL104C iESR cluster VPS73 protein-vacuolar targeting molecular function unknown mitochondrion | YGL105W	.	.	0	0	.	0	0	.	.	1	1	.	.	0	.	.	0	.	0	.	0	.	0	.	.	.	.	.	.	.	.	.	.	0	0	.	1	.	0	.	0	.	.	.	.	.	.	.
YPL004C	YPL004C iESR cluster LSP1 response to heat protein kinase inhibitor activity cytoplasm* | YPL005W	.	.	1	0	.	0	0	.	.	0	1	.	.	0	.	.	0	.	0	.	0	.	0	.	.	.	.	.	.	.	.	.	.	1	1	.	0	.	0	.	0	.	.	.	.	.	.	.
YBR214W	YBR214W ... SDS24 endocytosis* molecular function unknown cytoplasm | YBR215W	.	.	1	0	.	0	0	.	.	1	1	.	.	0	.	.	0	.	0	.	0	.	0	.	.	.	.	.	.	.	.	.	.	0	0	.	0	.	1	.	1	.	.	.	.	.	.	.
YDL199C	YDL199C iESR cluster YDL199C biological process unknown molecular function unknown cellular component unknown | YDL200C	.	.	0	0	.	0	0	.	.	0	1	.	.	0	.	.	0	.	1	.	0	.	0	.	.	.	.	.	.	.	.	.	.	0	0	.	0	.	0	.	0	.	.	.	.	.	.	.
YJL163C	YJL163C iESR cluster YJL163C biological process unknown molecular function unknown cellular component unknown | YJL164C	.	.	1	0	.	0	0	.	.	0	0	.	.	0	.	.	0	.	0	.	0	.	0	.	.	.	.	.	.	.	.	.	.	0	0	.	0	.	0	.	0	.	.	.	.	.	.	.
YPR026W	YPR026W iESR cluster ATH1 response to stress* "alpha,alpha-trehalase activity" vacuole (sensu Fungi) | YPR027C	.	.	0	0	.	1	0	.	.	0	0	.	.	1	.	.	0	.	0	.	0	.	0	.	.	.	.	.	.	.	.	.	.	1	0	.	0	.	0	.	0	.	.	.	.	.	.	.
YOL153C	YOL153C	.	.	0	0	.	0	0	.	.	0	0	.	.	0	.	.	0	.	0	.	0	.	0	.	.	.	.	.	.	.	.	.	.	0	0	.	0	.	0	.	0	.	.	.	.	.	.	.
YFL030W	YFL030W ... AGX1 glycine biosynthesis alanine-glyoxylate transaminase actmitochondrion | YFL031W	.	.	0	1	.	1	0	.	.	0	1	.	.	1	.	.	0	.	0	.	0	.	0	.	.	.	.	.	.	.	.	.	.	1	0	.	1	.	1	.	1	.	.	.	.	.	.	.
YJR008W	YJR008W iESR cluster YJR008W biological process unknown molecular function unknown cytoplasm* | YJR009C	.	.	0	0	.	1	0	.	.	1	1	.	.	1	.	.	0	.	1	.	0	.	1	.	.	.	.	.	.	.	.	.	.	0	0	.	0	.	0	.	0	.	.	.	.	.	.	.
YML054C	YML054C ... CYB2 electron transport L-lactate dehydrogenase (cytochromemitochondrial intermembrane space | YML054C-A	.	.	1	0	.	0	0	.	.	0	1	.	.	0	.	.	1	.	0	.	0	.	1	.	.	.	.	.	.	.	.	.	.	1	1	.	0	.	0	.	1	.	.	.	.	.	.	.
YEL011W	YEL011W iESR cluster GLC3 glycogen metabolism "1,4-alpha-glucan branching enzyme a"cytoplasm | YEL012W	.	.	1	0	.	1	0	.	.	0	1	.	.	1	.	.	0	.	0	.	0	.	0	.	.	.	.	.	.	.	.	.	.	1	0	.	0	.	1	.	1	.	.	.	.	.	.	.
YPL247C	YPL247C ... YPL247C biological process unknown molecular function unknown cytoplasm* | YPL248C	.	.	0	0	.	0	0	.	.	0	1	.	.	0	.	.	0	.	0	.	1	.	0	.	.	.	.	.	.	.	.	.	.	1	0	.	0	.	0	.	0	.	.	.	.	.	.	.
YAL034C	YAL034C ... FUN19 biological process unknown molecular function unknown cellular component unknown | YAL034W-A	.	.	0	0	.	0	0	.	.	0	0	.	.	0	.	.	0	.	0	.	0	.	0	.	.	.	.	.	.	.	.	.	.	0	0	.	0	.	0	.	0	.	.	.	.	.	.	.
YDR096W	YDR096W iESR cluster GIS1 spore wall assembly (sensu Fun transcription factor activity nucleus* | YDR097C	.	.	1	0	.	0	1	.	.	0	0	.	.	0	.	.	1	.	0	.	0	.	1	.	.	.	.	.	.	.	.	.	.	1	1	.	1	.	1	.	1	.	.	.	.	.	.	.
YDR247W	YDR247W ... VHS1 protein amino acid phosphoryla protein kinase activity* cytoplasm | YDR248C	.	.	0	0	.	0	0	.	.	1	1	.	.	1	.	.	1	.	0	.	0	.	1	.	.	.	.	.	.	.	.	.	.	1	1	.	1	.	1	.	1	.	.	.	.	.	.	.
YKL093W	YKL093W iESR cluster MBR1 aerobic respiration molecular function unknown cellular component unknown | YKL094W	.	.	0	0	.	0	0	.	.	0	0	.	.	0	.	.	1	.	0	.	0	.	0	.	.	.	.	.	.	.	.	.	.	0	0	.	0	.	0	.	0	.	.	.	.	.	.	.
YJL141C	YJL141C iESR cluster YAK1 protein amino acid phosphoryla protein kinase activity cytoplasm* | YJL142C	.	.	0	0	.	0	0	.	.	0	0	.	.	1	.	.	0	.	0	.	0	.	1	.	.	.	.	.	.	.	.	.	.	1	0	.	1	.	0	.	0	.	.	.	.	.	.	.
YKR076W	YKR076W iESR cluster ECM4 cell wall organization and bio molecular function unknown cytoplasm | YKR077W	.	.	0	0	.	0	1	.	.	0	0	.	.	1	.	.	1	.	0	.	0	.	0	.	.	.	.	.	.	.	.	.	.	1	0	.	1	.	0	.	0	.	.	.	.	.	.	.
YMR206W	YMR206W ... YMR206W biological process unknown molecular function unknown cellular component unknown | YMR207C	.	.	0	0	.	1	0	.	.	0	1	.	.	0	.	.	0	.	0	.	0	.	0	.	.	.	.	.	.	.	.	.	.	1	1	.	1	.	1	.	0	.	.	.	.	.	.	.
YHR138C	YHR138C iESR cluster YHR138C vacuole fusion, non-autophagic endopeptidase inhibitor activity cellular component unknown | YHR139C	.	.	1	0	.	1	0	.	.	0	0	.	.	0	.	.	0	.	0	.	0	.	0	.	.	.	.	.	.	.	.	.	.	1	0	.	1	.	0	.	0	.	.	.	.	.	.	.
YDL124W	YDL124W iESR cluster YDL124W metabolism alpha-keto amide reductase activitycytoplasm* | YDL125C	.	.	0	0	.	0	0	.	.	1	1	.	.	0	.	.	1	.	0	.	0	.	1	.	.	.	.	.	.	.	.	.	.	1	0	.	1	.	0	.	0	.	.	.	.	.	.	.
YNL115C	YNL115C iESR cluster YNL115C biological process unknown molecular function unknown vacuole (sensu Fungi) | YNL116W	.	.	0	1	.	0	0	.	.	0	1	.	.	1	.	.	0	.	0	.	0	.	0	.	.	.	.	.	.	.	.	.	.	0	0	.	0	.	0	.	0	.	.	.	.	.	.	.
YKL103C	YKL103C iESR cluster LAP4 vacuolar protein catabolism aminopeptidase I activity vacuole (sensu Fungi) | YKL104C	.	.	0	1	.	1	0	.	.	0	1	.	.	1	.	.	0	.	0	.	0	.	0	.	.	.	.	.	.	.	.	.	.	1	0	.	1	.	0	.	0	.	.	.	.	.	.	.
YOR289W	YOR289W iESR cluster YOR289W biological process unknown molecular function unknown cytoplasm* | YOR290C	.	.	0	0	.	0	0	.	.	0	0	.	.	1	.	.	0	.	0	.	0	.	0	.	.	.	.	.	.	.	.	.	.	0	0	.	0	.	0	.	1	.	.	.	.	.	.	.
YEL060C	YEL060C iESR cluster PRB1 sporulation* serine-type endopeptidase activity vacuole (sensu Fungi)* | YEL061C	.	.	1	0	.	0	0	.	.	1	1	.	.	0	.	.	1	.	0	.	0	.	1	.	.	.	.	.	.	.	.	.	.	1	1	.	1	.	1	.	1	.	.	.	.	.	.	.
YGL156W	YGL156W iESR cluster AMS1 carbohydrate metabolism alpha-mannosidase activity vacuolar membrane | YGL157W	.	.	0	0	.	0	0	.	.	0	0	.	.	0	.	.	0	.	0	.	0	.	0	.	.	.	.	.	.	.	.	.	.	0	0	.	1	.	0	.	0	.	.	.	.	.	.	.
YPL123C	YPL123C ... RNY1 cellular morphogenesis endoribonuclease activity extracellular region | YPL124W	.	.	1	0	.	1	0	.	.	0	0	.	.	0	.	.	0	.	0	.	0	.	0	.	.	.	.	.	.	.	.	.	.	1	1	.	0	.	0	.	0	.	.	.	.	.	.	.
YIL113W	YIL113W iESR cluster SDP1 MAPKKK cascade during cell wal MAP kinase phosphatase activity cytoplasm* | YIL114C	.	.	0	0	.	0	0	.	.	0	0	.	.	0	.	.	0	.	0	.	0	.	0	.	.	.	.	.	.	.	.	.	.	1	0	.	1	.	1	.	0	.	.	.	.	.	.	.
YHR104W	YHR104W iESR cluster GRE3 response to stress* aldo-keto reductase activity* cytoplasm* | YHR105W	.	.	0	0	.	0	0	.	.	0	1	.	.	0	.	.	0	.	0	.	1	.	1	.	.	.	.	.	.	.	.	.	.	1	1	.	0	.	0	.	0	.	.	.	.	.	.	.
YML070W	YML070W ... DAK1 response to stress* glycerone kinase activity cytoplasm | YML071C	.	.	0	0	.	0	0	.	.	0	0	.	.	0	.	.	0	.	0	.	0	.	0	.	.	.	.	.	.	.	.	.	.	0	0	.	0	.	0	.	0	.	.	.	.	.	.	.
YPL222W	YPL222W ... FMP40 biological process unknown molecular function unknown mitochondrion | YPL223C	.	.	0	0	.	0	0	.	.	1	0	.	.	0	.	.	1	.	0	.	0	.	1	.	.	.	.	.	.	.	.	.	.	0	0	.	1	.	0	.	1	.	.	.	.	.	.	.
YMR181C	YMR181C iESR cluster YMR181C biological process unknown molecular function unknown cellular component unknown | YMR182C	.	.	0	0	.	0	0	.	.	1	1	.	.	0	.	.	0	.	0	.	0	.	0	.	.	.	.	.	.	.	.	.	.	0	0	.	0	.	0	.	0	.	.	.	.	.	.	.
YKR049C	YKR049C iESR cluster FMP46 biological process unknown molecular function unknown mitochondrion | YKR050W	.	.	0	0	.	1	0	.	.	0	0	.	.	0	.	.	0	.	0	.	0	.	0	.	.	.	.	.	.	.	.	.	.	0	0	.	0	.	0	.	0	.	.	.	.	.	.	.
YLR251W	YLR251W iESR cluster SYM1 ethanol metabolism molecular function unknown mitochondrial inner membrane | YLR252W	.	.	0	1	.	1	0	.	.	0	1	.	.	0	.	.	0	.	0	.	0	.	0	.	.	.	.	.	.	.	.	.	.	0	0	.	0	.	0	.	0	.	.	.	.	.	.	.
YLR252W	YLR252W iESR cluster | YLR253W	.	.	1	0	.	0	0	.	.	0	1	.	.	0	.	.	0	.	0	.	0	.	0	.	.	.	.	.	.	.	.	.	.	0	0	.	0	.	0	.	0	.	.	.	.	.	.	.
YAL061W	YAL061W … iESR cluster BDH2 biological process unknown "oxidoreductase activity, acti | Putative medium-chain alcohol dehydrogenase with similarity to BDH1; transcription induced by constitutively active PDR1 and PDR3; BDH2 is an essential geneYAL062W	.	.	0	0	.	1	1	.	.	1	0	.	.	0	.	.	0	.	1	.	0	.	0	.	.	.	.	.	.	.	.	.	.	1	0	.	1	.	0	.	0	.	.	.	.	.	.	.
YDL024C	YDL024C ... DIA3 pseudohyphal growth* acid phosphatase activity cell wall (sensu Fungi) | YDL025C	.	.	0	0	.	0	0	.	.	0	0	.	.	0	.	.	0	.	1	.	0	.	0	.	.	.	.	.	.	.	.	.	.	1	1	.	0	.	0	.	0	.	.	.	.	.	.	.
YDR074W	YDR074W iESR cluster TPS2 response to stress* trehalose-phosphatase activity mitochondrion* | YDR075W	.	.	0	0	.	0	1	.	.	0	1	.	.	1	.	.	0	.	1	.	0	.	0	.	.	.	.	.	.	.	.	.	.	1	1	.	0	.	0	.	0	.	.	.	.	.	.	.
YMR251W	YMR251W iESR cluster GTO3 biological process unknown molecular function unknown cellular component unknown | YMR251W-A	.	.	0	0	.	0	0	.	.	1	1	.	.	0	.	.	0	.	0	.	1	.	0	.	.	.	.	.	.	.	.	.	.	1	0	.	0	.	0	.	0	.	.	.	.	.	.	.
YNR014W	YNR014W ... YNR014W biological process unknown molecular function unknown cytoplasm | YNR015W	.	.	0	0	.	0	1	.	.	0	0	.	.	0	.	.	0	.	0	.	0	.	1	.	.	.	.	.	.	.	.	.	.	1	0	.	1	.	0	.	0	.	.	.	.	.	.	.
YBR284W	YBR284W ... YBR284W biological process unknown molecular function unknown cellular component unknown | YBR285W	.	.	0	0	.	0	1	.	.	0	1	.	.	0	.	.	0	.	0	.	0	.	0	.	.	.	.	.	.	.	.	.	.	0	1	.	1	.	0	.	0	.	.	.	.	.	.	.
YDL085W	YDL085W ... NDE2 ethanol fermentation* NADH dehydrogenase activity mitochondrion | YDL086W	.	.	0	0	.	0	0	.	.	0	1	.	.	1	.	.	1	.	0	.	0	.	1	.	.	.	.	.	.	.	.	.	.	0	0	.	0	.	0	.	0	.	.	.	.	.	.	.
YLR164W	YLR164W ... YLR164W biological process unknown molecular function unknown mitochondrial inner membrane | YLR165C	.	.	0	0	.	0	0	.	.	0	0	.	.	1	.	.	0	.	0	.	0	.	0	.	.	.	.	.	.	.	.	.	.	1	1	.	0	.	0	.	0	.	.	.	.	.	.	.
YNR002C	YNR002C … iESR cluster ATO2 transport* transporter activity mitochondrion* | Putative transmembrane protein involved in export of ammonia, a starvation signal that promotes cell death in aging colonies; phosphorylated in mitochondria; member of the TC 9.B.33 YaaH family; homolog of Ady2p and Y. lipolytica Gpr1pYNR003C	.	.	1	0	.	0	0	.	.	0	0	.	.	0	.	.	1	.	0	.	0	.	1	.	.	.	.	.	.	.	.	.	.	1	1	.	0	.	1	.	0	.	.	.	.	.	.	.
YKL151C	YKL151C iESR cluster YKL151C biological process unknown molecular function unknown cytoplasm | YKL152C	.	.	0	0	.	0	0	.	.	0	0	.	.	0	.	.	1	.	0	.	0	.	0	.	.	.	.	.	.	.	.	.	.	0	0	.	0	.	0	.	0	.	.	.	.	.	.	.
YKL035W	YKL035W iESR cluster UGP1 protein amino acid glycosylati UTP-glucose-1-phosphate uridylyltracytoplasm | YKL036C	.	.	1	0	.	0	1	.	.	1	1	.	.	0	.	.	0	.	1	.	1	.	0	.	.	.	.	.	.	.	.	.	.	1	0	.	0	.	0	.	0	.	.	.	.	.	.	.
YPR160W	YPR160W ... GPH1 glycogen catabolism glycogen phosphorylase activity cytoplasm | YPR161C	.	.	1	0	.	1	0	.	.	0	1	.	.	0	.	.	0	.	0	.	1	.	0	.	.	.	.	.	.	.	.	.	.	1	0	.	0	.	0	.	0	.	.	.	.	.	.	.
YHL021C	YHL021C … iESR cluster AIM17 biological process unknown molecular function unknown mitochondrion | Putative protein of unknown function; the authentic, non-tagged protein is detected in highly purified mitochondria in high-throughput studies; null mutant displays reduced frequency of mitochondrial genome lossYHL022C	.	.	1	1	.	0	0	.	.	0	1	.	.	0	.	.	0	.	0	.	0	.	0	.	.	.	.	.	.	.	.	.	.	1	0	.	0	.	0	.	0	.	.	.	.	.	.	.
YNL194C	YNL194C iESR cluster YNL194C biological process unknown molecular function unknown cytoplasm* | YNL195C	.	.	1	0	.	1	0	.	.	0	0	.	.	1	.	.	1	.	0	.	0	.	1	.	.	.	.	.	.	.	.	.	.	1	1	.	1	.	0	.	0	.	.	.	.	.	.	.
YNL195C	YNL195C iESR cluster YNL195C biological process unknown molecular function unknown mitochondrion | YNL196C	.	.	0	0	.	0	0	.	.	0	0	.	.	0	.	.	0	.	0	.	0	.	0	.	.	.	.	.	.	.	.	.	.	0	0	.	0	.	0	.	0	.	.	.	.	.	.	.
YPL017C	YPL017C … IRC15 biological process unknown S-adenosylmethionine-dependent | Microtubule associated protein; regulates microtubule dynamics; required for accurate meiotic chromosome segregation; null mutant displays large budded cells due to delayed mitotic progression, increased levels of spontaneous Rad52 fociYPL018W	.	.	1	0	.	1	0	.	.	0	1	.	.	0	.	.	0	.	0	.	0	.	0	.	.	.	.	.	.	.	.	.	.	1	1	.	1	.	1	.	0	.	.	.	.	.	.	.
YPL018W	YPL018W ... CTF19 chromosome segregation* protein binding nucleus* | YPL019C	.	.	0	0	.	1	0	.	.	0	1	.	.	0	.	.	0	.	0	.	0	.	1	.	.	.	.	.	.	.	.	.	.	1	0	.	0	.	0	.	0	.	.	.	.	.	.	.
YBL029C-A	YBL029C-A ... YBL029C-A biological process unknown molecular function unknown cellular component unknown | YBL029W	.	.	0	1	.	1	0	.	.	0	1	.	.	1	.	.	1	.	0	.	0	.	1	.	.	.	.	.	.	.	.	.	.	1	1	.	1	.	1	.	0	.	.	.	.	.	.	.
YMR271C	YMR271C iESR cluster URA10 pyrimidine base biosynthesis orotate phosphoribosyltransferase acytoplasm | YMR272C	.	.	0	0	.	0	0	.	.	0	0	.	.	1	.	.	0	.	1	.	0	.	0	.	.	.	.	.	.	.	.	.	.	1	0	.	1	.	0	.	0	.	.	.	.	.	.	.
YMR194C-B	YMR194C-B ... YMR194C-B biological process unknown molecular function unknown cellular component unknown | YMR194W	.	.	0	0	.	0	1	.	.	1	1	.	.	0	.	.	0	.	0	.	0	.	1	.	.	.	.	.	.	.	.	.	.	1	1	.	0	.	0	.	0	.	.	.	.	.	.	.
YIL155C	YIL155C ... GUT2 carbohydrate metabolism* glycerol-3-phosphate dehydrogenase mitochondrion | YIL156W	.	.	1	0	.	0	0	.	.	1	0	.	.	0	.	.	1	.	0	.	0	.	1	.	.	.	.	.	.	.	.	.	.	0	0	.	1	.	0	.	0	.	.	.	.	.	.	.
YGL259W	YGL259W ... YPS5 biological process unknown aspartic-type endopeptidase activitcellular component unknown | YGL260W	.	.	0	0	.	0	0	.	.	0	0	.	.	0	.	.	0	.	0	.	0	.	0	.	.	.	.	.	.	.	.	.	.	0	0	.	0	.	0	.	0	.	.	.	.	.	.	.
YGL258W-A	YGL258W-A ... YGL258W-A biological process unknown molecular function unknown cellular component unknown | YGL259W	.	.	0	0	.	0	0	.	.	0	0	.	.	0	.	.	0	.	0	.	0	.	0	.	.	.	.	.	.	.	.	.	.	0	0	.	0	.	0	.	0	.	.	.	.	.	.	.
YMR133W	YMR133W ... REC114 meiotic recombination* molecular function unknown nucleus | YMR134W	.	.	0	0	.	0	0	.	.	0	1	.	.	0	.	.	1	.	0	.	0	.	0	.	.	.	.	.	.	.	.	.	.	0	0	.	0	.	0	.	0	.	.	.	.	.	.	.
YNL200C	YNL200C iESR cluster YNL200C biological process unknown molecular function unknown cytoplasm* | YNL201C	.	.	0	0	.	1	0	.	.	0	0	.	.	0	.	.	0	.	0	.	0	.	0	.	.	.	.	.	.	.	.	.	.	0	0	.	0	.	0	.	0	.	.	.	.	.	.	.
YOR100C	YOR100C ... CRC1 fatty acid metabolism carnitine:acyl carnitine antiportermitochondrion* | YOR101W	.	.	0	0	.	0	0	.	.	0	1	.	.	1	.	.	1	.	0	.	0	.	1	.	.	.	.	.	.	.	.	.	.	0	0	.	1	.	1	.	1	.	.	.	.	.	.	.
YDL214C	YDL214C ... PRR2 MAPKKK cascade receptor signaling protein serine/tnucleus | YDL215C	.	.	1	0	.	1	0	.	.	0	1	.	.	1	.	.	1	.	0	.	0	.	0	.	.	.	.	.	.	.	.	.	.	1	1	.	1	.	1	.	1	.	.	.	.	.	.	.
YLR327C	YLR327C … iESR cluster TMA10 (RBF9) biological process unknown molecular function unknown nucleus | Protein of unknown function that associates with ribosomesYLR328W	.	.	1	0	.	0	1	.	.	1	1	.	.	1	.	.	1	.	0	.	1	.	1	.	.	.	.	.	.	.	.	.	.	1	1	.	1	.	1	.	0	.	.	.	.	.	.	.
YLR258W	YLR258W iESR cluster GSY2 glycogen metabolism glycogen (starch) synthase activitycytoplasm | YLR259C	.	.	1	0	.	1	0	.	.	0	1	.	.	0	.	.	0	.	0	.	0	.	1	.	.	.	.	.	.	.	.	.	.	1	0	.	0	.	0	.	0	.	.	.	.	.	.	.
YFR015C	YFR015C ... GSY1 glycogen metabolism glycogen (starch) synthase activitycytoplasm* | YFR016C	.	.	0	0	.	0	1	.	.	0	1	.	.	0	.	.	0	.	1	.	0	.	1	.	.	.	.	.	.	.	.	.	.	1	0	.	1	.	0	.	0	.	.	.	.	.	.	.
YLR177W	YLR177W ... YLR177W biological process unknown molecular function unknown cytoplasm | YLR178C	.	.	0	1	.	0	0	.	.	1	1	.	.	0	.	.	0	.	0	.	0	.	0	.	.	.	.	.	.	.	.	.	.	0	0	.	0	.	1	.	0	.	.	.	.	.	.	.
YDR516C	YDR516C iESR cluster EMI2 sporulation (sensu Fungi) molecular function unknown cytoplasm | YDR517W	.	.	1	0	.	1	0	.	.	1	1	.	.	0	.	.	0	.	0	.	0	.	0	.	.	.	.	.	.	.	.	.	.	1	0	.	1	.	0	.	0	.	.	.	.	.	.	.
YIL045W	YIL045W iESR cluster PIG2 biological process unknown protein phosphatase regulator activcytoplasm | YIL046W	.	.	0	1	.	1	0	.	.	0	0	.	.	0	.	.	0	.	0	.	0	.	0	.	.	.	.	.	.	.	.	.	.	1	0	.	0	.	0	.	0	.	.	.	.	.	.	.
YGR249W	YGR249W ... MGA1 filamentous growth molecular function unknown cellular component unknown | YGR250C	.	.	0	1	.	1	1	.	.	1	1	.	.	1	.	.	1	.	0	.	1	.	1	.	.	.	.	.	.	.	.	.	.	1	1	.	1	.	1	.	1	.	.	.	.	.	.	.
YJR115W	YJR115W ... YJR115W biological process unknown molecular function unknown cellular component unknown | YJR116W	.	.	0	0	.	1	0	.	.	1	1	.	.	0	.	.	1	.	0	.	0	.	1	.	.	.	.	.	.	.	.	.	.	1	1	.	1	.	1	.	0	.	.	.	.	.	.	.
YDR258C	YDR258C iESR cluster HSP78 response to stress* ATPase activity* mitochondrial matrix | YDR259C	.	.	1	0	.	0	0	.	.	0	1	.	.	1	.	.	0	.	0	.	1	.	0	.	.	.	.	.	.	.	.	.	.	1	1	.	0	.	0	.	0	.	.	.	.	.	.	.
YLL026W	YLL026W iESR cluster HSP104 response to stress* chaperone binding* cytoplasm* | YLL027W	.	.	0	0	.	0	0	.	.	1	1	.	.	0	.	.	0	.	0	.	1	.	0	.	.	.	.	.	.	.	.	.	.	1	1	.	0	.	0	.	0	.	.	.	.	.	.	.
YPL240C	YPL240C ... HSP82 response to stress* "ATPase activity, coupled" cytoplasm | YPL241C	.	.	0	0	.	0	0	.	.	1	1	.	.	0	.	.	0	.	0	.	1	.	0	.	.	.	.	.	.	.	.	.	.	1	1	.	0	.	0	.	0	.	.	.	.	.	.	.
YOR052C	YOR052C iESR cluster YOR052C biological process unknown molecular function unknown nucleus | YOR053W	.	.	0	0	.	0	1	.	.	0	0	.	.	0	.	.	1	.	0	.	0	.	0	.	.	.	.	.	.	.	.	.	.	0	0	.	1	.	0	.	0	.	.	.	.	.	.	.
YCL035C	YCL035C iESR cluster GRX1 response to oxidative stress* thiol-disulfide exchange intermediacytoplasm* | YCL036W	.	.	0	0	.	0	0	.	.	1	1	.	.	0	.	.	0	.	0	.	0	.	0	.	.	.	.	.	.	.	.	.	.	0	0	.	0	.	0	.	0	.	.	.	.	.	.	.
YBL049W	YBL049W iESR cluster MOH1 biological process unknown molecular function unknown cellular component unknown | YBL050W	.	.	0	0	.	0	0	.	.	0	0	.	.	0	.	.	0	.	0	.	0	.	0	.	.	.	.	.	.	.	.	.	.	0	0	.	0	.	0	.	0	.	.	.	.	.	.	.
YOR031W	YOR031W ... CRS5 response to metal ion copper ion binding cytoplasm | YOR032C	.	.	0	0	.	0	0	.	.	0	0	.	.	0	.	.	0	.	0	.	0	.	0	.	.	.	.	.	.	.	.	.	.	0	0	.	0	.	0	.	0	.	.	.	.	.	.	.
YDR085C	YDR085C iESR cluster AFR1 signal transduction during con receptor signaling protein activitymating projection base | YDR086C	.	.	0	0	.	0	0	.	.	0	1	.	.	0	.	.	0	.	0	.	0	.	0	.	.	.	.	.	.	.	.	.	.	0	1	.	1	.	0	.	0	.	.	.	.	.	.	.
YAL028W	YAL028W ... FRT2 response to stress molecular function unknown endoplasmic reticulum | YAL029C	.	.	0	0	.	0	1	.	.	0	1	.	.	0	.	.	0	.	0	.	0	.	0	.	.	.	.	.	.	.	.	.	.	1	0	.	1	.	0	.	0	.	.	.	.	.	.	.
YBL086C	YBL086C ... YBL086C biological process unknown molecular function unknown cellular component unknown | YBL087C	.	.	0	0	.	0	0	.	.	1	1	.	.	0	.	.	0	.	0	.	0	.	0	.	.	.	.	.	.	.	.	.	.	0	0	.	0	.	0	.	0	.	.	.	.	.	.	.
YGR130C	YGR130C ... YGR130C biological process unknown molecular function unknown cytoplasm | YGR131W	.	.	0	0	.	0	0	.	.	0	1	.	.	0	.	.	0	.	0	.	0	.	1	.	.	.	.	.	.	.	.	.	.	0	0	.	0	.	0	.	0	.	.	.	.	.	.	.
YDL207W	YDL207W ... GLE1 poly(A)+ mRNA-nucleus export molecular function unknown mitochondrion* | YDL208W	.	.	0	0	.	0	0	.	.	0	1	.	.	0	.	.	0	.	0	.	0	.	0	.	.	.	.	.	.	.	.	.	.	0	0	.	0	.	0	.	0	.	.	.	.	.	.	.
YER182W	YER182W ... FMP10 biological process unknown molecular function unknown mitochondrion | YER183C	.	.	0	0	.	0	0	.	.	0	0	.	.	0	.	.	0	.	0	.	0	.	0	.	.	.	.	.	.	.	.	.	.	0	0	.	1	.	0	.	0	.	.	.	.	.	.	.
YKL142W	YKL142W iESR cluster MRP8 protein biosynthesis structural constituent of ribosome mitochondrial ribosome | YKL143W	.	.	0	0	.	1	0	.	.	0	0	.	.	0	.	.	0	.	0	.	0	.	0	.	.	.	.	.	.	.	.	.	.	0	0	.	1	.	0	.	0	.	.	.	.	.	.	.
YFR003C	YFR003C ... YPI1 protein amino acid dephosphory protein phosphatase inhibitor activcellular component unknown | YFR004W	.	.	0	0	.	0	0	.	.	0	1	.	.	0	.	.	0	.	0	.	0	.	0	.	.	.	.	.	.	.	.	.	.	0	0	.	0	.	0	.	0	.	.	.	.	.	.	.
YBL075C	YBL075C iESR cluster SSA3 response to stress* ATPase activity cytosol | YBL076C	.	.	0	0	.	0	0	.	.	1	1	.	.	0	.	.	0	.	0	.	1	.	0	.	.	.	.	.	.	.	.	.	.	1	1	.	0	.	0	.	0	.	.	.	.	.	.	.
YGR070W	YGR070W ... ROM1 cell wall organization and bio signal transducer activity* intracellular | YGR071C	.	.	0	0	.	0	0	.	.	0	0	.	.	0	.	.	0	.	0	.	0	.	0	.	.	.	.	.	.	.	.	.	.	0	0	.	0	.	0	.	0	.	.	.	.	.	.	.
YOR178C	YOR178C ... GAC1 meiosis* protein phosphatase type 1 activityprotein phosphatase type 1 complex | YOR179C	.	.	1	0	.	1	1	.	.	1	1	.	.	1	.	.	1	.	1	.	0	.	1	.	.	.	.	.	.	.	.	.	.	1	0	.	1	.	0	.	0	.	.	.	.	.	.	.
YMR291W	YMR291W iESR cluster YMR291W biological process unknown protein kinase activity cytoplasm* | YMR292W	.	.	0	0	.	0	0	.	.	0	1	.	.	1	.	.	0	.	0	.	0	.	0	.	.	.	.	.	.	.	.	.	.	1	1	.	0	.	0	.	0	.	.	.	.	.	.	.
YMR195W	YMR195W ... ICY1 biological process unknown molecular function unknown vacuolar membrane (sensu Fungi) | YMR196W	.	.	1	0	.	1	1	.	.	1	1	.	.	1	.	.	1	.	0	.	0	.	1	.	.	.	.	.	.	.	.	.	.	1	1	.	1	.	0	.	0	.	.	.	.	.	.	.
YKR058W	YKR058W iESR cluster GLG1 glycogen biosynthesis glycogenin glucosyltransferase acticellular component unknown | YKR059W	.	.	0	0	.	0	0	.	.	0	1	.	.	1	.	.	0	.	1	.	0	.	0	.	.	.	.	.	.	.	.	.	.	0	0	.	0	.	0	.	0	.	.	.	.	.	.	.
YIR016W	YIR016W ... YIR016W biological process unknown molecular function unknown cellular component unknown | YIR017C	.	.	1	0	.	0	0	.	.	0	1	.	.	0	.	.	0	.	0	.	0	.	1	.	.	.	.	.	.	.	.	.	.	1	1	.	1	.	0	.	0	.	.	.	.	.	.	.
YIR038C	YIR038C iESR cluster GTT1 glutathione metabolism glutathione transferase activity mitochondrion* | YIR039C	.	.	0	0	.	1	0	.	.	0	1	.	.	0	.	.	0	.	0	.	0	.	0	.	.	.	.	.	.	.	.	.	.	0	0	.	1	.	0	.	0	.	.	.	.	.	.	.
YJL052W	YJL052W ... TDH1 glycolysis* glyceraldehyde-3-phosphate dehydrogcytosol* | YJL053W	.	.	0	0	.	0	0	.	.	1	1	.	.	0	.	.	0	.	0	.	0	.	1	.	.	.	.	.	.	.	.	.	.	1	1	.	0	.	0	.	0	.	.	.	.	.	.	.
YGL121C	YGL121C iESR cluster GPG1 signal transduction signal transducer activity cellular component unknown | YGL122C	.	.	0	0	.	0	0	.	.	0	1	.	.	1	.	.	0	.	0	.	0	.	0	.	.	.	.	.	.	.	.	.	.	0	0	.	1	.	0	.	0	.	.	.	.	.	.	.
YDR277C	YDR277C ... MTH1 signal transduction* molecular function unknown cellular component unknown | YDR278C	.	.	0	0	.	0	0	.	.	0	1	.	.	1	.	.	0	.	0	.	0	.	0	.	.	.	.	.	.	.	.	.	.	1	1	.	1	.	1	.	0	.	.	.	.	.	.	.
x		.	.	0	0	.	0	0	.	.	0	0	.	.	0	.	.	0	.	0	.	0	.	0	.	.	.	.	.	.	.	.	.	.	0	0	.	0	.	0	.	0	.	.	.	.	.	.	.
x		.	.	0	0	.	0	0	.	.	0	0	.	.	0	.	.	0	.	0	.	0	.	0	.	.	.	.	.	.	.	.	.	.	0	0	.	0	.	0	.	0	.	.	.	.	.	.	.
x		.	.	0	0	.	0	0	.	.	0	0	.	.	0	.	.	0	.	0	.	0	.	0	.	.	.	.	.	.	.	.	.	.	0	0	.	0	.	0	.	0	.	.	.	.	.	.	.
x		0	0	0	0	0	0	0	0	0	0	0	0	0	0	0	0	0	0	0	0	0	0	0	0	0	0	0	0	0	0	0	0	0	0	0	0	0	0	0	0	0	0	0	0	0	0	0	0
x		0	0	0	0	0	0	0	0	0	0	0	0	0	0	0	0	0	0	0	0	0	0	0	0	0	0	0	0	0	0	0	0	0	0	0	0	0	0	0	0	0	0	0	0	0	0	0	0
Cluster_b		0	0	0	0	0	0	0	0	0	0	0	0	0	0	0	0	0	0	0	0	0	0	0	0	0	0	0	0	0	0	0	0	0	0	0	0	0	0	0	0	0	0	0	0	0	0	0	0
YJR025C	YJR025C iESR cluster BNA1 NAD biosynthesis "3-hydroxyanthranilate 3,4-dioxygena"cytoplasm | YJR030C	.	.	.	.	.	.	.	.	.	.	.	.	.	.	.	.	.	0	.	.	.	.	.	.	.	.	.	.	.	.	.	.	.	1	1	.	.	.	0	.	.	.	.	.	.	.	.	.
YEL047C	YEL047C ... YEL047C metabolism fumarate reductase (NADH) activity mitochondrion* | YEL048C	.	.	.	.	.	.	.	.	.	.	.	.	.	.	.	.	.	0	.	.	.	.	.	.	.	.	.	.	.	.	.	.	.	0	0	.	.	.	0	.	.	.	.	.	.	.	.	.
YJR121W	YJR121W ... ATP2 ATP synthesis coupled proton t hydrogen-transporting ATP synthase soluble fraction* | YJR122W	.	.	.	.	.	.	.	.	.	.	.	.	.	.	.	.	.	1	.	.	.	.	.	.	.	.	.	.	.	.	.	.	.	1	1	.	.	.	0	.	.	.	.	.	.	.	.	.
YNL071W	YNL071W ... LAT1 pyruvate metabolism dihydrolipoyllysine-residue acetyltmitochondrion* | YNL072W	.	.	.	.	.	.	.	.	.	.	.	.	.	.	.	.	.	1	.	.	.	.	.	.	.	.	.	.	.	.	.	.	.	1	0	.	.	.	0	.	.	.	.	.	.	.	.	.
YPR028W	YPR028W ... YOP1 vesicle-mediated transport protein binding integral to membrane | YPR029C	.	.	.	.	.	.	.	.	.	.	.	.	.	.	.	.	.	0	.	.	.	.	.	.	.	.	.	.	.	.	.	.	.	0	0	.	.	.	0	.	.	.	.	.	.	.	.	.
YER088C	YER088C ... DOT6 regulation of transcription fr molecular function unknown cytoplasm* | YER089C	.	.	.	.	.	.	.	.	.	.	.	.	.	.	.	.	.	0	.	.	.	.	.	.	.	.	.	.	.	.	.	.	.	1	1	.	.	.	1	.	.	.	.	.	.	.	.	.
YBL001C	YBL001C ... ECM15 cell wall organization and bio molecular function unknown cytoplasm* | YBL002W	.	.	.	.	.	.	.	.	.	.	.	.	.	.	.	.	.	1	.	.	.	.	.	.	.	.	.	.	.	.	.	.	.	1	0	.	.	.	0	.	.	.	.	.	.	.	.	.
YBR111C	YBR111C ... YSA1 biological process unknown phosphoribosyl-ATP diphosphatase accytoplasm* | YBR111W-A	.	.	.	.	.	.	.	.	.	.	.	.	.	.	.	.	.	0	.	.	.	.	.	.	.	.	.	.	.	.	.	.	.	0	0	.	.	.	0	.	.	.	.	.	.	.	.	.
YBR026C	YBR026C iESR cluster ETR1 aerobic respiration* enoyl-[acyl-carrier protein] reductmitochondrion | YBR027C	.	.	.	.	.	.	.	.	.	.	.	.	.	.	.	.	.	0	.	.	.	.	.	.	.	.	.	.	.	.	.	.	.	0	0	.	.	.	0	.	.	.	.	.	.	.	.	.
YML110C	YML110C iESR cluster COQ5 aerobic respiration* "2-hexaprenyl-6-methoxy-1,4-benzoqui"mitochondrion | YML111W	.	.	.	.	.	.	.	.	.	.	.	.	.	.	.	.	.	0	.	.	.	.	.	.	.	.	.	.	.	.	.	.	.	0	0	.	.	.	0	.	.	.	.	.	.	.	.	.
YJR104C	YJR104C iESR cluster SOD1 zinc ion homeostasis* "copper, zinc superoxide dismutase a"cytosol* | YJR105W	.	.	.	.	.	.	.	.	.	.	.	.	.	.	.	.	.	0	.	.	.	.	.	.	.	.	.	.	.	.	.	.	.	1	1	.	.	.	1	.	.	.	.	.	.	.	.	.
YGL191W	YGL191W ... COX13 aerobic respiration enzyme regulator activity* respiratory chain complex IV (sensu | YGL192W	.	.	.	.	.	.	.	.	.	.	.	.	.	.	.	.	.	1	.	.	.	.	.	.	.	.	.	.	.	.	.	.	.	0	0	.	.	.	0	.	.	.	.	.	.	.	.	.
YDL248W	YDL248W ... COS7 biological process unknown receptor activity mitochondrion | YDR001C	.	.	.	.	.	.	.	.	.	.	.	.	.	.	.	.	.	0	.	.	.	.	.	.	.	.	.	.	.	.	.	.	.	0	0	.	.	.	0	.	.	.	.	.	.	.	.	.
YBR013C	YBR013C ... YBR013C biological process unknown molecular function unknown cellular component unknown | YBR014C	.	.	.	.	.	.	.	.	.	.	.	.	.	.	.	.	.	0	.	.	.	.	.	.	.	.	.	.	.	.	.	.	.	1	1	.	.	.	0	.	.	.	.	.	.	.	.	.
YDR129C	YDR129C ... SAC6 endocytosis* "protein binding, bridging*" actin cortical patch* | YDR130C	.	.	.	.	.	.	.	.	.	.	.	.	.	.	.	.	.	0	.	.	.	.	.	.	.	.	.	.	.	.	.	.	.	0	0	.	.	.	0	.	.	.	.	.	.	.	.	.
YKR018C	YKR018C ... YKR018C biological process unknown molecular function unknown cytoplasm* | YKR019C	.	.	.	.	.	.	.	.	.	.	.	.	.	.	.	.	.	0	.	.	.	.	.	.	.	.	.	.	.	.	.	.	.	0	0	.	.	.	0	.	.	.	.	.	.	.	.	.
YBR086C	YBR086C ... IST2 response to osmotic stress molecular function unknown plasma membrane* | YBR087W	.	.	.	.	.	.	.	.	.	.	.	.	.	.	.	.	.	0	.	.	.	.	.	.	.	.	.	.	.	.	.	.	.	0	1	.	.	.	0	.	.	.	.	.	.	.	.	.
YML072C	YML072C ... TCB3 biological process unknown lipid binding mitochondrion* | YML073C	.	.	.	.	.	.	.	.	.	.	.	.	.	.	.	.	.	0	.	.	.	.	.	.	.	.	.	.	.	.	.	.	.	0	0	.	.	.	1	.	.	.	.	.	.	.	.	.
YML035C	YML035C ... AMD1 purine nucleotide metabolism AMP deaminase activity cytoplasm | YML036W	.	.	.	.	.	.	.	.	.	.	.	.	.	.	.	.	.	0	.	.	.	.	.	.	.	.	.	.	.	.	.	.	.	1	0	.	.	.	0	.	.	.	.	.	.	.	.	.
YOR291W	YOR291W … YPK9 biological process unknown molecular function unknown | Vacuolar protein with a possible role in sequestering heavy metals; has similarity to the type V P-type ATPase Spf1p; homolog of human ATP13A2 (PARK9), mutations in which are associated with Parkinson disease and Kufor?Rakeb syndromeYOR292C	.	.	.	.	.	.	.	.	.	.	.	.	.	.	.	.	.	0	.	.	.	.	.	.	.	.	.	.	.	.	.	.	.	0	1	.	.	.	0	.	.	.	.	.	.	.	.	.
YJL042W	YJL042W ... MHP1 cell wall organization and bio structural constituent of cytoskelemicrotubule | YJL043W	.	.	.	.	.	.	.	.	.	.	.	.	.	.	.	.	.	0	.	.	.	.	.	.	.	.	.	.	.	.	.	.	.	1	0	.	.	.	1	.	.	.	.	.	.	.	.	.
YJL005W	YJL005W ... CYR1 meiosis* adenylate cyclase activity mitochondrion* | YJL006C	.	.	.	.	.	.	.	.	.	.	.	.	.	.	.	.	.	0	.	.	.	.	.	.	.	.	.	.	.	.	.	.	.	1	0	.	.	.	0	.	.	.	.	.	.	.	.	.
YMR278W	YMR278W … PGM3 biological process unknown molecular function unknown | Phosphoglucomutase, catalyzes interconversion of glucose-1-phosphate and glucose-6-phospate; transcription induced in response to stress; green fluorescent protein (GFP)-fusion protein localizes to the cytoplasm and nucleus; non-essentialYMR279C	.	.	.	.	.	.	.	.	.	.	.	.	.	.	.	.	.	0	.	.	.	.	.	.	.	.	.	.	.	.	.	.	.	0	0	.	.	.	0	.	.	.	.	.	.	.	.	.
YMR279C	YMR279C ... YMR279C biological process unknown molecular function unknown cellular component unknown | YMR280C	.	.	.	.	.	.	.	.	.	.	.	.	.	.	.	.	.	0	.	.	.	.	.	.	.	.	.	.	.	.	.	.	.	0	0	.	.	.	0	.	.	.	.	.	.	.	.	.
YJL205C	YJL205C ... NCE101 protein secretion molecular function unknown cellular component unknown | YJL206C	.	.	.	.	.	.	.	.	.	.	.	.	.	.	.	.	.	0	.	.	.	.	.	.	.	.	.	.	.	.	.	.	.	0	0	.	.	.	0	.	.	.	.	.	.	.	.	.
YDR055W	YDR055W ... PST1 cell wall organization and bio molecular function unknown cell wall (sensu Fungi) | YDR056C	.	.	.	.	.	.	.	.	.	.	.	.	.	.	.	.	.	0	.	.	.	.	.	.	.	.	.	.	.	.	.	.	.	1	1	.	.	.	0	.	.	.	.	.	.	.	.	.
YOL155C	YOL155C … HPF1 cell wall organization and bio glucosidase activity | Haze-protective mannoprotein that reduces the particle size of aggregated proteins in white winesYOL155W-A	.	.	.	.	.	.	.	.	.	.	.	.	.	.	.	.	.	0	.	.	.	.	.	.	.	.	.	.	.	.	.	.	.	1	1	.	.	.	0	.	.	.	.	.	.	.	.	.
YHR136C	YHR136C ... SPL2 response to temperature enzyme inhibitor activity cytoplasm | YHR137C-A	.	.	.	.	.	.	.	.	.	.	.	.	.	.	.	.	.	0	.	.	.	.	.	.	.	.	.	.	.	.	.	.	.	1	1	.	.	.	0	.	.	.	.	.	.	.	.	.
YDR276C	YDR276C ... PMP3 cation transport molecular function unknown plasma membrane | YDR277C	.	.	.	.	.	.	.	.	.	.	.	.	.	.	.	.	.	0	.	.	.	.	.	.	.	.	.	.	.	.	.	.	.	1	1	.	.	.	1	.	.	.	.	.	.	.	.	.
YBR105C	YBR105C ... VID24 vesicle-mediated transport* molecular function unknown extrinsic to membrane* | YBR106W	.	.	.	.	.	.	.	.	.	.	.	.	.	.	.	.	.	0	.	.	.	.	.	.	.	.	.	.	.	.	.	.	.	1	1	.	.	.	1	.	.	.	.	.	.	.	.	.
YIL116W	YIL116W ... HIS5 histidine biosynthesis histidinol-phosphate transaminase aintracellular | YIL117C	.	.	.	.	.	.	.	.	.	.	.	.	.	.	.	.	.	0	.	.	.	.	.	.	.	.	.	.	.	.	.	.	.	1	1	.	.	.	0	.	.	.	.	.	.	.	.	.
YJL210W	YJL210W ... PEX2 peroxisome organization and bi protein binding peroxisomal membrane | YJL211C	.	.	.	.	.	.	.	.	.	.	.	.	.	.	.	.	.	0	.	.	.	.	.	.	.	.	.	.	.	.	.	.	.	1	1	.	.	.	1	.	.	.	.	.	.	.	.	.
YNL037C	YNL037C ... IDH1 tricarboxylic acid cycle* isocitrate dehydrogenase (NAD+) actmitochondrial matrix* | YNL038W	.	.	.	.	.	.	.	.	.	.	.	.	.	.	.	.	.	0	.	.	.	.	.	.	.	.	.	.	.	.	.	.	.	1	1	.	.	.	0	.	.	.	.	.	.	.	.	.
YOR136W	YOR136W ... IDH2 tricarboxylic acid cycle* isocitrate dehydrogenase (NAD+) actmitochondrion* | YOR137C	.	.	.	.	.	.	.	.	.	.	.	.	.	.	.	.	.	0	.	.	.	.	.	.	.	.	.	.	.	.	.	.	.	1	1	.	.	.	0	.	.	.	.	.	.	.	.	.
YOR382W	YOR382W ... FIT2 siderophore transport molecular function unknown cell wall (sensu Fungi) | YOR383C	.	.	.	.	.	.	.	.	.	.	.	.	.	.	.	.	.	0	.	.	.	.	.	.	.	.	.	.	.	.	.	.	.	0	1	.	.	.	1	.	.	.	.	.	.	.	.	.
YDR133C	YDR133C ... | YDR135C	.	.	.	.	.	.	.	.	.	.	.	.	.	.	.	.	.	0	.	.	.	.	.	.	.	.	.	.	.	.	.	.	.	1	1	.	.	.	0	.	.	.	.	.	.	.	.	.
YHR092C	YHR092C ... HXT4 hexose transport glucose transporter activity* plasma membrane | YHR093W	.	.	.	.	.	.	.	.	.	.	.	.	.	.	.	.	.	0	.	.	.	.	.	.	.	.	.	.	.	.	.	.	.	1	1	.	.	.	0	.	.	.	.	.	.	.	.	.
YMR189W	YMR189W ... GCV2 one-carbon compound metabolism glycine dehydrogenase (decarboxylatmitochondrion* | YMR190C	.	.	.	.	.	.	.	.	.	.	.	.	.	.	.	.	.	0	.	.	.	.	.	.	.	.	.	.	.	.	.	.	.	0	1	.	.	.	0	.	.	.	.	.	.	.	.	.
YDR019C	YDR019C ... GCV1 one-carbon compound metabolism glycine dehydrogenase (decarboxylatmitochondrion* | YDR020C	.	.	.	.	.	.	.	.	.	.	.	.	.	.	.	.	.	0	.	.	.	.	.	.	.	.	.	.	.	.	.	.	.	0	0	.	.	.	0	.	.	.	.	.	.	.	.	.
YMR120C	YMR120C ... ADE17 purine nucleotide biosynthesis IMP cyclohydrolase activity* cytosol | YMR121C	.	.	.	.	.	.	.	.	.	.	.	.	.	.	.	.	.	0	.	.	.	.	.	.	.	.	.	.	.	.	.	.	.	1	1	.	.	.	0	.	.	.	.	.	.	.	.	.
YGR254W	YGR254W ... ENO1 glycolysis* phosphopyruvate hydratase activity cytoplasm* | YGR255C	.	.	.	.	.	.	.	.	.	.	.	.	.	.	.	.	.	0	.	.	.	.	.	.	.	.	.	.	.	.	.	.	.	1	1	.	.	.	0	.	.	.	.	.	.	.	.	.
YAL060W	YAL060W ... BDH1 butanediol fermentation "(R,R)-butanediol dehydrogenase acti"cytoplasm | YAL061W	.	.	.	.	.	.	.	.	.	.	.	.	.	.	.	.	.	0	.	.	.	.	.	.	.	.	.	.	.	.	.	.	.	1	0	.	.	.	0	.	.	.	.	.	.	.	.	.
YBR296C	YBR296C ... PHO89 phosphate transport sodium:inorganic phosphate symporteplasma membrane | YBR296C-A	.	.	.	.	.	.	.	.	.	.	.	.	.	.	.	.	.	0	.	.	.	.	.	.	.	.	.	.	.	.	.	.	.	0	0	.	.	.	0	.	.	.	.	.	.	.	.	.
YPL189C-A	YPL189C-A … COA2 biological process unknown molecular function unknown | Cytochrome oxidase assembly factor; null mutation results in respiratory deficiency with specific loss of cytochrome oxidase activity; functions downstream of assembly factors Mss51p and Coa1p and interacts with assembly factor Shy1pYPL189W	.	.	.	.	.	.	.	.	.	.	.	.	.	.	.	.	.	0	.	.	.	.	.	.	.	.	.	.	.	.	.	.	.	1	1	.	.	.	1	.	.	.	.	.	.	.	.	.
YDL197C	YDL197C ... ASF2 chromatin silencing at silent molecular function unknown nucleus* | YDL198C	.	.	.	.	.	.	.	.	.	.	.	.	.	.	.	.	.	0	.	.	.	.	.	.	.	.	.	.	.	.	.	.	.	0	0	.	.	.	0	.	.	.	.	.	.	.	.	.
YGR102C	YGR102C ... YGR102C biological process unknown molecular function unknown mitochondrion | YGR103W	.	.	.	.	.	.	.	.	.	.	.	.	.	.	.	.	.	0	.	.	.	.	.	.	.	.	.	.	.	.	.	.	.	0	0	.	.	.	0	.	.	.	.	.	.	.	.	.
YGL006W	YGL006W iESR cluster PMC1 calcium ion homeostasis* calcium-transporting ATPase activitvacuolar membrane (sensu Fungi) | YGL006W-A	.	.	.	.	.	.	.	.	.	.	.	.	.	.	.	.	.	0	.	.	.	.	.	.	.	.	.	.	.	.	.	.	.	0	0	.	.	.	0	.	.	.	.	.	.	.	.	.
YOL048C	YOL048C … iESR cluster RRT8 biological process unknown molecular function unknown | Putative protein of unknown function; identified in a screen for mutants with increased levels of rDNA transcription; green fluorescent protein (GFP)-fusion protein localizes to lipid particlesYOL049W	.	.	.	.	.	.	.	.	.	.	.	.	.	.	.	.	.	0	.	.	.	.	.	.	.	.	.	.	.	.	.	.	.	1	0	.	.	.	0	.	.	.	.	.	.	.	.	.
YDL206W	YDL206W ... YDL206W biological process unknown molecular function unknown cellular component unknown | YDL207W	.	.	.	.	.	.	.	.	.	.	.	.	.	.	.	.	.	0	.	.	.	.	.	.	.	.	.	.	.	.	.	.	.	0	0	.	.	.	0	.	.	.	.	.	.	.	.	.
YLL019C	YLL019C iESR cluster KNS1 protein amino acid phosphoryla protein serine/threonine kinase actcellular component unknown | YLL020C	.	.	.	.	.	.	.	.	.	.	.	.	.	.	.	.	.	0	.	.	.	.	.	.	.	.	.	.	.	.	.	.	.	1	1	.	.	.	1	.	.	.	.	.	.	.	.	.
YLR152C	YLR152C iESR cluster YLR152C biological process unknown molecular function unknown cellular component unknown | YLR153C	.	.	.	.	.	.	.	.	.	.	.	.	.	.	.	.	.	0	.	.	.	.	.	.	.	.	.	.	.	.	.	.	.	0	0	.	.	.	1	.	.	.	.	.	.	.	.	.
YML120C	YML120C ... NDI1 mitochondrial electron transpo "oxidoreductase activity, acting on"mitochondrial inner membrane | YML121W	.	.	.	.	.	.	.	.	.	.	.	.	.	.	.	.	.	1	.	.	.	.	.	.	.	.	.	.	.	.	.	.	.	1	1	.	.	.	0	.	.	.	.	.	.	.	.	.
YBR149W	YBR149W iESR cluster ARA1 carbohydrate metabolism aldo-keto reductase activity* cytosol | YBR150C	.	.	.	.	.	.	.	.	.	.	.	.	.	.	.	.	.	0	.	.	.	.	.	.	.	.	.	.	.	.	.	.	.	1	0	.	.	.	0	.	.	.	.	.	.	.	.	.
YGR019W	YGR019W iESR cluster UGA1 nitrogen utilization 4-aminobutyrate transaminase activiintracellular | YGR020C	.	.	.	.	.	.	.	.	.	.	.	.	.	.	.	.	.	0	.	.	.	.	.	.	.	.	.	.	.	.	.	.	.	0	0	.	.	.	0	.	.	.	.	.	.	.	.	.
YPL154C	YPL154C iESR cluster PEP4 sporulation* endopeptidase activity* mitochondrion* | YPL155C	.	.	.	.	.	.	.	.	.	.	.	.	.	.	.	.	.	0	.	.	.	.	.	.	.	.	.	.	.	.	.	.	.	0	0	.	.	.	0	.	.	.	.	.	.	.	.	.
YJL016W	YJL016W ... YJL016W biological process unknown molecular function unknown cytoplasm | YJL019W	.	.	.	.	.	.	.	.	.	.	.	.	.	.	.	.	.	0	.	.	.	.	.	.	.	.	.	.	.	.	.	.	.	1	0	.	.	.	0	.	.	.	.	.	.	.	.	.
YBR241C	YBR241C ... YBR241C biological process unknown molecular function unknown vacuolar membrane (sensu Fungi) | YBR242W	.	.	.	.	.	.	.	.	.	.	.	.	.	.	.	.	.	0	.	.	.	.	.	.	.	.	.	.	.	.	.	.	.	0	0	.	.	.	0	.	.	.	.	.	.	.	.	.
YJL066C	YJL066C iESR cluster MPM1 biological process unknown molecular function unknown mitochondrion* | YJL067W	.	.	.	.	.	.	.	.	.	.	.	.	.	.	.	.	.	0	.	.	.	.	.	.	.	.	.	.	.	.	.	.	.	0	0	.	.	.	0	.	.	.	.	.	.	.	.	.
YIR039C	YIR039C iESR cluster YPS6 biological process unknown aspartic-type endopeptidase activitcell wall (sensu Fungi) | YIR040C	.	.	.	.	.	.	.	.	.	.	.	.	.	.	.	.	.	0	.	.	.	.	.	.	.	.	.	.	.	.	.	.	.	0	0	.	.	.	0	.	.	.	.	.	.	.	.	.
YBR298C	YBR298C ... MAL31 alpha-glucoside transport alpha-glucoside:hydrogen symporter membrane fraction | YBR298C-A	.	.	.	.	.	.	.	.	.	.	.	.	.	.	.	.	.	0	.	.	.	.	.	.	.	.	.	.	.	.	.	.	.	1	1	.	.	.	0	.	.	.	.	.	.	.	.	.
YGR289C	YGR289C ... MAL11 alpha-glucoside transport* alpha-glucoside:hydrogen symporter membrane fraction | YGR290W	.	.	.	.	.	.	.	.	.	.	.	.	.	.	.	.	.	0	.	.	.	.	.	.	.	.	.	.	.	.	.	.	.	1	0	.	.	.	0	.	.	.	.	.	.	.	.	.
YDR406W	YDR406W ... PDR15 transport "ATPase activity, coupled to transme"integral to membrane | YDR407C	.	.	.	.	.	.	.	.	.	.	.	.	.	.	.	.	.	0	.	.	.	.	.	.	.	.	.	.	.	.	.	.	.	1	1	.	.	.	1	.	.	.	.	.	.	.	.	.
YMR261C	YMR261C ... TPS3 response to stress* "alpha,alpha-trehalose-phosphate syn""alpha,alpha-trehalose-phosphate syn" | YMR262W	.	.	.	.	.	.	.	.	.	.	.	.	.	.	.	.	.	0	.	.	.	.	.	.	.	.	.	.	.	.	.	.	.	1	0	.	.	.	0	.	.	.	.	.	.	.	.	.
YPR030W	YPR030W ... CSR2 cell wall organization and bio molecular function unknown nucleus | YPR031W	.	.	.	.	.	.	.	.	.	.	.	.	.	.	.	.	.	0	.	.	.	.	.	.	.	.	.	.	.	.	.	.	.	1	1	.	.	.	1	.	.	.	.	.	.	.	.	.
YMR262W	YMR262W ... YMR262W biological process unknown molecular function unknown cellular component unknown | YMR263W	.	.	.	.	.	.	.	.	.	.	.	.	.	.	.	.	.	0	.	.	.	.	.	.	.	.	.	.	.	.	.	.	.	1	0	.	.	.	0	.	.	.	.	.	.	.	.	.
YGL229C	YGL229C ... SAP4 G1/S transition of mitotic cel protein serine/threonine phosphatascytoplasm* | YGL230C	.	.	.	.	.	.	.	.	.	.	.	.	.	.	.	.	.	0	.	.	.	.	.	.	.	.	.	.	.	.	.	.	.	1	0	.	.	.	1	.	.	.	.	.	.	.	.	.
YHR030C	YHR030C ... SLT2 cell wall organization and bio MAP kinase activity cytoplasm* | YHR031C	.	.	.	.	.	.	.	.	.	.	.	.	.	.	.	.	.	0	.	.	.	.	.	.	.	.	.	.	.	.	.	.	.	1	0	.	.	.	0	.	.	.	.	.	.	.	.	.
YCR083W	YCR083W ... TRX3 response to oxidative stress thiol-disulfide exchange intermediamitochondrion | YCR084C	.	.	.	.	.	.	.	.	.	.	.	.	.	.	.	.	.	0	.	.	.	.	.	.	.	.	.	.	.	.	.	.	.	0	0	.	.	.	0	.	.	.	.	.	.	.	.	.
YNL234W	YNL234W ... YNL234W response to stress heme binding cytoplasm | YNL235C	.	.	.	.	.	.	.	.	.	.	.	.	.	.	.	.	.	0	.	.	.	.	.	.	.	.	.	.	.	.	.	.	.	0	0	.	.	.	0	.	.	.	.	.	.	.	.	.
YGR174C	YGR174C ... CBP4 protein complex assembly molecular function unknown mitochondrial membrane | YGR174W-A	.	.	.	.	.	.	.	.	.	.	.	.	.	.	.	.	.	0	.	.	.	.	.	.	.	.	.	.	.	.	.	.	.	0	0	.	.	.	0	.	.	.	.	.	.	.	.	.
YOR215C	YOR215C … AIM41 biological process unknown molecular function unknown | Putative protein of unknown function; the authentic protein is detected in highly purified mitochondria in high-throughput studies; null mutant displays reduced frequency of mitochondrial genome lossYOR216C	.	.	.	.	.	.	.	.	.	.	.	.	.	.	.	.	.	0	.	.	.	.	.	.	.	.	.	.	.	.	.	.	.	0	0	.	.	.	0	.	.	.	.	.	.	.	.	.
YPL014W	YPL014W ... YPL014W biological process unknown molecular function unknown cytoplasm* | YPL015C	.	.	.	.	.	.	.	.	.	.	.	.	.	.	.	.	.	0	.	.	.	.	.	.	.	.	.	.	.	.	.	.	.	1	0	.	.	.	1	.	.	.	.	.	.	.	.	.
YNL015W	YNL015W iESR cluster PBI2 vacuole fusion, non-autophagic endopeptidase inhibitor activity cytoplasm* | YNL016W	.	.	.	.	.	.	.	.	.	.	.	.	.	.	.	.	.	0	.	.	.	.	.	.	.	.	.	.	.	.	.	.	.	1	1	.	.	.	0	.	.	.	.	.	.	.	.	.
YDR231C	YDR231C ... COX20 aerobic respiration* unfolded protein binding mitochondrial inner membrane | YDR232W	.	.	.	.	.	.	.	.	.	.	.	.	.	.	.	.	.	0	.	.	.	.	.	.	.	.	.	.	.	.	.	.	.	1	0	.	.	.	0	.	.	.	.	.	.	.	.	.
YGL036W	YGL036W ... YGL036W biological process unknown molecular function unknown cytoplasm | YGL037C	.	.	.	.	.	.	.	.	.	.	.	.	.	.	.	.	.	0	.	.	.	.	.	.	.	.	.	.	.	.	.	.	.	1	1	.	.	.	0	.	.	.	.	.	.	.	.	.
YOL016C	YOL016C ... CMK2 protein amino acid phosphoryla calcium- and calmodulin-dependent pcytoplasm | YOL017W	.	.	.	.	.	.	.	.	.	.	.	.	.	.	.	.	.	0	.	.	.	.	.	.	.	.	.	.	.	.	.	.	.	0	0	.	.	.	0	.	.	.	.	.	.	.	.	.
YPR127W	YPR127W ... YPR127W biological process unknown molecular function unknown cytoplasm* | YPR128C	.	.	.	.	.	.	.	.	.	.	.	.	.	.	.	.	.	0	.	.	.	.	.	.	.	.	.	.	.	.	.	.	.	1	1	.	.	.	0	.	.	.	.	.	.	.	.	.
YDL019C	YDL019C ... OSH2 steroid biosynthesis oxysterol binding plasma membrane* | YDL020C	.	.	.	.	.	.	.	.	.	.	.	.	.	.	.	.	.	0	.	.	.	.	.	.	.	.	.	.	.	.	.	.	.	0	0	.	.	.	0	.	.	.	.	.	.	.	.	.
YNL098C	YNL098C ... RAS2 sporulation (sensu Fungi)* GTPase activity plasma membrane | YNL099C	.	.	.	.	.	.	.	.	.	.	.	.	.	.	.	.	.	0	.	.	.	.	.	.	.	.	.	.	.	.	.	.	.	1	0	.	.	.	0	.	.	.	.	.	.	.	.	.
YIL036W	YIL036W ... CST6 transcription initiation from specific RNA polymerase II transcrinucleus | YIL037C	.	.	.	.	.	.	.	.	.	.	.	.	.	.	.	.	.	0	.	.	.	.	.	.	.	.	.	.	.	.	.	.	.	0	0	.	.	.	0	.	.	.	.	.	.	.	.	.
YNL100W	YNL100W … AIM37 biological process unknown molecular function unknown | Putative protein of unknown function; non-tagged protein is detected in purified mitochondria; null mutant is viable and displays reduced respiratory growth and reduced frequency of mitochondrial genome losYNL101W	.	.	.	.	.	.	.	.	.	.	.	.	.	.	.	.	.	0	.	.	.	.	.	.	.	.	.	.	.	.	.	.	.	0	0	.	.	.	0	.	.	.	.	.	.	.	.	.
YGR111W	YGR111W ... YGR111W biological process unknown molecular function unknown cytoplasm* | YGR112W	.	.	.	.	.	.	.	.	.	.	.	.	.	.	.	.	.	0	.	.	.	.	.	.	.	.	.	.	.	.	.	.	.	0	0	.	.	.	0	.	.	.	.	.	.	.	.	.
YHR195W	YHR195W ... NVJ1 microautophagy protein binding nuclear membrane | YHR196W	.	.	.	.	.	.	.	.	.	.	.	.	.	.	.	.	.	0	.	.	.	.	.	.	.	.	.	.	.	.	.	.	.	0	0	.	.	.	0	.	.	.	.	.	.	.	.	.
YFR014C	YFR014C ... CMK1 protein amino acid phosphoryla calmodulin-dependent protein kinasecytoplasm | YFR015C	.	.	.	.	.	.	.	.	.	.	.	.	.	.	.	.	.	0	.	.	.	.	.	.	.	.	.	.	.	.	.	.	.	0	0	.	.	.	0	.	.	.	.	.	.	.	.	.
YJL166W	YJL166W ... QCR8 aerobic respiration* ubiquinol-cytochrome-c reductase acrespiratory chain complex III (sens | YJL167W	.	.	.	.	.	.	.	.	.	.	.	.	.	.	.	.	.	1	.	.	.	.	.	.	.	.	.	.	.	.	.	.	.	0	0	.	.	.	0	.	.	.	.	.	.	.	.	.
YOL071W	YOL071W ... EMI5 sporulation (sensu Fungi) molecular function unknown mitochondrion | YOL072W	.	.	.	.	.	.	.	.	.	.	.	.	.	.	.	.	.	0	.	.	.	.	.	.	.	.	.	.	.	.	.	.	.	0	0	.	.	.	0	.	.	.	.	.	.	.	.	.
YOL087C	YOL087C ... YOL087C biological process unknown molecular function unknown cytoplasm | YOL088C	.	.	.	.	.	.	.	.	.	.	.	.	.	.	.	.	.	0	.	.	.	.	.	.	.	.	.	.	.	.	.	.	.	1	0	.	.	.	0	.	.	.	.	.	.	.	.	.
YJL165C	YJL165C ... HAL5 cation homeostasis protein kinase activity cellular component unknown | YJL166W	.	.	.	.	.	.	.	.	.	.	.	.	.	.	.	.	.	0	.	.	.	.	.	.	.	.	.	.	.	.	.	.	.	1	0	.	.	.	0	.	.	.	.	.	.	.	.	.
YIL050W	YIL050W ... PCL7 regulation of glycogen biosynt cyclin-dependent protein kinase regcyclin-dependent protein kinase hol | YIL051C	.	.	.	.	.	.	.	.	.	.	.	.	.	.	.	.	.	0	.	.	.	.	.	.	.	.	.	.	.	.	.	.	.	1	1	.	.	.	0	.	.	.	.	.	.	.	.	.
YCR091W	YCR091W iESR cluster KIN82 protein amino acid phosphoryla protein kinase activity cellular component unknown | YCR092C	.	.	.	.	.	.	.	.	.	.	.	.	.	.	.	.	.	0	.	.	.	.	.	.	.	.	.	.	.	.	.	.	.	0	0	.	.	.	0	.	.	.	.	.	.	.	.	.
YHR080C	YHR080C ... YHR080C biological process unknown molecular function unknown mitochondrion | YHR081W	.	.	.	.	.	.	.	.	.	.	.	.	.	.	.	.	.	0	.	.	.	.	.	.	.	.	.	.	.	.	.	.	.	1	0	.	.	.	0	.	.	.	.	.	.	.	.	.
YIR027C	YIR027C ... DAL1 allantoin catabolism allantoinase activity intracellular | YIR028W	.	.	.	.	.	.	.	.	.	.	.	.	.	.	.	.	.	0	.	.	.	.	.	.	.	.	.	.	.	.	.	.	.	1	0	.	.	.	0	.	.	.	.	.	.	.	.	.
YML042W	YML042W iESR cluster CAT2 carnitine metabolism carnitine O-acetyltransferase activmitochondrion* | YML043C	.	.	.	.	.	.	.	.	.	.	.	.	.	.	.	.	.	0	.	.	.	.	.	.	.	.	.	.	.	.	.	.	.	0	0	.	.	.	1	.	.	.	.	.	.	.	.	.
YNL125C	YNL125C ... ESBP6 transport transporter activity* mitochondrion* | YNL126W	.	.	.	.	.	.	.	.	.	.	.	.	.	.	.	.	.	0	.	.	.	.	.	.	.	.	.	.	.	.	.	.	.	1	0	.	.	.	0	.	.	.	.	.	.	.	.	.
YKL085W	YKL085W ... MDH1 tricarboxylic acid cycle* L-malate dehydrogenase activity mitochondrial matrix | YKL086W	.	.	.	.	.	.	.	.	.	.	.	.	.	.	.	.	.	0	.	.	.	.	.	.	.	.	.	.	.	.	.	.	.	1	1	.	.	.	1	.	.	.	.	.	.	.	.	.
YLR257W	YLR257W ... YLR257W biological process unknown molecular function unknown cytoplasm | YLR258W	.	.	.	.	.	.	.	.	.	.	.	.	.	.	.	.	.	0	.	.	.	.	.	.	.	.	.	.	.	.	.	.	.	0	0	.	.	.	0	.	.	.	.	.	.	.	.	.
YGL010W	YGL010W iESR cluster YGL010W biological process unknown molecular function unknown endoplasmic reticulum | YGL011C	.	.	.	.	.	.	.	.	.	.	.	.	.	.	.	.	.	0	.	.	.	.	.	.	.	.	.	.	.	.	.	.	.	1	0	.	.	.	0	.	.	.	.	.	.	.	.	.
YDR178W	YDR178W ... SDH4 tricarboxylic acid cycle* succinate dehydrogenase (ubiquinonerespiratory chain complex II (sensu | YDR179C	.	.	.	.	.	.	.	.	.	.	.	.	.	.	.	.	.	0	.	.	.	.	.	.	.	.	.	.	.	.	.	.	.	0	0	.	.	.	0	.	.	.	.	.	.	.	.	.
YJR103W	YJR103W ... URA8 phospholipid biosynthesis* CTP synthase activity cytosol | YJR104C	.	.	.	.	.	.	.	.	.	.	.	.	.	.	.	.	.	0	.	.	.	.	.	.	.	.	.	.	.	.	.	.	.	1	0	.	.	.	0	.	.	.	.	.	.	.	.	.
YKR066C	YKR066C iESR cluster CCP1 response to oxidative stress cytochrome-c peroxidase activity mitochondrion* | YKR067W	.	.	.	.	.	.	.	.	.	.	.	.	.	.	.	.	.	0	.	.	.	.	.	.	.	.	.	.	.	.	.	.	.	1	1	.	.	.	0	.	.	.	.	.	.	.	.	.
YAL008W	YAL008W ... FUN14 biological process unknown molecular function unknown mitochondrion | YAL009W	.	.	.	.	.	.	.	.	.	.	.	.	.	.	.	.	.	0	.	.	.	.	.	.	.	.	.	.	.	.	.	.	.	0	0	.	.	.	0	.	.	.	.	.	.	.	.	.
YDR512C	YDR512C iESR cluster EMI1 sporulation (sensu Fungi) molecular function unknown cellular component unknown | YDR513W	.	.	.	.	.	.	.	.	.	.	.	.	.	.	.	.	.	0	.	.	.	.	.	.	.	.	.	.	.	.	.	.	.	1	0	.	.	.	0	.	.	.	.	.	.	.	.	.
YIL065C	YIL065C ... FIS1 mitochondrial fission molecular function unknown mitochondrial outer membrane | YIL066C	.	.	.	.	.	.	.	.	.	.	.	.	.	.	.	.	.	0	.	.	.	.	.	.	.	.	.	.	.	.	.	.	.	0	0	.	.	.	0	.	.	.	.	.	.	.	.	.
YHR008C	YHR008C ... SOD2 replicative cell aging* manganese superoxide dismutase actimitochondrion* | YHR009C	.	.	.	.	.	.	.	.	.	.	.	.	.	.	.	.	.	1	.	.	.	.	.	.	.	.	.	.	.	.	.	.	.	1	1	.	.	.	1	.	.	.	.	.	.	.	.	.
YJL048C	YJL048C iESR cluster UBX6 ubiquitin-dependent protein ca molecular function unknown nucleus | YJL049W	.	.	.	.	.	.	.	.	.	.	.	.	.	.	.	.	.	0	.	.	.	.	.	.	.	.	.	.	.	.	.	.	.	1	1	.	.	.	1	.	.	.	.	.	.	.	.	.
YIL087C	YIL087C … AIM19 biological process unknown molecular function unknown | Putative protein of unknown function; the authentic, non-tagged protein is detected in purified mitochondria in high-throughput studies; null mutant displays reduced respiratory growthYIL088C	.	.	.	.	.	.	.	.	.	.	.	.	.	.	.	.	.	0	.	.	.	.	.	.	.	.	.	.	.	.	.	.	.	0	0	.	.	.	0	.	.	.	.	.	.	.	.	.
YDL072C	YDL072C ... YET3 biological process unknown molecular function unknown endoplasmic reticulum | YDL073W	.	.	.	.	.	.	.	.	.	.	.	.	.	.	.	.	.	0	.	.	.	.	.	.	.	.	.	.	.	.	.	.	.	0	0	.	.	.	0	.	.	.	.	.	.	.	.	.
YDR032C	YDR032C iESR cluster PST2 biological process unknown molecular function unknown cytoplasm* | YDR033W	.	.	.	.	.	.	.	.	.	.	.	.	.	.	.	.	.	0	.	.	.	.	.	.	.	.	.	.	.	.	.	.	.	0	0	.	.	.	0	.	.	.	.	.	.	.	.	.
YPR098C	YPR098C iESR cluster YPR098C biological process unknown molecular function unknown mitochondrion | YPR099C	.	.	.	.	.	.	.	.	.	.	.	.	.	.	.	.	.	0	.	.	.	.	.	.	.	.	.	.	.	.	.	.	.	0	0	.	.	.	0	.	.	.	.	.	.	.	.	.
YLR356W	YLR356W iESR cluster YLR356W biological process unknown molecular function unknown mitochondrion | YLR357W	.	.	.	.	.	.	.	.	.	.	.	.	.	.	.	.	.	0	.	.	.	.	.	.	.	.	.	.	.	.	.	.	.	1	0	.	.	.	0	.	.	.	.	.	.	.	.	.
YOR285W	YOR285W iESR cluster YOR285W biological process unknown molecular function unknown mitochondrion* | YOR286W	.	.	.	.	.	.	.	.	.	.	.	.	.	.	.	.	.	0	.	.	.	.	.	.	.	.	.	.	.	.	.	.	.	1	0	.	.	.	0	.	.	.	.	.	.	.	.	.
YBR286W	YBR286W ... APE3 vacuolar protein catabolism aminopeptidase activity vacuole (sensu Fungi) | YBR287W	.	.	.	.	.	.	.	.	.	.	.	.	.	.	.	.	.	0	.	.	.	.	.	.	.	.	.	.	.	.	.	.	.	0	0	.	.	.	0	.	.	.	.	.	.	.	.	.
YMR297W	YMR297W iESR cluster PRC1 vacuolar protein catabolism carboxypeptidase C activity cytoplasm* | YMR298W	.	.	.	.	.	.	.	.	.	.	.	.	.	.	.	.	.	0	.	.	.	.	.	.	.	.	.	.	.	.	.	.	.	1	1	.	.	.	0	.	.	.	.	.	.	.	.	.
YJR085C	YJR085C ... YJR085C biological process unknown molecular function unknown mitochondrion | YJR086W	.	.	.	.	.	.	.	.	.	.	.	.	.	.	.	.	.	0	.	.	.	.	.	.	.	.	.	.	.	.	.	.	.	0	0	.	.	.	0	.	.	.	.	.	.	.	.	.
YNL055C	YNL055C iESR cluster POR1 aerobic respiration* voltage-gated ion-selective channelmitochondrial outer membrane | YNL056W	.	.	.	.	.	.	.	.	.	.	.	.	.	.	.	.	.	1	.	.	.	.	.	.	.	.	.	.	.	.	.	.	.	1	0	.	.	.	1	.	.	.	.	.	.	.	.	.
YOL143C	YOL143C ... RIB4 riboflavin biosynthesis "6,7-dimethyl-8-ribityllumazine synt"cytoplasm* | YOL144W	.	.	.	.	.	.	.	.	.	.	.	.	.	.	.	.	.	0	.	.	.	.	.	.	.	.	.	.	.	.	.	.	.	0	0	.	.	.	0	.	.	.	.	.	.	.	.	.
YBL045C	YBL045C ... COR1 aerobic respiration ubiquinol-cytochrome-c reductase acrespiratory chain complex III (sens | YBL046W	.	.	.	.	.	.	.	.	.	.	.	.	.	.	.	.	.	1	.	.	.	.	.	.	.	.	.	.	.	.	.	.	.	1	1	.	.	.	1	.	.	.	.	.	.	.	.	.
YJR127C	YJR127C … RSF2 (ZMS1) biological process unknown molecular function unknown bud neck* | Zinc-finger protein involved in transcriptional control of both nuclear and mitochondrial genes, many of which specify products required for glycerol-based growth, respiration, and other functionsYJR128W	.	.	.	.	.	.	.	.	.	.	.	.	.	.	.	.	.	0	.	.	.	.	.	.	.	.	.	.	.	.	.	.	.	0	1	.	.	.	1	.	.	.	.	.	.	.	.	.
YBR287W	YBR287W iESR cluster ZSP1 biological process unknown molecular function unknown endoplasmic reticulum | YBR288C	.	.	.	.	.	.	.	.	.	.	.	.	.	.	.	.	.	0	.	.	.	.	.	.	.	.	.	.	.	.	.	.	.	0	0	.	.	.	0	.	.	.	.	.	.	.	.	.
YKL100C	YKL100C iESR cluster YKL100C biological process unknown molecular function unknown cellular component unknown | YKL101W	.	.	.	.	.	.	.	.	.	.	.	.	.	.	.	.	.	0	.	.	.	.	.	.	.	.	.	.	.	.	.	.	.	0	0	.	.	.	0	.	.	.	.	.	.	.	.	.
YBR151W	YBR151W ... APD1 biological process unknown molecular function unknown cytoplasm* | YBR152W	.	.	.	.	.	.	.	.	.	.	.	.	.	.	.	.	.	0	.	.	.	.	.	.	.	.	.	.	.	.	.	.	.	1	1	.	.	.	1	.	.	.	.	.	.	.	.	.
YDR479C	YDR479C ... PEX29 peroxisome organization and bi molecular function unknown peroxisomal membrane | YDR480W	.	.	.	.	.	.	.	.	.	.	.	.	.	.	.	.	.	0	.	.	.	.	.	.	.	.	.	.	.	.	.	.	.	0	0	.	.	.	0	.	.	.	.	.	.	.	.	.
YHR028C	YHR028C ... DAP2 protein processing dipeptidyl-peptidase and tripeptidyvacuolar membrane (sensu Fungi) | YHR028W-A	.	.	.	.	.	.	.	.	.	.	.	.	.	.	.	.	.	0	.	.	.	.	.	.	.	.	.	.	.	.	.	.	.	0	0	.	.	.	0	.	.	.	.	.	.	.	.	.
YLR028C	YLR028C ... ADE16 aerobic respiration* IMP cyclohydrolase activity* cytosol | YLR029C	.	.	.	.	.	.	.	.	.	.	.	.	.	.	.	.	.	0	.	.	.	.	.	.	.	.	.	.	.	.	.	.	.	1	0	.	.	.	0	.	.	.	.	.	.	.	.	.
YDR148C	YDR148C ... KGD2 tricarboxylic acid cycle* dihydrolipoyllysine-residue succinymitochondrial matrix* | YDR149C	.	.	.	.	.	.	.	.	.	.	.	.	.	.	.	.	.	1	.	.	.	.	.	.	.	.	.	.	.	.	.	.	.	0	0	.	.	.	0	.	.	.	.	.	.	.	.	.
YLR118C	YLR118C ... YLR118C biological process unknown "hydrolase activity, acting on ester"cytoplasm* | YLR119W	.	.	.	.	.	.	.	.	.	.	.	.	.	.	.	.	.	0	.	.	.	.	.	.	.	.	.	.	.	.	.	.	.	0	0	.	.	.	0	.	.	.	.	.	.	.	.	.
YKL067W	YKL067W iESR cluster YNK1 purine nucleotide biosynthesis nucleoside-diphosphate kinase activcytosol* | YKL068W	.	.	.	.	.	.	.	.	.	.	.	.	.	.	.	.	.	0	.	.	.	.	.	.	.	.	.	.	.	.	.	.	.	0	0	.	.	.	0	.	.	.	.	.	.	.	.	.
YKR046C	YKR046C ... PET10 aerobic respiration molecular function unknown lipid particle | YKR047W	.	.	.	.	.	.	.	.	.	.	.	.	.	.	.	.	.	0	.	.	.	.	.	.	.	.	.	.	.	.	.	.	.	0	0	.	.	.	0	.	.	.	.	.	.	.	.	.
YIL033C	YIL033C ... BCY1 response to stress* cAMP-dependent protein kinase inhibcytoplasm* | YIL034C	.	.	.	.	.	.	.	.	.	.	.	.	.	.	.	.	.	0	.	.	.	.	.	.	.	.	.	.	.	.	.	.	.	0	0	.	.	.	0	.	.	.	.	.	.	.	.	.
YOR176W	YOR176W ... HEM15 heme biosynthesis ferrochelatase activity mitochondrial inner membrane | YOR177C	.	.	.	.	.	.	.	.	.	.	.	.	.	.	.	.	.	0	.	.	.	.	.	.	.	.	.	.	.	.	.	.	.	0	0	.	.	.	0	.	.	.	.	.	.	.	.	.
YPR172W	YPR172W ... YPR172W biological process unknown molecular function unknown cytoplasm* | YPR173C	.	.	.	.	.	.	.	.	.	.	.	.	.	.	.	.	.	0	.	.	.	.	.	.	.	.	.	.	.	.	.	.	.	0	0	.	.	.	0	.	.	.	.	.	.	.	.	.
YCL051W	YCL051W ... LRE1 cell wall organization and bio transcription regulator activity* cell wall (sensu Fungi) | YCL052C	.	.	.	.	.	.	.	.	.	.	.	.	.	.	.	.	.	0	.	.	.	.	.	.	.	.	.	.	.	.	.	.	.	0	0	.	.	.	0	.	.	.	.	.	.	.	.	.
YDR251W	YDR251W ... PAM1 pseudohyphal growth molecular function unknown bud neck* | YDR252W	.	.	.	.	.	.	.	.	.	.	.	.	.	.	.	.	.	0	.	.	.	.	.	.	.	.	.	.	.	.	.	.	.	1	0	.	.	.	0	.	.	.	.	.	.	.	.	.
YGL206C	YGL206C ... CHC1 endocytosis* structural molecule activity clathrin vesicle coat | YGL207W	.	.	.	.	.	.	.	.	.	.	.	.	.	.	.	.	.	0	.	.	.	.	.	.	.	.	.	.	.	.	.	.	.	1	0	.	.	.	1	.	.	.	.	.	.	.	.	.
YNR033W	YNR033W ... ABZ1 para-aminobenzoic acid metabol 4-amino-4-deoxychorismate synthase cytoplasm | YNR034W	.	.	.	.	.	.	.	.	.	.	.	.	.	.	.	.	.	0	.	.	.	.	.	.	.	.	.	.	.	.	.	.	.	0	0	.	.	.	0	.	.	.	.	.	.	.	.	.
YIL125W	YIL125W ... KGD1 tricarboxylic acid cycle* oxoglutarate dehydrogenase (succinymitochondrial matrix* | YIL126W	.	.	.	.	.	.	.	.	.	.	.	.	.	.	.	.	.	1	.	.	.	.	.	.	.	.	.	.	.	.	.	.	.	1	0	.	.	.	0	.	.	.	.	.	.	.	.	.
YOR086C	YOR086C ... TCB1 biological process unknown lipid binding mitochondrion | YOR087W	.	.	.	.	.	.	.	.	.	.	.	.	.	.	.	.	.	0	.	.	.	.	.	.	.	.	.	.	.	.	.	.	.	1	1	.	.	.	0	.	.	.	.	.	.	.	.	.
YPR091C	YPR091C ... YPR091C biological process unknown molecular function unknown endoplasmic reticulum | YPR092W	.	.	.	.	.	.	.	.	.	.	.	.	.	.	.	.	.	0	.	.	.	.	.	.	.	.	.	.	.	.	.	.	.	1	0	.	.	.	0	.	.	.	.	.	.	.	.	.
YBR280C	YBR280C … SAF1 biological process unknown molecular function unknown | F-Box protein involved in proteasome-dependent degradation of Aah1p during entry of cells into quiescence; interacts with Skp1YBR281C	.	.	.	.	.	.	.	.	.	.	.	.	.	.	.	.	.	0	.	.	.	.	.	.	.	.	.	.	.	.	.	.	.	0	0	.	.	.	0	.	.	.	.	.	.	.	.	.
YBR046C	YBR046C ... ZTA1 biological process unknown molecular function unknown cytoplasm* | YBR047W	.	.	.	.	.	.	.	.	.	.	.	.	.	.	.	.	.	0	.	.	.	.	.	.	.	.	.	.	.	.	.	.	.	0	0	.	.	.	0	.	.	.	.	.	.	.	.	.
YIL111W	YIL111W ... COX5B mitochondrial electron transpo cytochrome-c oxidase activity respiratory chain complex IV (sensu | YIL112W	.	.	.	.	.	.	.	.	.	.	.	.	.	.	.	.	.	0	.	.	.	.	.	.	.	.	.	.	.	.	.	.	.	0	0	.	.	.	0	.	.	.	.	.	.	.	.	.
YDR293C	YDR293C ... SSD1 cell wall organization and bio RNA binding cytoplasm | YDR294C	.	.	.	.	.	.	.	.	.	.	.	.	.	.	.	.	.	0	.	.	.	.	.	.	.	.	.	.	.	.	.	.	.	1	0	.	.	.	0	.	.	.	.	.	.	.	.	.
YAL017W	YAL017W ... PSK1 protein amino acid phosphoryla protein serine/threonine kinase actcytoplasm | YAL018C	.	.	.	.	.	.	.	.	.	.	.	.	.	.	.	.	.	0	.	.	.	.	.	.	.	.	.	.	.	.	.	.	.	0	0	.	.	.	0	.	.	.	.	.	.	.	.	.
YMR104C	YMR104C ... YPK2 protein amino acid phosphoryla protein kinase activity cytoplasm* | YMR105C	.	.	.	.	.	.	.	.	.	.	.	.	.	.	.	.	.	0	.	.	.	.	.	.	.	.	.	.	.	.	.	.	.	0	0	.	.	.	0	.	.	.	.	.	.	.	.	.
YGR143W	YGR143W ... SKN1 cell wall organization and bio glucosidase activity integral to membrane | YGR144W	.	.	.	.	.	.	.	.	.	.	.	.	.	.	.	.	.	0	.	.	.	.	.	.	.	.	.	.	.	.	.	.	.	1	0	.	.	.	0	.	.	.	.	.	.	.	.	.
YDL181W	YDL181W ... INH1 ATP synthesis coupled proton t enzyme inhibitor activity proton-transporting ATP synthase co | YDL182W	.	.	.	.	.	.	.	.	.	.	.	.	.	.	.	.	.	1	.	.	.	.	.	.	.	.	.	.	.	.	.	.	.	1	1	.	.	.	0	.	.	.	.	.	.	.	.	.
YEL024W	YEL024W ... RIP1 aerobic respiration* ubiquinol-cytochrome-c reductase acrespiratory chain complex III (sens | YEL025C	.	.	.	.	.	.	.	.	.	.	.	.	.	.	.	.	.	1	.	.	.	.	.	.	.	.	.	.	.	.	.	.	.	0	0	.	.	.	0	.	.	.	.	.	.	.	.	.
YHR001W-A	YHR001W-A ... QCR10 aerobic respiration* ubiquinol-cytochrome-c reductase acmitochondrion* | YHR002W	.	.	.	.	.	.	.	.	.	.	.	.	.	.	.	.	.	1	.	.	.	.	.	.	.	.	.	.	.	.	.	.	.	0	0	.	.	.	0	.	.	.	.	.	.	.	.	.
YOR065W	YOR065W ... CYT1 mitochondrial electron transpo "electron transporter, transferring"mitochondrial inner membrane* | YOR066W	.	.	.	.	.	.	.	.	.	.	.	.	.	.	.	.	.	1	.	.	.	.	.	.	.	.	.	.	.	.	.	.	.	1	1	.	.	.	1	.	.	.	.	.	.	.	.	.
YPR191W	YPR191W ... QCR2 aerobic respiration* ubiquinol-cytochrome-c reductase acmitochondrion* | YPR192W	.	.	.	.	.	.	.	.	.	.	.	.	.	.	.	.	.	1	.	.	.	.	.	.	.	.	.	.	.	.	.	.	.	0	0	.	.	.	0	.	.	.	.	.	.	.	.	.
YBR052C	YBR052C … iESR cluster RFS1 biological process unknown molecular function unknown | Protein of unknown function; member of a flavodoxin-like fold protein family that includes Pst2p and Ycp4p; green fluorescent protein (GFP)-fusion protein localizes to the cytoplasm in a punctate patternYBR053C	.	.	.	.	.	.	.	.	.	.	.	.	.	.	.	.	.	0	.	.	.	.	.	.	.	.	.	.	.	.	.	.	.	0	0	.	.	.	0	.	.	.	.	.	.	.	.	.
YAR027W	YAR027W ... UIP3 biological process unknown molecular function unknown nuclear membrane | YAR028W	.	.	.	.	.	.	.	.	.	.	.	.	.	.	.	.	.	0	.	.	.	.	.	.	.	.	.	.	.	.	.	.	.	1	0	.	.	.	0	.	.	.	.	.	.	.	.	.
YGR255C	YGR255C ... COQ6 ubiquinone metabolism ubiquinone biosynthesis monooxygenamitochondrion* | YGR256W	.	.	.	.	.	.	.	.	.	.	.	.	.	.	.	.	.	0	.	.	.	.	.	.	.	.	.	.	.	.	.	.	.	1	0	.	.	.	0	.	.	.	.	.	.	.	.	.
YHR198C	YHR198C … AIM18 biological process unknown molecular function unknown mitochondrion | Putative protein of unknown function; the authentic, non-tagged protein is detected in highly purified mitochondria in high-throughput studies; null mutant displays elevated frequency of mitochondrial genome lossYHR199C	.	.	.	.	.	.	.	.	.	.	.	.	.	.	.	.	.	0	.	.	.	.	.	.	.	.	.	.	.	.	.	.	.	0	0	.	.	.	0	.	.	.	.	.	.	.	.	.
YNL156C	YNL156C ... NSG2 biological process unknown molecular function unknown endoplasmic reticulum | YNL157W	.	.	.	.	.	.	.	.	.	.	.	.	.	.	.	.	.	0	.	.	.	.	.	.	.	.	.	.	.	.	.	.	.	1	0	.	.	.	0	.	.	.	.	.	.	.	.	.
YHR016C	YHR016C ... YSC84 endocytosis* molecular function unknown actin cortical patch | YHR017W	.	.	.	.	.	.	.	.	.	.	.	.	.	.	.	.	.	0	.	.	.	.	.	.	.	.	.	.	.	.	.	.	.	0	0	.	.	.	0	.	.	.	.	.	.	.	.	.
YDR204W	YDR204W iESR cluster COQ4 ubiquinone metabolism molecular function unknown mitochondrial inner membrane | YDR205W	.	.	.	.	.	.	.	.	.	.	.	.	.	.	.	.	.	0	.	.	.	.	.	.	.	.	.	.	.	.	.	.	.	0	0	.	.	.	0	.	.	.	.	.	.	.	.	.
YMR110C	YMR110C … iESR cluster HFD1 biological process unknown molecular function unknown | Putative fatty aldehyde dehydrogenase, located in the mitochondrial outer membrane and also in lipid particles; has similarity to human fatty aldehyde dehydrogenase (FALDH) which is implicated in Sjogren-Larsson syndromeYMR111C	.	.	.	.	.	.	.	.	.	.	.	.	.	.	.	.	.	0	.	.	.	.	.	.	.	.	.	.	.	.	.	.	.	0	0	.	.	.	0	.	.	.	.	.	.	.	.	.
YMR170C	YMR170C iESR cluster ALD2 aldehyde metabolism* aldehyde dehydrogenase activity cytoplasm | YMR171C	.	.	.	.	.	.	.	.	.	.	.	.	.	.	.	.	.	0	.	.	.	.	.	.	.	.	.	.	.	.	.	.	.	0	0	.	.	.	0	.	.	.	.	.	.	.	.	.
YMR315W	YMR315W iESR cluster YMR315W biological process unknown molecular function unknown cytoplasm* | YMR315W-A	.	.	.	.	.	.	.	.	.	.	.	.	.	.	.	.	.	0	.	.	.	.	.	.	.	.	.	.	.	.	.	.	.	1	1	.	.	.	0	.	.	.	.	.	.	.	.	.
YDR436W	YDR436W ... PPZ2 sodium ion homeostasis protein serine/threonine phosphatascellular component unknown | YDR437W	.	.	.	.	.	.	.	.	.	.	.	.	.	.	.	.	.	0	.	.	.	.	.	.	.	.	.	.	.	.	.	.	.	0	0	.	.	.	0	.	.	.	.	.	.	.	.	.
YCR030C	YCR030C ... SYP1 biological process unknown molecular function unknown bud neck* | YCR031C	.	.	.	.	.	.	.	.	.	.	.	.	.	.	.	.	.	0	.	.	.	.	.	.	.	.	.	.	.	.	.	.	.	1	0	.	.	.	0	.	.	.	.	.	.	.	.	.
YOR227W	YOR227W … HER1 biological process unknown molecular function unknown | Protein of unknown function required for proliferation or remodeling of the ER that is caused by overexpression of Hmg2p; may interact with ribosomes, based on co-purification experimentsYOR228C	.	.	.	.	.	.	.	.	.	.	.	.	.	.	.	.	.	0	.	.	.	.	.	.	.	.	.	.	.	.	.	.	.	1	1	.	.	.	0	.	.	.	.	.	.	.	.	.
YHR017W	YHR017W ... YSC83 biological process unknown molecular function unknown mitochondrion | YHR018C	.	.	.	.	.	.	.	.	.	.	.	.	.	.	.	.	.	0	.	.	.	.	.	.	.	.	.	.	.	.	.	.	.	0	0	.	.	.	0	.	.	.	.	.	.	.	.	.
YPL219W	YPL219W ... PCL8 regulation of glycogen biosynt cyclin-dependent protein kinase regcyclin-dependent protein kinase hol | YPL220W	.	.	.	.	.	.	.	.	.	.	.	.	.	.	.	.	.	0	.	.	.	.	.	.	.	.	.	.	.	.	.	.	.	0	0	.	.	.	0	.	.	.	.	.	.	.	.	.
YMR139W	YMR139W iESR cluster RIM11 protein amino acid phosphoryla protein serine/threonine kinase actcytoplasm | YMR140W	.	.	.	.	.	.	.	.	.	.	.	.	.	.	.	.	.	0	.	.	.	.	.	.	.	.	.	.	.	.	.	.	.	0	0	.	.	.	0	.	.	.	.	.	.	.	.	.
YNL045W	YNL045W … LAP2 lipid metabolism* aminopeptidase activity* | Leucyl aminopeptidase yscIV (leukotriene A4 hydrolase) with epoxide hydrolase activity, metalloenzyme containing one zinc atom; green fluorescent protein (GFP)-fusion protein localizes to the cytoplasm and nucleusYNL046W	.	.	.	.	.	.	.	.	.	.	.	.	.	.	.	.	.	0	.	.	.	.	.	.	.	.	.	.	.	.	.	.	.	0	0	.	.	.	0	.	.	.	.	.	.	.	.	.
YMR152W	YMR152W ... YIM1 mitochondrial protein processi peptidase activity cytoplasm* | YMR153C-A	.	.	.	.	.	.	.	.	.	.	.	.	.	.	.	.	.	0	.	.	.	.	.	.	.	.	.	.	.	.	.	.	.	0	0	.	.	.	0	.	.	.	.	.	.	.	.	.
YNR001C	YNR001C iESR cluster CIT1 tricarboxylic acid cycle* citrate (Si)-synthase activity mitochondrion* | YNR001W-A	.	.	.	.	.	.	.	.	.	.	.	.	.	.	.	.	.	1	.	.	.	.	.	.	.	.	.	.	.	.	.	.	.	1	1	.	.	.	0	.	.	.	.	.	.	.	.	.
YOR228C	YOR228C ... YOR228C biological process unknown molecular function unknown mitochondrion | YOR229W	.	.	.	.	.	.	.	.	.	.	.	.	.	.	.	.	.	0	.	.	.	.	.	.	.	.	.	.	.	.	.	.	.	0	1	.	.	.	0	.	.	.	.	.	.	.	.	.
YOR292C	YOR292C ... YOR292C biological process unknown molecular function unknown vacuole (sensu Fungi) | YOR293C-A	.	.	.	.	.	.	.	.	.	.	.	.	.	.	.	.	.	0	.	.	.	.	.	.	.	.	.	.	.	.	.	.	.	0	0	.	.	.	1	.	.	.	.	.	.	.	.	.
YLR201C	YLR201C … COQ9 biological process unknown molecular function unknown mitochondrion | Protein required for ubiquinone (coenzyme Q) biosynthesis and respiratory growth; localizes to the matrix face of the mitochondrial inner membrane in a large complex with ubiquinone biosynthetic enzymesYLR202C	.	.	.	.	.	.	.	.	.	.	.	.	.	.	.	.	.	0	.	.	.	.	.	.	.	.	.	.	.	.	.	.	.	0	0	.	.	.	0	.	.	.	.	.	.	.	.	.
YMR148W	YMR148W ... YMR148W biological process unknown molecular function unknown integral to membrane | YMR149W	.	.	.	.	.	.	.	.	.	.	.	.	.	.	.	.	.	0	.	.	.	.	.	.	.	.	.	.	.	.	.	.	.	0	0	.	.	.	0	.	.	.	.	.	.	.	.	.
YKL148C	YKL148C ... SDH1 tricarboxylic acid cycle* succinate dehydrogenase (ubiquinonerespiratory chain complex II (sensu | YKL149C	.	.	.	.	.	.	.	.	.	.	.	.	.	.	.	.	.	1	.	.	.	.	.	.	.	.	.	.	.	.	.	.	.	1	1	.	.	.	1	.	.	.	.	.	.	.	.	.
YLL041C	YLL041C ... SDH2 tricarboxylic acid cycle* succinate dehydrogenase (ubiquinonerespiratory chain complex II (sensu | YLL042C	.	.	.	.	.	.	.	.	.	.	.	.	.	.	.	.	.	0	.	.	.	.	.	.	.	.	.	.	.	.	.	.	.	0	0	.	.	.	0	.	.	.	.	.	.	.	.	.
YMR103C	YMR103C ... | YMR104C	.	.	.	.	.	.	.	.	.	.	.	.	.	.	.	.	.	0	.	.	.	.	.	.	.	.	.	.	.	.	.	.	.	1	1	.	.	.	0	.	.	.	.	.	.	.	.	.
YKL051W	YKL051W ... SFK1 actin cytoskeleton organizatio molecular function unknown plasma membrane | YKL052C	.	.	.	.	.	.	.	.	.	.	.	.	.	.	.	.	.	0	.	.	.	.	.	.	.	.	.	.	.	.	.	.	.	1	1	.	.	.	1	.	.	.	.	.	.	.	.	.
YIL124W	YIL124W iESR cluster AYR1 phosphatidic acid biosynthesis acylglycerone-phosphate reductase acytoplasm* | YIL125W	.	.	.	.	.	.	.	.	.	.	.	.	.	.	.	.	.	0	.	.	.	.	.	.	.	.	.	.	.	.	.	.	.	1	1	.	.	.	0	.	.	.	.	.	.	.	.	.
YBR139W	YBR139W iESR cluster YBR139W biological process unknown carboxypeptidase C activity vacuole (sensu Fungi) | YBR140C	.	.	.	.	.	.	.	.	.	.	.	.	.	.	.	.	.	0	.	.	.	.	.	.	.	.	.	.	.	.	.	.	.	0	0	.	.	.	0	.	.	.	.	.	.	.	.	.
YDR100W	YDR100W ... TVP15 biological process unknown molecular function unknown COPI-coated vesicle | YDR101C	.	.	.	.	.	.	.	.	.	.	.	.	.	.	.	.	.	0	.	.	.	.	.	.	.	.	.	.	.	.	.	.	.	0	0	.	.	.	0	.	.	.	.	.	.	.	.	.
YPL087W	YPL087W iESR cluster YDC1 response to heat* ceramidase activity endoplasmic reticulum | YPL088W	.	.	.	.	.	.	.	.	.	.	.	.	.	.	.	.	.	0	.	.	.	.	.	.	.	.	.	.	.	.	.	.	.	0	0	.	.	.	0	.	.	.	.	.	.	.	.	.
YPL006W	YPL006W ... NCR1 sphingolipid metabolism sphingolipid transporter activity vacuolar membrane (sensu Fungi) | YPL007C	.	.	.	.	.	.	.	.	.	.	.	.	.	.	.	.	.	0	.	.	.	.	.	.	.	.	.	.	.	.	.	.	.	0	0	.	.	.	0	.	.	.	.	.	.	.	.	.
YOR347C	YOR347C ... PYK2 glycolysis* pyruvate kinase activity cytosol | YOR348C	.	.	.	.	.	.	.	.	.	.	.	.	.	.	.	.	.	0	.	.	.	.	.	.	.	.	.	.	.	.	.	.	.	1	1	.	.	.	0	.	.	.	.	.	.	.	.	.
YGR205W	YGR205W ... YGR205W biological process unknown ATP binding cytoplasm* | YGR206W	.	.	.	.	.	.	.	.	.	.	.	.	.	.	.	.	.	0	.	.	.	.	.	.	.	.	.	.	.	.	.	.	.	1	0	.	.	.	0	.	.	.	.	.	.	.	.	.
YDL218W	YDL218W ... YDL218W biological process unknown molecular function unknown cytoplasm | YDL219W	.	.	.	.	.	.	.	.	.	.	.	.	.	.	.	.	.	0	.	.	.	.	.	.	.	.	.	.	.	.	.	.	.	0	0	.	.	.	0	.	.	.	.	.	.	.	.	.
YKL187C	YKL187C ... YKL187C biological process unknown molecular function unknown mitochondrion | YKL188C	.	.	.	.	.	.	.	.	.	.	.	.	.	.	.	.	.	0	.	.	.	.	.	.	.	.	.	.	.	.	.	.	.	1	1	.	.	.	1	.	.	.	.	.	.	.	.	.
YKL066W	YKL066W ... | YKL067W	.	.	.	.	.	.	.	.	.	.	.	.	.	.	.	.	.	0	.	.	.	.	.	.	.	.	.	.	.	.	.	.	.	0	0	.	.	.	0	.	.	.	.	.	.	.	.	.
YBR114W	YBR114W ... RAD16 nucleotide-excision repair, DN DNA-dependent ATPase activity repairosome* | YBR115C	.	.	.	.	.	.	.	.	.	.	.	.	.	.	.	.	.	0	.	.	.	.	.	.	.	.	.	.	.	.	.	.	.	1	1	.	.	.	1	.	.	.	.	.	.	.	.	.
YDR185C	YDR185C … UPS3 biological process unknown molecular function unknown | Mitochondrial protein of unknown function; similar to Ups1p and Ups2p which are involved in regulation of mitochondrial cardiolipin and phosphatidylethanolamine levels; null is viable but interacts synthetically with ups1 and ups2 mutationsYDR186C	.	.	.	.	.	.	.	.	.	.	.	.	.	.	.	.	.	0	.	.	.	.	.	.	.	.	.	.	.	.	.	.	.	0	0	.	.	.	0	.	.	.	.	.	.	.	.	.
YER169W	YER169W ... RPH1 DNA repair* specific transcriptional repressor nucleus | YER170W	.	.	.	.	.	.	.	.	.	.	.	.	.	.	.	.	.	0	.	.	.	.	.	.	.	.	.	.	.	.	.	.	.	1	1	.	.	.	0	.	.	.	.	.	.	.	.	.
YBL015W	YBL015W ... ACH1 acetate metabolism* acetyl-CoA hydrolase activity mitochondrion* | YBL016W	.	.	.	.	.	.	.	.	.	.	.	.	.	.	.	.	.	1	.	.	.	.	.	.	.	.	.	.	.	.	.	.	.	1	1	.	.	.	0	.	.	.	.	.	.	.	.	.
YLR436C	YLR436C ... ECM30 cell wall organization and bio molecular function unknown cytoplasm | YLR437C	.	.	.	.	.	.	.	.	.	.	.	.	.	.	.	.	.	0	.	.	.	.	.	.	.	.	.	.	.	.	.	.	.	0	0	.	.	.	1	.	.	.	.	.	.	.	.	.
YNL336W	YNL336W ... COS1 biological process unknown molecular function unknown vacuole (sensu Fungi) | YNL337W	.	.	.	.	.	.	.	.	.	.	.	.	.	.	.	.	.	1	.	.	.	.	.	.	.	.	.	.	.	.	.	.	.	0	1	.	.	.	0	.	.	.	.	.	.	.	.	.
YLL053C	YLL053C ... YLL053C biological process unknown molecular function unknown cellular component unknown | YLL054C	.	.	.	.	.	.	.	.	.	.	.	.	.	.	.	.	.	0	.	.	.	.	.	.	.	.	.	.	.	.	.	.	.	0	0	.	.	.	0	.	.	.	.	.	.	.	.	.
YHL035C	YHL035C ... VMR1 transport "ATPase activity, coupled to transme"mitochondrion* | YHL036W	.	.	.	.	.	.	.	.	.	.	.	.	.	.	.	.	.	0	.	.	.	.	.	.	.	.	.	.	.	.	.	.	.	1	0	.	.	.	0	.	.	.	.	.	.	.	.	.
YOR386W	YOR386W ... PHR1 photoreactive repair deoxyribodipyrimidine photo-lyase anucleus* | YOR387C	.	.	.	.	.	.	.	.	.	.	.	.	.	.	.	.	.	0	.	.	.	.	.	.	.	.	.	.	.	.	.	.	.	0	0	.	.	.	0	.	.	.	.	.	.	.	.	.
YBR054W	YBR054W ... YRO2 biological process unknown molecular function unknown mitochondrion* | YBR055C	.	.	.	.	.	.	.	.	.	.	.	.	.	.	.	.	.	0	.	.	.	.	.	.	.	.	.	.	.	.	.	.	.	1	1	.	.	.	0	.	.	.	.	.	.	.	.	.
YLR176C	YLR176C ... RFX1 negative regulation of transcr specific transcriptional repressor cytoplasm* | YLR177W	.	.	.	.	.	.	.	.	.	.	.	.	.	.	.	.	.	0	.	.	.	.	.	.	.	.	.	.	.	.	.	.	.	0	0	.	.	.	1	.	.	.	.	.	.	.	.	.
YLR297W	YLR297W ... YLR297W biological process unknown molecular function unknown vacuole (sensu Fungi) | YLR298C	.	.	.	.	.	.	.	.	.	.	.	.	.	.	.	.	.	0	.	.	.	.	.	.	.	.	.	.	.	.	.	.	.	1	0	.	.	.	1	.	.	.	.	.	.	.	.	.
YDL048C	YDL048C ... STP4 biological process unknown molecular function unknown cytoplasm* | YDL049C	.	.	.	.	.	.	.	.	.	.	.	.	.	.	.	.	.	0	.	.	.	.	.	.	.	.	.	.	.	.	.	.	.	1	1	.	.	.	1	.	.	.	.	.	.	.	.	.
YEL073C	YEL073C ... YEL073C biological process unknown molecular function unknown cellular component unknown | YEL074W	.	.	.	.	.	.	.	.	.	.	.	.	.	.	.	.	.	0	.	.	.	.	.	.	.	.	.	.	.	.	.	.	.	0	1	.	.	.	0	.	.	.	.	.	.	.	.	.
YFL054C	YFL054C ... YFL054C water transport transporter activity* integral to membrane | YFL055W	.	.	.	.	.	.	.	.	.	.	.	.	.	.	.	.	.	0	.	.	.	.	.	.	.	.	.	.	.	.	.	.	.	1	0	.	.	.	0	.	.	.	.	.	.	.	.	.
YDR134C	YDR134C	.	.	.	.	.	.	.	.	.	.	.	.	.	.	.	.	.	0	.	.	.	.	.	.	.	.	.	.	.	.	.	.	.	1	1	.	.	.	1	.	.	.	.	.	.	.	.	.
x		.	.	.	.	.	.	.	.	.	.	.	.	.	.	.	.	.	0	.	.	.	.	.	.	.	.	.	.	.	.	.	.	.	0	0	.	.	.	0	.	.	.	.	.	.	.	.	.
x		.	.	.	.	.	.	.	.	.	.	.	.	.	.	.	.	.	0	.	.	.	.	.	.	.	.	.	.	.	.	.	.	.	0	0	.	.	.	0	.	.	.	.	.	.	.	.	.
x		.	.	.	.	.	.	.	.	.	.	.	.	.	.	.	.	.	0	.	.	.	.	.	.	.	.	.	.	.	.	.	.	.	0	0	.	.	.	0	.	.	.	.	.	.	.	.	.
x		0	0	0	0	0	0	0	0	0	0	0	0	0	0	0	0	0	0	0	0	0	0	0	0	0	0	0	0	0	0	0	0	0	0	0	0	0	0	0	0	0	0	0	0	0	0	0	0
x		0	0	0	0	0	0	0	0	0	0	0	0	0	0	0	0	0	0	0	0	0	0	0	0	0	0	0	0	0	0	0	0	0	0	0	0	0	0	0	0	0	0	0	0	0	0	0	0
Cluster_c		0	0	0	0	0	0	0	0	0	0	0	0	0	0	0	0	0	0	0	0	0	0	0	0	0	0	0	0	0	0	0	0	0	0	0	0	0	0	0	0	0	0	0	0	0	0	0	0
YHL015W-A	YHL015W-A ... YHL015W-A biological process unknown molecular function unknown cellular component unknown | YHL016C	.	.	0	.	.	0	.	0	.	.	.	.	.	.	.	.	0	.	0	.	.	.	0	0	.	.	.	.	.	.	.	0	.	0	.	.	0	0	1	1	.	.	0	.	.	0	.	0
YLR312C	YLR312C iESR cluster YLR312C biological process unknown molecular function unknown cellular component unknown | YLR312W-A	.	.	1	.	.	0	.	0	.	.	.	.	.	.	.	.	0	.	0	.	.	.	1	1	.	.	.	.	.	.	.	1	.	1	.	.	1	0	1	1	.	.	0	.	.	0	.	0
YER079W	YER079W iESR cluster YER079W biological process unknown molecular function unknown cytoplasm* | YER080W	.	.	0	.	.	0	.	0	.	.	.	.	.	.	.	.	0	.	0	.	.	.	0	0	.	.	.	.	.	.	.	0	.	1	.	.	0	0	0	0	.	.	0	.	.	0	.	1
YIL105C	YIL105C ... SLM1 actin cytoskeleton organizatio phosphoinositide binding cytoplasm* | YIL105W-A	.	.	0	.	.	0	.	0	.	.	.	.	.	.	.	.	0	.	0	.	.	.	0	0	.	.	.	.	.	.	.	0	.	0	.	.	0	0	0	0	.	.	0	.	.	0	.	0
YBR056W	YBR056W iESR cluster YBR056W biological process unknown molecular function unknown cytoplasm | YBR056W-A	.	.	1	.	.	0	.	0	.	.	.	.	.	.	.	.	0	.	0	.	.	.	0	0	.	.	.	.	.	.	.	0	.	1	.	.	0	0	0	0	.	.	0	.	.	0	.	0
YBR006W	YBR006W iESR cluster UGA2 response to oxidative stress* succinate-semialdehyde dehydrogenascytoplasm | YBR007C	.	.	0	.	.	0	.	0	.	.	.	.	.	.	.	.	0	.	0	.	.	.	0	0	.	.	.	.	.	.	.	0	.	0	.	.	0	0	0	0	.	.	0	.	.	0	.	0
YGL037C	YGL037C iESR cluster PNC1 chromatin silencing at telomer nicotinamidase activity cytoplasm* | YGL038C	.	.	1	.	.	1	.	0	.	.	.	.	.	.	.	.	0	.	1	.	.	.	0	0	.	.	.	.	.	.	.	0	.	1	.	.	1	0	0	0	.	.	0	.	.	0	.	0
YOL085W-A	YOL085W-A … Dubious Dubious open reading frame unlikely to encode a protein, based on available experimental and comparative sequence data; partially overlaps the dubious ORF YOL085CYOL103W-A	.	.	0	.	.	0	.	0	.	.	.	.	.	.	.	.	0	.	0	.	.	.	0	0	.	.	.	.	.	.	.	0	.	0	.	.	0	0	0	0	.	.	0	.	.	0	.	0
YOR220W	YOR220W … iESR cluster RCN2 biological process unknown molecular function unknown | Protein of unknown function; green fluorescent protein (GFP)-fusion protein localizes to the cytoplasm and is induced in response to the DNA-damaging agent MMS; phosphorylated in response to alpha factorYOR221C	.	.	1	.	.	0	.	0	.	.	.	.	.	.	.	.	0	.	0	.	.	.	0	0	.	.	.	.	.	.	.	0	.	0	.	.	0	0	1	1	.	.	0	.	.	0	.	0
YPR149W	YPR149W iESR cluster NCE102 protein secretion molecular function unknown cytoplasm* | YPR150W	.	.	1	.	.	1	.	1	.	.	.	.	.	.	.	.	1	.	1	.	.	.	1	1	.	.	.	.	.	.	.	0	.	1	.	.	1	0	1	1	.	.	1	.	.	1	.	1
YDR368W	YDR368W iESR cluster YPR1 arabinose catabolism* oxidoreductase activity* cytoplasm* | YDR369C	.	.	0	.	.	1	.	0	.	.	.	.	.	.	.	.	0	.	0	.	.	.	0	0	.	.	.	.	.	.	.	0	.	0	.	.	0	0	0	0	.	.	0	.	.	0	.	0
YER035W	YER035W iESR cluster EDC2 deadenylylation-dependent deca RNA binding cytoplasm* | YER036C	.	.	0	.	.	0	.	0	.	.	.	.	.	.	.	.	1	.	0	.	.	.	1	1	.	.	.	.	.	.	.	0	.	0	.	.	1	0	1	0	.	.	0	.	.	0	.	0
YMR251W-A	YMR251W-A iESR cluster HOR7 response to stress molecular function unknown endoplasmic reticulum* | YMR252C	.	.	1	.	.	0	.	0	.	.	.	.	.	.	.	.	1	.	1	.	.	.	1	0	.	.	.	.	.	.	.	0	.	1	.	.	1	1	1	1	.	.	1	.	.	0	.	1
YLL039C	YLL039C iESR cluster UBI4 response to stress* protein tag* cytoplasm | YLL040C	.	.	1	.	.	0	.	0	.	.	.	.	.	.	.	.	0	.	0	.	.	.	1	1	.	.	.	.	.	.	.	1	.	1	.	.	1	0	0	1	.	.	0	.	.	1	.	0
YER096W	YER096W ... SHC1 sporulation (sensu Fungi)* enzyme activator activity prospore membrane | YER097W	.	.	0	.	.	0	.	0	.	.	.	.	.	.	.	.	0	.	0	.	.	.	0	0	.	.	.	.	.	.	.	0	.	0	.	.	0	1	0	0	.	.	0	.	.	0	.	0
YBR147W	YBR147W … RTC2 biological process unknown molecular function unknown | Protein of unknown function; identified in a screen for mutants with decreased levels of rDNA transcription; detected in highly purified mitochondria; null mutant suppresses cdc13-1; similar to a G-protein coupled receptor from S. pombeYBR148W	.	.	0	.	.	0	.	0	.	.	.	.	.	.	.	.	0	.	0	.	.	.	0	0	.	.	.	.	.	.	.	0	.	0	.	.	0	0	0	0	.	.	0	.	.	0	.	0
YNL160W	YNL160W iESR cluster YGP1 response to stress* molecular function unknown cell wall (sensu Fungi) | YNL161W	.	.	0	.	.	1	.	0	.	.	.	.	.	.	.	.	1	.	1	.	.	.	1	0	.	.	.	.	.	.	.	0	.	1	.	.	1	0	0	0	.	.	0	.	.	0	.	0
YOR185C	YOR185C iESR cluster GSP2 nuclear organization and bioge GTPase activity nucleus | YOR186W	.	.	0	.	.	1	.	0	.	.	.	.	.	.	.	.	0	.	0	.	.	.	1	1	.	.	.	.	.	.	.	0	.	0	.	.	1	0	0	0	.	.	0	.	.	0	.	0
YNL093W	YNL093W ... YPT53 endocytosis* GTPase activity late endosome | YNL094W	.	.	0	.	.	0	.	0	.	.	.	.	.	.	.	.	0	.	0	.	.	.	0	0	.	.	.	.	.	.	.	0	.	0	.	.	0	0	0	0	.	.	0	.	.	0	.	0
YER053C-A	YER053C-A ... YER053C-A biological process unknown molecular function unknown endoplasmic reticulum | YER054C	.	.	0	.	.	1	.	0	.	.	.	.	.	.	.	.	1	.	0	.	.	.	1	1	.	.	.	.	.	.	.	0	.	1	.	.	1	0	0	0	.	.	0	.	.	0	.	1
YOR028C	YOR028C ... CIN5 regulation of transcription fr DNA binding* nucleus | YOR029W	.	.	0	.	.	1	.	1	.	.	.	.	.	.	.	.	1	.	0	.	.	.	0	0	.	.	.	.	.	.	.	1	.	1	.	.	0	1	0	1	.	.	0	.	.	1	.	1
YDL022W	YDL022W iESR cluster GPD1 intracellular accumulation of glycerol-3-phosphate dehydrogenase cytosol* | YDL023C	.	.	0	.	.	1	.	1	.	.	.	.	.	.	.	.	0	.	1	.	.	.	1	1	.	.	.	.	.	.	.	1	.	1	.	.	1	0	0	1	.	.	0	.	.	1	.	0
YGR052W	YGR052W ... FMP48 biological process unknown kinase activity mitochondrion | YGR053C	.	.	0	.	.	0	.	1	.	.	.	.	.	.	.	.	1	.	1	.	.	.	1	1	.	.	.	.	.	.	.	1	.	1	.	.	0	1	1	1	.	.	1	.	.	1	.	1
YJL107C	YJL107C ... YJL107C biological process unknown molecular function unknown cellular component unknown | YJL108C	.	.	0	.	.	1	.	0	.	.	.	.	.	.	.	.	1	.	1	.	.	.	1	0	.	.	.	.	.	.	.	0	.	1	.	.	1	1	0	0	.	.	0	.	.	0	.	1
YJL108C	YJL108C ... PRM10 conjugation with cellular fusi molecular function unknown integral to membrane | YJL109C	.	.	0	.	.	0	.	1	.	.	.	.	.	.	.	.	1	.	1	.	.	.	1	0	.	.	.	.	.	.	.	1	.	0	.	.	0	1	0	0	.	.	0	.	.	0	.	0
YDR536W	YDR536W ... STL1 transport* transporter activity plasma membrane* | YDR537C	.	.	1	.	.	1	.	1	.	.	.	.	.	.	.	.	1	.	1	.	.	.	1	0	.	.	.	.	.	.	.	1	.	1	.	.	1	1	0	1	.	.	0	.	.	1	.	1
YOR348C	YOR348C ... PUT4 proline catabolism* L-proline permease activity* plasma membrane | YOR349W	.	.	1	.	.	0	.	1	.	.	.	.	.	.	.	.	1	.	0	.	.	.	1	1	.	.	.	.	.	.	.	1	.	1	.	.	1	0	1	1	.	.	1	.	.	1	.	1
YHR087W	YHR087W … iESR cluster RTC3 RNA metabolism molecular function unknown | Protein of unknown function involved in RNA metabolism; has structural similarity to SBDS, the human protein mutated in Shwachman-Diamond Syndrome (the yeast SBDS ortholog = SDO1); null mutation suppresses cdc13-1 temperature sensitivityYHR088W	.	.	1	.	.	1	.	0	.	.	.	.	.	.	.	.	0	.	1	.	.	.	0	0	.	.	.	.	.	.	.	0	.	1	.	.	0	0	0	0	.	.	0	.	.	0	.	0
YGR144W	YGR144W ... THI4 mitochondrial genome maintenan molecular function unknown mitochondrion* | YGR145W	.	.	0	.	.	1	.	0	.	.	.	.	.	.	.	.	0	.	1	.	.	.	0	0	.	.	.	.	.	.	.	0	.	1	.	.	0	0	0	0	.	.	0	.	.	0	.	0
YER150W	YER150W iESR cluster SPI1 biological process unknown molecular function unknown cell wall (sensu Fungi) | YER151C	.	.	1	.	.	1	.	0	.	.	.	.	.	.	.	.	0	.	1	.	.	.	0	0	.	.	.	.	.	.	.	0	.	1	.	.	1	0	1	0	.	.	1	.	.	0	.	1
YHR137W	YHR137W iESR cluster ARO9 aromatic amino acid family met aromatic-amino-acid transaminase accytoplasm* | YHR138C	.	.	0	.	.	0	.	1	.	.	.	.	.	.	.	.	0	.	0	.	.	.	1	1	.	.	.	.	.	.	.	0	.	1	.	.	1	1	0	1	.	.	0	.	.	0	.	0
YER062C	YER062C ... HOR2 response to osmotic stress* glycerol-1-phosphatase activity cytoplasm* | YER063W	.	.	0	.	.	0	.	0	.	.	.	.	.	.	.	.	1	.	1	.	.	.	1	1	.	.	.	.	.	.	.	0	.	1	.	.	1	0	0	1	.	.	0	.	.	0	.	1
YOR161C	YOR161C iESR cluster PNS1 biological process unknown molecular function unknown* integral to plasma membrane | YOR161C-C	.	.	0	.	.	1	.	1	.	.	.	.	.	.	.	.	0	.	1	.	.	.	0	0	.	.	.	.	.	.	.	0	.	1	.	.	1	0	0	1	.	.	0	.	.	1	.	0
YML131W	YML131W iESR cluster YML131W biological process unknown molecular function unknown cytoplasm | YML132W	.	.	0	.	.	1	.	0	.	.	.	.	.	.	.	.	0	.	0	.	.	.	0	1	.	.	.	.	.	.	.	0	.	1	.	.	0	1	0	1	.	.	0	.	.	0	.	0
YOR374W	YOR374W iESR cluster ALD4 ethanol metabolism aldehyde dehydrogenase (NAD) activimitochondrion* | YOR375C	.	.	1	.	.	1	.	0	.	.	.	.	.	.	.	.	0	.	1	.	.	.	1	1	.	.	.	.	.	.	.	0	.	1	.	.	1	1	0	0	.	.	0	.	.	0	.	0
YOR062C	YOR062C ... YOR062C biological process unknown molecular function unknown cytoplasm* | YOR063W	.	.	0	.	.	1	.	0	.	.	.	.	.	.	.	.	0	.	1	.	.	.	1	1	.	.	.	.	.	.	.	1	.	1	.	.	1	0	0	1	.	.	0	.	.	1	.	1
YOR186W	YOR186W ... YOR186W biological process unknown molecular function unknown cellular component unknown | YOR187W	.	.	0	.	.	1	.	0	.	.	.	.	.	.	.	.	0	.	0	.	.	.	1	1	.	.	.	.	.	.	.	0	.	0	.	.	1	0	0	0	.	.	0	.	.	0	.	0
YDL021W	YDL021W iESR cluster GPM2 biological process unknown molecular function unknown* cytoplasm* | YDL022W	.	.	1	.	.	1	.	0	.	.	.	.	.	.	.	.	0	.	1	.	.	.	0	0	.	.	.	.	.	.	.	0	.	0	.	.	1	0	0	0	.	.	0	.	.	0	.	0
YLR284C	YLR284C ... ECI1 fatty acid beta-oxidation dodecenoyl-CoA delta-isomerase actiperoxisome | YLR285C-A	.	.	1	.	.	0	.	0	.	.	.	.	.	.	.	.	0	.	0	.	.	.	0	1	.	.	.	.	.	.	.	0	.	1	.	.	0	0	1	0	.	.	0	.	.	0	.	0
YOR273C	YOR273C ... TPO4 polyamine transport spermine transporter activity* plasma membrane* | YOR274W	.	.	1	.	.	1	.	0	.	.	.	.	.	.	.	.	1	.	1	.	.	.	1	1	.	.	.	.	.	.	.	0	.	1	.	.	1	1	1	1	.	.	1	.	.	0	.	1
YIL053W	YIL053W ... RHR2 response to osmotic stress* glycerol-1-phosphatase activity cytoplasm* | YIL054W	.	.	0	.	.	0	.	0	.	.	.	.	.	.	.	.	0	.	1	.	.	.	1	1	.	.	.	.	.	.	.	0	.	1	.	.	1	0	0	1	.	.	0	.	.	0	.	0
YPR061C	YPR061C ... JID1 biological process unknown molecular function unknown mitochondrion | YPR062W	.	.	0	.	.	0	.	0	.	.	.	.	.	.	.	.	0	.	0	.	.	.	0	0	.	.	.	.	.	.	.	0	.	0	.	.	0	1	0	0	.	.	0	.	.	0	.	0
YIL077C	YIL077C ... YIL077C biological process unknown molecular function unknown mitochondrion | YIL078W	.	.	0	.	.	0	.	0	.	.	.	.	.	.	.	.	0	.	0	.	.	.	0	0	.	.	.	.	.	.	.	0	.	0	.	.	1	0	0	0	.	.	0	.	.	0	.	0
YPR005C	YPR005C ... HAL1 positive regulation of transcr molecular function unknown cytoplasm | YPR006C	.	.	0	.	.	1	.	0	.	.	.	.	.	.	.	.	0	.	0	.	.	.	0	0	.	.	.	.	.	.	.	1	.	0	.	.	0	0	0	1	.	.	0	.	.	1	.	1
YMR037C	YMR037C ... MSN2 response to stress* DNA binding* nucleus* | YMR038C	.	.	0	.	.	0	.	0	.	.	.	.	.	.	.	.	1	.	0	.	.	.	1	1	.	.	.	.	.	.	.	0	.	1	.	.	0	0	1	0	.	.	1	.	.	1	.	1
YJL116C	YJL116C ... NCA3 mitochondrion organization and molecular function unknown cellular component unknown | YJL117W	.	.	0	.	.	1	.	1	.	.	.	.	.	.	.	.	1	.	0	.	.	.	1	1	.	.	.	.	.	.	.	0	.	1	.	.	1	0	1	1	.	.	1	.	.	0	.	1
YHR094C	YHR094C ... HXT1 hexose transport glucose transporter activity* plasma membrane | YHR095W	.	.	0	.	.	1	.	1	.	.	.	.	.	.	.	.	1	.	1	.	.	.	1	1	.	.	.	.	.	.	.	1	.	1	.	.	0	0	0	1	.	.	0	.	.	1	.	0
YLR042C	YLR042C ... YLR042C biological process unknown molecular function unknown cell wall (sensu Fungi) | YLR043C	.	.	0	.	.	0	.	0	.	.	.	.	.	.	.	.	0	.	1	.	.	.	0	0	.	.	.	.	.	.	.	0	.	1	.	.	1	0	0	0	.	.	0	.	.	0	.	0
YOL126C	YOL126C ... MDH2 gluconeogenesis* L-malate dehydrogenase activity cytoplasm* | YOL127W	.	.	1	.	.	1	.	0	.	.	.	.	.	.	.	.	1	.	0	.	.	.	1	0	.	.	.	.	.	.	.	0	.	1	.	.	1	0	1	1	.	.	1	.	.	0	.	1
YMR247W-A	YMR247W-A ... YMR247W-A biological process unknown molecular function unknown cellular component unknown | YMR250W	.	.	0	.	.	0	.	0	.	.	.	.	.	.	.	.	0	.	0	.	.	.	0	0	.	.	.	.	.	.	.	0	.	1	.	.	0	0	0	0	.	.	0	.	.	0	.	0
YFL014W	YFL014W iESR cluster HSP12 response to oxidative stress* molecular function unknown cytoplasm* | YFL015C	.	.	1	.	.	1	.	1	.	.	.	.	.	.	.	.	1	.	1	.	.	.	1	1	.	.	.	.	.	.	.	1	.	1	.	.	1	1	1	0	.	.	0	.	.	1	.	1
YGR043C	YGR043C … iESR cluster NQM1 biological process unknown transaldolase activity | Transaldolase of unknown function; transcription is repressed by Mot1p and induced by alpha-factor and during diauxic shiftYGR044C	.	.	0	.	.	1	.	0	.	.	.	.	.	.	.	.	0	.	1	.	.	.	0	0	.	.	.	.	.	.	.	0	.	1	.	.	1	0	0	0	.	.	0	.	.	0	.	1
YMR173W-A	YMR173W-A iESR cluster | YMR174C	.	.	0	.	.	1	.	0	.	.	.	.	.	.	.	.	0	.	0	.	.	.	0	0	.	.	.	.	.	.	.	0	.	1	.	.	0	0	0	0	.	.	0	.	.	0	.	1
YKL086W	YKL086W ... SRX1 response to oxidative stress "oxidoreductase activity, acting on"cytoplasm* | YKL087C	.	.	1	.	.	1	.	0	.	.	.	.	.	.	.	.	0	.	0	.	.	.	0	0	.	.	.	.	.	.	.	0	.	1	.	.	0	0	1	0	.	.	0	.	.	0	.	1
YCR021C	YCR021C ... HSP30 response to stress molecular function unknown plasma membrane | YCR022C	.	.	1	.	.	1	.	0	.	.	.	.	.	.	.	.	0	.	0	.	.	.	0	0	.	.	.	.	.	.	.	0	.	1	.	.	0	0	0	0	.	.	1	.	.	0	.	1
YLR081W	YLR081W ... GAL2 galactose metabolism* glucose transporter activity* plasma membrane | YLR082C	.	.	0	.	.	1	.	0	.	.	.	.	.	.	.	.	0	.	0	.	.	.	1	1	.	.	.	.	.	.	.	0	.	0	.	.	1	0	0	0	.	.	0	.	.	0	.	0
x		.	.	0	.	.	0	.	0	.	.	.	.	.	.	.	.	0	.	0	.	.	.	0	0	.	.	.	.	.	.	.	0	.	0	.	.	0	0	0	0	.	.	0	.	.	0	.	0
x		.	.	0	.	.	0	.	0	.	.	.	.	.	.	.	.	0	.	0	.	.	.	0	0	.	.	.	.	.	.	.	0	.	0	.	.	0	0	0	0	.	.	0	.	.	0	.	0
x		.	.	0	.	.	0	.	0	.	.	.	.	.	.	.	.	0	.	0	.	.	.	0	0	.	.	.	.	.	.	.	0	.	0	.	.	0	0	0	0	.	.	0	.	.	0	.	0
x		0	0	0	0	0	0	0	0	0	0	0	0	0	0	0	0	0	0	0	0	0	0	0	0	0	0	0	0	0	0	0	0	0	0	0	0	0	0	0	0	0	0	0	0	0	0	0	0
x		0	0	0	0	0	0	0	0	0	0	0	0	0	0	0	0	0	0	0	0	0	0	0	0	0	0	0	0	0	0	0	0	0	0	0	0	0	0	0	0	0	0	0	0	0	0	0	0
Cluster_d		0	0	0	0	0	0	0	0	0	0	0	0	0	0	0	0	0	0	0	0	0	0	0	0	0	0	0	0	0	0	0	0	0	0	0	0	0	0	0	0	0	0	0	0	0	0	0	0
YBL054W	YBL054W … PAC cluster TOD6 biological process unknown molecular function unknown | Protein involved in rRNA and ribosome biogenesis; binds polymerase A and C motif; subunit of the RPD3L histone deacetylase complex; similar to Dot6p; contains chromatin specific SANT domainYBL055C	0	.	.	.	.	.	.	.	.	.	.	.	.	.	.	.	.	.	.	.	.	.	.	.	.	.	.	.	.	.	.	.	.	.	.	.	.	.	.	.	.	.	.	.	.	.	.	.
YJL200C	YJL200C … ACO2 biological process unknown aconitate hydratase activity | Putative mitochondrial aconitase isozyme; similarity to Aco1p, an aconitase required for the TCA cycle; expression induced during growth on glucose, by amino acid starvation via Gcn4p, and repressed on ethanolYJL201W	0	.	.	.	.	.	.	.	.	.	.	.	.	.	.	.	.	.	.	.	.	.	.	.	.	.	.	.	.	.	.	.	.	.	.	.	.	.	.	.	.	.	.	.	.	.	.	.
YGR030C	YGR030C ... POP6 rRNA processing* ribonuclease P activity* ribonuclease MRP complex* | YGR031C-A	0	.	.	.	.	.	.	.	.	.	.	.	.	.	.	.	.	.	.	.	.	.	.	.	.	.	.	.	.	.	.	.	.	.	.	.	.	.	.	.	.	.	.	.	.	.	.	.
YNL308C	YNL308C PAC cluster KRI1 ribosome biogenesis molecular function unknown nucleolus | YNL309W	0	.	.	.	.	.	.	.	.	.	.	.	.	.	.	.	.	.	.	.	.	.	.	.	.	.	.	.	.	.	.	.	.	.	.	.	.	.	.	.	.	.	.	.	.	.	.	.
YER145C	YER145C ... FTR1 high affinity iron ion transpo iron ion transporter activity plasma membrane | YER146W	0	.	.	.	.	.	.	.	.	.	.	.	.	.	.	.	.	.	.	.	.	.	.	.	.	.	.	.	.	.	.	.	.	.	.	.	.	.	.	.	.	.	.	.	.	.	.	.
YBL042C	YBL042C ... FUI1 uridine transport uridine transporter activity plasma membrane | YBL043W	1	.	.	.	.	.	.	.	.	.	.	.	.	.	.	.	.	.	.	.	.	.	.	.	.	.	.	.	.	.	.	.	.	.	.	.	.	.	.	.	.	.	.	.	.	.	.	.
YCL059C	YCL059C PAC cluster KRR1 rRNA processing* molecular function unknown nucleolus* | YCL061C	0	.	.	.	.	.	.	.	.	.	.	.	.	.	.	.	.	.	.	.	.	.	.	.	.	.	.	.	.	.	.	.	.	.	.	.	.	.	.	.	.	.	.	.	.	.	.	.
YLR449W	YLR449W PAC cluster FPR4 biological process unknown peptidyl-prolyl cis-trans isomerasenucleus | YLR450W	0	.	.	.	.	.	.	.	.	.	.	.	.	.	.	.	.	.	.	.	.	.	.	.	.	.	.	.	.	.	.	.	.	.	.	.	.	.	.	.	.	.	.	.	.	.	.	.
YLR197W	YLR197W … PAC cluster NOP56 (SIK1) RNA catabolism exoribonuclease II activity mitochondrion* | Essential evolutionarily-conserved nucleolar protein component of the box C/D snoRNP complexes that direct 2'-O-methylation of pre-rRNA during its maturation; overexpression causes spindle orientation defectsYLR198C	1	.	.	.	.	.	.	.	.	.	.	.	.	.	.	.	.	.	.	.	.	.	.	.	.	.	.	.	.	.	.	.	.	.	.	.	.	.	.	.	.	.	.	.	.	.	.	.
YDR465C	YDR465C PAC cluster RMT2 peptidyl-arginine methylation protein-arginine N-methyltransferascytoplasm* | YDR466W	0	.	.	.	.	.	.	.	.	.	.	.	.	.	.	.	.	.	.	.	.	.	.	.	.	.	.	.	.	.	.	.	.	.	.	.	.	.	.	.	.	.	.	.	.	.	.	.
YER110C	YER110C PAC cluster KAP123 protein-nucleus import protein carrier activity cytoplasm* | YER111C	1	.	.	.	.	.	.	.	.	.	.	.	.	.	.	.	.	.	.	.	.	.	.	.	.	.	.	.	.	.	.	.	.	.	.	.	.	.	.	.	.	.	.	.	.	.	.	.
YOR095C	YOR095C PAC cluster RKI1 pentose-phosphate shunt ribose-5-phosphate isomerase activicytoplasm* | YOR096W	0	.	.	.	.	.	.	.	.	.	.	.	.	.	.	.	.	.	.	.	.	.	.	.	.	.	.	.	.	.	.	.	.	.	.	.	.	.	.	.	.	.	.	.	.	.	.	.
YDL167C	YDL167C PAC cluster NRP1 biological process unknown molecular function unknown cytoplasm | YDL168W	0	.	.	.	.	.	.	.	.	.	.	.	.	.	.	.	.	.	.	.	.	.	.	.	.	.	.	.	.	.	.	.	.	.	.	.	.	.	.	.	.	.	.	.	.	.	.	.
YJL122W	YJL122W … PAC cluster ALB1 biological process unknown molecular function unknown | Shuttling pre-60S factor; involved in the biogenesis of ribosomal large subunit; interacts directly with Arx1p; responsible for Tif6p recycling defects in absence of Rei1pYJL123C	0	.	.	.	.	.	.	.	.	.	.	.	.	.	.	.	.	.	.	.	.	.	.	.	.	.	.	.	.	.	.	.	.	.	.	.	.	.	.	.	.	.	.	.	.	.	.	.
YHR169W	YHR169W PAC cluster DBP8 35S primary transcript process ATP-dependent RNA helicase activitynucleolus | YHR170W	0	.	.	.	.	.	.	.	.	.	.	.	.	.	.	.	.	.	.	.	.	.	.	.	.	.	.	.	.	.	.	.	.	.	.	.	.	.	.	.	.	.	.	.	.	.	.	.
YDL148C	YDL148C ... NOP14 processing of 20S pre-rRNA snoRNA binding mitochondrion* | YDL149W	1	.	.	.	.	.	.	.	.	.	.	.	.	.	.	.	.	.	.	.	.	.	.	.	.	.	.	.	.	.	.	.	.	.	.	.	.	.	.	.	.	.	.	.	.	.	.	.
YJL148W	YJL148W PAC cluster RPA34 transcription from RNA polymer DNA-directed RNA polymerase activitnucleus* | YJL149W	0	.	.	.	.	.	.	.	.	.	.	.	.	.	.	.	.	.	.	.	.	.	.	.	.	.	.	.	.	.	.	.	.	.	.	.	.	.	.	.	.	.	.	.	.	.	.	.
YDR449C	YDR449C PAC cluster UTP6 processing of 20S pre-rRNA snoRNA binding small nucleolar ribonucleoprotein c | YDR450W	0	.	.	.	.	.	.	.	.	.	.	.	.	.	.	.	.	.	.	.	.	.	.	.	.	.	.	.	.	.	.	.	.	.	.	.	.	.	.	.	.	.	.	.	.	.	.	.
YDR496C	YDR496C PAC cluster PUF6 regulation of transcription, m specific transcriptional repressor nucleus* | YDR497C	0	.	.	.	.	.	.	.	.	.	.	.	.	.	.	.	.	.	.	.	.	.	.	.	.	.	.	.	.	.	.	.	.	.	.	.	.	.	.	.	.	.	.	.	.	.	.	.
YGL078C	YGL078C PAC cluster DBP3 35S primary transcript process ATP-dependent RNA helicase activitynucleolus | YGL079W	0	.	.	.	.	.	.	.	.	.	.	.	.	.	.	.	.	.	.	.	.	.	.	.	.	.	.	.	.	.	.	.	.	.	.	.	.	.	.	.	.	.	.	.	.	.	.	.
YAL025C	YAL025C PAC cluster MAK16 ribosomal large subunit biogen molecular function unknown nucleolus | YAL026C	0	.	.	.	.	.	.	.	.	.	.	.	.	.	.	.	.	.	.	.	.	.	.	.	.	.	.	.	.	.	.	.	.	.	.	.	.	.	.	.	.	.	.	.	.	.	.	.
YHR052W	YHR052W PAC cluster CIC1 ribosomal large subunit biogen "protein binding, bridging" nucleolus* | YHR052W-A	1	.	.	.	.	.	.	.	.	.	.	.	.	.	.	.	.	.	.	.	.	.	.	.	.	.	.	.	.	.	.	.	.	.	.	.	.	.	.	.	.	.	.	.	.	.	.	.
YER126C	YER126C PAC cluster NSA2 ribosomal large subunit biogen molecular function unknown nucleus | YER127W	0	.	.	.	.	.	.	.	.	.	.	.	.	.	.	.	.	.	.	.	.	.	.	.	.	.	.	.	.	.	.	.	.	.	.	.	.	.	.	.	.	.	.	.	.	.	.	.
YKL009W	YKL009W PAC cluster MRT4 rRNA processing* molecular function unknown nucleus* | YKL010C	0	.	.	.	.	.	.	.	.	.	.	.	.	.	.	.	.	.	.	.	.	.	.	.	.	.	.	.	.	.	.	.	.	.	.	.	.	.	.	.	.	.	.	.	.	.	.	.
YLR009W	YLR009W PAC cluster RLP24 ribosomal large subunit biogen molecular function unknown nucleolus | YLR010C	0	.	.	.	.	.	.	.	.	.	.	.	.	.	.	.	.	.	.	.	.	.	.	.	.	.	.	.	.	.	.	.	.	.	.	.	.	.	.	.	.	.	.	.	.	.	.	.
YBR247C	YBR247C PAC cluster ENP1 rRNA processing* snoRNA binding nucleus* | YBR248C	0	.	.	.	.	.	.	.	.	.	.	.	.	.	.	.	.	.	.	.	.	.	.	.	.	.	.	.	.	.	.	.	.	.	.	.	.	.	.	.	.	.	.	.	.	.	.	.
YNL182C	YNL182C PAC cluster IPI3 35S primary transcript process molecular function unknown nucleus* | YNL183C	1	.	.	.	.	.	.	.	.	.	.	.	.	.	.	.	.	.	.	.	.	.	.	.	.	.	.	.	.	.	.	.	.	.	.	.	.	.	.	.	.	.	.	.	.	.	.	.
YJL050W	YJL050W PAC cluster MTR4 35S primary transcript process ATP-dependent RNA helicase activitynucleus* | YJL051W	0	.	.	.	.	.	.	.	.	.	.	.	.	.	.	.	.	.	.	.	.	.	.	.	.	.	.	.	.	.	.	.	.	.	.	.	.	.	.	.	.	.	.	.	.	.	.	.
YDR120C	YDR120C PAC cluster TRM1 tRNA methylation tRNA (guanine-N2-)-methyltransferasmitochondrion* | YDR121W	0	.	.	.	.	.	.	.	.	.	.	.	.	.	.	.	.	.	.	.	.	.	.	.	.	.	.	.	.	.	.	.	.	.	.	.	.	.	.	.	.	.	.	.	.	.	.	.
YLL034C	YLL034C PAC cluster RIX7 ribosomal large subunit-nucleu ATPase activity* nucleus* | YLL035W	1	.	.	.	.	.	.	.	.	.	.	.	.	.	.	.	.	.	.	.	.	.	.	.	.	.	.	.	.	.	.	.	.	.	.	.	.	.	.	.	.	.	.	.	.	.	.	.
YLR002C	YLR002C PAC cluster NOC3 rRNA processing* protein binding* nucleus* | YLR003C	0	.	.	.	.	.	.	.	.	.	.	.	.	.	.	.	.	.	.	.	.	.	.	.	.	.	.	.	.	.	.	.	.	.	.	.	.	.	.	.	.	.	.	.	.	.	.	.
YOR145C	YOR145C PAC cluster PNO1 rRNA processing* unfolded protein binding nucleus* | YOR146W	1	.	.	.	.	.	.	.	.	.	.	.	.	.	.	.	.	.	.	.	.	.	.	.	.	.	.	.	.	.	.	.	.	.	.	.	.	.	.	.	.	.	.	.	.	.	.	.
YDR060W	YDR060W ... MAK21 ribosomal large subunit assemb molecular function unknown Noc1p-Noc2p complex | YDR061W	0	.	.	.	.	.	.	.	.	.	.	.	.	.	.	.	.	.	.	.	.	.	.	.	.	.	.	.	.	.	.	.	.	.	.	.	.	.	.	.	.	.	.	.	.	.	.	.
YGL171W	YGL171W PAC cluster ROK1 35S primary transcript process ATPase activity* nucleolus | YGL172W	0	.	.	.	.	.	.	.	.	.	.	.	.	.	.	.	.	.	.	.	.	.	.	.	.	.	.	.	.	.	.	.	.	.	.	.	.	.	.	.	.	.	.	.	.	.	.	.
YLR276C	YLR276C PAC cluster DBP9 35S primary transcript process ATP-dependent RNA helicase activitynucleolus | YLR277C	0	.	.	.	.	.	.	.	.	.	.	.	.	.	.	.	.	.	.	.	.	.	.	.	.	.	.	.	.	.	.	.	.	.	.	.	.	.	.	.	.	.	.	.	.	.	.	.
YOR340C	YOR340C ... RPA43 transcription from RNA polymer DNA-directed RNA polymerase activitDNA-directed RNA polymerase I compl | YOR341W	0	.	.	.	.	.	.	.	.	.	.	.	.	.	.	.	.	.	.	.	.	.	.	.	.	.	.	.	.	.	.	.	.	.	.	.	.	.	.	.	.	.	.	.	.	.	.	.
YNL002C	YNL002C PAC cluster RLP7 ribosomal large subunit biogen rRNA binding nucleolus | YNL003C	0	.	.	.	.	.	.	.	.	.	.	.	.	.	.	.	.	.	.	.	.	.	.	.	.	.	.	.	.	.	.	.	.	.	.	.	.	.	.	.	.	.	.	.	.	.	.	.
YKR081C	YKR081C PAC cluster RPF2 ribosomal large subunit assemb rRNA binding* nucleolus | YKR082W	1	.	.	.	.	.	.	.	.	.	.	.	.	.	.	.	.	.	.	.	.	.	.	.	.	.	.	.	.	.	.	.	.	.	.	.	.	.	.	.	.	.	.	.	.	.	.	.
YKR092C	YKR092C PAC cluster SRP40 nucleocytoplasmic transport unfolded protein binding nucleolus | YKR093W	0	.	.	.	.	.	.	.	.	.	.	.	.	.	.	.	.	.	.	.	.	.	.	.	.	.	.	.	.	.	.	.	.	.	.	.	.	.	.	.	.	.	.	.	.	.	.	.
YGR128C	YGR128C PAC cluster UTP8 processing of 20S pre-rRNA snoRNA binding small nucleolar ribonucleoprotein c | YGR129W	1	.	.	.	.	.	.	.	.	.	.	.	.	.	.	.	.	.	.	.	.	.	.	.	.	.	.	.	.	.	.	.	.	.	.	.	.	.	.	.	.	.	.	.	.	.	.	.
YLR196W	YLR196W PAC cluster PWP1 rRNA processing molecular function unknown cytoplasm* | YLR197W	0	.	.	.	.	.	.	.	.	.	.	.	.	.	.	.	.	.	.	.	.	.	.	.	.	.	.	.	.	.	.	.	.	.	.	.	.	.	.	.	.	.	.	.	.	.	.	.
YNL061W	YNL061W PAC cluster NOP2 rRNA processing S-adenosylmethionine-dependent methnucleolus | YNL062C	0	.	.	.	.	.	.	.	.	.	.	.	.	.	.	.	.	.	.	.	.	.	.	.	.	.	.	.	.	.	.	.	.	.	.	.	.	.	.	.	.	.	.	.	.	.	.	.
YOR206W	YOR206W PAC cluster NOC2 ribosome assembly* molecular function unknown nucleus* | YOR207C	1	.	.	.	.	.	.	.	.	.	.	.	.	.	.	.	.	.	.	.	.	.	.	.	.	.	.	.	.	.	.	.	.	.	.	.	.	.	.	.	.	.	.	.	.	.	.	.
YOR294W	YOR294W PAC cluster RRS1 rRNA processing* molecular function unknown nucleus | YOR295W	0	.	.	.	.	.	.	.	.	.	.	.	.	.	.	.	.	.	.	.	.	.	.	.	.	.	.	.	.	.	.	.	.	.	.	.	.	.	.	.	.	.	.	.	.	.	.	.
YLR129W	YLR129W PAC cluster DIP2 processing of 20S pre-rRNA snoRNA binding small nucleolar ribonucleoprotein c | YLR130C	0	.	.	.	.	.	.	.	.	.	.	.	.	.	.	.	.	.	.	.	.	.	.	.	.	.	.	.	.	.	.	.	.	.	.	.	.	.	.	.	.	.	.	.	.	.	.	.
YLR222C	YLR222C PAC cluster UTP13 processing of 20S pre-rRNA snoRNA binding small nucleolar ribonucleoprotein c | YLR223C	1	.	.	.	.	.	.	.	.	.	.	.	.	.	.	.	.	.	.	.	.	.	.	.	.	.	.	.	.	.	.	.	.	.	.	.	.	.	.	.	.	.	.	.	.	.	.	.
YLR409C	YLR409C PAC cluster UTP21 35S primary transcript process snoRNA binding nucleus* | YLR410W	0	.	.	.	.	.	.	.	.	.	.	.	.	.	.	.	.	.	.	.	.	.	.	.	.	.	.	.	.	.	.	.	.	.	.	.	.	.	.	.	.	.	.	.	.	.	.	.
YNL248C	YNL248C PAC cluster RPA49 transcription from RNA polymer DNA-directed RNA polymerase activitDNA-directed RNA polymerase I compl | YNL249C	0	.	.	.	.	.	.	.	.	.	.	.	.	.	.	.	.	.	.	.	.	.	.	.	.	.	.	.	.	.	.	.	.	.	.	.	.	.	.	.	.	.	.	.	.	.	.	.
YDR398W	YDR398W PAC cluster UTP5 processing of 20S pre-rRNA snoRNA binding small nucleolar ribonucleoprotein c | YDR399W	1	.	.	.	.	.	.	.	.	.	.	.	.	.	.	.	.	.	.	.	.	.	.	.	.	.	.	.	.	.	.	.	.	.	.	.	.	.	.	.	.	.	.	.	.	.	.	.
YKR056W	YKR056W PAC cluster TRM2 tRNA modification tRNA methyltransferase activity cellular component unknown | YKR057W	1	.	.	.	.	.	.	.	.	.	.	.	.	.	.	.	.	.	.	.	.	.	.	.	.	.	.	.	.	.	.	.	.	.	.	.	.	.	.	.	.	.	.	.	.	.	.	.
YDR101C	YDR101C PAC cluster ARX1 ribosomal large subunit biogen molecular function unknown cytoplasm* | YDR102C	0	.	.	.	.	.	.	.	.	.	.	.	.	.	.	.	.	.	.	.	.	.	.	.	.	.	.	.	.	.	.	.	.	.	.	.	.	.	.	.	.	.	.	.	.	.	.	.
YCR057C	YCR057C PAC cluster PWP2 35S primary transcript process snoRNA binding cytoplasm* | YCR059C	0	.	.	.	.	.	.	.	.	.	.	.	.	.	.	.	.	.	.	.	.	.	.	.	.	.	.	.	.	.	.	.	.	.	.	.	.	.	.	.	.	.	.	.	.	.	.	.
YNL132W	YNL132W PAC cluster KRE33 biological process unknown molecular function unknown nucleolus | YNL133C	0	.	.	.	.	.	.	.	.	.	.	.	.	.	.	.	.	.	.	.	.	.	.	.	.	.	.	.	.	.	.	.	.	.	.	.	.	.	.	.	.	.	.	.	.	.	.	.
YPL211W	YPL211W PAC cluster NIP7 rRNA processing* molecular function unknown nucleolus* | YPL212C	0	.	.	.	.	.	.	.	.	.	.	.	.	.	.	.	.	.	.	.	.	.	.	.	.	.	.	.	.	.	.	.	.	.	.	.	.	.	.	.	.	.	.	.	.	.	.	.
YMR049C	YMR049C PAC cluster ERB1 rRNA processing molecular function unknown nucleus* | YMR052C-A	0	.	.	.	.	.	.	.	.	.	.	.	.	.	.	.	.	.	.	.	.	.	.	.	.	.	.	.	.	.	.	.	.	.	.	.	.	.	.	.	.	.	.	.	.	.	.	.
YMR131C	YMR131C PAC cluster RRB1 ribosome biogenesis molecular function unknown nucleolus | YMR132C	0	.	.	.	.	.	.	.	.	.	.	.	.	.	.	.	.	.	.	.	.	.	.	.	.	.	.	.	.	.	.	.	.	.	.	.	.	.	.	.	.	.	.	.	.	.	.	.
YOR272W	YOR272W PAC cluster YTM1 ribosomal large subunit biogen molecular function unknown nucleus* | YOR273C	0	.	.	.	.	.	.	.	.	.	.	.	.	.	.	.	.	.	.	.	.	.	.	.	.	.	.	.	.	.	.	.	.	.	.	.	.	.	.	.	.	.	.	.	.	.	.	.
YPL126W	YPL126W ... NAN1 processing of 20S pre-rRNA snoRNA binding small nucleolar ribonucleoprotein c | YPL127C	0	.	.	.	.	.	.	.	.	.	.	.	.	.	.	.	.	.	.	.	.	.	.	.	.	.	.	.	.	.	.	.	.	.	.	.	.	.	.	.	.	.	.	.	.	.	.	.
YNL062C	YNL062C PAC cluster GCD10 translational initiation* tRNA methyltransferase activity nucleus | YNL063W	0	.	.	.	.	.	.	.	.	.	.	.	.	.	.	.	.	.	.	.	.	.	.	.	.	.	.	.	.	.	.	.	.	.	.	.	.	.	.	.	.	.	.	.	.	.	.	.
YHR170W	YHR170W PAC cluster NMD3 ribosomal large subunit assemb protein binding* cytosol* | YHR171W	0	.	.	.	.	.	.	.	.	.	.	.	.	.	.	.	.	.	.	.	.	.	.	.	.	.	.	.	.	.	.	.	.	.	.	.	.	.	.	.	.	.	.	.	.	.	.	.
YGR145W	YGR145W PAC cluster ENP2 rRNA processing molecular function unknown nucleolus | YGR146C	0	.	.	.	.	.	.	.	.	.	.	.	.	.	.	.	.	.	.	.	.	.	.	.	.	.	.	.	.	.	.	.	.	.	.	.	.	.	.	.	.	.	.	.	.	.	.	.
YJL033W	YJL033W PAC cluster HCA4 35S primary transcript process ATP-dependent RNA helicase activitynucleolus | YJL034W	0	.	.	.	.	.	.	.	.	.	.	.	.	.	.	.	.	.	.	.	.	.	.	.	.	.	.	.	.	.	.	.	.	.	.	.	.	.	.	.	.	.	.	.	.	.	.	.
YGR245C	YGR245C PAC cluster SDA1 actin cytoskeleton organizatio molecular function unknown nucleus | YGR246C	0	.	.	.	.	.	.	.	.	.	.	.	.	.	.	.	.	.	.	.	.	.	.	.	.	.	.	.	.	.	.	.	.	.	.	.	.	.	.	.	.	.	.	.	.	.	.	.
YLL008W	YLL008W PAC cluster DRS1 35S primary transcript process ATP-dependent RNA helicase activitynucleolus | YLL009C	0	.	.	.	.	.	.	.	.	.	.	.	.	.	.	.	.	.	.	.	.	.	.	.	.	.	.	.	.	.	.	.	.	.	.	.	.	.	.	.	.	.	.	.	.	.	.	.
YOL077C	YOL077C PAC cluster BRX1 ribosomal large subunit assemb rRNA primary transcript binding* nucleolus | YOL077W-A	1	.	.	.	.	.	.	.	.	.	.	.	.	.	.	.	.	.	.	.	.	.	.	.	.	.	.	.	.	.	.	.	.	.	.	.	.	.	.	.	.	.	.	.	.	.	.	.
YOR004W	YOR004W … PAC cluster UTP23 rRNA processing* molecular function unknown | Essential nucleolar protein that is a component of the SSU (small subunit) processome involved in 40S ribosomal subunit biogenesis; has homology to PINc domain protein Fcf1p, although the PINc domain of Utp23p is not required for functionYOR005C	0	.	.	.	.	.	.	.	.	.	.	.	.	.	.	.	.	.	.	.	.	.	.	.	.	.	.	.	.	.	.	.	.	.	.	.	.	.	.	.	.	.	.	.	.	.	.	.
YNL175C	YNL175C PAC cluster NOP13 biological process unknown RNA binding nucleolus* | YNL176C	0	.	.	.	.	.	.	.	.	.	.	.	.	.	.	.	.	.	.	.	.	.	.	.	.	.	.	.	.	.	.	.	.	.	.	.	.	.	.	.	.	.	.	.	.	.	.	.
YLR401C	YLR401C PAC cluster DUS3 tRNA modification tRNA dihydrouridine synthase activicytoplasm* | YLR402W	0	.	.	.	.	.	.	.	.	.	.	.	.	.	.	.	.	.	.	.	.	.	.	.	.	.	.	.	.	.	.	.	.	.	.	.	.	.	.	.	.	.	.	.	.	.	.	.
YOR310C	YOR310C PAC cluster NOP58 rRNA modification* molecular function unknown small nucleolar ribonucleoprotein c | YOR311C	1	.	.	.	.	.	.	.	.	.	.	.	.	.	.	.	.	.	.	.	.	.	.	.	.	.	.	.	.	.	.	.	.	.	.	.	.	.	.	.	.	.	.	.	.	.	.	.
YHR066W	YHR066W PAC cluster SSF1 ribosomal large subunit assemb rRNA binding nucleolus | YHR067W	0	.	.	.	.	.	.	.	.	.	.	.	.	.	.	.	.	.	.	.	.	.	.	.	.	.	.	.	.	.	.	.	.	.	.	.	.	.	.	.	.	.	.	.	.	.	.	.
YOL124C	YOL124C PAC cluster TRM11 tRNA methylation RNA binding* cytoplasm | YOL125W	0	.	.	.	.	.	.	.	.	.	.	.	.	.	.	.	.	.	.	.	.	.	.	.	.	.	.	.	.	.	.	.	.	.	.	.	.	.	.	.	.	.	.	.	.	.	.	.
YGR159C	YGR159C ... NSR1 rRNA processing* RNA binding* nucleus* | YGR160W	0	.	.	.	.	.	.	.	.	.	.	.	.	.	.	.	.	.	.	.	.	.	.	.	.	.	.	.	.	.	.	.	.	.	.	.	.	.	.	.	.	.	.	.	.	.	.	.
YBL039C	YBL039C PAC cluster URA7 phospholipid biosynthesis* CTP synthase activity cytosol | YBL039W-B	1	.	.	.	.	.	.	.	.	.	.	.	.	.	.	.	.	.	.	.	.	.	.	.	.	.	.	.	.	.	.	.	.	.	.	.	.	.	.	.	.	.	.	.	.	.	.	.
YNR053C	YNR053C PAC cluster NOG2 ribosome assembly* GTPase activity nucleus* | YNR054C	1	.	.	.	.	.	.	.	.	.	.	.	.	.	.	.	.	.	.	.	.	.	.	.	.	.	.	.	.	.	.	.	.	.	.	.	.	.	.	.	.	.	.	.	.	.	.	.
YPL093W	YPL093W ... NOG1 ribosome-nucleus export GTPase activity nucleolus | YPL094C	0	.	.	.	.	.	.	.	.	.	.	.	.	.	.	.	.	.	.	.	.	.	.	.	.	.	.	.	.	.	.	.	.	.	.	.	.	.	.	.	.	.	.	.	.	.	.	.
YOR341W	YOR341W ... RPA190 transcription from RNA polymer DNA-directed RNA polymerase activitDNA-directed RNA polymerase I compl | YOR342C	0	.	.	.	.	.	.	.	.	.	.	.	.	.	.	.	.	.	.	.	.	.	.	.	.	.	.	.	.	.	.	.	.	.	.	.	.	.	.	.	.	.	.	.	.	.	.	.
YPR010C	YPR010C PAC cluster RPA135 transcription from RNA polymer DNA-directed RNA polymerase activitDNA-directed RNA polymerase I compl | YPR011C	0	.	.	.	.	.	.	.	.	.	.	.	.	.	.	.	.	.	.	.	.	.	.	.	.	.	.	.	.	.	.	.	.	.	.	.	.	.	.	.	.	.	.	.	.	.	.	.
YDL060W	YDL060W PAC cluster TSR1 rRNA processing* ribonucleoprotein binding cytoplasm* | YDL061C	1	.	.	.	.	.	.	.	.	.	.	.	.	.	.	.	.	.	.	.	.	.	.	.	.	.	.	.	.	.	.	.	.	.	.	.	.	.	.	.	.	.	.	.	.	.	.	.
YBL028C	YBL028C PAC cluster YBL028C biological process unknown molecular function unknown nucleus* | YBL029C-A	0	.	.	.	.	.	.	.	.	.	.	.	.	.	.	.	.	.	.	.	.	.	.	.	.	.	.	.	.	.	.	.	.	.	.	.	.	.	.	.	.	.	.	.	.	.	.	.
YCL054W	YCL054W PAC cluster SPB1 processing of 27S pre-rRNA S-adenosylmethionine-dependent methnucleus* | YCL055W	0	.	.	.	.	.	.	.	.	.	.	.	.	.	.	.	.	.	.	.	.	.	.	.	.	.	.	.	.	.	.	.	.	.	.	.	.	.	.	.	.	.	.	.	.	.	.	.
YNL110C	YNL110C PAC cluster NOP15 ribosomal large subunit biogen molecular function unknown nucleus* | YNL111C	1	.	.	.	.	.	.	.	.	.	.	.	.	.	.	.	.	.	.	.	.	.	.	.	.	.	.	.	.	.	.	.	.	.	.	.	.	.	.	.	.	.	.	.	.	.	.	.
YKL172W	YKL172W PAC cluster EBP2 rRNA processing molecular function unknown nucleolus | YKL173W	1	.	.	.	.	.	.	.	.	.	.	.	.	.	.	.	.	.	.	.	.	.	.	.	.	.	.	.	.	.	.	.	.	.	.	.	.	.	.	.	.	.	.	.	.	.	.	.
YML093W	YML093W PAC cluster UTP14 processing of 20S pre-rRNA snoRNA binding small nucleolar ribonucleoprotein c | YML094W	0	.	.	.	.	.	.	.	.	.	.	.	.	.	.	.	.	.	.	.	.	.	.	.	.	.	.	.	.	.	.	.	.	.	.	.	.	.	.	.	.	.	.	.	.	.	.	.
YHR148W	YHR148W PAC cluster IMP3 rRNA modification* snoRNA binding small nucleolar ribonucleoprotein c | YHR149C	0	.	.	.	.	.	.	.	.	.	.	.	.	.	.	.	.	.	.	.	.	.	.	.	.	.	.	.	.	.	.	.	.	.	.	.	.	.	.	.	.	.	.	.	.	.	.	.
YHR065C	YHR065C PAC cluster RRP3 35S primary transcript process ATP-dependent RNA helicase activitynucleolus | YHR066W	1	.	.	.	.	.	.	.	.	.	.	.	.	.	.	.	.	.	.	.	.	.	.	.	.	.	.	.	.	.	.	.	.	.	.	.	.	.	.	.	.	.	.	.	.	.	.	.
YDL031W	YDL031W PAC cluster DBP10 35S primary transcript process ATP-dependent RNA helicase activitynucleolus | YDL032W	0	.	.	.	.	.	.	.	.	.	.	.	.	.	.	.	.	.	.	.	.	.	.	.	.	.	.	.	.	.	.	.	.	.	.	.	.	.	.	.	.	.	.	.	.	.	.	.
YGL099W	YGL099W PAC cluster LSG1 sporulation (sensu Fungi)* GTPase activity cytoplasm | YGL100W	0	.	.	.	.	.	.	.	.	.	.	.	.	.	.	.	.	.	.	.	.	.	.	.	.	.	.	.	.	.	.	.	.	.	.	.	.	.	.	.	.	.	.	.	.	.	.	.
YOL041C	YOL041C PAC cluster NOP12 rRNA metabolism RNA binding nucleolus | YOL042W	1	.	.	.	.	.	.	.	.	.	.	.	.	.	.	.	.	.	.	.	.	.	.	.	.	.	.	.	.	.	.	.	.	.	.	.	.	.	.	.	.	.	.	.	.	.	.	.
YLR003C	YLR003C … PAC cluster CMS1 regulation of DNA replication molecular function unknown | Subunit of U3-containing 90S preribosome processome complex involved in production of 18S rRNA and assembly of small ribosomal subunit; overexpression rescues supressor mutant of mcm10; null mutant is viableYLR004C	1	.	.	.	.	.	.	.	.	.	.	.	.	.	.	.	.	.	.	.	.	.	.	.	.	.	.	.	.	.	.	.	.	.	.	.	.	.	.	.	.	.	.	.	.	.	.	.
YLR435W	YLR435W PAC cluster TSR2 processing of 20S pre-rRNA molecular function unknown cytoplasm* | YLR436C	0	.	.	.	.	.	.	.	.	.	.	.	.	.	.	.	.	.	.	.	.	.	.	.	.	.	.	.	.	.	.	.	.	.	.	.	.	.	.	.	.	.	.	.	.	.	.	.
YLR221C	YLR221C PAC cluster RSA3 ribosomal large subunit assemb molecular function unknown nucleolus* | YLR222C	0	.	.	.	.	.	.	.	.	.	.	.	.	.	.	.	.	.	.	.	.	.	.	.	.	.	.	.	.	.	.	.	.	.	.	.	.	.	.	.	.	.	.	.	.	.	.	.
YKL099C	YKL099C PAC cluster UTP11 processing of 20S pre-rRNA snoRNA binding small nucleolar ribonucleoprotein c | YKL100C	0	.	.	.	.	.	.	.	.	.	.	.	.	.	.	.	.	.	.	.	.	.	.	.	.	.	.	.	.	.	.	.	.	.	.	.	.	.	.	.	.	.	.	.	.	.	.	.
YLR063W	YLR063W PAC cluster YLR063W biological process unknown molecular function unknown cytoplasm | YLR064W	0	.	.	.	.	.	.	.	.	.	.	.	.	.	.	.	.	.	.	.	.	.	.	.	.	.	.	.	.	.	.	.	.	.	.	.	.	.	.	.	.	.	.	.	.	.	.	.
YKL216W	YKL216W ... URA1 pyrimidine base biosynthesis dihydroorotate dehydrogenase activicytoplasm | YKL217W	0	.	.	.	.	.	.	.	.	.	.	.	.	.	.	.	.	.	.	.	.	.	.	.	.	.	.	.	.	.	.	.	.	.	.	.	.	.	.	.	.	.	.	.	.	.	.	.
YBL071W-A	YBL071W-A ... KTI11 peptidyl-diphthamide biosynthe molecular function unknown cytoplasm* | YBL072C	0	.	.	.	.	.	.	.	.	.	.	.	.	.	.	.	.	.	.	.	.	.	.	.	.	.	.	.	.	.	.	.	.	.	.	.	.	.	.	.	.	.	.	.	.	.	.	.
YOR236W	YOR236W ... DFR1 folic acid and derivative meta dihydrofolate reductase activity cytosol | YOR237W	1	.	.	.	.	.	.	.	.	.	.	.	.	.	.	.	.	.	.	.	.	.	.	.	.	.	.	.	.	.	.	.	.	.	.	.	.	.	.	.	.	.	.	.	.	.	.	.
YJL198W	YJL198W PAC cluster PHO90 phosphate transport phosphate transporter activity membrane | YJL199C	0	.	.	.	.	.	.	.	.	.	.	.	.	.	.	.	.	.	.	.	.	.	.	.	.	.	.	.	.	.	.	.	.	.	.	.	.	.	.	.	.	.	.	.	.	.	.	.
YDR184C	YDR184C PAC cluster ATC1 response to stress* molecular function unknown nucleus | YDR185C	0	.	.	.	.	.	.	.	.	.	.	.	.	.	.	.	.	.	.	.	.	.	.	.	.	.	.	.	.	.	.	.	.	.	.	.	.	.	.	.	.	.	.	.	.	.	.	.
YNL162W-A	YNL162W-A ... YNL162W-A biological process unknown molecular function unknown cytoplasm* | YNL163C	0	.	.	.	.	.	.	.	.	.	.	.	.	.	.	.	.	.	.	.	.	.	.	.	.	.	.	.	.	.	.	.	.	.	.	.	.	.	.	.	.	.	.	.	.	.	.	.
YMR185W	YMR185W ... YMR185W biological process unknown molecular function unknown cellular component unknown | YMR186W	0	.	.	.	.	.	.	.	.	.	.	.	.	.	.	.	.	.	.	.	.	.	.	.	.	.	.	.	.	.	.	.	.	.	.	.	.	.	.	.	.	.	.	.	.	.	.	.
YNL299W	YNL299W PAC cluster TRF5 sister chromatid cohesion* DNA-directed DNA polymerase activitnucleus | YNL300W	0	.	.	.	.	.	.	.	.	.	.	.	.	.	.	.	.	.	.	.	.	.	.	.	.	.	.	.	.	.	.	.	.	.	.	.	.	.	.	.	.	.	.	.	.	.	.	.
YPL266W	YPL266W PAC cluster DIM1 rRNA modification* "rRNA (adenine-N6,N6-)-dimethyltrans"nucleolus | YPL267W	0	.	.	.	.	.	.	.	.	.	.	.	.	.	.	.	.	.	.	.	.	.	.	.	.	.	.	.	.	.	.	.	.	.	.	.	.	.	.	.	.	.	.	.	.	.	.	.
YEL048C	YEL048C … TCA17 biological process unknown molecular function unknown | Protein that interacts with subunits of the TRAPP complex and may play a role its assembly or stability; mutation is synthetically lethal with gcs1 deletion; Sedlin_N family member; human Sedlin mutations cause the skeletal disorder SEDTYEL049W	0	.	.	.	.	.	.	.	.	.	.	.	.	.	.	.	.	.	.	.	.	.	.	.	.	.	.	.	.	.	.	.	.	.	.	.	.	.	.	.	.	.	.	.	.	.	.	.
YDR161W	YDR161W PAC cluster YDR161W biological process unknown molecular function unknown cytoplasm* | YDR162C	0	.	.	.	.	.	.	.	.	.	.	.	.	.	.	.	.	.	.	.	.	.	.	.	.	.	.	.	.	.	.	.	.	.	.	.	.	.	.	.	.	.	.	.	.	.	.	.
YOL022C	YOL022C PAC cluster YOL022C biological process unknown molecular function unknown cytoplasm | YOL023W	0	.	.	.	.	.	.	.	.	.	.	.	.	.	.	.	.	.	.	.	.	.	.	.	.	.	.	.	.	.	.	.	.	.	.	.	.	.	.	.	.	.	.	.	.	.	.	.
YNR012W	YNR012W ... URK1 pyrimidine salvage uridine kinase activity cytoplasm* | YNR013C	0	.	.	.	.	.	.	.	.	.	.	.	.	.	.	.	.	.	.	.	.	.	.	.	.	.	.	.	.	.	.	.	.	.	.	.	.	.	.	.	.	.	.	.	.	.	.	.
YOR001W	YOR001W PAC cluster RRP6 35S primary transcript process 3'-5'-exoribonuclease activity nuclear exosome (RNase complex) | YOR002W	0	.	.	.	.	.	.	.	.	.	.	.	.	.	.	.	.	.	.	.	.	.	.	.	.	.	.	.	.	.	.	.	.	.	.	.	.	.	.	.	.	.	.	.	.	.	.	.
YOR021C	YOR021C PAC cluster YOR021C biological process unknown molecular function unknown cellular component unknown | YOR022C	0	.	.	.	.	.	.	.	.	.	.	.	.	.	.	.	.	.	.	.	.	.	.	.	.	.	.	.	.	.	.	.	.	.	.	.	.	.	.	.	.	.	.	.	.	.	.	.
YNR038W	YNR038W ... DBP6 35S primary transcript process ATP-dependent RNA helicase activitynucleolus* | YNR039C	1	.	.	.	.	.	.	.	.	.	.	.	.	.	.	.	.	.	.	.	.	.	.	.	.	.	.	.	.	.	.	.	.	.	.	.	.	.	.	.	.	.	.	.	.	.	.	.
YGR283C	YGR283C PAC cluster YGR283C biological process unknown molecular function unknown nucleolus | YGR284C	1	.	.	.	.	.	.	.	.	.	.	.	.	.	.	.	.	.	.	.	.	.	.	.	.	.	.	.	.	.	.	.	.	.	.	.	.	.	.	.	.	.	.	.	.	.	.	.
YDL051W	YDL051W PAC cluster LHP1 tRNA processing RNA binding nucleus* | YDL052C	1	.	.	.	.	.	.	.	.	.	.	.	.	.	.	.	.	.	.	.	.	.	.	.	.	.	.	.	.	.	.	.	.	.	.	.	.	.	.	.	.	.	.	.	.	.	.	.
YER073W	YER073W ... ALD5 electron transport* aldehyde dehydrogenase activity mitochondrion | YER074W	0	.	.	.	.	.	.	.	.	.	.	.	.	.	.	.	.	.	.	.	.	.	.	.	.	.	.	.	.	.	.	.	.	.	.	.	.	.	.	.	.	.	.	.	.	.	.	.
YER006W	YER006W PAC cluster NUG1 rRNA processing GTPase activity nucleus* | YER007C-A	0	.	.	.	.	.	.	.	.	.	.	.	.	.	.	.	.	.	.	.	.	.	.	.	.	.	.	.	.	.	.	.	.	.	.	.	.	.	.	.	.	.	.	.	.	.	.	.
YIR026C	YIR026C PAC cluster YVH1 sporulation (sensu Fungi)* protein tyrosine phosphatase activicytoplasm | YIR027C	0	.	.	.	.	.	.	.	.	.	.	.	.	.	.	.	.	.	.	.	.	.	.	.	.	.	.	.	.	.	.	.	.	.	.	.	.	.	.	.	.	.	.	.	.	.	.	.
YBR104W	YBR104W ... YMC2 transport transporter activity mitochondrial inner membrane | YBR105C	0	.	.	.	.	.	.	.	.	.	.	.	.	.	.	.	.	.	.	.	.	.	.	.	.	.	.	.	.	.	.	.	.	.	.	.	.	.	.	.	.	.	.	.	.	.	.	.
YOL010W	YOL010W ... RCL1 rRNA processing molecular function unknown* nucleolus | YOL011W	0	.	.	.	.	.	.	.	.	.	.	.	.	.	.	.	.	.	.	.	.	.	.	.	.	.	.	.	.	.	.	.	.	.	.	.	.	.	.	.	.	.	.	.	.	.	.	.
YCR072C	YCR072C … PAC cluster RSA4 biological process unknown molecular function unknown | WD-repeat protein involved in ribosome biogenesis; may interact with ribosomes; required for maturation and efficient intra-nuclear transport or pre-60S ribosomal subunits, localizes to the nucleolusYCR073C	1	.	.	.	.	.	.	.	.	.	.	.	.	.	.	.	.	.	.	.	.	.	.	.	.	.	.	.	.	.	.	.	.	.	.	.	.	.	.	.	.	.	.	.	.	.	.	.
YNL313C	YNL313C PAC cluster YNL313C karyogamy molecular function unknown cytoplasm* | YNL314W	1	.	.	.	.	.	.	.	.	.	.	.	.	.	.	.	.	.	.	.	.	.	.	.	.	.	.	.	.	.	.	.	.	.	.	.	.	.	.	.	.	.	.	.	.	.	.	.
YKL191W	YKL191W ... DPH2 peptidyl-diphthamide biosynthe molecular function unknown cytoplasm | YKL192C	1	.	.	.	.	.	.	.	.	.	.	.	.	.	.	.	.	.	.	.	.	.	.	.	.	.	.	.	.	.	.	.	.	.	.	.	.	.	.	.	.	.	.	.	.	.	.	.
YMR310C	YMR310C PAC cluster YMR310C biological process unknown molecular function unknown nucleus | YMR311C	1	.	.	.	.	.	.	.	.	.	.	.	.	.	.	.	.	.	.	.	.	.	.	.	.	.	.	.	.	.	.	.	.	.	.	.	.	.	.	.	.	.	.	.	.	.	.	.
YPR144C	YPR144C PAC cluster NOC4 processing of 20S pre-rRNA* snoRNA binding nucleus* | YPR145W	0	.	.	.	.	.	.	.	.	.	.	.	.	.	.	.	.	.	.	.	.	.	.	.	.	.	.	.	.	.	.	.	.	.	.	.	.	.	.	.	.	.	.	.	.	.	.	.
YMR093W	YMR093W PAC cluster UTP15 processing of 20S pre-rRNA snoRNA binding small nucleolar ribonucleoprotein c | YMR094W	1	.	.	.	.	.	.	.	.	.	.	.	.	.	.	.	.	.	.	.	.	.	.	.	.	.	.	.	.	.	.	.	.	.	.	.	.	.	.	.	.	.	.	.	.	.	.	.
YAL036C	YAL036C PAC cluster RBG1 biological process unknown GTP binding cytoplasm | YAL037C-A	0	.	.	.	.	.	.	.	.	.	.	.	.	.	.	.	.	.	.	.	.	.	.	.	.	.	.	.	.	.	.	.	.	.	.	.	.	.	.	.	.	.	.	.	.	.	.	.
YBL068W	YBL068W PAC cluster PRS4 histidine biosynthesis* ribose-phosphate diphosphokinase accytoplasm | YBL069W	0	.	.	.	.	.	.	.	.	.	.	.	.	.	.	.	.	.	.	.	.	.	.	.	.	.	.	.	.	.	.	.	.	.	.	.	.	.	.	.	.	.	.	.	.	.	.	.
YJR063W	YJR063W PAC cluster RPA12 transcription from RNA polymer DNA-directed RNA polymerase activitDNA-directed RNA polymerase I compl | YJR064W	1	.	.	.	.	.	.	.	.	.	.	.	.	.	.	.	.	.	.	.	.	.	.	.	.	.	.	.	.	.	.	.	.	.	.	.	.	.	.	.	.	.	.	.	.	.	.	.
YLR017W	YLR017W PAC cluster MEU1 glutamate biosynthesis* S-methyl-5-thioadenosine phosphorylcytoplasm | YLR018C	0	.	.	.	.	.	.	.	.	.	.	.	.	.	.	.	.	.	.	.	.	.	.	.	.	.	.	.	.	.	.	.	.	.	.	.	.	.	.	.	.	.	.	.	.	.	.	.
YNL022C	YNL022C PAC cluster YNL022C biological process unknown molecular function unknown nucleus | YNL023C	0	.	.	.	.	.	.	.	.	.	.	.	.	.	.	.	.	.	.	.	.	.	.	.	.	.	.	.	.	.	.	.	.	.	.	.	.	.	.	.	.	.	.	.	.	.	.	.
YER049W	YER049W … PAC cluster TPA1 biological process unknown molecular function unknown | Protein of unknown function; interacts with Sup45p (eRF1), Sup35p (eRF3) and Pab1p; has a role in translation termination efficiency, mRNA poly(A) tail length and mRNA stabilityYER050C	0	.	.	.	.	.	.	.	.	.	.	.	.	.	.	.	.	.	.	.	.	.	.	.	.	.	.	.	.	.	.	.	.	.	.	.	.	.	.	.	.	.	.	.	.	.	.	.
YGR200C	YGR200C PAC cluster ELP2 regulation of transcription fr RNA polymerase II transcription elotranscription elongation factor com | YGR201C	0	.	.	.	.	.	.	.	.	.	.	.	.	.	.	.	.	.	.	.	.	.	.	.	.	.	.	.	.	.	.	.	.	.	.	.	.	.	.	.	.	.	.	.	.	.	.	.
YPL086C	YPL086C PAC cluster ELP3 regulation of transcription fr RNA polymerase II transcription elotranscription elongation factor com | YPL087W	0	.	.	.	.	.	.	.	.	.	.	.	.	.	.	.	.	.	.	.	.	.	.	.	.	.	.	.	.	.	.	.	.	.	.	.	.	.	.	.	.	.	.	.	.	.	.	.
YOR207C	YOR207C ... RET1 transcription from RNA polymer DNA-directed RNA polymerase activitDNA-directed RNA polymerase III com | YOR208W	1	.	.	.	.	.	.	.	.	.	.	.	.	.	.	.	.	.	.	.	.	.	.	.	.	.	.	.	.	.	.	.	.	.	.	.	.	.	.	.	.	.	.	.	.	.	.	.
YNL207W	YNL207W ... RIO2 processing of 20S pre-rRNA protein kinase activity* cytoplasm* | YNL208W	1	.	.	.	.	.	.	.	.	.	.	.	.	.	.	.	.	.	.	.	.	.	.	.	.	.	.	.	.	.	.	.	.	.	.	.	.	.	.	.	.	.	.	.	.	.	.	.
YPL207W	YPL207W … PAC cluster TYW1 biological process unknown molecular function unknown | Protein required for the synthesis of wybutosine, a modified guanosine found at the 3'-position adjacent to the anticodon of phenylalanine tRNA which supports reading frame maintenance by stabilizing codon-anticodon interactionsYPL208W	0	.	.	.	.	.	.	.	.	.	.	.	.	.	.	.	.	.	.	.	.	.	.	.	.	.	.	.	.	.	.	.	.	.	.	.	.	.	.	.	.	.	.	.	.	.	.	.
YLR363W-A	YLR363W-A ... YLR363W-A biological process unknown molecular function unknown nucleus | YLR364W	0	.	.	.	.	.	.	.	.	.	.	.	.	.	.	.	.	.	.	.	.	.	.	.	.	.	.	.	.	.	.	.	.	.	.	.	.	.	.	.	.	.	.	.	.	.	.	.
YDL121C	YDL121C ... YDL121C biological process unknown molecular function unknown endoplasmic reticulum | YDL122W	0	.	.	.	.	.	.	.	.	.	.	.	.	.	.	.	.	.	.	.	.	.	.	.	.	.	.	.	.	.	.	.	.	.	.	.	.	.	.	.	.	.	.	.	.	.	.	.
YPR110C	YPR110C PAC cluster RPC40 transcription from RNA polymer DNA-directed RNA polymerase activitDNA-directed RNA polymerase III com | YPR111W	1	.	.	.	.	.	.	.	.	.	.	.	.	.	.	.	.	.	.	.	.	.	.	.	.	.	.	.	.	.	.	.	.	.	.	.	.	.	.	.	.	.	.	.	.	.	.	.
YDR165W	YDR165W PAC cluster TRM82 tRNA methylation protein binding* nucleus | YDR166C	0	.	.	.	.	.	.	.	.	.	.	.	.	.	.	.	.	.	.	.	.	.	.	.	.	.	.	.	.	.	.	.	.	.	.	.	.	.	.	.	.	.	.	.	.	.	.	.
YJL010C	YJL010C … NOP9 rRNA processing RNA binding | Essential subunit of U3-containing 90S preribosome involved in production of 18S rRNA and assembly of small ribosomal subunit; also part of pre-40S ribosome and required for its export into cytoplasm; binds RNA and contains pumilio domainYJL011C	0	.	.	.	.	.	.	.	.	.	.	.	.	.	.	.	.	.	.	.	.	.	.	.	.	.	.	.	.	.	.	.	.	.	.	.	.	.	.	.	.	.	.	.	.	.	.	.
YOR243C	YOR243C PAC cluster PUS7 tRNA modification* pseudouridine synthase activity nucleus | YOR244W	0	.	.	.	.	.	.	.	.	.	.	.	.	.	.	.	.	.	.	.	.	.	.	.	.	.	.	.	.	.	.	.	.	.	.	.	.	.	.	.	.	.	.	.	.	.	.	.
YNR003C	YNR003C PAC cluster RPC34 transcription from RNA polymer DNA-directed RNA polymerase activitcytoplasm* | YNR004W	0	.	.	.	.	.	.	.	.	.	.	.	.	.	.	.	.	.	.	.	.	.	.	.	.	.	.	.	.	.	.	.	.	.	.	.	.	.	.	.	.	.	.	.	.	.	.	.
YPL263C	YPL263C PAC cluster KEL3 biological process unknown molecular function unknown cytoplasm | YPL264C	0	.	.	.	.	.	.	.	.	.	.	.	.	.	.	.	.	.	.	.	.	.	.	.	.	.	.	.	.	.	.	.	.	.	.	.	.	.	.	.	.	.	.	.	.	.	.	.
YPL212C	YPL212C PAC cluster PUS1 tRNA modification pseudouridylate synthase activity nucleus | YPL213W	0	.	.	.	.	.	.	.	.	.	.	.	.	.	.	.	.	.	.	.	.	.	.	.	.	.	.	.	.	.	.	.	.	.	.	.	.	.	.	.	.	.	.	.	.	.	.	.
YHR020W	YHR020W PAC cluster YHR020W tRNA aminoacylation for protei proline-tRNA ligase activity cellular component unknown | YHR021C	1	.	.	.	.	.	.	.	.	.	.	.	.	.	.	.	.	.	.	.	.	.	.	.	.	.	.	.	.	.	.	.	.	.	.	.	.	.	.	.	.	.	.	.	.	.	.	.
YBR084W	YBR084W PAC cluster MIS1 nucleobase, nucleoside, nucleo formate-tetrahydrofolate ligase actmitochondrion | YBR085C-A	0	.	.	.	.	.	.	.	.	.	.	.	.	.	.	.	.	.	.	.	.	.	.	.	.	.	.	.	.	.	.	.	.	.	.	.	.	.	.	.	.	.	.	.	.	.	.	.
YHR089C	YHR089C PAC cluster GAR1 rRNA modification* RNA binding nucleolus* | YHR090C	0	.	.	.	.	.	.	.	.	.	.	.	.	.	.	.	.	.	.	.	.	.	.	.	.	.	.	.	.	.	.	.	.	.	.	.	.	.	.	.	.	.	.	.	.	.	.	.
YBL018C	YBL018C ... POP8 rRNA processing* ribonuclease P activity* ribonuclease MRP complex* | YBL019W	0	.	.	.	.	.	.	.	.	.	.	.	.	.	.	.	.	.	.	.	.	.	.	.	.	.	.	.	.	.	.	.	.	.	.	.	.	.	.	.	.	.	.	.	.	.	.	.
YLL011W	YLL011W PAC cluster SOF1 rRNA modification* snoRNA binding small nucleolar ribonucleoprotein c | YLL012W	1	.	.	.	.	.	.	.	.	.	.	.	.	.	.	.	.	.	.	.	.	.	.	.	.	.	.	.	.	.	.	.	.	.	.	.	.	.	.	.	.	.	.	.	.	.	.	.
YJL069C	YJL069C PAC cluster UTP18 35S primary transcript process molecular function unknown nucleolus* | YJL070C	1	.	.	.	.	.	.	.	.	.	.	.	.	.	.	.	.	.	.	.	.	.	.	.	.	.	.	.	.	.	.	.	.	.	.	.	.	.	.	.	.	.	.	.	.	.	.	.
YML113W	YML113W ... DAT1 negative regulation of transcr AT DNA binding nucleus | YML114C	0	.	.	.	.	.	.	.	.	.	.	.	.	.	.	.	.	.	.	.	.	.	.	.	.	.	.	.	.	.	.	.	.	.	.	.	.	.	.	.	.	.	.	.	.	.	.	.
YNL124W	YNL124W PAC cluster NAF1 transport* RNA binding* nucleoplasm | YNL125C	0	.	.	.	.	.	.	.	.	.	.	.	.	.	.	.	.	.	.	.	.	.	.	.	.	.	.	.	.	.	.	.	.	.	.	.	.	.	.	.	.	.	.	.	.	.	.	.
YHL011C	YHL011C PAC cluster PRS3 histidine biosynthesis* ribose-phosphate diphosphokinase accytoplasm | YHL012W	0	.	.	.	.	.	.	.	.	.	.	.	.	.	.	.	.	.	.	.	.	.	.	.	.	.	.	.	.	.	.	.	.	.	.	.	.	.	.	.	.	.	.	.	.	.	.	.
YDR300C	YDR300C PAC cluster PRO1 proline biosynthesis glutamate 5-kinase activity cytoplasm | YDR301W	1	.	.	.	.	.	.	.	.	.	.	.	.	.	.	.	.	.	.	.	.	.	.	.	.	.	.	.	.	.	.	.	.	.	.	.	.	.	.	.	.	.	.	.	.	.	.	.
YGL169W	YGL169W PAC cluster SUA5 aerobic respiration molecular function unknown cytoplasm | YGL170C	0	.	.	.	.	.	.	.	.	.	.	.	.	.	.	.	.	.	.	.	.	.	.	.	.	.	.	.	.	.	.	.	.	.	.	.	.	.	.	.	.	.	.	.	.	.	.	.
YMR301C	YMR301C ... ATM1 iron ion homeostasis "ATPase activity, coupled to transme"mitochondrial inner membrane | YMR302C	0	.	.	.	.	.	.	.	.	.	.	.	.	.	.	.	.	.	.	.	.	.	.	.	.	.	.	.	.	.	.	.	.	.	.	.	.	.	.	.	.	.	.	.	.	.	.	.
YPR058W	YPR058W ... YMC1 transport transporter activity mitochondrial inner membrane | YPR059C	0	.	.	.	.	.	.	.	.	.	.	.	.	.	.	.	.	.	.	.	.	.	.	.	.	.	.	.	.	.	.	.	.	.	.	.	.	.	.	.	.	.	.	.	.	.	.	.
YMR217W	YMR217W PAC cluster GUA1 GMP metabolism GMP synthase (glutamine-hydrolyzingcellular component unknown | YMR218C	1	.	.	.	.	.	.	.	.	.	.	.	.	.	.	.	.	.	.	.	.	.	.	.	.	.	.	.	.	.	.	.	.	.	.	.	.	.	.	.	.	.	.	.	.	.	.	.
YJR070C	YJR070C PAC cluster LIA1 microtubule cytoskeleton organ protein binding cytoplasm* | YJR071W	0	.	.	.	.	.	.	.	.	.	.	.	.	.	.	.	.	.	.	.	.	.	.	.	.	.	.	.	.	.	.	.	.	.	.	.	.	.	.	.	.	.	.	.	.	.	.	.
YGR085C	YGR085C RP cluster RPL11B protein biosynthesis* structural constituent of ribosome cytosolic large ribosomal subunit ( | YGR086C	0	.	.	.	.	.	.	.	.	.	.	.	.	.	.	.	.	.	.	.	.	.	.	.	.	.	.	.	.	.	.	.	.	.	.	.	.	.	.	.	.	.	.	.	.	.	.	.
YDR234W	YDR234W ... LYS4 lysine biosynthesis, aminoadip homoaconitate hydratase activity mitochondrion* | YDR235W	1	.	.	.	.	.	.	.	.	.	.	.	.	.	.	.	.	.	.	.	.	.	.	.	.	.	.	.	.	.	.	.	.	.	.	.	.	.	.	.	.	.	.	.	.	.	.	.
YGL255W	YGL255W ... ZRT1 high-affinity zinc ion transpo high affinity zinc uptake transportintegral to plasma membrane | YGL256W	0	.	.	.	.	.	.	.	.	.	.	.	.	.	.	.	.	.	.	.	.	.	.	.	.	.	.	.	.	.	.	.	.	.	.	.	.	.	.	.	.	.	.	.	.	.	.	.
YMR011W	YMR011W ... HXT2 hexose transport glucose transporter activity* plasma membrane | YMR012W	0	.	.	.	.	.	.	.	.	.	.	.	.	.	.	.	.	.	.	.	.	.	.	.	.	.	.	.	.	.	.	.	.	.	.	.	.	.	.	.	.	.	.	.	.	.	.	.
YDR492W	YDR492W ... IZH1 lipid metabolism* metal ion binding endoplasmic reticulum* | YDR493W	0	.	.	.	.	.	.	.	.	.	.	.	.	.	.	.	.	.	.	.	.	.	.	.	.	.	.	.	.	.	.	.	.	.	.	.	.	.	.	.	.	.	.	.	.	.	.	.
YOR302W	YOR302W ... YOR302W regulation of protein biosynth translation regulator activity cytosol | YOR303W	0	.	.	.	.	.	.	.	.	.	.	.	.	.	.	.	.	.	.	.	.	.	.	.	.	.	.	.	.	.	.	.	.	.	.	.	.	.	.	.	.	.	.	.	.	.	.	.
YOR303W	YOR303W ... CPA1 arginine biosynthesis carbamoyl-phosphate synthase (glutacarbamoyl-phosphate synthase comple | YOR304C-A	0	.	.	.	.	.	.	.	.	.	.	.	.	.	.	.	.	.	.	.	.	.	.	.	.	.	.	.	.	.	.	.	.	.	.	.	.	.	.	.	.	.	.	.	.	.	.	.
YOR338W	YOR338W ... YOR338W biological process unknown molecular function unknown cellular component unknown | YOR339C	0	.	.	.	.	.	.	.	.	.	.	.	.	.	.	.	.	.	.	.	.	.	.	.	.	.	.	.	.	.	.	.	.	.	.	.	.	.	.	.	.	.	.	.	.	.	.	.
x		0	.	.	.	.	.	.	.	.	.	.	.	.	.	.	.	.	.	.	.	.	.	.	.	.	.	.	.	.	.	.	.	.	.	.	.	.	.	.	.	.	.	.	.	.	.	.	.
x		0	.	.	.	.	.	.	.	.	.	.	.	.	.	.	.	.	.	.	.	.	.	.	.	.	.	.	.	.	.	.	.	.	.	.	.	.	.	.	.	.	.	.	.	.	.	.	.
x		0	.	.	.	.	.	.	.	.	.	.	.	.	.	.	.	.	.	.	.	.	.	.	.	.	.	.	.	.	.	.	.	.	.	.	.	.	.	.	.	.	.	.	.	.	.	.	.
x		0	0	0	0	0	0	0	0	0	0	0	0	0	0	0	0	0	0	0	0	0	0	0	0	0	0	0	0	0	0	0	0	0	0	0	0	0	0	0	0	0	0	0	0	0	0	0	0
x		0	0	0	0	0	0	0	0	0	0	0	0	0	0	0	0	0	0	0	0	0	0	0	0	0	0	0	0	0	0	0	0	0	0	0	0	0	0	0	0	0	0	0	0	0	0	0	0
Cluster_e		0	0	0	0	0	0	0	0	0	0	0	0	0	0	0	0	0	0	0	0	0	0	0	0	0	0	0	0	0	0	0	0	0	0	0	0	0	0	0	0	0	0	0	0	0	0	0	0
YDL037C	YDL037C ... BSC1 biological process unknown molecular function unknown cellular component unknown | YDL039C	.	.	.	.	.	.	.	.	.	.	.	.	.	.	.	.	.	.	.	.	.	.	.	.	.	.	.	.	.	.	.	.	.	.	.	.	.	.	.	.	.	.	.	.	.	.	.	.
YDL039C	YDL039C ... PRM7 conjugation with cellular fusi molecular function unknown integral to membrane | YDL040C	.	.	.	.	.	.	.	.	.	.	.	.	.	.	.	.	.	.	.	.	.	.	.	.	.	.	.	.	.	.	.	.	.	.	.	.	.	.	.	.	.	.	.	.	.	.	.	.
YCL055W	YCL055W ... KAR4 meiosis* transcription regulator activity nucleus | YCL056C	.	.	.	.	.	.	.	.	.	.	.	.	.	.	.	.	.	.	.	.	.	.	.	.	.	.	.	.	.	.	.	.	.	.	.	.	.	.	.	.	.	.	.	.	.	.	.	.
YLR237W	YLR237W ... THI7 thiamin transport thiamin transporter activity plasma membrane | YLR238W	.	.	.	.	.	.	.	.	.	.	.	.	.	.	.	.	.	.	.	.	.	.	.	.	.	.	.	.	.	.	.	.	.	.	.	.	.	.	.	.	.	.	.	.	.	.	.	.
YKR013W	YKR013W ... PRY2 biological process unknown molecular function unknown vacuole (sensu Fungi)* | YKR014C	.	.	.	.	.	.	.	.	.	.	.	.	.	.	.	.	.	.	.	.	.	.	.	.	.	.	.	.	.	.	.	.	.	.	.	.	.	.	.	.	.	.	.	.	.	.	.	.
YDR365C	YDR365C PAC cluster ESF1 rRNA processing RNA binding nucleus* | YDR366C	.	.	.	.	.	.	.	.	.	.	.	.	.	.	.	.	.	.	.	.	.	.	.	.	.	.	.	.	.	.	.	.	.	.	.	.	.	.	.	.	.	.	.	.	.	.	.	.
YDL213C	YDL213C ... NOP6 rRNA processing* molecular function unknown nucleolus | YDL214C	.	.	.	.	.	.	.	.	.	.	.	.	.	.	.	.	.	.	.	.	.	.	.	.	.	.	.	.	.	.	.	.	.	.	.	.	.	.	.	.	.	.	.	.	.	.	.	.
YDR312W	YDR312W PAC cluster SSF2 ribosomal large subunit assemb rRNA binding nucleolus | YDR313C	.	.	.	.	.	.	.	.	.	.	.	.	.	.	.	.	.	.	.	.	.	.	.	.	.	.	.	.	.	.	.	.	.	.	.	.	.	.	.	.	.	.	.	.	.	.	.	.
YGR081C	YGR081C PAC cluster SLX9 DNA metabolism molecular function unknown nucleus* | YGR082W	.	.	.	.	.	.	.	.	.	.	.	.	.	.	.	.	.	.	.	.	.	.	.	.	.	.	.	.	.	.	.	.	.	.	.	.	.	.	.	.	.	.	.	.	.	.	.	.
YER002W	YER002W ... NOP16 ribosomal large subunit biogen molecular function unknown nucleus* | YER003C	.	.	.	.	.	.	.	.	.	.	.	.	.	.	.	.	.	.	.	.	.	.	.	.	.	.	.	.	.	.	.	.	.	.	.	.	.	.	.	.	.	.	.	.	.	.	.	.
YCR016W	YCR016W PAC cluster YCR016W biological process unknown molecular function unknown nucleus* | YCR017C	.	.	.	.	.	.	.	.	.	.	.	.	.	.	.	.	.	.	.	.	.	.	.	.	.	.	.	.	.	.	.	.	.	.	.	.	.	.	.	.	.	.	.	.	.	.	.	.
YOR252W	YOR252W … PAC cluster TMA16 biological process unknown molecular function unknown nucleus | Protein of unknown function that associates with ribosomesYOR253W	.	.	.	.	.	.	.	.	.	.	.	.	.	.	.	.	.	.	.	.	.	.	.	.	.	.	.	.	.	.	.	.	.	.	.	.	.	.	.	.	.	.	.	.	.	.	.	.
YKL110C	YKL110C PAC cluster KTI12 carbon utilization enzyme regulator activity "DNA-directed RNA polymerase II, hol" | YKL111C	.	.	.	.	.	.	.	.	.	.	.	.	.	.	.	.	.	.	.	.	.	.	.	.	.	.	.	.	.	.	.	.	.	.	.	.	.	.	.	.	.	.	.	.	.	.	.	.
YJL011C	YJL011C ... RPC17 transcription initiation from DNA-directed RNA polymerase activitDNA-directed RNA polymerase III com | YJL012C	.	.	.	.	.	.	.	.	.	.	.	.	.	.	.	.	.	.	.	.	.	.	.	.	.	.	.	.	.	.	.	.	.	.	.	.	.	.	.	.	.	.	.	.	.	.	.	.
YHR088W	YHR088W PAC cluster RPF1 ribosomal large subunit assemb rRNA primary transcript binding nucleolus | YHR089C	.	.	.	.	.	.	.	.	.	.	.	.	.	.	.	.	.	.	.	.	.	.	.	.	.	.	.	.	.	.	.	.	.	.	.	.	.	.	.	.	.	.	.	.	.	.	.	.
YIL008W	YIL008W ... URM1 protein modification protein binding* cytoplasm* | YIL009C-A	.	.	.	.	.	.	.	.	.	.	.	.	.	.	.	.	.	.	.	.	.	.	.	.	.	.	.	.	.	.	.	.	.	.	.	.	.	.	.	.	.	.	.	.	.	.	.	.
YER127W	YER127W PAC cluster LCP5 rRNA modification* RNA binding small nucleolar ribonucleoprotein c | YER128W	.	.	.	.	.	.	.	.	.	.	.	.	.	.	.	.	.	.	.	.	.	.	.	.	.	.	.	.	.	.	.	.	.	.	.	.	.	.	.	.	.	.	.	.	.	.	.	.
YGR187C	YGR187C PAC cluster HGH1 biological process unknown molecular function unknown cytoplasm | YGR188C	.	.	.	.	.	.	.	.	.	.	.	.	.	.	.	.	.	.	.	.	.	.	.	.	.	.	.	.	.	.	.	.	.	.	.	.	.	.	.	.	.	.	.	.	.	.	.	.
YDL166C	YDL166C ... FAP7 processing of 20S pre-rRNA* molecular function unknown nucleus | YDL167C	.	.	.	.	.	.	.	.	.	.	.	.	.	.	.	.	.	.	.	.	.	.	.	.	.	.	.	.	.	.	.	.	.	.	.	.	.	.	.	.	.	.	.	.	.	.	.	.
YNL151C	YNL151C PAC cluster RPC31 transcription from RNA polymer DNA-directed RNA polymerase activitDNA-directed RNA polymerase III com | YNL152W	.	.	.	.	.	.	.	.	.	.	.	.	.	.	.	.	.	.	.	.	.	.	.	.	.	.	.	.	.	.	.	.	.	.	.	.	.	.	.	.	.	.	.	.	.	.	.	.
YDL208W	YDL208W ... NHP2 rRNA modification* RNA binding small nucleolar ribonucleoprotein c | YDL209C	.	.	.	.	.	.	.	.	.	.	.	.	.	.	.	.	.	.	.	.	.	.	.	.	.	.	.	.	.	.	.	.	.	.	.	.	.	.	.	.	.	.	.	.	.	.	.	.
YNL164C	YNL164C ... IBD2 mitotic spindle checkpoint molecular function unknown nucleus | YNL165W	.	.	.	.	.	.	.	.	.	.	.	.	.	.	.	.	.	.	.	.	.	.	.	.	.	.	.	.	.	.	.	.	.	.	.	.	.	.	.	.	.	.	.	.	.	.	.	.
YHR062C	YHR062C ... RPP1 rRNA processing* ribonuclease P activity* ribonuclease MRP complex* | YHR063C	.	.	.	.	.	.	.	.	.	.	.	.	.	.	.	.	.	.	.	.	.	.	.	.	.	.	.	.	.	.	.	.	.	.	.	.	.	.	.	.	.	.	.	.	.	.	.	.
YMR246W	YMR246W ... FAA4 lipid metabolism* long-chain-fatty-acid-CoA ligase accytoplasm* | YMR247C	.	.	.	.	.	.	.	.	.	.	.	.	.	.	.	.	.	.	.	.	.	.	.	.	.	.	.	.	.	.	.	.	.	.	.	.	.	.	.	.	.	.	.	.	.	.	.	.
YJR072C	YJR072C ... NPA3 aerobic respiration protein binding cytoplasm | YJR073C	.	.	.	.	.	.	.	.	.	.	.	.	.	.	.	.	.	.	.	.	.	.	.	.	.	.	.	.	.	.	.	.	.	.	.	.	.	.	.	.	.	.	.	.	.	.	.	.
YDR361C	YDR361C PAC cluster BCP1 biological process unknown molecular function unknown cytoplasm* | YDR362C	.	.	.	.	.	.	.	.	.	.	.	.	.	.	.	.	.	.	.	.	.	.	.	.	.	.	.	.	.	.	.	.	.	.	.	.	.	.	.	.	.	.	.	.	.	.	.	.
YOR091W	YOR091W … TMA46 biological process unknown molecular function unknown cytoplasm | Protein of unknown function that associates with ribosomes; interacts with GTPase Rbg1pYOR092W	.	.	.	.	.	.	.	.	.	.	.	.	.	.	.	.	.	.	.	.	.	.	.	.	.	.	.	.	.	.	.	.	.	.	.	.	.	.	.	.	.	.	.	.	.	.	.	.
YKR060W	YKR060W PAC cluster UTP30 35S primary transcript process snoRNA binding nucleus* | YKR061W	.	.	.	.	.	.	.	.	.	.	.	.	.	.	.	.	.	.	.	.	.	.	.	.	.	.	.	.	.	.	.	.	.	.	.	.	.	.	.	.	.	.	.	.	.	.	.	.
YJL125C	YJL125C PAC cluster GCD14 tRNA methylation tRNA methyltransferase activity nucleus | YJL126W	.	.	.	.	.	.	.	.	.	.	.	.	.	.	.	.	.	.	.	.	.	.	.	.	.	.	.	.	.	.	.	.	.	.	.	.	.	.	.	.	.	.	.	.	.	.	.	.
YPL117C	YPL117C ... IDI1 ergosterol biosynthesis isopentenyl-diphosphate delta-isomecytosol | YPL118W	.	.	.	.	.	.	.	.	.	.	.	.	.	.	.	.	.	.	.	.	.	.	.	.	.	.	.	.	.	.	.	.	.	.	.	.	.	.	.	.	.	.	.	.	.	.	.	.
YNR015W	YNR015W ... SMM1 tRNA modification* tRNA dihydrouridine synthase activicytoplasm* | YNR016C	.	.	.	.	.	.	.	.	.	.	.	.	.	.	.	.	.	.	.	.	.	.	.	.	.	.	.	.	.	.	.	.	.	.	.	.	.	.	.	.	.	.	.	.	.	.	.	.
YGR158C	YGR158C PAC cluster MTR3 35S primary transcript process 3'-5'-exoribonuclease activity nuclear exosome (RNase complex)* | YGR159C	.	.	.	.	.	.	.	.	.	.	.	.	.	.	.	.	.	.	.	.	.	.	.	.	.	.	.	.	.	.	.	.	.	.	.	.	.	.	.	.	.	.	.	.	.	.	.	.
YKR025W	YKR025W PAC cluster RPC37 transcription from RNA polymer DNA-directed RNA polymerase activitDNA-directed RNA polymerase III com | YKR026C	.	.	.	.	.	.	.	.	.	.	.	.	.	.	.	.	.	.	.	.	.	.	.	.	.	.	.	.	.	.	.	.	.	.	.	.	.	.	.	.	.	.	.	.	.	.	.	.
YML014W	YML014W ... TRM9 response to stress* tRNA methyltransferase activity cytoplasm* | YML015C	.	.	.	.	.	.	.	.	.	.	.	.	.	.	.	.	.	.	.	.	.	.	.	.	.	.	.	.	.	.	.	.	.	.	.	.	.	.	.	.	.	.	.	.	.	.	.	.
YDR211W	YDR211W PAC cluster GCD6 translational initiation translation initiation factor activribosome* | YDR212W	.	.	.	.	.	.	.	.	.	.	.	.	.	.	.	.	.	.	.	.	.	.	.	.	.	.	.	.	.	.	.	.	.	.	.	.	.	.	.	.	.	.	.	.	.	.	.	.
YNL292W	YNL292W PAC cluster PUS4 tRNA modification pseudouridylate synthase activity nucleus* | YNL293W	.	.	.	.	.	.	.	.	.	.	.	.	.	.	.	.	.	.	.	.	.	.	.	.	.	.	.	.	.	.	.	.	.	.	.	.	.	.	.	.	.	.	.	.	.	.	.	.
YOR048C	YOR048C ... RAT1 35S primary transcript process 5'-3' exoribonuclease activity nucleus* | YOR049C	.	.	.	.	.	.	.	.	.	.	.	.	.	.	.	.	.	.	.	.	.	.	.	.	.	.	.	.	.	.	.	.	.	.	.	.	.	.	.	.	.	.	.	.	.	.	.	.
YGR095C	YGR095C ... RRP46 35S primary transcript process 3'-5'-exoribonuclease activity nuclear exosome (RNase complex)* | YGR096W	.	.	.	.	.	.	.	.	.	.	.	.	.	.	.	.	.	.	.	.	.	.	.	.	.	.	.	.	.	.	.	.	.	.	.	.	.	.	.	.	.	.	.	.	.	.	.	.
YKL144C	YKL144C PAC cluster RPC25 transcription from RNA polymer DNA-directed RNA polymerase activitDNA-directed RNA polymerase III com | YKL145W	.	.	.	.	.	.	.	.	.	.	.	.	.	.	.	.	.	.	.	.	.	.	.	.	.	.	.	.	.	.	.	.	.	.	.	.	.	.	.	.	.	.	.	.	.	.	.	.
YKR079C	YKR079C PAC cluster TRZ1 removal of tRNA 3'-trailer seq purine nucleotide binding* cytoplasm* | YKR080W	.	.	.	.	.	.	.	.	.	.	.	.	.	.	.	.	.	.	.	.	.	.	.	.	.	.	.	.	.	.	.	.	.	.	.	.	.	.	.	.	.	.	.	.	.	.	.	.
YPR048W	YPR048W ... TAH18 biological process unknown molecular function unknown cellular component unknown | YPR049C	.	.	.	.	.	.	.	.	.	.	.	.	.	.	.	.	.	.	.	.	.	.	.	.	.	.	.	.	.	.	.	.	.	.	.	.	.	.	.	.	.	.	.	.	.	.	.	.
YGL211W	YGL211W ... NCS6 biological process unknown molecular function unknown mitochondrion | YGL212W	.	.	.	.	.	.	.	.	.	.	.	.	.	.	.	.	.	.	.	.	.	.	.	.	.	.	.	.	.	.	.	.	.	.	.	.	.	.	.	.	.	.	.	.	.	.	.	.
YHR206W	YHR206W ... SKN7 response to osmotic stress* transcription factor activity* nucleus | YHR207C	.	.	.	.	.	.	.	.	.	.	.	.	.	.	.	.	.	.	.	.	.	.	.	.	.	.	.	.	.	.	.	.	.	.	.	.	.	.	.	.	.	.	.	.	.	.	.	.
YLR405W	YLR405W PAC cluster DUS4 tRNA modification tRNA dihydrouridine synthase activicellular component unknown | YLR406C	.	.	.	.	.	.	.	.	.	.	.	.	.	.	.	.	.	.	.	.	.	.	.	.	.	.	.	.	.	.	.	.	.	.	.	.	.	.	.	.	.	.	.	.	.	.	.	.
YNL232W	YNL232W ... CSL4 35S primary transcript process 3'-5'-exoribonuclease activity nuclear exosome (RNase complex)* | YNL233W	.	.	.	.	.	.	.	.	.	.	.	.	.	.	.	.	.	.	.	.	.	.	.	.	.	.	.	.	.	.	.	.	.	.	.	.	.	.	.	.	.	.	.	.	.	.	.	.
YBR030W	YBR030W … PAC cluster RKM3 phospholipid metabolism molecular function unknown | Ribosomal lysine methyltransferase specific for monomethylation of Rpl42ap and Rpl42bp (lysine 40); nuclear SET domain containing proteinYBR031W	.	.	.	.	.	.	.	.	.	.	.	.	.	.	.	.	.	.	.	.	.	.	.	.	.	.	.	.	.	.	.	.	.	.	.	.	.	.	.	.	.	.	.	.	.	.	.	.
YNL255C	YNL255C PAC cluster GIS2 intracellular signaling cascad transcription factor activity cytoplasm | YNL256W	.	.	.	.	.	.	.	.	.	.	.	.	.	.	.	.	.	.	.	.	.	.	.	.	.	.	.	.	.	.	.	.	.	.	.	.	.	.	.	.	.	.	.	.	.	.	.	.
YDR395W	YDR395W ... SXM1 mRNA-nucleus export* protein carrier activity nucleus | YDR396W	.	.	.	.	.	.	.	.	.	.	.	.	.	.	.	.	.	.	.	.	.	.	.	.	.	.	.	.	.	.	.	.	.	.	.	.	.	.	.	.	.	.	.	.	.	.	.	.
YLR384C	YLR384C ... IKI3 regulation of transcription fr RNA polymerase II transcription elotranscription elongation factor com | YLR385C	.	.	.	.	.	.	.	.	.	.	.	.	.	.	.	.	.	.	.	.	.	.	.	.	.	.	.	.	.	.	.	.	.	.	.	.	.	.	.	.	.	.	.	.	.	.	.	.
YNL256W	YNL256W PAC cluster FOL1 folic acid and derivative bios 2-amino-4-hydroxy-6-hydroxymethyldicytoplasm* | YNL257C	.	.	.	.	.	.	.	.	.	.	.	.	.	.	.	.	.	.	.	.	.	.	.	.	.	.	.	.	.	.	.	.	.	.	.	.	.	.	.	.	.	.	.	.	.	.	.	.
YER025W	YER025W RP cluster GCD11 translational initiation translation initiation factor activribosome* | YER026C	.	.	.	.	.	.	.	.	.	.	.	.	.	.	.	.	.	.	.	.	.	.	.	.	.	.	.	.	.	.	.	.	.	.	.	.	.	.	.	.	.	.	.	.	.	.	.	.
YHR072W-A	YHR072W-A ... NOP10 rRNA modification* RNA binding small nucleolar ribonucleoprotein c | YHR073C-B	.	.	.	.	.	.	.	.	.	.	.	.	.	.	.	.	.	.	.	.	.	.	.	.	.	.	.	.	.	.	.	.	.	.	.	.	.	.	.	.	.	.	.	.	.	.	.	.
YIL079C	YIL079C PAC cluster AIR1 mRNA-nucleus export* molecular function unknown nucleus* | YIL082W	.	.	.	.	.	.	.	.	.	.	.	.	.	.	.	.	.	.	.	.	.	.	.	.	.	.	.	.	.	.	.	.	.	.	.	.	.	.	.	.	.	.	.	.	.	.	.	.
YOR271C	YOR271C … PAC cluster FSF1 biological process unknown molecular function unknown | Putative protein, predicted to be an alpha-isopropylmalate carrier; belongs to the sideroblastic-associated protein family; non-tagged protein is detected in purified mitochondria; likely to play a role in iron homeostasisYOR272W	.	.	.	.	.	.	.	.	.	.	.	.	.	.	.	.	.	.	.	.	.	.	.	.	.	.	.	.	.	.	.	.	.	.	.	.	.	.	.	.	.	.	.	.	.	.	.	.
YHR100C	YHR100C … GEP4 biological process unknown molecular function unknown | Protein of unknown function required for respiratory growth; detected in highly purified mitochondria in high-throughput studies; null mutation confers sensitivity to tunicamycin and DTT and decreased levels of phosphatidylethanolYHR101C	.	.	.	.	.	.	.	.	.	.	.	.	.	.	.	.	.	.	.	.	.	.	.	.	.	.	.	.	.	.	.	.	.	.	.	.	.	.	.	.	.	.	.	.	.	.	.	.
YMR312W	YMR312W ... ELP6 regulation of transcription fr RNA polymerase II transcription elotranscription elongation factor com | YMR313C	.	.	.	.	.	.	.	.	.	.	.	.	.	.	.	.	.	.	.	.	.	.	.	.	.	.	.	.	.	.	.	.	.	.	.	.	.	.	.	.	.	.	.	.	.	.	.	.
YDR279W	YDR279W ... RNH202 DNA replication ribonuclease H activity nucleus | YDR280W	.	.	.	.	.	.	.	.	.	.	.	.	.	.	.	.	.	.	.	.	.	.	.	.	.	.	.	.	.	.	.	.	.	.	.	.	.	.	.	.	.	.	.	.	.	.	.	.
YDL136W	YDL136W PAC cluster RPL35B protein biosynthesis structural constituent of ribosome cytosolic large ribosomal subunit ( | YDL137W	.	.	.	.	.	.	.	.	.	.	.	.	.	.	.	.	.	.	.	.	.	.	.	.	.	.	.	.	.	.	.	.	.	.	.	.	.	.	.	.	.	.	.	.	.	.	.	.
YLL012W	YLL012W ... YEH1 sterol metabolism sterol esterase activity integral to membrane* | YLL013C	.	.	.	.	.	.	.	.	.	.	.	.	.	.	.	.	.	.	.	.	.	.	.	.	.	.	.	.	.	.	.	.	.	.	.	.	.	.	.	.	.	.	.	.	.	.	.	.
YBR115C	YBR115C ... LYS2 lysine biosynthesis, aminoadip L-aminoadipate-semialdehyde dehydrocytoplasm | YBR116C	.	.	.	.	.	.	.	.	.	.	.	.	.	.	.	.	.	.	.	.	.	.	.	.	.	.	.	.	.	.	.	.	.	.	.	.	.	.	.	.	.	.	.	.	.	.	.	.
YIL094C	YIL094C ... LYS12 lysine biosynthesis homoisocitrate dehydrogenase activicytoplasm* | YIL095W	.	.	.	.	.	.	.	.	.	.	.	.	.	.	.	.	.	.	.	.	.	.	.	.	.	.	.	.	.	.	.	.	.	.	.	.	.	.	.	.	.	.	.	.	.	.	.	.
YPL256C	YPL256C ... CLN2 regulation of cyclin dependent cyclin-dependent protein kinase regcytoplasm* | YPL257W	.	.	.	.	.	.	.	.	.	.	.	.	.	.	.	.	.	.	.	.	.	.	.	.	.	.	.	.	.	.	.	.	.	.	.	.	.	.	.	.	.	.	.	.	.	.	.	.
YMR001C	YMR001C ... CDC5 protein amino acid phosphoryla protein serine/threonine kinase actnucleus* | YMR001C-A	.	.	.	.	.	.	.	.	.	.	.	.	.	.	.	.	.	.	.	.	.	.	.	.	.	.	.	.	.	.	.	.	.	.	.	.	.	.	.	.	.	.	.	.	.	.	.	.
YMR199W	YMR199W ... CLN1 regulation of cyclin dependent cyclin-dependent protein kinase regcytoplasm* | YMR200W	.	.	.	.	.	.	.	.	.	.	.	.	.	.	.	.	.	.	.	.	.	.	.	.	.	.	.	.	.	.	.	.	.	.	.	.	.	.	.	.	.	.	.	.	.	.	.	.
YGR090W	YGR090W ... UTP22 35S primary transcript process snoRNA binding nucleus* | YGR091W	.	.	.	.	.	.	.	.	.	.	.	.	.	.	.	.	.	.	.	.	.	.	.	.	.	.	.	.	.	.	.	.	.	.	.	.	.	.	.	.	.	.	.	.	.	.	.	.
YJR132W	YJR132W ... NMD5 protein-nucleus import protein carrier activity cytoplasm* | YJR133W	.	.	.	.	.	.	.	.	.	.	.	.	.	.	.	.	.	.	.	.	.	.	.	.	.	.	.	.	.	.	.	.	.	.	.	.	.	.	.	.	.	.	.	.	.	.	.	.
YMR309C	YMR309C PAC cluster NIP1 translational initiation translation initiation factor activcytoplasm* | YMR310C	.	.	.	.	.	.	.	.	.	.	.	.	.	.	.	.	.	.	.	.	.	.	.	.	.	.	.	.	.	.	.	.	.	.	.	.	.	.	.	.	.	.	.	.	.	.	.	.
YDL036C	YDL036C … PUS9 biological process unknown molecular function unknown | Mitochondrial tRNA:pseudouridine synthase, catalyzes the formation of pseudouridine at position 32 in mitochondrial tRNAs; contains an N-terminal mitochondrial targeting sequenceYDL037C	.	.	.	.	.	.	.	.	.	.	.	.	.	.	.	.	.	.	.	.	.	.	.	.	.	.	.	.	.	.	.	.	.	.	.	.	.	.	.	.	.	.	.	.	.	.	.	.
YDR309C	YDR309C ... GIC2 establishment of cell polarity small GTPase regulator activity bud tip* | YDR310C	.	.	.	.	.	.	.	.	.	.	.	.	.	.	.	.	.	.	.	.	.	.	.	.	.	.	.	.	.	.	.	.	.	.	.	.	.	.	.	.	.	.	.	.	.	.	.	.
YGL101W	YGL101W ... YGL101W biological process unknown molecular function unknown cytoplasm* | YGL102C	.	.	.	.	.	.	.	.	.	.	.	.	.	.	.	.	.	.	.	.	.	.	.	.	.	.	.	.	.	.	.	.	.	.	.	.	.	.	.	.	.	.	.	.	.	.	.	.
YGR210C	YGR210C ... YGR210C biological process unknown molecular function unknown cytoplasm | YGR211W	.	.	.	.	.	.	.	.	.	.	.	.	.	.	.	.	.	.	.	.	.	.	.	.	.	.	.	.	.	.	.	.	.	.	.	.	.	.	.	.	.	.	.	.	.	.	.	.
YKR044W	YKR044W ... UIP5 biological process unknown molecular function unknown nuclear membrane | YKR045C	.	.	.	.	.	.	.	.	.	.	.	.	.	.	.	.	.	.	.	.	.	.	.	.	.	.	.	.	.	.	.	.	.	.	.	.	.	.	.	.	.	.	.	.	.	.	.	.
YJR003C	YJR003C PAC cluster YJR003C biological process unknown molecular function unknown mitochondrion | YJR004C	.	.	.	.	.	.	.	.	.	.	.	.	.	.	.	.	.	.	.	.	.	.	.	.	.	.	.	.	.	.	.	.	.	.	.	.	.	.	.	.	.	.	.	.	.	.	.	.
YOL076W	YOL076W ... MDM20 mitochondrion inheritance* peptide alpha-N-acetyltransferase aintracellular | YOL077C	.	.	.	.	.	.	.	.	.	.	.	.	.	.	.	.	.	.	.	.	.	.	.	.	.	.	.	.	.	.	.	.	.	.	.	.	.	.	.	.	.	.	.	.	.	.	.	.
YPL068C	YPL068C ... YPL068C biological process unknown molecular function unknown nucleus | YPL069C	.	.	.	.	.	.	.	.	.	.	.	.	.	.	.	.	.	.	.	.	.	.	.	.	.	.	.	.	.	.	.	.	.	.	.	.	.	.	.	.	.	.	.	.	.	.	.	.
YDL127W	YDL127W ... PCL2 cell cycle cyclin-dependent protein kinase regcyclin-dependent protein kinase hol | YDL128W	.	.	.	.	.	.	.	.	.	.	.	.	.	.	.	.	.	.	.	.	.	.	.	.	.	.	.	.	.	.	.	.	.	.	.	.	.	.	.	.	.	.	.	.	.	.	.	.
YDR507C	YDR507C ... GIN4 protein amino acid phosphoryla protein kinase activity bud neck | YDR508C	.	.	.	.	.	.	.	.	.	.	.	.	.	.	.	.	.	.	.	.	.	.	.	.	.	.	.	.	.	.	.	.	.	.	.	.	.	.	.	.	.	.	.	.	.	.	.	.
YBR073W	YBR073W ... RDH54 meiotic recombination* DNA-dependent ATPase activity* nucleus | YBR074W	.	.	.	.	.	.	.	.	.	.	.	.	.	.	.	.	.	.	.	.	.	.	.	.	.	.	.	.	.	.	.	.	.	.	.	.	.	.	.	.	.	.	.	.	.	.	.	.
YKL113C	YKL113C ... RAD27 DNA repair* 5'-flap endonuclease activity nucleus | YKL114C	.	.	.	.	.	.	.	.	.	.	.	.	.	.	.	.	.	.	.	.	.	.	.	.	.	.	.	.	.	.	.	.	.	.	.	.	.	.	.	.	.	.	.	.	.	.	.	.
YPR120C	YPR120C ... CLB5 G1/S transition of mitotic cel cyclin-dependent protein kinase regnucleus | YPR121W	.	.	.	.	.	.	.	.	.	.	.	.	.	.	.	.	.	.	.	.	.	.	.	.	.	.	.	.	.	.	.	.	.	.	.	.	.	.	.	.	.	.	.	.	.	.	.	.
YOR143C	YOR143C ... THI80 thiamin diphosphate biosynthes thiamin diphosphokinase activity cytoplasm | YOR144C	.	.	.	.	.	.	.	.	.	.	.	.	.	.	.	.	.	.	.	.	.	.	.	.	.	.	.	.	.	.	.	.	.	.	.	.	.	.	.	.	.	.	.	.	.	.	.	.
YAR008W	YAR008W ... SEN34 tRNA splicing tRNA-intron endonuclease activity mitochondrial outer membrane* | YAR014C	.	.	.	.	.	.	.	.	.	.	.	.	.	.	.	.	.	.	.	.	.	.	.	.	.	.	.	.	.	.	.	.	.	.	.	.	.	.	.	.	.	.	.	.	.	.	.	.
YDR075W	YDR075W ... PPH3 protein amino acid dephosphory protein phosphatase type 2A activitcytoplasm* | YDR076W	.	.	.	.	.	.	.	.	.	.	.	.	.	.	.	.	.	.	.	.	.	.	.	.	.	.	.	.	.	.	.	.	.	.	.	.	.	.	.	.	.	.	.	.	.	.	.	.
YDR045C	YDR045C ... RPC11 transcription from RNA polymer DNA-directed RNA polymerase activitDNA-directed RNA polymerase III com | YDR046C	.	.	.	.	.	.	.	.	.	.	.	.	.	.	.	.	.	.	.	.	.	.	.	.	.	.	.	.	.	.	.	.	.	.	.	.	.	.	.	.	.	.	.	.	.	.	.	.
YDR429C	YDR429C PAC cluster TIF35 translational initiation translation initiation factor activeukaryotic translation initiation f | YDR430C	.	.	.	.	.	.	.	.	.	.	.	.	.	.	.	.	.	.	.	.	.	.	.	.	.	.	.	.	.	.	.	.	.	.	.	.	.	.	.	.	.	.	.	.	.	.	.	.
YOL093W	YOL093W ... TRM10 tRNA methylation tRNA (guanine) methyltransferase accytoplasm* | YOL094C	.	.	.	.	.	.	.	.	.	.	.	.	.	.	.	.	.	.	.	.	.	.	.	.	.	.	.	.	.	.	.	.	.	.	.	.	.	.	.	.	.	.	.	.	.	.	.	.
YLR335W	YLR335W ... NUP2 mRNA-nucleus export* structural molecule activity mitochondrion* | YLR336C	.	.	.	.	.	.	.	.	.	.	.	.	.	.	.	.	.	.	.	.	.	.	.	.	.	.	.	.	.	.	.	.	.	.	.	.	.	.	.	.	.	.	.	.	.	.	.	.
YBL024W	YBL024W PAC cluster NCL1 tRNA methylation tRNA (cytosine-5-)-methyltransferasnucleus | YBL025W	.	.	.	.	.	.	.	.	.	.	.	.	.	.	.	.	.	.	.	.	.	.	.	.	.	.	.	.	.	.	.	.	.	.	.	.	.	.	.	.	.	.	.	.	.	.	.	.
YBR079C	YBR079C PAC cluster RPG1 translational initiation translation initiation factor activcytoplasm* | YBR080C	.	.	.	.	.	.	.	.	.	.	.	.	.	.	.	.	.	.	.	.	.	.	.	.	.	.	.	.	.	.	.	.	.	.	.	.	.	.	.	.	.	.	.	.	.	.	.	.
YPR187W	YPR187W PAC cluster RPO26 transcription from RNA polymer DNA-directed RNA polymerase activitDNA-directed RNA polymerase III com | YPR188C	.	.	.	.	.	.	.	.	.	.	.	.	.	.	.	.	.	.	.	.	.	.	.	.	.	.	.	.	.	.	.	.	.	.	.	.	.	.	.	.	.	.	.	.	.	.	.	.
YOL139C	YOL139C ... CDC33 translational initiation* translation initiation factor activcytoplasm* | YOL140W	.	.	.	.	.	.	.	.	.	.	.	.	.	.	.	.	.	.	.	.	.	.	.	.	.	.	.	.	.	.	.	.	.	.	.	.	.	.	.	.	.	.	.	.	.	.	.	.
YLR065C	YLR065C PAC cluster YLR065C biological process unknown molecular function unknown cellular component unknown | YLR066W	.	.	.	.	.	.	.	.	.	.	.	.	.	.	.	.	.	.	.	.	.	.	.	.	.	.	.	.	.	.	.	.	.	.	.	.	.	.	.	.	.	.	.	.	.	.	.	.
YDR245W	YDR245W ... MNN10 actin filament organization* "alpha-1,6-mannosyltransferase activ"mannosyltransferase complex | YDR246W	.	.	.	.	.	.	.	.	.	.	.	.	.	.	.	.	.	.	.	.	.	.	.	.	.	.	.	.	.	.	.	.	.	.	.	.	.	.	.	.	.	.	.	.	.	.	.	.
YHR013C	YHR013C PAC cluster ARD1 protein amino acid acetylation peptide alpha-N-acetyltransferase acytoplasm* | YHR014W	.	.	.	.	.	.	.	.	.	.	.	.	.	.	.	.	.	.	.	.	.	.	.	.	.	.	.	.	.	.	.	.	.	.	.	.	.	.	.	.	.	.	.	.	.	.	.	.
YKR026C	YKR026C PAC cluster GCN3 translational initiation translation initiation factor activeukaryotic translation initiation f | YKR027W	.	.	.	.	.	.	.	.	.	.	.	.	.	.	.	.	.	.	.	.	.	.	.	.	.	.	.	.	.	.	.	.	.	.	.	.	.	.	.	.	.	.	.	.	.	.	.	.
YOR212W	YOR212W ... STE4 signal transduction during con GTPase activity plasma membrane* | YOR213C	.	.	.	.	.	.	.	.	.	.	.	.	.	.	.	.	.	.	.	.	.	.	.	.	.	.	.	.	.	.	.	.	.	.	.	.	.	.	.	.	.	.	.	.	.	.	.	.
YJR007W	YJR007W PAC cluster SUI2 translational initiation translation initiation factor activcytoplasm* | YJR008W	.	.	.	.	.	.	.	.	.	.	.	.	.	.	.	.	.	.	.	.	.	.	.	.	.	.	.	.	.	.	.	.	.	.	.	.	.	.	.	.	.	.	.	.	.	.	.	.
YLR060W	YLR060W PAC cluster FRS1 phenylalanyl-tRNA aminoacylati phenylalanine-tRNA ligase activity cytoplasm* | YLR061W	.	.	.	.	.	.	.	.	.	.	.	.	.	.	.	.	.	.	.	.	.	.	.	.	.	.	.	.	.	.	.	.	.	.	.	.	.	.	.	.	.	.	.	.	.	.	.	.
YOR323C	YOR323C ... PRO2 proline biosynthesis glutamate-5-semialdehyde dehydrogencytoplasm* | YOR324C	.	.	.	.	.	.	.	.	.	.	.	.	.	.	.	.	.	.	.	.	.	.	.	.	.	.	.	.	.	.	.	.	.	.	.	.	.	.	.	.	.	.	.	.	.	.	.	.
YOR361C	YOR361C PAC cluster PRT1 translational initiation translation initiation factor activcytoplasm* | YOR362C	.	.	.	.	.	.	.	.	.	.	.	.	.	.	.	.	.	.	.	.	.	.	.	.	.	.	.	.	.	.	.	.	.	.	.	.	.	.	.	.	.	.	.	.	.	.	.	.
YPR118W	YPR118W … PAC cluster MRI1 methionine salvage ribose isomerase activity | 5'-methylthioribose-1-phosphate isomerase; catalyzes the isomerization of 5-methylthioribose-1-phosphate to 5-methylthioribulose-1-phosphate in the methionine salvage pathwayYPR119W	.	.	.	.	.	.	.	.	.	.	.	.	.	.	.	.	.	.	.	.	.	.	.	.	.	.	.	.	.	.	.	.	.	.	.	.	.	.	.	.	.	.	.	.	.	.	.	.
YOR051C	YOR051C ... YOR051C biological process unknown molecular function unknown nucleus | YOR052C	.	.	.	.	.	.	.	.	.	.	.	.	.	.	.	.	.	.	.	.	.	.	.	.	.	.	.	.	.	.	.	.	.	.	.	.	.	.	.	.	.	.	.	.	.	.	.	.
YML008C	YML008C ... ERG6 ergosterol biosynthesis sterol 24-C-methyltransferase activmitochondrion* | YML009C	.	.	.	.	.	.	.	.	.	.	.	.	.	.	.	.	.	.	.	.	.	.	.	.	.	.	.	.	.	.	.	.	.	.	.	.	.	.	.	.	.	.	.	.	.	.	.	.
YBL061C	YBL061C ... SKT5 response to osmotic stress* enzyme activator activity bud neck* | YBL062W	.	.	.	.	.	.	.	.	.	.	.	.	.	.	.	.	.	.	.	.	.	.	.	.	.	.	.	.	.	.	.	.	.	.	.	.	.	.	.	.	.	.	.	.	.	.	.	.
YJR054W	YJR054W ... YJR054W biological process unknown molecular function unknown vacuole (sensu Fungi) | YJR055W	.	.	.	.	.	.	.	.	.	.	.	.	.	.	.	.	.	.	.	.	.	.	.	.	.	.	.	.	.	.	.	.	.	.	.	.	.	.	.	.	.	.	.	.	.	.	.	.
YKL068W	YKL068W ... NUP100 mRNA-nucleus export* structural molecule activity nuclear pore | YKL068W-A	.	.	.	.	.	.	.	.	.	.	.	.	.	.	.	.	.	.	.	.	.	.	.	.	.	.	.	.	.	.	.	.	.	.	.	.	.	.	.	.	.	.	.	.	.	.	.	.
YKL209C	YKL209C ... STE6 peptide pheromone export "ATPase activity, coupled to transme"mating projection tip* | YKL210W	.	.	.	.	.	.	.	.	.	.	.	.	.	.	.	.	.	.	.	.	.	.	.	.	.	.	.	.	.	.	.	.	.	.	.	.	.	.	.	.	.	.	.	.	.	.	.	.
YDR292C	YDR292C ... SRP101 protein-ER targeting* GTPase activity* endoplasmic reticulum membrane* | YDR293C	.	.	.	.	.	.	.	.	.	.	.	.	.	.	.	.	.	.	.	.	.	.	.	.	.	.	.	.	.	.	.	.	.	.	.	.	.	.	.	.	.	.	.	.	.	.	.	.
YFL004W	YFL004W ... VTC2 vacuole fusion, non-autophagic molecular function unknown vacuolar membrane | YFL005W	.	.	.	.	.	.	.	.	.	.	.	.	.	.	.	.	.	.	.	.	.	.	.	.	.	.	.	.	.	.	.	.	.	.	.	.	.	.	.	.	.	.	.	.	.	.	.	.
YDL164C	YDL164C ... CDC9 DNA recombination* DNA ligase (ATP) activity nucleus* | YDL165W	.	.	.	.	.	.	.	.	.	.	.	.	.	.	.	.	.	.	.	.	.	.	.	.	.	.	.	.	.	.	.	.	.	.	.	.	.	.	.	.	.	.	.	.	.	.	.	.
YCR052W	YCR052W ... RSC6 chromatin remodeling molecular function unknown RSC complex | YCR053W	.	.	.	.	.	.	.	.	.	.	.	.	.	.	.	.	.	.	.	.	.	.	.	.	.	.	.	.	.	.	.	.	.	.	.	.	.	.	.	.	.	.	.	.	.	.	.	.
YDR267C	YDR267C … CIA1 biological process unknown molecular function unknown | WD40 repeat protein involved in assembly of cytosolic and nuclear iron-sulfur proteins; similar to the human Ciao1 protein; YDR267C is an essential geneYDR268W	.	.	.	.	.	.	.	.	.	.	.	.	.	.	.	.	.	.	.	.	.	.	.	.	.	.	.	.	.	.	.	.	.	.	.	.	.	.	.	.	.	.	.	.	.	.	.	.
YGR040W	YGR040W ... KSS1 invasive growth (sensu Sacchar MAP kinase activity nucleus | YGR041W	.	.	.	.	.	.	.	.	.	.	.	.	.	.	.	.	.	.	.	.	.	.	.	.	.	.	.	.	.	.	.	.	.	.	.	.	.	.	.	.	.	.	.	.	.	.	.	.
YHL007C	YHL007C ... STE20 protein amino acid phosphoryla protein serine/threonine kinase actincipient bud site* | YHL008C	.	.	.	.	.	.	.	.	.	.	.	.	.	.	.	.	.	.	.	.	.	.	.	.	.	.	.	.	.	.	.	.	.	.	.	.	.	.	.	.	.	.	.	.	.	.	.	.
YOR209C	YOR209C PAC cluster NPT1 chromatin silencing at telomer nicotinate phosphoribosyltransferasnucleus | YOR210W	.	.	.	.	.	.	.	.	.	.	.	.	.	.	.	.	.	.	.	.	.	.	.	.	.	.	.	.	.	.	.	.	.	.	.	.	.	.	.	.	.	.	.	.	.	.	.	.
YMR214W	YMR214W ... SCJ1 protein folding* chaperone binding endoplasmic reticulum lumen | YMR215W	.	.	.	.	.	.	.	.	.	.	.	.	.	.	.	.	.	.	.	.	.	.	.	.	.	.	.	.	.	.	.	.	.	.	.	.	.	.	.	.	.	.	.	.	.	.	.	.
YOR320C	YOR320C ... GNT1 N-linked glycosylation acetylglucosaminyltransferase activGolgi medial cisterna | YOR321W	.	.	.	.	.	.	.	.	.	.	.	.	.	.	.	.	.	.	.	.	.	.	.	.	.	.	.	.	.	.	.	.	.	.	.	.	.	.	.	.	.	.	.	.	.	.	.	.
YCL063W	YCL063W ... VAC17 vacuole inheritance receptor activity vacuolar membrane | YCL064C	.	.	.	.	.	.	.	.	.	.	.	.	.	.	.	.	.	.	.	.	.	.	.	.	.	.	.	.	.	.	.	.	.	.	.	.	.	.	.	.	.	.	.	.	.	.	.	.
YJL073W	YJL073W ... JEM1 protein folding* unfolded protein binding* endoplasmic reticulum* | YJL074C	.	.	.	.	.	.	.	.	.	.	.	.	.	.	.	.	.	.	.	.	.	.	.	.	.	.	.	.	.	.	.	.	.	.	.	.	.	.	.	.	.	.	.	.	.	.	.	.
YOR241W	YOR241W ... MET7 one-carbon compound metabolism tetrahydrofolylpolyglutamate synthacytoplasm* | YOR242C	.	.	.	.	.	.	.	.	.	.	.	.	.	.	.	.	.	.	.	.	.	.	.	.	.	.	.	.	.	.	.	.	.	.	.	.	.	.	.	.	.	.	.	.	.	.	.	.
YOR254C	YOR254C ... SEC63 posttranslational protein-memb protein transporter activity mitochondrion* | YOR255W	.	.	.	.	.	.	.	.	.	.	.	.	.	.	.	.	.	.	.	.	.	.	.	.	.	.	.	.	.	.	.	.	.	.	.	.	.	.	.	.	.	.	.	.	.	.	.	.
YMR125W	YMR125W ... STO1 nuclear mRNA splicing, via spl mRNA binding commitment complex* | YMR126C	.	.	.	.	.	.	.	.	.	.	.	.	.	.	.	.	.	.	.	.	.	.	.	.	.	.	.	.	.	.	.	.	.	.	.	.	.	.	.	.	.	.	.	.	.	.	.	.
YPL175W	YPL175W ... SPT14 GPI anchor biosynthesis "transferase activity, transferring"endoplasmic reticulum | YPL176C	.	.	.	.	.	.	.	.	.	.	.	.	.	.	.	.	.	.	.	.	.	.	.	.	.	.	.	.	.	.	.	.	.	.	.	.	.	.	.	.	.	.	.	.	.	.	.	.
YMR130W	YMR130W ... YMR130W biological process unknown molecular function unknown cellular component unknown | YMR131C	.	.	.	.	.	.	.	.	.	.	.	.	.	.	.	.	.	.	.	.	.	.	.	.	.	.	.	.	.	.	.	.	.	.	.	.	.	.	.	.	.	.	.	.	.	.	.	.
YDR098C	YDR098C ... GRX3 response to oxidative stress thiol-disulfide exchange intermedianucleus* | YDR099W	.	.	.	.	.	.	.	.	.	.	.	.	.	.	.	.	.	.	.	.	.	.	.	.	.	.	.	.	.	.	.	.	.	.	.	.	.	.	.	.	.	.	.	.	.	.	.	.
YJL145W	YJL145W ... SFH5 phospholipid transport phosphatidylinositol transporter accytosol* | YJL146W	.	.	.	.	.	.	.	.	.	.	.	.	.	.	.	.	.	.	.	.	.	.	.	.	.	.	.	.	.	.	.	.	.	.	.	.	.	.	.	.	.	.	.	.	.	.	.	.
YBR242W	YBR242W ... YBR242W biological process unknown molecular function unknown cytoplasm* | YBR243C	.	.	.	.	.	.	.	.	.	.	.	.	.	.	.	.	.	.	.	.	.	.	.	.	.	.	.	.	.	.	.	.	.	.	.	.	.	.	.	.	.	.	.	.	.	.	.	.
YOR253W	YOR253W PAC cluster NAT5 protein amino acid acetylation peptide alpha-N-acetyltransferase acytoplasm* | YOR254C	.	.	.	.	.	.	.	.	.	.	.	.	.	.	.	.	.	.	.	.	.	.	.	.	.	.	.	.	.	.	.	.	.	.	.	.	.	.	.	.	.	.	.	.	.	.	.	.
YLR192C	YLR192C ... HCR1 protein biosynthesis* translation initiation factor activeukaryotic translation initiation f | YLR193C	.	.	.	.	.	.	.	.	.	.	.	.	.	.	.	.	.	.	.	.	.	.	.	.	.	.	.	.	.	.	.	.	.	.	.	.	.	.	.	.	.	.	.	.	.	.	.	.
YPL101W	YPL101W ... ELP4 regulation of transcription fr RNA polymerase II transcription elocytoplasm* | YPL102C	.	.	.	.	.	.	.	.	.	.	.	.	.	.	.	.	.	.	.	.	.	.	.	.	.	.	.	.	.	.	.	.	.	.	.	.	.	.	.	.	.	.	.	.	.	.	.	.
YFR028C	YFR028C ... CDC14 protein amino acid dephosphory phosphoprotein phosphatase activitynucleus* | YFR029W	.	.	.	.	.	.	.	.	.	.	.	.	.	.	.	.	.	.	.	.	.	.	.	.	.	.	.	.	.	.	.	.	.	.	.	.	.	.	.	.	.	.	.	.	.	.	.	.
YGL155W	YGL155W ... CDC43 establishment of cell polarity signal transducer activity* intracellular* | YGL156W	.	.	.	.	.	.	.	.	.	.	.	.	.	.	.	.	.	.	.	.	.	.	.	.	.	.	.	.	.	.	.	.	.	.	.	.	.	.	.	.	.	.	.	.	.	.	.	.
YMR220W	YMR220W ... ERG8 ergosterol biosynthesis* phosphomevalonate kinase activity cytosol | YMR221C	.	.	.	.	.	.	.	.	.	.	.	.	.	.	.	.	.	.	.	.	.	.	.	.	.	.	.	.	.	.	.	.	.	.	.	.	.	.	.	.	.	.	.	.	.	.	.	.
YHR045W	YHR045W ... YHR045W biological process unknown molecular function unknown endoplasmic reticulum | YHR046C	.	.	.	.	.	.	.	.	.	.	.	.	.	.	.	.	.	.	.	.	.	.	.	.	.	.	.	.	.	.	.	.	.	.	.	.	.	.	.	.	.	.	.	.	.	.	.	.
YHR047C	YHR047C … AAP1 proteolysis and peptidolysis* aminopeptidase activity cytoplasm* | Arginine/alanine aminopeptidase, overproduction stimulates glycogen accumulationYHR048W	.	.	.	.	.	.	.	.	.	.	.	.	.	.	.	.	.	.	.	.	.	.	.	.	.	.	.	.	.	.	.	.	.	.	.	.	.	.	.	.	.	.	.	.	.	.	.	.
YKL106W	YKL106W ... AAT1 aspartate biosynthesis* aspartate transaminase activity mitochondrion | YKL107W	.	.	.	.	.	.	.	.	.	.	.	.	.	.	.	.	.	.	.	.	.	.	.	.	.	.	.	.	.	.	.	.	.	.	.	.	.	.	.	.	.	.	.	.	.	.	.	.
YDR527W	YDR527W ... RBA50 transcription from RNA polymer DNA-directed RNA polymerase activitcytoplasm* | YDR528W	.	.	.	.	.	.	.	.	.	.	.	.	.	.	.	.	.	.	.	.	.	.	.	.	.	.	.	.	.	.	.	.	.	.	.	.	.	.	.	.	.	.	.	.	.	.	.	.
YER148W	YER148W ... SPT15 transcription initiation from DNA binding* nucleus* | YER149C	.	.	.	.	.	.	.	.	.	.	.	.	.	.	.	.	.	.	.	.	.	.	.	.	.	.	.	.	.	.	.	.	.	.	.	.	.	.	.	.	.	.	.	.	.	.	.	.
YHR127W	YHR127W ... YHR127W biological process unknown molecular function unknown nucleus | YHR128W	.	.	.	.	.	.	.	.	.	.	.	.	.	.	.	.	.	.	.	.	.	.	.	.	.	.	.	.	.	.	.	.	.	.	.	.	.	.	.	.	.	.	.	.	.	.	.	.
YHR144C	YHR144C PAC cluster DCD1 pyrimidine nucleotide metaboli dCMP deaminase activity cytoplasm | YHR145C	.	.	.	.	.	.	.	.	.	.	.	.	.	.	.	.	.	.	.	.	.	.	.	.	.	.	.	.	.	.	.	.	.	.	.	.	.	.	.	.	.	.	.	.	.	.	.	.
YDR190C	YDR190C PAC cluster RVB1 regulation of transcription fr ATPase activity nucleus* | YDR191W	.	.	.	.	.	.	.	.	.	.	.	.	.	.	.	.	.	.	.	.	.	.	.	.	.	.	.	.	.	.	.	.	.	.	.	.	.	.	.	.	.	.	.	.	.	.	.	.
YDR339C	YDR339C … PAC cluster FCF1 biological process unknown molecular function unknown | Putative PINc domain nuclease required for early cleavages of 35S pre-rRNA and maturation of 18S rRNA; component of the SSU (small subunit) processome involved in 40S ribosomal subunit biogenesis; copurifies with Faf1pYDR340W	.	.	.	.	.	.	.	.	.	.	.	.	.	.	.	.	.	.	.	.	.	.	.	.	.	.	.	.	.	.	.	.	.	.	.	.	.	.	.	.	.	.	.	.	.	.	.	.
YOR283W	YOR283W ... YOR283W biological process unknown molecular function unknown cytoplasm* | YOR284W	.	.	.	.	.	.	.	.	.	.	.	.	.	.	.	.	.	.	.	.	.	.	.	.	.	.	.	.	.	.	.	.	.	.	.	.	.	.	.	.	.	.	.	.	.	.	.	.
YGR195W	YGR195W PAC cluster SKI6 35S primary transcript process 3'-5'-exoribonuclease activity nuclear exosome (RNase complex)* | YGR196C	.	.	.	.	.	.	.	.	.	.	.	.	.	.	.	.	.	.	.	.	.	.	.	.	.	.	.	.	.	.	.	.	.	.	.	.	.	.	.	.	.	.	.	.	.	.	.	.
YKL120W	YKL120W ... OAC1 sulfate transport* oxaloacetate carrier activity* mitochondrial inner membrane | YKL121W	.	.	.	.	.	.	.	.	.	.	.	.	.	.	.	.	.	.	.	.	.	.	.	.	.	.	.	.	.	.	.	.	.	.	.	.	.	.	.	.	.	.	.	.	.	.	.	.
YDR121W	YDR121W ... DPB4 chromatin silencing at telomer epsilon DNA polymerase activity epsilon DNA polymerase complex* | YDR122W	.	.	.	.	.	.	.	.	.	.	.	.	.	.	.	.	.	.	.	.	.	.	.	.	.	.	.	.	.	.	.	.	.	.	.	.	.	.	.	.	.	.	.	.	.	.	.	.
YNL282W	YNL282W ... POP3 rRNA processing* ribonuclease P activity* ribonuclease MRP complex* | YNL283C	.	.	.	.	.	.	.	.	.	.	.	.	.	.	.	.	.	.	.	.	.	.	.	.	.	.	.	.	.	.	.	.	.	.	.	.	.	.	.	.	.	.	.	.	.	.	.	.
YOR260W	YOR260W PAC cluster GCD1 translational initiation translation initiation factor activribosome* | YOR261C	.	.	.	.	.	.	.	.	.	.	.	.	.	.	.	.	.	.	.	.	.	.	.	.	.	.	.	.	.	.	.	.	.	.	.	.	.	.	.	.	.	.	.	.	.	.	.	.
YDR209C	YDR209C ... | YDR210W	.	.	.	.	.	.	.	.	.	.	.	.	.	.	.	.	.	.	.	.	.	.	.	.	.	.	.	.	.	.	.	.	.	.	.	.	.	.	.	.	.	.	.	.	.	.	.	.
YPR060C	YPR060C PAC cluster ARO7 aromatic amino acid family bio chorismate mutase activity cytoplasm* | YPR061C	.	.	.	.	.	.	.	.	.	.	.	.	.	.	.	.	.	.	.	.	.	.	.	.	.	.	.	.	.	.	.	.	.	.	.	.	.	.	.	.	.	.	.	.	.	.	.	.
YJL012C	YJL012C ... VTC4 vacuole fusion, non-autophagic molecular function unknown intrinsic to vacuolar membrane | YJL013C	.	.	.	.	.	.	.	.	.	.	.	.	.	.	.	.	.	.	.	.	.	.	.	.	.	.	.	.	.	.	.	.	.	.	.	.	.	.	.	.	.	.	.	.	.	.	.	.
YMR168C	YMR168C ... CEP3 mitotic spindle checkpoint DNA bending activity* condensed nuclear chromosome kineto | YMR169C	.	.	.	.	.	.	.	.	.	.	.	.	.	.	.	.	.	.	.	.	.	.	.	.	.	.	.	.	.	.	.	.	.	.	.	.	.	.	.	.	.	.	.	.	.	.	.	.
YER140W	YER140W ... YER140W biological process unknown molecular function unknown mitochondrion | YER141W	.	.	.	.	.	.	.	.	.	.	.	.	.	.	.	.	.	.	.	.	.	.	.	.	.	.	.	.	.	.	.	.	.	.	.	.	.	.	.	.	.	.	.	.	.	.	.	.
YNL278W	YNL278W ... CAF120 regulation of transcription fr molecular function unknown CCR4-NOT complex | YNL279W	.	.	.	.	.	.	.	.	.	.	.	.	.	.	.	.	.	.	.	.	.	.	.	.	.	.	.	.	.	.	.	.	.	.	.	.	.	.	.	.	.	.	.	.	.	.	.	.
YKL072W	YKL072W ... STB6 biological process unknown molecular function unknown cellular component unknown | YKL073W	.	.	.	.	.	.	.	.	.	.	.	.	.	.	.	.	.	.	.	.	.	.	.	.	.	.	.	.	.	.	.	.	.	.	.	.	.	.	.	.	.	.	.	.	.	.	.	.
YMR266W	YMR266W ... RSN1 biological process unknown molecular function unknown cellular component unknown | YMR267W	.	.	.	.	.	.	.	.	.	.	.	.	.	.	.	.	.	.	.	.	.	.	.	.	.	.	.	.	.	.	.	.	.	.	.	.	.	.	.	.	.	.	.	.	.	.	.	.
YDR528W	YDR528W ... HLR1 cell wall organization and bio molecular function unknown cytoplasm | YDR529C	.	.	.	.	.	.	.	.	.	.	.	.	.	.	.	.	.	.	.	.	.	.	.	.	.	.	.	.	.	.	.	.	.	.	.	.	.	.	.	.	.	.	.	.	.	.	.	.
YPR174C	YPR174C ... YPR174C biological process unknown molecular function unknown nuclear membrane* | YPR175W	.	.	.	.	.	.	.	.	.	.	.	.	.	.	.	.	.	.	.	.	.	.	.	.	.	.	.	.	.	.	.	.	.	.	.	.	.	.	.	.	.	.	.	.	.	.	.	.
YLR287C	YLR287C ... YLR287C biological process unknown molecular function unknown cytoplasm | YLR287C-A	.	.	.	.	.	.	.	.	.	.	.	.	.	.	.	.	.	.	.	.	.	.	.	.	.	.	.	.	.	.	.	.	.	.	.	.	.	.	.	.	.	.	.	.	.	.	.	.
YOR295W	YOR295W ... UAF30 transcription from RNA polymer RNA polymerase I transcription factRNA polymerase I upstream activatin | YOR296W	.	.	.	.	.	.	.	.	.	.	.	.	.	.	.	.	.	.	.	.	.	.	.	.	.	.	.	.	.	.	.	.	.	.	.	.	.	.	.	.	.	.	.	.	.	.	.	.
YNL097C-B	YNL097C-B ... YNL097C-B biological process unknown molecular function unknown cellular component unknown | YNL098C	.	.	.	.	.	.	.	.	.	.	.	.	.	.	.	.	.	.	.	.	.	.	.	.	.	.	.	.	.	.	.	.	.	.	.	.	.	.	.	.	.	.	.	.	.	.	.	.
YOR248W	YOR248W ... | YOR249C	.	.	.	.	.	.	.	.	.	.	.	.	.	.	.	.	.	.	.	.	.	.	.	.	.	.	.	.	.	.	.	.	.	.	.	.	.	.	.	.	.	.	.	.	.	.	.	.
x		.	.	.	.	.	.	.	.	.	.	.	.	.	.	.	.	.	.	.	.	.	.	.	.	.	.	.	.	.	.	.	.	.	.	.	.	.	.	.	.	.	.	.	.	.	.	.	.
x		.	.	.	.	.	.	.	.	.	.	.	.	.	.	.	.	.	.	.	.	.	.	.	.	.	.	.	.	.	.	.	.	.	.	.	.	.	.	.	.	.	.	.	.	.	.	.	.
x		.	.	.	.	.	.	.	.	.	.	.	.	.	.	.	.	.	.	.	.	.	.	.	.	.	.	.	.	.	.	.	.	.	.	.	.	.	.	.	.	.	.	.	.	.	.	.	.
x		0	0	0	0	0	0	0	0	0	0	0	0	0	0	0	0	0	0	0	0	0	0	0	0	0	0	0	0	0	0	0	0	0	0	0	0	0	0	0	0	0	0	0	0	0	0	0	0
x		0	0	0	0	0	0	0	0	0	0	0	0	0	0	0	0	0	0	0	0	0	0	0	0	0	0	0	0	0	0	0	0	0	0	0	0	0	0	0	0	0	0	0	0	0	0	0	0
Cluster_f		0	0	0	0	0	0	0	0	0	0	0	0	0	0	0	0	0	0	0	0	0	0	0	0	0	0	0	0	0	0	0	0	0	0	0	0	0	0	0	0	0	0	0	0	0	0	0	0
YCR102W-A	YCR102W-A ... | YCR104W	.	0	.	.	0	.	0	0	.	.	.	.	.	0	.	1	0	.	.	.	.	.	0	0	.	.	.	.	0	0	0	.	.	1	0	.	.	.	.	.	.	0	.	.	.	.	.	.
YGR055W	YGR055W ... MUP1 sulfur amino acid transport L-methionine porter activity integral to plasma membrane | YGR056W	.	0	.	.	0	.	1	0	.	.	.	.	.	0	.	0	0	.	.	.	.	.	0	0	.	.	.	.	1	1	1	.	.	1	1	.	.	.	.	.	.	1	.	.	.	.	.	.
YDR502C	YDR502C ... SAM2 methionine metabolism methionine adenosyltransferase acticellular component unknown | YDR503C	.	0	.	.	1	.	0	0	.	.	.	.	.	1	.	0	1	.	.	.	.	.	1	1	.	.	.	.	1	1	1	.	.	1	1	.	.	.	.	.	.	0	.	.	.	.	.	.
YLR180W	YLR180W ... SAM1 methionine metabolism methionine adenosyltransferase acticytoplasm | YLR181C	.	0	.	.	0	.	0	0	.	.	.	.	.	0	.	0	1	.	.	.	.	.	0	0	.	.	.	.	1	1	1	.	.	1	1	.	.	.	.	.	.	1	.	.	.	.	.	.
YER091C	YER091C ... MET6 methionine biosynthesis 5-methyltetrahydropteroyltriglutamacytoplasm | YER091C-A	.	0	.	.	1	.	0	0	.	.	.	.	.	1	.	0	0	.	.	.	.	.	1	1	.	.	.	.	1	1	1	.	.	1	1	.	.	.	.	.	.	1	.	.	.	.	.	.
YDL241W	YDL241W ... YDL241W biological process unknown molecular function unknown cellular component unknown | YDL242W	.	0	.	.	1	.	0	0	.	.	.	.	.	0	.	0	1	.	.	.	.	.	0	0	.	.	.	.	0	0	0	.	.	0	0	.	.	.	.	.	.	0	.	.	.	.	.	.
YNL065W	YNL065W ... AQR1 drug transport* monocarboxylic acid transporter actplasma membrane | YNL066W	.	0	.	.	1	.	0	0	.	.	.	.	.	1	.	0	1	.	.	.	.	.	1	1	.	.	.	.	0	0	0	.	.	1	1	.	.	.	.	.	.	0	.	.	.	.	.	.
YDR461W	YDR461W ... MFA1 signal transduction during con mating pheromone activity soluble fraction* | YDR462W	.	0	.	.	0	.	0	0	.	.	.	.	.	0	.	0	0	.	.	.	.	.	0	0	.	.	.	.	0	0	0	.	.	0	0	.	.	.	.	.	.	0	.	.	.	.	.	.
YDL070W	YDL070W ... BDF2 biological process unknown molecular function unknown nucleus | YDL071C	.	0	.	.	0	.	0	0	.	.	.	.	.	1	.	1	0	.	.	.	.	.	0	0	.	.	.	.	0	0	0	.	.	0	0	.	.	.	.	.	.	0	.	.	.	.	.	.
YGR035C	YGR035C ... YGR035C biological process unknown molecular function unknown cellular component unknown | YGR035W-A	.	1	.	.	0	.	0	1	.	.	.	.	.	0	.	0	1	.	.	.	.	.	0	1	.	.	.	.	0	0	0	.	.	1	1	.	.	.	.	.	.	1	.	.	.	.	.	.
YCR059C	YCR059C ... YIH1 regulation of amino acid metab molecular function unknown cytoplasm* | YCR060W	.	0	.	.	0	.	0	0	.	.	.	.	.	0	.	0	1	.	.	.	.	.	1	1	.	.	.	.	0	0	0	.	.	0	0	.	.	.	.	.	.	0	.	.	.	.	.	.
YKL084W	YKL084W ... HOT13 mitochondrial intermembrane sp molecular function unknown mitochondrial intermembrane space | YKL085W	.	1	.	.	0	.	0	0	.	.	.	.	.	0	.	0	0	.	.	.	.	.	0	0	.	.	.	.	1	0	0	.	.	1	0	.	.	.	.	.	.	1	.	.	.	.	.	.
YOL092W	YOL092W ... YOL092W biological process unknown molecular function unknown cytoplasm* | YOL093W	.	0	.	.	0	.	0	0	.	.	.	.	.	1	.	0	0	.	.	.	.	.	0	0	.	.	.	.	0	0	0	.	.	0	0	.	.	.	.	.	.	0	.	.	.	.	.	.
YNR043W	YNR043W PAC cluster MVD1 ergosterol biosynthesis* diphosphomevalonate decarboxylase acytosol | YNR044W	.	0	.	.	0	.	0	0	.	.	.	.	.	0	.	0	1	.	.	.	.	.	0	0	.	.	.	.	0	0	0	.	.	0	0	.	.	.	.	.	.	1	.	.	.	.	.	.
YER043C	YER043C PAC cluster SAH1 methionine metabolism* adenosylhomocysteinase activity cytoplasm | YER044C	.	0	.	.	1	.	0	0	.	.	.	.	.	0	.	0	0	.	.	.	.	.	1	1	.	.	.	.	0	0	0	.	.	0	0	.	.	.	.	.	.	0	.	.	.	.	.	.
YDR384C	YDR384C ... ATO3 transport* transporter activity mitochondrion* | YDR385W	.	0	.	.	0	.	0	0	.	.	.	.	.	1	.	0	1	.	.	.	.	.	1	1	.	.	.	.	0	0	0	.	.	1	1	.	.	.	.	.	.	0	.	.	.	.	.	.
YEL071W	YEL071W ... DLD3 lactate metabolism D-lactate dehydrogenase (cytochromecytoplasm* | YEL072W	.	0	.	.	1	.	0	0	.	.	.	.	.	1	.	0	0	.	.	.	.	.	0	0	.	.	.	.	0	1	0	.	.	1	0	.	.	.	.	.	.	1	.	.	.	.	.	.
YBL016W	YBL016W ... FUS3 protein amino acid phosphoryla MAP kinase activity cytoplasm* | YBL017C	.	0	.	.	0	.	0	0	.	.	.	.	.	0	.	0	0	.	.	.	.	.	0	0	.	.	.	.	0	0	0	.	.	1	0	.	.	.	.	.	.	0	.	.	.	.	.	.
YKL068W-A	YKL068W-A ... YKL068W-A biological process unknown molecular function unknown cellular component unknown | YKL069W	.	0	.	.	0	.	0	0	.	.	.	.	.	0	.	0	0	.	.	.	.	.	1	1	.	.	.	.	1	0	1	.	.	1	0	.	.	.	.	.	.	0	.	.	.	.	.	.
YGL253W	YGL253W ... HXK2 replicative cell aging* hexokinase activity nucleus* | YGL254W	.	0	.	.	0	.	1	0	.	.	.	.	.	0	.	0	1	.	.	.	.	.	0	0	.	.	.	.	0	0	0	.	.	0	1	.	.	.	.	.	.	0	.	.	.	.	.	.
YHR183W	YHR183W ... GND1 response to oxidative stress* phosphogluconate dehydrogenase (deccytoplasm* | YHR184W	.	0	.	.	0	.	0	0	.	.	.	.	.	0	.	0	0	.	.	.	.	.	1	1	.	.	.	.	0	1	0	.	.	1	1	.	.	.	.	.	.	1	.	.	.	.	.	.
YIL015W	YIL015W ... BAR1 protein catabolism aspartic-type endopeptidase activitperiplasmic space (sensu Fungi) | YIL016W	.	0	.	.	0	.	0	0	.	.	.	.	.	0	.	0	0	.	.	.	.	.	0	1	.	.	.	.	0	0	0	.	.	0	0	.	.	.	.	.	.	0	.	.	.	.	.	.
YJR147W	YJR147W ... HMS2 pseudohyphal growth molecular function unknown cytoplasm* | YJR148W	.	1	.	.	1	.	0	1	.	.	.	.	.	1	.	0	0	.	.	.	.	.	1	1	.	.	.	.	0	1	0	.	.	1	0	.	.	.	.	.	.	1	.	.	.	.	.	.
YIL145C	YIL145C ... PAN6 pantothenate biosynthesis pantoate-beta-alanine ligase activicytoplasm* | YIL146C	.	0	.	.	1	.	0	0	.	.	.	.	.	0	.	0	0	.	.	.	.	.	0	0	.	.	.	.	0	0	0	.	.	0	0	.	.	.	.	.	.	0	.	.	.	.	.	.
YHR216W	YHR216W PAC cluster IMD2 GTP biosynthesis IMP dehydrogenase activity cytoplasm | YHR217C	.	0	.	.	0	.	0	0	.	.	.	.	.	1	.	0	0	.	.	.	.	.	1	1	.	.	.	.	0	0	0	.	.	1	1	.	.	.	.	.	.	1	.	.	.	.	.	.
YJL217W	YJL217W … REE1 biological process unknown molecular function unknown | Cytoplasmic protein involved in the regulation of enolase (ENO1); mRNA expression is induced by calcium shortage, copper deficiency (via Mac1p) and the presence of galactose (via Gal4p); mRNA expression is also regulated by the cell cycleYJL218W	.	1	.	.	0	.	0	0	.	.	.	.	.	0	.	0	0	.	.	.	.	.	0	0	.	.	.	.	0	0	0	.	.	1	0	.	.	.	.	.	.	0	.	.	.	.	.	.
YLR179C	YLR179C ... YLR179C biological process unknown molecular function unknown cytoplasm* | YLR180W	.	0	.	.	0	.	0	0	.	.	.	.	.	1	.	0	1	.	.	.	.	.	0	0	.	.	.	.	1	1	1	.	.	0	0	.	.	.	.	.	.	1	.	.	.	.	.	.
YDR046C	YDR046C ... BAP3 amino acid transport amino acid transporter activity mitochondrion* | YDR047W	.	0	.	.	1	.	0	0	.	.	.	.	.	1	.	0	1	.	.	.	.	.	1	0	.	.	.	.	1	1	1	.	.	1	0	.	.	.	.	.	.	1	.	.	.	.	.	.
YIL009W	YIL009W ... FAA3 lipid metabolism* long-chain-fatty-acid-CoA ligase accellular component unknown | YIL010W	.	1	.	.	0	.	0	0	.	.	.	.	.	0	.	0	0	.	.	.	.	.	1	0	.	.	.	.	0	0	0	.	.	0	0	.	.	.	.	.	.	0	.	.	.	.	.	.
YLR452C	YLR452C ... SST2 signal transduction* GTPase activator activity plasma membrane | YLR453C	.	0	.	.	0	.	0	0	.	.	.	.	.	0	.	0	0	.	.	.	.	.	0	0	.	.	.	.	0	0	0	.	.	0	0	.	.	.	.	.	.	1	.	.	.	.	.	.
YMR083W	YMR083W ... ADH3 fermentation alcohol dehydrogenase activity mitochondrial matrix* | YMR084W	.	0	.	.	1	.	1	0	.	.	.	.	.	1	.	0	0	.	.	.	.	.	1	1	.	.	.	.	0	0	0	.	.	1	1	.	.	.	.	.	.	1	.	.	.	.	.	.
YER056C	YER056C ... FCY2 purine transport* cytosine-purine permease activity plasma membrane | YER056C-A	.	0	.	.	1	.	0	1	.	.	.	.	.	1	.	0	1	.	.	.	.	.	1	1	.	.	.	.	0	0	0	.	.	1	1	.	.	.	.	.	.	1	.	.	.	.	.	.
YER052C	YER052C ... HOM3 methionine metabolism* aspartate kinase activity cytoplasm | YER053C	.	0	.	.	1	.	0	0	.	.	.	.	.	1	.	0	0	.	.	.	.	.	0	0	.	.	.	.	0	1	0	.	.	1	0	.	.	.	.	.	.	0	.	.	.	.	.	.
YDL198C	YDL198C ... GGC1 iron ion homeostasis* guanine nucleotide transporter actimitochondrial inner membrane | YDL199C	.	0	.	.	1	.	0	0	.	.	.	.	.	1	.	0	0	.	.	.	.	.	0	0	.	.	.	.	0	1	0	.	.	0	0	.	.	.	.	.	.	0	.	.	.	.	.	.
YJL097W	YJL097W … PHS1 biological process unknown molecular function unknown | Essential 3-hydroxyacyl-CoA dehydratase of the ER membrane, involved in elongation of very long-chain fatty acids; evolutionarily conserved, similar to mammalian PTPLA and PTPLB; involved in sphingolipid biosynthesis and protein traffickingYJL098W	.	0	.	.	0	.	0	0	.	.	.	.	.	0	.	0	0	.	.	.	.	.	0	0	.	.	.	.	0	0	0	.	.	0	0	.	.	.	.	.	.	1	.	.	.	.	.	.
YMR202W	YMR202W ... ERG2 ergosterol biosynthesis C-8 sterol isomerase activity endoplasmic reticulum | YMR203W	.	0	.	.	0	.	0	0	.	.	.	.	.	1	.	0	1	.	.	.	.	.	0	0	.	.	.	.	0	0	0	.	.	1	0	.	.	.	.	.	.	0	.	.	.	.	.	.
YNL066W	YNL066W PAC cluster SUN4 mitochondrion organization and glucosidase activity cell wall (sensu Fungi)* | YNL067W	.	1	.	.	0	.	0	1	.	.	.	.	.	1	.	0	1	.	.	.	.	.	0	1	.	.	.	.	1	0	0	.	.	1	1	.	.	.	.	.	.	1	.	.	.	.	.	.
YPL274W	YPL274W ... SAM3 S-adenosylmethionine transport S-adenosylmethionine transporter acplasma membrane | YPL277C	.	0	.	.	1	.	0	0	.	.	.	.	.	1	.	0	0	.	.	.	.	.	1	1	.	.	.	.	0	1	1	.	.	0	0	.	.	.	.	.	.	0	.	.	.	.	.	.
YLR214W	YLR214W ... FRE1 iron ion transport* ferric-chelate reductase activity plasma membrane | YLR215C	.	0	.	.	0	.	0	0	.	.	.	.	.	0	.	1	1	.	.	.	.	.	0	0	.	.	.	.	0	0	0	.	.	1	0	.	.	.	.	.	.	1	.	.	.	.	.	.
YPR124W	YPR124W ... CTR1 copper ion import copper uptake transporter activity plasma membrane | YPR125W	.	0	.	.	0	.	0	0	.	.	.	.	.	0	.	0	1	.	.	.	.	.	1	1	.	.	.	.	0	0	0	.	.	1	1	.	.	.	.	.	.	0	.	.	.	.	.	.
YNR044W	YNR044W ... AGA1 agglutination during conjugati cell adhesion molecule binding cell wall (sensu Fungi) | YNR045W	.	0	.	.	0	.	0	0	.	.	.	.	.	0	.	0	0	.	.	.	.	.	0	0	.	.	.	.	0	0	0	.	.	0	0	.	.	.	.	.	.	0	.	.	.	.	.	.
YAL038W	YAL038W PAC cluster CDC19 glycolysis* pyruvate kinase activity cytosol | YAL039C	.	0	.	.	1	.	0	1	.	.	.	.	.	1	.	0	0	.	.	.	.	.	1	1	.	.	.	.	0	0	1	.	.	1	1	.	.	.	.	.	.	1	.	.	.	.	.	.
YBR162C	YBR162C ... TOS1 biological process unknown molecular function unknown cell wall (sensu Fungi)* | YBR162W-A	.	1	.	.	0	.	1	0	.	.	.	.	.	1	.	0	0	.	.	.	.	.	0	0	.	.	.	.	0	0	0	.	.	1	1	.	.	.	.	.	.	0	.	.	.	.	.	.
YFR055W	YFR055W … IRC7 sulfur metabolism* cystathionine beta-lyase activ | Putative cystathionine beta-lyase; involved in copper ion homeostasis and sulfur metabolism; null mutant displays increased levels of spontaneous Rad52p foci; expression induced by nitrogen limitation in a GLN3, GAT1-dependent mannerYFR056C	.	0	.	.	0	.	1	0	.	.	.	.	.	1	.	0	0	.	.	.	.	.	0	1	.	.	.	.	0	0	0	.	.	1	0	.	.	.	.	.	.	0	.	.	.	.	.	.
YGR286C	YGR286C ... BIO2 biotin biosynthesis biotin synthase activity mitochondrion | YGR287C	.	1	.	.	0	.	0	0	.	.	.	.	.	1	.	0	0	.	.	.	.	.	1	1	.	.	.	.	0	0	0	.	.	1	1	.	.	.	.	.	.	0	.	.	.	.	.	.
YNL217W	YNL217W ... YNL217W biological process unknown phosphoric monoester hydrolase activacuole (sensu Fungi) | YNL218W	.	0	.	.	1	.	0	0	.	.	.	.	.	0	.	0	0	.	.	.	.	.	0	0	.	.	.	.	0	0	0	.	.	1	0	.	.	.	.	.	.	1	.	.	.	.	.	.
YOR222W	YOR222W ... ODC2 mitochondrial transport intracellular transporter activity*mitochondrial inner membrane | YOR223W	.	0	.	.	0	.	0	0	.	.	.	.	.	1	.	0	0	.	.	.	.	.	0	0	.	.	.	.	0	0	0	.	.	1	0	.	.	.	.	.	.	0	.	.	.	.	.	.
YBR252W	YBR252W PAC cluster DUT1 pyrimidine deoxyribonucleoside dUTP diphosphatase activity cytoplasm* | YBR253W	.	0	.	.	0	.	0	0	.	.	.	.	.	0	.	0	0	.	.	.	.	.	0	0	.	.	.	.	0	0	0	.	.	0	0	.	.	.	.	.	.	0	.	.	.	.	.	.
YOR153W	YOR153W ... PDR5 response to drug* xenobiotic-transporting ATPase actimitochondrion* | YOR154W	.	1	.	.	1	.	1	1	.	.	.	.	.	1	.	1	1	.	.	.	.	.	1	1	.	.	.	.	1	1	1	.	.	1	1	.	.	.	.	.	.	1	.	.	.	.	.	.
YHL028W	YHL028W ... WSC4 cell wall organization and bio transmembrane receptor activity endoplasmic reticulum membrane* | YHL029C	.	1	.	.	0	.	1	1	.	.	.	.	.	0	.	0	0	.	.	.	.	.	1	1	.	.	.	.	0	0	1	.	.	1	1	.	.	.	.	.	.	1	.	.	.	.	.	.
YHR174W	YHR174W ... ENO2 glycolysis* phosphopyruvate hydratase activity soluble fraction* | YHR175W	.	0	.	.	0	.	0	1	.	.	.	.	.	0	.	1	0	.	.	.	.	.	1	1	.	.	.	.	1	0	1	.	.	1	1	.	.	.	.	.	.	1	.	.	.	.	.	.
YIL162W	YIL162W ... SUC2 sucrose catabolism beta-fructofuranosidase activity cytoplasm* | YIL163C	.	0	.	.	0	.	0	0	.	.	.	.	.	0	.	0	1	.	.	.	.	.	1	0	.	.	.	.	0	0	0	.	.	1	1	.	.	.	.	.	.	0	.	.	.	.	.	.
YPL095C	YPL095C … EEB1 biological process unknown molecular function unknown | Acyl-coenzymeA:ethanol O-acyltransferase responsible for the major part of medium-chain fatty acid ethyl ester biosynthesis during fermentation; possesses short-chain esterase activity; may be involved in lipid metabolism and detoxificationYPL096C-A	.	0	.	.	1	.	0	0	.	.	.	.	.	0	.	0	1	.	.	.	.	.	0	0	.	.	.	.	0	0	0	.	.	0	0	.	.	.	.	.	.	1	.	.	.	.	.	.
YKR075C	YKR075C ... YKR075C biological process unknown molecular function unknown cytoplasm* | YKR076W	.	0	.	.	0	.	1	0	.	.	.	.	.	0	.	0	1	.	.	.	.	.	0	0	.	.	.	.	0	0	0	.	.	1	1	.	.	.	.	.	.	0	.	.	.	.	.	.
YGR234W	YGR234W ... YHB1 response to stress nitric oxide reductase activity cytoplasm* | YGR235C	.	1	.	.	1	.	0	0	.	.	.	.	.	0	.	1	1	.	.	.	.	.	1	1	.	.	.	.	0	0	0	.	.	1	0	.	.	.	.	.	.	1	.	.	.	.	.	.
YBL002W	YBL002W ... HTB2 chromatin assembly or disassem DNA binding nuclear nucleosome | YBL003C	.	0	.	.	1	.	0	0	.	.	.	.	.	0	.	1	0	.	.	.	.	.	1	0	.	.	.	.	1	0	0	.	.	1	0	.	.	.	.	.	.	1	.	.	.	.	.	.
YDR225W	YDR225W ... HTA1 chromatin assembly or disassem DNA binding nuclear nucleosome | YDR226W	.	0	.	.	0	.	0	0	.	.	.	.	.	0	.	0	0	.	.	.	.	.	1	1	.	.	.	.	0	0	0	.	.	1	0	.	.	.	.	.	.	1	.	.	.	.	.	.
YBL003C	YBL003C ... HTA2 chromatin assembly or disassem DNA binding nuclear nucleosome | YBL004W	.	0	.	.	1	.	0	0	.	.	.	.	.	0	.	0	0	.	.	.	.	.	1	0	.	.	.	.	0	0	0	.	.	1	0	.	.	.	.	.	.	1	.	.	.	.	.	.
YKL127W	YKL127W ... PGM1 glucose 1-phosphate utilizatio phosphoglucomutase activity cytosol | YKL128C	.	0	.	.	0	.	0	0	.	.	.	.	.	1	.	0	0	.	.	.	.	.	0	0	.	.	.	.	0	0	0	.	.	1	1	.	.	.	.	.	.	0	.	.	.	.	.	.
YHR215W	YHR215W ... PHO12 biological process unknown acid phosphatase activity vacuole (sensu Fungi) | YHR216W	.	0	.	.	0	.	0	1	.	.	.	.	.	0	.	0	0	.	.	.	.	.	0	0	.	.	.	.	0	0	0	.	.	1	0	.	.	.	.	.	.	0	.	.	.	.	.	.
YPL058C	YPL058C ... PDR12 transport* xenobiotic-transporting ATPase actiplasma membrane | YPL059W	.	0	.	.	0	.	0	1	.	.	.	.	.	1	.	0	1	.	.	.	.	.	1	0	.	.	.	.	0	0	0	.	.	1	1	.	.	.	.	.	.	1	.	.	.	.	.	.
YDR281C	YDR281C ... PHM6 biological process unknown molecular function unknown vacuole (sensu Fungi) | YDR282C	.	0	.	.	1	.	0	0	.	.	.	.	.	0	.	0	0	.	.	.	.	.	0	0	.	.	.	.	0	0	0	.	.	0	0	.	.	.	.	.	.	1	.	.	.	.	.	.
YBR093C	YBR093C ... PHO5 phosphate metabolism* acid phosphatase activity cell wall (sensu Fungi)* | YBR094W	.	0	.	.	1	.	0	0	.	.	.	.	.	0	.	0	0	.	.	.	.	.	1	1	.	.	.	.	0	0	0	.	.	0	0	.	.	.	.	.	.	1	.	.	.	.	.	.
YCR005C	YCR005C ... CIT2 glutamate biosynthesis* citrate (Si)-synthase activity mitochondrion* | YCR006C	.	0	.	.	1	.	1	0	.	.	.	.	.	1	.	0	0	.	.	.	.	.	1	1	.	.	.	.	0	1	0	.	.	1	1	.	.	.	.	.	.	0	.	.	.	.	.	.
YKL043W	YKL043W ... PHD1 pseudohyphal growth specific RNA polymerase II transcrinucleus | YKL044W	.	0	.	.	0	.	1	1	.	.	.	.	.	0	.	0	0	.	.	.	.	.	0	0	.	.	.	.	0	0	0	.	.	1	1	.	.	.	.	.	.	0	.	.	.	.	.	.
YKL044W	YKL044W ... | YKL045W	.	0	.	.	0	.	1	1	.	.	.	.	.	0	.	0	1	.	.	.	.	.	1	0	.	.	.	.	0	1	0	.	.	0	1	.	.	.	.	.	.	1	.	.	.	.	.	.
YER011W	YER011W ... TIR1 response to stress structural constituent of cell wallcell wall (sensu Fungi) | YER012W	.	0	.	.	0	.	0	1	.	.	.	.	.	0	.	0	0	.	.	.	.	.	0	0	.	.	.	.	0	0	0	.	.	0	1	.	.	.	.	.	.	1	.	.	.	.	.	.
YCL027W	YCL027W ... FUS1 conjugation with cellular fusi molecular function unknown plasma membrane* | YCL028W	.	0	.	.	0	.	0	0	.	.	.	.	.	0	.	0	0	.	.	.	.	.	0	0	.	.	.	.	0	0	0	.	.	0	0	.	.	.	.	.	.	1	.	.	.	.	.	.
YNL279W	YNL279W ... PRM1 plasma membrane fusion molecular function unknown integral to membrane* | YNL280C	.	0	.	.	0	.	0	0	.	.	.	.	.	1	.	0	1	.	.	.	.	.	0	0	.	.	.	.	0	0	0	.	.	0	0	.	.	.	.	.	.	0	.	.	.	.	.	.
YOL014W	YOL014W ... YOL014W biological process unknown molecular function unknown cellular component unknown | YOL015W	.	0	.	.	0	.	1	0	.	.	.	.	.	0	.	0	0	.	.	.	.	.	0	0	.	.	.	.	0	0	0	.	.	1	0	.	.	.	.	.	.	0	.	.	.	.	.	.
YLR461W	YLR461W ... PAU4 biological process unknown molecular function unknown cellular component unknown | YLR462W	.	0	.	.	0	.	0	0	.	.	.	.	.	0	.	1	0	.	.	.	.	.	1	1	.	.	.	.	0	0	0	.	.	0	1	.	.	.	.	.	.	1	.	.	.	.	.	.
x		.	0	.	.	0	.	0	0	.	.	.	.	.	0	.	0	0	.	.	.	.	.	0	0	.	.	.	.	0	0	0	.	.	0	0	.	.	.	.	.	.	0	.	.	.	.	.	.
x		.	0	.	.	0	.	0	0	.	.	.	.	.	0	.	0	0	.	.	.	.	.	0	0	.	.	.	.	0	0	0	.	.	0	0	.	.	.	.	.	.	0	.	.	.	.	.	.
x		.	0	.	.	0	.	0	0	.	.	.	.	.	0	.	0	0	.	.	.	.	.	0	0	.	.	.	.	0	0	0	.	.	0	0	.	.	.	.	.	.	0	.	.	.	.	.	.
x		0	0	0	0	0	0	0	0	0	0	0	0	0	0	0	0	0	0	0	0	0	0	0	0	0	0	0	0	0	0	0	0	0	0	0	0	0	0	0	0	0	0	0	0	0	0	0	0
x		0	0	0	0	0	0	0	0	0	0	0	0	0	0	0	0	0	0	0	0	0	0	0	0	0	0	0	0	0	0	0	0	0	0	0	0	0	0	0	0	0	0	0	0	0	0	0	0
Cluster_g		0	0	0	0	0	0	0	0	0	0	0	0	0	0	0	0	0	0	0	0	0	0	0	0	0	0	0	0	0	0	0	0	0	0	0	0	0	0	0	0	0	0	0	0	0	0	0	0
YOL109W	YOL109W ... ZEO1 cell wall organization and bio molecular function unknown mitochondrion* | YOL110W	.	.	.	.	.	1	.	1	0	1	1	1	1	.	1	.	.	.	.	0	.	1	1	1	1	.	0	1	.	.	1	1	1	1	.	0	1	.	.	1	.	1	.	1	1	1	1	1
YLR175W	YLR175W PAC cluster CBF5 rRNA modification* pseudouridylate synthase activity small nucleolar ribonucleoprotein c | YLR176C	.	.	.	.	.	0	.	0	0	0	0	0	0	.	0	.	.	.	.	0	.	0	0	0	0	.	0	0	.	.	0	0	0	0	.	0	0	.	.	0	.	0	.	0	0	0	0	0
YJL130C	YJL130C ... URA2 pyrimidine base biosynthesis aspartate carbamoyltransferase acticytoplasm* | YJL131C	.	.	.	.	.	1	.	1	0	0	1	0	0	.	1	.	.	.	.	0	.	0	0	0	0	.	0	0	.	.	0	0	1	1	.	0	1	.	.	0	.	1	.	0	0	0	0	0
YLR186W	YLR186W PAC cluster EMG1 35S primary transcript process snoRNA binding cytoplasm* | YLR187W	.	.	.	.	.	1	.	0	0	0	1	1	0	.	0	.	.	.	.	0	.	1	0	0	0	.	0	0	.	.	0	0	0	0	.	0	0	.	.	0	.	0	.	0	0	0	0	0
YGR162W	YGR162W PAC cluster TIF4631 translational initiation translation initiation factor activmitochondrion* | YGR163W	.	.	.	.	.	1	.	0	0	0	1	0	0	.	0	.	.	.	.	0	.	0	0	0	0	.	0	0	.	.	0	0	0	1	.	0	0	.	.	0	.	0	.	0	0	0	0	0
YPR163C	YPR163C PAC cluster TIF3 translational initiation translation initiation factor activribosome | YPR164W	.	.	.	.	.	0	.	0	0	0	0	0	0	.	0	.	.	.	.	0	.	0	0	0	0	.	0	0	.	.	0	0	0	0	.	0	0	.	.	0	.	0	.	1	0	0	0	0
YDR091C	YDR091C PAC cluster RLI1 translational initiation* ATPase activity* cytoplasm* | YDR092W	.	.	.	.	.	0	.	0	0	0	1	1	0	.	0	.	.	.	.	0	.	0	0	0	0	.	0	0	.	.	0	0	0	0	.	0	0	.	.	0	.	0	.	0	0	0	0	0
YPL226W	YPL226W PAC cluster NEW1 biological process unknown ATPase activity* cytoplasm* | YPL227C	.	.	.	.	.	0	.	0	0	0	1	1	0	.	0	.	.	.	.	0	.	0	0	0	0	.	0	0	.	.	0	0	0	0	.	0	1	.	.	0	.	1	.	0	0	0	0	0
YGR264C	YGR264C PAC cluster MES1 methionyl-tRNA aminoacylation methionine-tRNA ligase activity cytoplasm* | YGR265W	.	.	.	.	.	0	.	0	0	0	0	0	0	.	0	.	.	.	.	0	.	0	0	0	0	.	0	0	.	.	0	0	0	0	.	0	1	.	.	0	.	0	.	1	0	0	0	0
YGR123C	YGR123C PAC cluster PPT1 protein amino acid phosphoryla protein serine/threonine phosphatascytoplasm* | YGR124W	.	.	.	.	.	0	.	0	0	0	0	0	0	.	0	.	.	.	.	0	.	0	1	1	0	.	0	0	.	.	0	0	0	0	.	0	1	.	.	0	.	0	.	0	0	0	0	0
YCR051W	YCR051W ... YCR051W biological process unknown molecular function unknown cytoplasm* | YCR052W	.	.	.	.	.	0	.	0	0	0	0	1	0	.	0	.	.	.	.	0	.	0	0	0	0	.	0	0	.	.	0	0	0	0	.	0	0	.	.	0	.	0	.	0	0	0	0	0
YDR321W	YDR321W PAC cluster ASP1 asparagine catabolism asparaginase activity cytosol* | YDR322C-A	.	.	.	.	.	0	.	0	0	0	0	0	0	.	0	.	.	.	.	0	.	0	0	0	0	.	0	0	.	.	0	0	0	0	.	0	0	.	.	0	.	0	.	0	0	0	0	0
YGL148W	YGL148W PAC cluster ARO2 aromatic amino acid family bio chorismate synthase activity* cytoplasm | YGL149W	.	.	.	.	.	1	.	0	0	1	1	1	0	.	0	.	.	.	.	0	.	0	0	1	0	.	0	0	.	.	0	0	0	1	.	0	0	.	.	0	.	0	.	0	0	0	0	0
YGR285C	YGR285C PAC cluster ZUO1 protein folding unfolded protein binding cytoplasm* | YGR286C	.	.	.	.	.	0	.	0	0	0	1	1	0	.	0	.	.	.	.	0	.	0	0	0	0	.	0	0	.	.	0	0	0	1	.	0	0	.	.	0	.	0	.	1	0	0	0	0
YKL081W	YKL081W RP cluster TEF4 translational elongation translation elongation factor activmitochondrion* | YKL082C	.	.	.	.	.	0	.	0	0	0	1	1	0	.	1	.	.	.	.	1	.	1	1	1	0	.	0	0	.	.	1	0	1	1	.	0	0	.	.	0	.	1	.	1	1	0	0	0
YNL247W	YNL247W PAC cluster YNL247W cysteine metabolism* cysteine-tRNA ligase activity cytoplasm | YNL248C	.	.	.	.	.	0	.	0	0	0	0	0	0	.	0	.	.	.	.	0	.	0	0	0	0	.	0	0	.	.	0	0	0	0	.	0	0	.	.	0	.	0	.	0	0	0	0	0
YHR064C	YHR064C PAC cluster SSZ1 protein biosynthesis unfolded protein binding cytoplasm | YHR065C	.	.	.	.	.	0	.	0	0	0	0	0	0	.	0	.	.	.	.	0	.	0	0	0	0	.	0	0	.	.	0	0	0	0	.	0	0	.	.	0	.	0	.	0	0	0	0	0
YIL078W	YIL078W PAC cluster THS1 protein biosynthesis threonine-tRNA ligase activity cytoplasm* | YIL079C	.	.	.	.	.	0	.	0	0	0	0	0	0	.	0	.	.	.	.	0	.	0	0	0	0	.	0	0	.	.	0	0	0	0	.	0	0	.	.	0	.	0	.	0	0	0	0	0
YLR293C	YLR293C PAC cluster GSP1 rRNA processing* GTPase activity cytoplasm* | YLR295C	.	.	.	.	.	0	.	0	0	0	0	0	0	.	0	.	.	.	.	0	.	0	0	0	0	.	0	0	.	.	0	0	0	1	.	0	0	.	.	0	.	0	.	0	0	0	0	0
YDR037W	YDR037W PAC cluster KRS1 lysyl-tRNA aminoacylation lysine-tRNA ligase activity cytoplasm | YDR038C	.	.	.	.	.	0	.	0	0	0	1	1	0	.	0	.	.	.	.	0	.	0	0	0	0	.	0	0	.	.	0	0	0	1	.	0	0	.	.	0	.	1	.	1	0	0	0	0
YBR121C	YBR121C PAC cluster GRS1 glycyl-tRNA aminoacylation* glycine-tRNA ligase activity cytoplasm* | YBR122C	.	.	.	.	.	0	.	0	0	0	1	0	0	.	0	.	.	.	.	0	.	0	0	0	0	.	0	0	.	.	0	1	0	0	.	0	0	.	.	0	.	1	.	0	0	0	1	0
YOR335C	YOR335C ... ALA1 alanyl-tRNA aminoacylation alanine-tRNA ligase activity cytoplasm* | YOR336W	.	.	.	.	.	0	.	0	0	0	0	0	0	.	0	.	.	.	.	0	.	0	0	0	0	.	0	0	.	.	0	0	0	0	.	0	0	.	.	0	.	0	.	1	0	0	0	0
YER156C	YER156C ... YER156C biological process unknown molecular function unknown cytoplasm* | YER157W	.	.	.	.	.	0	.	0	0	0	0	0	0	.	0	.	.	.	.	0	.	0	0	0	0	.	0	0	.	.	0	0	0	0	.	0	0	.	.	0	.	0	.	1	0	0	0	0
YOL097C	YOL097C PAC cluster WRS1 tryptophanyl-tRNA aminoacylati tryptophan-tRNA ligase activity cytoplasm | YOL097W-A	.	.	.	.	.	0	.	0	0	0	0	0	0	.	0	.	.	.	.	0	.	0	0	0	0	.	0	0	.	.	0	0	0	0	.	0	0	.	.	0	.	0	.	0	0	0	0	0
YPL273W	YPL273W PAC cluster SAM4 sulfur amino acid metabolism homocysteine S-methyltransferase accytoplasm* | YPL274W	.	.	.	.	.	0	.	0	0	0	1	0	0	.	0	.	.	.	.	0	.	0	0	0	0	.	0	0	.	.	0	0	0	0	.	0	0	.	.	0	.	0	.	0	0	0	0	0
YHR068W	YHR068W PAC cluster DYS1 hypusine biosynthesis from pep "transferase activity, transferring"cytoplasm | YHR069C	.	.	.	.	.	0	.	0	0	0	0	0	0	.	0	.	.	.	.	0	.	0	0	1	0	.	0	0	.	.	0	0	0	0	.	0	0	.	.	0	.	0	.	0	0	0	0	0
YKR043C	YKR043C PAC cluster YKR043C biological process unknown molecular function unknown cytoplasm* | YKR044W	.	.	.	.	.	1	.	0	0	0	0	0	0	.	0	.	.	.	.	0	.	0	0	0	0	.	0	0	.	.	0	0	0	1	.	1	0	.	.	0	.	0	.	0	0	0	0	1
YPR033C	YPR033C PAC cluster HTS1 histidyl-tRNA aminoacylation histidine-tRNA ligase activity cytoplasm* | YPR034W	.	.	.	.	.	0	.	0	0	0	1	1	0	.	0	.	.	.	.	0	.	0	0	0	0	.	0	0	.	.	0	0	0	0	.	0	0	.	.	0	.	0	.	0	0	0	0	0
YBL076C	YBL076C ... ILS1 protein biosynthesis isoleucine-tRNA ligase activity cytosol | YBL077W	.	.	.	.	.	0	.	0	0	0	0	1	0	.	0	.	.	.	.	0	.	0	0	0	0	.	0	0	.	.	0	0	0	1	.	0	0	.	.	0	.	0	.	1	0	0	0	0
YMR108W	YMR108W ... ILV2 branched chain family amino ac acetolactate synthase activity* mitochondrion* | YMR109W	.	.	.	.	.	0	.	0	0	0	1	1	0	.	0	.	.	.	.	0	.	0	0	0	1	.	0	0	.	.	0	0	0	1	.	0	0	.	.	0	.	1	.	0	0	0	0	0
YOR224C	YOR224C PAC cluster RPB8 transcription from RNA polymer DNA-directed RNA polymerase activitDNA-directed RNA polymerase III com | YOR225W	.	.	.	.	.	1	.	0	0	0	0	1	0	.	0	.	.	.	.	0	.	0	0	0	1	.	0	0	.	.	0	0	0	1	.	0	0	.	.	0	.	0	.	0	0	0	0	0
YGR155W	YGR155W ... CYS4 cysteine biosynthesis cystathionine beta-synthase activitcytoplasm* | YGR156W	.	.	.	.	.	0	.	0	0	0	1	0	0	.	0	.	.	.	.	0	.	0	1	1	0	.	0	0	.	.	0	0	0	1	.	0	0	.	.	0	.	0	.	1	0	0	0	0
YPL231W	YPL231W ... FAS2 fatty acid biosynthesis* phosphopantetheinyltransferase actimitochondrion* | YPL232W	.	.	.	.	.	0	.	0	0	0	1	1	0	.	0	.	.	.	.	0	.	0	1	1	0	.	0	0	.	.	0	0	0	1	.	0	0	.	.	0	.	1	.	1	0	0	0	0
YBR069C	YBR069C ... TAT1 amino acid transport amino acid transporter activity plasma membrane | YBR070C	.	.	.	.	.	1	.	0	0	0	1	1	0	.	0	.	.	.	.	0	.	0	0	0	1	.	0	0	.	.	1	0	0	1	.	0	1	.	.	1	.	1	.	0	1	0	0	0
YBR187W	YBR187W … GDT1 biological process unknown molecular function unknown | Putative protein of unknown function; expression is reduced in a gcr1 null mutant; GFP-fusion protein localizes to the vacuole; expression pattern and physical interactions suggest a possible role in ribosome biogenesisYBR188C	.	.	.	.	.	0	.	0	0	0	0	1	0	.	0	.	.	.	.	0	.	0	0	0	0	.	0	0	.	.	0	0	0	0	.	0	0	.	.	0	.	0	.	0	0	0	0	0
YKL004W	YKL004W ... AUR1 sphingolipid metabolism inositol phosphoceramide synthase aGolgi apparatus | YKL005C	.	.	.	.	.	0	.	0	0	0	0	0	0	.	0	.	.	.	.	0	.	0	0	0	0	.	0	0	.	.	0	0	0	0	.	0	0	.	.	0	.	0	.	0	0	0	0	0
YHR042W	YHR042W PAC cluster NCP1 ergosterol biosynthesis electron transporter activity mitochondrion* | YHR043C	.	.	.	.	.	0	.	0	0	1	0	0	0	.	0	.	.	.	.	0	.	0	0	0	0	.	0	0	.	.	0	0	0	0	.	0	1	.	.	1	.	0	.	0	0	0	0	0
YOL061W	YOL061W ... PRS5 histidine biosynthesis* ribose-phosphate diphosphokinase accytoplasm | YOL062C	.	.	.	.	.	0	.	0	0	0	0	0	0	.	0	.	.	.	.	0	.	0	0	0	0	.	0	0	.	.	0	0	0	0	.	0	0	.	.	0	.	0	.	0	0	0	0	0
YPR016C	YPR016C PAC cluster TIF6 ribosomal large subunit biogen molecular function unknown cytoplasm* | YPR016W-A	.	.	.	.	.	1	.	0	0	0	0	0	0	.	0	.	.	.	.	0	.	0	0	0	0	.	0	0	.	.	0	0	0	0	.	0	0	.	.	0	.	0	.	1	0	0	0	0
YBL009W	YBL009W … ALK2 meiosis protein serine/threonine kinas | Protein kinase; accumulation and phosphorylation are periodic during the cell cycle; phosphorylated in response to DNA damage; contains characteristic motifs for degradation via the APC pathway; similar to Alk1p and to mammalian haspinsYBL010C	.	.	.	.	.	0	.	0	0	0	1	0	0	.	0	.	.	.	.	0	.	0	0	0	0	.	0	0	.	.	0	0	0	0	.	0	1	.	.	0	.	0	.	0	0	0	0	0
YBL035C	YBL035C PAC cluster POL12 DNA replication initiation* alpha DNA polymerase activity nucleus* | YBL036C	.	.	.	.	.	0	.	0	0	0	0	0	0	.	0	.	.	.	.	0	.	0	0	0	0	.	1	0	.	.	0	0	0	0	.	0	0	.	.	0	.	0	.	1	0	0	0	0
YJR030C	YJR030C ... YJR030C biological process unknown molecular function unknown cellular component unknown | YJR031C	.	.	.	.	.	0	.	0	0	0	0	0	0	.	0	.	.	.	.	0	.	0	0	0	0	.	1	0	.	.	0	0	0	0	.	0	0	.	.	0	.	0	.	1	0	0	0	0
YER118C	YER118C PAC cluster SHO1 pseudohyphal growth* osmosensor activity plasma membrane* | YER119C	.	.	.	.	.	0	.	0	0	0	1	0	0	.	0	.	.	.	.	0	.	0	0	0	0	.	1	0	.	.	0	0	0	0	.	0	0	.	.	0	.	0	.	0	0	0	0	0
YHR208W	YHR208W ... BAT1 branched chain family amino ac branched-chain-amino-acid transaminmitochondrial matrix | YHR209W	.	.	.	.	.	0	.	0	0	0	0	0	0	.	0	.	.	.	.	0	.	0	0	0	1	.	0	0	.	.	0	0	0	0	.	0	1	.	.	1	.	0	.	0	0	0	0	0
YIL123W	YIL123W ... SIM1 microtubule cytoskeleton organ molecular function unknown cell wall (sensu Fungi) | YIL124W	.	.	.	.	.	1	.	0	0	1	1	1	1	.	0	.	.	.	.	0	.	0	0	0	0	.	1	1	.	.	1	0	0	1	.	0	0	.	.	1	.	0	.	0	0	1	1	0
YBR202W	YBR202W … MCM7 DNA replication initiation* chromatin binding* cytoplasm* | Component of the hexameric MCM complex, which is important for priming origins of DNA replication in G1 and becomes an active ATP-dependent helicase that promotes DNA melting and elongation when activated by Cdc7p-Dbf4p in S-phaseYBR203W	.	.	.	.	.	0	.	0	0	0	0	1	1	.	0	.	.	.	.	0	.	0	0	1	0	.	1	1	.	.	0	0	0	1	.	0	1	.	.	1	.	1	.	1	0	0	0	1
YDR144C	YDR144C ... MKC7 proteolysis and peptidolysis aspartic-type signal peptidase acticell wall (sensu Fungi) | YDR145W	.	.	.	.	.	0	.	0	0	0	0	0	0	.	0	.	.	.	.	0	.	0	0	0	0	.	1	0	.	.	0	0	0	0	.	0	0	.	.	0	.	0	.	1	0	0	0	0
YDR441C	YDR441C ... APT2 biological process unknown molecular function unknown* cytoplasm | YDR442W	.	.	.	.	.	1	.	1	0	0	0	0	1	.	1	.	.	.	.	0	.	0	0	0	0	.	1	1	.	.	0	1	1	1	.	0	1	.	.	1	.	1	.	0	1	1	0	1
YEL042W	YEL042W PAC cluster GDA1 protein amino acid glycosylati guanosine-diphosphatase activity* Golgi apparatus | YEL043W	.	.	.	.	.	0	.	0	0	0	0	0	0	.	0	.	.	.	.	0	.	0	0	0	0	.	0	0	.	.	0	0	0	0	.	0	0	.	.	0	.	0	.	1	0	0	0	0
YLR083C	YLR083C PAC cluster EMP70 transport transporter activity membrane fraction* | YLR084C	.	.	.	.	.	1	.	0	0	0	0	1	0	.	0	.	.	.	.	0	.	0	0	1	0	.	0	1	.	.	0	0	0	0	.	0	1	.	.	0	.	0	.	1	0	0	0	0
YMR015C	YMR015C ... ERG5 ergosterol biosynthesis C-22 sterol desaturase activity endoplasmic reticulum | YMR016C	.	.	.	.	.	1	.	0	0	0	1	0	0	.	0	.	.	.	.	0	.	0	1	1	0	.	0	0	.	.	0	0	0	1	.	0	1	.	.	1	.	1	.	0	0	0	0	0
YMR241W	YMR241W ... YHM2 tricarboxylic acid transport tricarboxylate carrier activity mitochondrial inner membrane | YMR242C	.	.	.	.	.	0	.	0	0	0	0	0	0	.	1	.	.	.	.	0	.	0	1	1	0	.	0	0	.	.	0	0	0	1	.	0	1	.	.	0	.	0	.	1	0	0	0	0
YNL087W	YNL087W ... TCB2 biological process unknown molecular function unknown bud | YNL088W	.	.	.	.	.	1	.	0	0	0	1	0	0	.	0	.	.	.	.	0	.	0	0	0	0	.	0	0	.	.	0	0	0	1	.	0	0	.	.	0	.	0	.	0	0	0	1	1
YMR292W	YMR292W ... GOT1 ER to Golgi transport* molecular function unknown Golgi membrane | YMR293C	.	.	.	.	.	0	.	0	0	0	0	0	0	.	0	.	.	.	.	0	.	0	0	0	0	.	0	0	.	.	0	0	0	0	.	0	0	.	.	0	.	0	.	1	0	0	0	0
YGR078C	YGR078C PAC cluster PAC10 tubulin folding tubulin binding cytoplasm* | YGR079W	.	.	.	.	.	0	.	0	0	0	1	0	0	.	0	.	.	.	.	0	.	0	0	0	0	.	1	1	.	.	0	0	0	0	.	0	0	.	.	0	.	0	.	1	0	0	0	0
YBR034C	YBR034C PAC cluster HMT1 mRNA-nucleus export* protein-arginine N-methyltransferasnucleus | YBR035C	.	.	.	.	.	1	.	0	0	0	0	0	0	.	0	.	.	.	.	0	.	0	0	0	0	.	0	0	.	.	0	0	0	0	.	0	0	.	.	0	.	0	.	0	0	0	0	0
YJL208C	YJL208C PAC cluster NUC1 DNA recombination* ribonuclease activity* mitochondrial inner membrane | YJL209W	.	.	.	.	.	1	.	0	0	0	0	0	0	.	0	.	.	.	.	0	.	0	0	0	0	.	0	0	.	.	0	0	0	0	.	0	0	.	.	0	.	0	.	0	0	0	0	0
YBR092C	YBR092C ... PHO3 phosphate metabolism* acid phosphatase activity periplasmic space (sensu Fungi) | YBR093C	.	.	.	.	.	1	.	0	0	0	1	1	1	.	0	.	.	.	.	0	.	0	0	0	0	.	0	1	.	.	0	0	0	0	.	0	1	.	.	1	.	0	.	1	0	0	0	0
YML056C	YML056C PAC cluster IMD4 biological process unknown IMP dehydrogenase activity cytoplasm | YML057W	.	.	.	.	.	0	.	1	0	0	1	1	0	.	0	.	.	.	.	0	.	0	0	0	0	.	0	0	.	.	0	0	0	1	.	0	0	.	.	0	.	0	.	0	1	0	0	0
YDL014W	YDL014W ... NOP1 rRNA modification* methyltransferase activity nucleolus* | YDL015C	.	.	.	.	.	0	.	0	0	0	0	0	0	.	0	.	.	.	.	0	.	0	0	0	0	.	0	0	.	.	0	0	0	0	.	0	0	.	.	0	.	0	.	0	0	0	0	0
YLR249W	YLR249W PAC cluster YEF3 translational elongation translation elongation factor activribosome | YLR250W	.	.	.	.	.	0	.	0	0	1	1	1	0	.	1	.	.	.	.	1	.	1	1	1	0	.	0	1	.	.	0	0	1	1	.	0	1	.	.	0	.	1	.	1	1	0	0	0
YDL229W	YDL229W ... SSB1 protein biosynthesis ATPase activity* soluble fraction* | YDL230W	.	.	.	.	.	0	.	1	1	1	1	1	0	.	1	.	.	.	.	1	.	1	0	0	0	.	0	1	.	.	0	1	1	1	.	0	0	.	.	0	.	1	.	0	1	0	0	0
YOR063W	YOR063W PAC cluster RPL3 protein biosynthesis* structural constituent of ribosome cytosolic large ribosomal subunit ( | YOR064C	.	.	.	.	.	1	.	0	1	1	1	1	1	.	1	.	.	.	.	1	.	1	1	1	0	.	0	1	.	.	1	1	1	1	.	0	1	.	.	1	.	1	.	1	1	0	1	1
YGL008C	YGL008C PAC cluster PMA1 regulation of pH* "hydrogen-exporting ATPase activity,"plasma membrane* | YGL009C	.	.	.	.	.	0	.	1	1	1	1	1	0	.	1	.	.	.	.	1	.	1	0	1	1	.	1	1	.	.	1	1	1	1	.	1	0	.	.	0	.	1	.	1	1	0	1	1
YLR056W	YLR056W ... ERG3 ergosterol biosynthesis C-5 sterol desaturase activity endoplasmic reticulum | YLR057W	.	.	.	.	.	0	.	0	1	0	0	0	0	.	1	.	.	.	.	0	.	0	1	1	0	.	0	1	.	.	0	0	1	1	.	0	1	.	.	0	.	0	.	0	0	0	1	0
YDR524W-C	YDR524W-C ... YDR524W-C biological process unknown molecular function unknown cellular component unknown | YDR525W	.	.	.	.	.	0	.	1	0	1	1	1	1	.	1	.	.	.	.	0	.	1	0	0	0	.	0	1	.	.	0	1	1	0	.	0	0	.	.	0	.	0	.	1	1	0	0	0
YDR524C-B	YDR524C-B ... YDR524C-B biological process unknown molecular function unknown cellular component unknown | YDR524W-C	.	.	.	.	.	0	.	1	1	1	1	1	0	.	1	.	.	.	.	0	.	1	0	0	1	.	1	1	.	.	1	1	1	1	.	0	0	.	.	1	.	1	.	1	1	1	1	1
YLR432W	YLR432W PAC cluster IMD3 GTP biosynthesis IMP dehydrogenase activity cytoplasm | YLR433C	.	.	.	.	.	1	.	0	0	0	1	1	0	.	0	.	.	.	.	0	.	0	0	0	0	.	0	0	.	.	0	0	0	0	.	0	0	.	.	0	.	0	.	0	0	0	0	0
YDL055C	YDL055C ... PSA1 protein amino acid glycosylati mannose-1-phosphate guanylyltransfecytoplasm | YDL056W	.	.	.	.	.	1	.	0	0	1	1	1	1	.	0	.	.	.	.	0	.	0	1	0	0	.	1	0	.	.	1	0	0	1	.	0	1	.	.	1	.	1	.	1	0	0	1	1
YCR034W	YCR034W PAC cluster FEN1 vesicle-mediated transport* fatty acid elongase activity endoplasmic reticulum* | YCR035C	.	.	.	.	.	0	.	0	0	0	1	0	0	.	0	.	.	.	.	0	.	0	1	1	0	.	0	0	.	.	0	0	0	0	.	0	1	.	.	0	.	0	.	0	0	0	0	0
YML106W	YML106W PAC cluster URA5 pyrimidine base biosynthesis orotate phosphoribosyltransferase acytoplasm* | YML107C	.	.	.	.	.	0	.	0	0	0	0	0	0	.	0	.	.	.	.	0	.	0	0	0	0	.	0	0	.	.	0	0	0	0	.	0	1	.	.	0	.	0	.	0	0	0	0	0
YLR372W	YLR372W PAC cluster SUR4 sphingolipid biosynthesis* fatty acid elongase activity endoplasmic reticulum* | YLR373C	.	.	.	.	.	0	.	0	0	0	1	0	0	.	0	.	.	.	.	0	.	0	0	1	0	.	0	0	.	.	0	0	0	0	.	0	1	.	.	0	.	0	.	0	0	0	0	0
YMR307W	YMR307W PAC cluster GAS1 cell wall organization and bio "1,3-beta-glucanosyltransferase acti"mitochondrion* | YMR308C	.	.	.	.	.	0	.	0	0	0	1	1	0	.	0	.	.	.	.	0	.	0	1	1	0	.	1	1	.	.	0	0	0	1	.	0	1	.	.	0	.	0	.	0	0	0	1	1
YOR108W	YOR108W ... LEU9 leucine biosynthesis 2-isopropylmalate synthase activitymitochondrion | YOR109W	.	.	.	.	.	0	.	0	0	0	0	0	0	.	0	.	.	.	.	0	.	0	0	0	1	.	0	0	.	.	0	0	0	0	.	0	1	.	.	0	.	0	.	0	0	0	1	0
YNL145W	YNL145W ... MFA2 signal transduction during con mating pheromone activity extracellular region | YNL146C-A	.	.	.	.	.	1	.	1	0	0	1	1	0	.	1	.	.	.	.	0	.	0	0	0	0	.	0	1	.	.	0	1	1	1	.	1	0	.	.	1	.	0	.	0	1	1	0	1
YJL191W	YJL191W RP cluster RPS14B protein biosynthesis* structural constituent of ribosome*cytosolic small ribosomal subunit ( | YJL192C	.	.	.	.	.	0	.	0	1	1	1	1	0	.	1	.	.	.	.	1	.	1	0	0	0	.	0	1	.	.	1	0	1	1	.	0	0	.	.	0	.	1	.	1	1	0	1	0
YHR128W	YHR128W RP cluster FUR1 pyrimidine salvage uracil phosphoribosyltransferase accellular component unknown | YHR129C	.	.	.	.	.	1	.	0	0	0	1	1	0	.	1	.	.	.	.	0	.	0	0	1	0	.	0	0	.	.	0	0	0	0	.	0	0	.	.	0	.	1	.	0	0	0	0	0
YIL158W	YIL158W … AIM20 biological process unknown molecular function unknown | Putative protein of unknown function; overexpression causes a cell cycle delay or arrest; green fluorescent protein (GFP)-fusion protein localizes to the vacuole; null mutant displays elevated frequency of mitochondrial genome lossYIL159W	.	.	.	.	.	0	.	0	0	0	1	1	0	.	0	.	.	.	.	0	.	0	0	0	0	.	0	1	.	.	0	0	0	0	.	1	1	.	.	0	.	1	.	0	0	0	0	0
YMR194W	YMR194W RP cluster RPL36A protein biosynthesis structural constituent of ribosome*cytosolic large ribosomal subunit ( | YMR195W	.	.	.	.	.	0	.	0	1	1	1	1	0	.	0	.	.	.	.	0	.	1	0	1	0	.	0	1	.	.	0	0	0	0	.	0	0	.	.	0	.	1	.	0	0	0	1	0
YER131W	YER131W RP cluster RPS26B protein biosynthesis structural constituent of ribosome cytosolic small ribosomal subunit ( | YER132C	.	.	.	.	.	0	.	0	0	1	1	1	0	.	0	.	.	.	.	0	.	1	1	0	0	.	0	0	.	.	0	0	0	1	.	0	1	.	.	1	.	1	.	0	0	0	1	0
YJL177W	YJL177W RP cluster RPL17B protein biosynthesis structural constituent of ribosome cytosolic large ribosomal subunit ( | YJL178C	.	.	.	.	.	0	.	0	0	1	1	1	0	.	0	.	.	.	.	0	.	1	0	1	0	.	0	0	.	.	0	0	0	0	.	0	1	.	.	0	.	1	.	0	0	0	1	0
YMR230W	YMR230W RP cluster RPS10B protein biosynthesis structural constituent of ribosome cytosolic small ribosomal subunit ( | YMR230W-A	.	.	.	.	.	0	.	0	0	1	1	1	0	.	0	.	.	.	.	0	.	1	0	0	0	.	0	0	.	.	0	0	0	0	.	0	0	.	.	0	.	1	.	0	0	0	1	0
YDR447C	YDR447C RP cluster RPS17B protein biosynthesis* structural constituent of ribosome cytosolic small ribosomal subunit ( | YDR448W	.	.	.	.	.	0	.	0	0	1	1	0	0	.	0	.	.	.	.	0	.	1	0	0	0	.	0	0	.	.	0	0	0	0	.	0	0	.	.	0	.	1	.	0	0	0	1	1
YBR191W	YBR191W RP cluster RPL21A protein biosynthesis structural constituent of ribosome cytosolic large ribosomal subunit ( | YBR191W-A	.	.	.	.	.	0	.	0	0	1	1	1	0	.	0	.	.	.	.	0	.	1	1	1	0	.	1	0	.	.	0	0	0	1	.	0	0	.	.	0	.	1	.	0	0	0	1	0
YER102W	YER102W RP cluster RPS8B protein biosynthesis structural constituent of ribosome cytosolic small ribosomal subunit ( | YER103W	.	.	.	.	.	1	.	1	1	1	1	0	0	.	1	.	.	.	.	1	.	1	0	0	0	.	0	1	.	.	1	1	1	0	.	0	1	.	.	0	.	1	.	1	1	0	1	0
YNL178W	YNL178W RP cluster RPS3 protein biosynthesis* structural constituent of ribosome cytosolic small ribosomal subunit ( | YNL179C	.	.	.	.	.	1	.	0	0	1	1	1	1	.	1	.	.	.	.	1	.	1	1	1	0	.	0	1	.	.	1	0	1	1	.	0	1	.	.	1	.	1	.	1	1	0	1	1
YDL082W	YDL082W RP cluster RPL13A protein biosynthesis structural constituent of ribosome cytosolic large ribosomal subunit ( | YDL083C	.	.	.	.	.	0	.	0	0	1	1	1	0	.	0	.	.	.	.	0	.	1	0	0	0	.	0	0	.	.	0	0	0	0	.	0	0	.	.	0	.	1	.	0	0	0	1	0
YOR312C	YOR312C RP cluster RPL20B protein biosynthesis structural constituent of ribosome cytosolic large ribosomal subunit ( | YOR313C	.	.	.	.	.	0	.	0	0	1	1	1	0	.	0	.	.	.	.	0	.	1	0	0	0	.	0	0	.	.	0	0	0	1	.	0	1	.	.	0	.	1	.	0	0	0	1	1
YBR181C	YBR181C RP cluster RPS6B protein biosynthesis structural constituent of ribosome cytoplasm* | YBR182C	.	.	.	.	.	0	.	0	0	1	1	1	0	.	0	.	.	.	.	0	.	1	1	1	0	.	0	1	.	.	1	1	1	0	.	0	1	.	.	0	.	1	.	1	1	0	1	0
YLR441C	YLR441C RP cluster RPS1A protein biosynthesis structural constituent of ribosome cytosolic small ribosomal subunit ( | YLR442C	.	.	.	.	.	0	.	0	0	1	1	1	0	.	0	.	.	.	.	0	.	1	0	0	0	.	0	0	.	.	0	0	0	0	.	0	1	.	.	0	.	1	.	0	0	0	1	0
YML063W	YML063W RP cluster RPS1B protein biosynthesis structural constituent of ribosome cytosolic small ribosomal subunit ( | YML064C	.	.	.	.	.	0	.	0	0	1	1	1	0	.	0	.	.	.	.	0	.	1	1	1	0	.	0	0	.	.	0	0	0	1	.	0	1	.	.	1	.	1	.	1	0	0	1	1
YPL090C	YPL090C RP cluster RPS6A protein biosynthesis structural constituent of ribosome cytosolic small ribosomal subunit ( | YPL091W	.	.	.	.	.	1	.	0	1	1	1	0	0	.	1	.	.	.	.	0	.	1	1	1	0	.	0	1	.	.	1	1	1	0	.	0	1	.	.	0	.	1	.	0	1	0	1	1
YLR406C	YLR406C ... RPL31B protein biosynthesis structural constituent of ribosome cytosolic large ribosomal subunit ( | YLR406C-A	.	.	.	.	.	0	.	0	0	1	1	0	0	.	0	.	.	.	.	0	.	1	1	1	0	.	0	0	.	.	0	0	0	1	.	0	1	.	.	0	.	1	.	0	0	0	1	1
YIL069C	YIL069C ... RPS24B protein biosynthesis structural constituent of ribosome cytosolic small ribosomal subunit ( | YIL070C	.	.	.	.	.	0	.	0	0	1	1	1	0	.	0	.	.	.	.	0	.	1	1	0	0	.	0	1	.	.	0	0	0	0	.	0	0	.	.	0	.	1	.	0	0	0	1	0
YIL133C	YIL133C RP cluster RPL16A protein biosynthesis structural constituent of ribosome*cytosolic large ribosomal subunit ( | YIL134C-A	.	.	.	.	.	0	.	0	0	1	1	1	0	.	0	.	.	.	.	0	.	1	1	1	0	.	0	0	.	.	0	0	0	1	.	0	1	.	.	0	.	1	.	0	0	0	1	0
YLR448W	YLR448W RP cluster RPL6B protein biosynthesis* structural constituent of ribosome*cytosolic large ribosomal subunit ( | YLR449W	.	.	.	.	.	0	.	0	0	1	1	1	0	.	0	.	.	.	.	0	.	1	1	1	0	.	0	0	.	.	0	0	0	1	.	0	1	.	.	0	.	1	.	0	0	0	1	0
YLR344W	YLR344W RP cluster RPL26A protein biosynthesis structural constituent of ribosome*cytosolic large ribosomal subunit ( | YLR345W	.	.	.	.	.	0	.	0	0	1	1	1	0	.	0	.	.	.	.	0	.	1	0	0	0	.	0	0	.	.	0	0	0	1	.	0	1	.	.	0	.	1	.	0	0	0	1	0
YHR149C	YHR149C ... SKG6 biological process unknown molecular function unknown bud neck* | YHR150W	.	.	.	.	.	0	.	0	0	0	0	1	0	.	0	.	.	.	.	0	.	0	0	0	0	.	1	1	.	.	0	0	0	1	.	0	1	.	.	0	.	0	.	1	0	0	1	0
YKL156W	YKL156W PAC cluster RPS27A protein biosynthesis structural constituent of ribosome cytoplasm* | YKL157W	.	.	.	.	.	0	.	0	0	1	1	1	0	.	0	.	.	.	.	0	.	1	0	0	0	.	0	0	.	.	0	0	0	0	.	0	1	.	.	0	.	1	.	0	0	0	1	0
YNL301C	YNL301C RP cluster RPL18B protein biosynthesis structural constituent of ribosome cytosolic large ribosomal subunit ( | YNL302C	.	.	.	.	.	0	.	0	0	1	1	1	0	.	0	.	.	.	.	0	.	1	0	0	0	.	0	0	.	.	1	0	1	0	.	0	1	.	.	0	.	1	.	1	1	0	1	0
YOR342C	YOR342C ... YOR342C biological process unknown molecular function unknown cytoplasm* | YOR343C	.	.	.	.	.	0	.	0	0	0	1	0	1	.	1	.	.	.	.	0	.	0	1	1	0	.	1	1	.	.	1	1	1	1	.	0	0	.	.	1	.	1	.	0	0	1	1	1
YER070W	YER070W PAC cluster RNR1 DNA replication ribonucleoside-diphosphate reductascytoplasm* | YER071C	.	.	.	.	.	0	.	0	1	1	1	1	0	.	0	.	.	.	.	0	.	0	0	1	0	.	1	1	.	.	0	0	0	1	.	0	1	.	.	0	.	0	.	1	0	0	0	0
YJL158C	YJL158C ... CIS3 cell wall organization and bio structural constituent of cell wallendoplasmic reticulum* | YJL159W	.	.	.	.	.	0	.	0	0	1	1	1	0	.	1	.	.	.	.	0	.	1	1	1	0	.	1	1	.	.	0	0	0	1	.	1	1	.	.	1	.	1	.	1	1	0	1	1
YMR305C	YMR305C ... SCW10 conjugation with cellular fusi glucosidase activity cytoplasm* | YMR306C-A	.	.	.	.	.	1	.	0	0	0	1	1	0	.	0	.	.	.	.	0	.	0	0	0	0	.	1	1	.	.	0	0	0	1	.	0	1	.	.	1	.	0	.	0	0	0	1	1
YGR108W	YGR108W ... CLB1 G2/M transition of mitotic cel cyclin-dependent protein kinase regcytoplasm* | YGR109C	.	.	.	.	.	1	.	1	0	0	1	1	1	.	0	.	.	.	.	0	.	0	0	0	0	.	1	1	.	.	0	0	0	1	.	1	1	.	.	0	.	1	.	0	1	0	0	1
YJL157C	YJL157C ... FAR1 signal transduction during con cyclin-dependent protein kinase inhcytoplasm* | YJL158C	.	.	.	.	.	0	.	0	0	0	1	0	0	.	0	.	.	.	.	0	.	0	0	0	0	.	0	1	.	.	0	0	0	0	.	0	0	.	.	0	.	1	.	0	0	0	0	0
YFR035C	YFR035C ... YFR035C biological process unknown molecular function unknown cellular component unknown | YFR036W	.	.	.	.	.	1	.	0	0	1	1	1	1	.	0	.	.	.	.	0	.	0	0	0	0	.	0	0	.	.	1	0	0	1	.	0	0	.	.	0	.	1	.	1	0	0	0	0
YEL009C	YEL009C ... GCN4 regulation of transcription fr DNA binding* nucleus | YEL010W	.	.	.	.	.	0	.	1	0	1	1	1	1	.	1	.	.	.	.	1	.	1	1	1	1	.	0	1	.	.	1	0	0	1	.	0	1	.	.	1	.	1	.	1	1	1	1	0
YLR300W	YLR300W ... EXG1 cell wall organization and bio "glucan 1,3-beta-glucosidase activit"cell wall (sensu Fungi) | YLR301W	.	.	.	.	.	0	.	1	0	1	1	1	1	.	1	.	.	.	.	0	.	1	1	1	0	.	1	1	.	.	1	1	1	1	.	1	1	.	.	1	.	1	.	0	1	1	1	1
YPL163C	YPL163C ... SVS1 response to chemical substance molecular function unknown cell wall (sensu Fungi)* | YPL164C	.	.	.	.	.	0	.	0	1	0	1	0	0	.	0	.	.	.	.	0	.	0	0	1	0	.	1	0	.	.	0	0	0	0	.	0	0	.	.	0	.	1	.	0	0	0	1	0
YNL300W	YNL300W … TOS6 biological process unknown molecular function unknown | Glycosylphosphatidylinositol-dependent cell wall protein, expression is periodic and decreases in respone to ergosterol perturbation or upon entry into stationary phase; depletion increases resistance to lactic acidYNL301C	.	.	.	.	.	0	.	0	0	0	1	1	0	.	0	.	.	.	.	0	.	0	0	0	0	.	0	0	.	.	0	0	0	1	.	0	1	.	.	0	.	1	.	0	0	0	1	0
YIL131C	YIL131C ... FKH1 pseudohyphal growth* transcription factor activity nucleus | YIL132C	.	.	.	.	.	1	.	0	0	0	1	1	0	.	0	.	.	.	.	0	.	0	0	0	0	.	0	0	.	.	0	0	0	0	.	0	0	.	.	0	.	0	.	0	0	0	0	0
YGL021W	YGL021W ... ALK1 mitosis protein serine/threonine kinase actnucleus | YGL022W	.	.	.	.	.	0	.	0	0	0	1	1	0	.	0	.	.	.	.	0	.	0	0	0	0	.	0	1	.	.	0	0	0	0	.	1	0	.	.	0	.	0	.	0	0	0	0	0
YNL111C	YNL111C ... CYB5 sterol biosynthesis electron transporter activity endoplasmic reticulum membrane* | YNL112W	.	.	.	.	.	0	.	0	1	0	1	1	0	.	0	.	.	.	.	0	.	0	0	0	0	.	0	0	.	.	0	0	0	0	.	0	0	.	.	0	.	0	.	1	1	0	0	0
YHR154W	YHR154W ... RTT107 negative regulation of DNA tra molecular function unknown nucleus | YHR155W	.	.	.	.	.	1	.	0	0	0	1	1	0	.	0	.	.	.	.	0	.	0	0	1	0	.	1	0	.	.	0	0	0	0	.	0	0	.	.	0	.	0	.	1	0	0	0	0
YMR076C	YMR076C ... PDS5 mitotic sister chromatid cohes structural molecule activity condensed nuclear chromosome | YMR077C	.	.	.	.	.	1	.	0	0	0	1	1	0	.	0	.	.	.	.	0	.	0	0	0	0	.	1	0	.	.	0	0	0	1	.	0	0	.	.	1	.	0	.	1	0	0	0	1
YNL102W	YNL102W PAC cluster POL1 DNA replication initiation* alpha DNA polymerase activity alpha DNA polymerase:primase comple | YNL103W	.	.	.	.	.	0	.	0	0	0	0	0	0	.	0	.	.	.	.	0	.	0	0	1	1	.	1	0	.	.	0	0	0	0	.	0	0	.	.	0	.	1	.	0	0	0	0	0
YNR009W	YNR009W … PAC cluster NRM1 biological process unknown molecular function unknown | Transcriptional co-repressor of MBF (MCB binding factor)-regulated gene expression; Nrm1p associates stably with promoters via MBF to repress transcription upon exit from G1 phaseYNR010W	.	.	.	.	.	0	.	0	0	1	1	1	0	.	0	.	.	.	.	0	.	0	0	0	0	.	1	0	.	.	0	0	0	0	.	0	1	.	.	0	.	0	.	0	0	0	1	0
YBL081W	YBL081W ... YBL081W biological process unknown molecular function unknown cellular component unknown | YBL082C	.	.	.	.	.	0	.	0	0	0	1	0	0	.	0	.	.	.	.	0	.	0	0	0	0	.	0	0	.	.	0	0	0	0	.	0	0	.	.	0	.	1	.	0	0	0	0	0
YGR014W	YGR014W ... MSB2 establishment of cell polarity osmosensor activity integral to plasma membrane* | YGR015C	.	.	.	.	.	0	.	0	0	0	0	0	0	.	0	.	.	.	.	0	.	0	1	0	0	.	0	1	.	.	0	0	0	1	.	0	0	.	.	1	.	0	.	0	0	0	0	1
YJL218W	YJL218W ... YJL218W biological process unknown acetyltransferase activity cellular component unknown | YJL219W	.	.	.	.	.	1	.	0	0	0	0	0	0	.	0	.	.	.	.	0	.	0	0	0	0	.	0	0	.	.	0	0	0	0	.	0	0	.	.	1	.	1	.	0	0	0	0	0
YEL046C	YEL046C ... GLY1 threonine catabolism* threonine aldolase activity cytosol | YEL047C	.	.	.	.	.	1	.	1	1	1	1	1	0	.	1	.	.	.	.	1	.	1	1	1	1	.	1	1	.	.	1	1	1	1	.	0	1	.	.	1	.	1	.	1	1	1	1	1
YBR083W	YBR083W ... TEC1 pseudohyphal growth* specific RNA polymerase II transcrinucleus | YBR084C-A	.	.	.	.	.	1	.	0	0	1	1	1	1	.	1	.	.	.	.	0	.	0	1	1	1	.	0	1	.	.	0	1	1	1	.	0	1	.	.	1	.	1	.	0	1	1	0	1
YLR084C	YLR084C ... RAX2 bud site selection molecular function unknown mitochondrion* | YLR085C	.	.	.	.	.	0	.	0	0	0	1	1	0	.	0	.	.	.	.	0	.	0	0	0	0	.	0	1	.	.	0	0	0	0	.	1	1	.	.	0	.	1	.	0	0	0	0	1
YER055C	YER055C ... HIS1 histidine biosynthesis ATP phosphoribosyltransferase activintracellular | YER056C	.	.	.	.	.	0	.	1	0	0	1	0	1	.	1	.	.	.	.	1	.	0	1	0	0	.	0	0	.	.	0	0	0	1	.	0	1	.	.	1	.	0	.	1	0	0	0	0
YBR025C	YBR025C … PAC cluster OLA1 biological process unknown molecular function unknown | P-loop ATPase with similarity to human OLA1 and bacterial YchF; identified as specifically interacting with the proteasome; protein levels are induced by hydrogen peroxideYBR026C	.	.	.	.	.	1	.	0	0	0	0	0	0	.	0	.	.	.	.	0	.	0	0	0	0	.	0	0	.	.	0	0	0	1	.	0	1	.	.	0	.	0	.	0	0	0	1	0
YFL045C	YFL045C PAC cluster SEC53 protein-ER targeting phosphomannomutase activity cytosol | YFL046W	.	.	.	.	.	0	.	0	0	0	0	1	0	.	0	.	.	.	.	0	.	0	0	0	0	.	0	0	.	.	0	0	0	0	.	0	0	.	.	0	.	0	.	0	0	0	0	0
YLR153C	YLR153C ... ACS2 acetyl-CoA biosynthesis acetate-CoA ligase activity cytosol | YLR154C	.	.	.	.	.	0	.	0	0	0	1	1	1	.	0	.	.	.	.	0	.	0	1	1	1	.	0	0	.	.	0	0	0	0	.	0	0	.	.	0	.	0	.	0	0	0	0	0
YBR249C	YBR249C PAC cluster ARO4 aromatic amino acid family bio 3-deoxy-7-phosphoheptulonate synthacytoplasm* | YBR250W	.	.	.	.	.	0	.	0	0	0	0	1	0	.	0	.	.	.	.	0	.	0	0	0	0	.	0	0	.	.	0	0	0	0	.	0	1	.	.	1	.	0	.	0	0	0	0	0
YLR044C	YLR044C PAC cluster PDC1 pyruvate metabolism* pyruvate decarboxylase activity cytoplasm* | YLR045C	.	.	.	.	.	1	.	0	1	1	1	1	0	.	1	.	.	.	.	1	.	1	1	0	0	.	0	1	.	.	1	1	1	1	.	0	1	.	.	0	.	1	.	1	1	1	0	0
YJR016C	YJR016C ... ILV3 branched chain family amino ac dihydroxy-acid dehydratase activitymitochondrion | YJR017C	.	.	.	.	.	1	.	0	0	1	1	1	0	.	0	.	.	.	.	0	.	0	0	0	1	.	0	0	.	.	0	0	0	1	.	0	0	.	.	0	.	0	.	0	0	0	0	0
YGR060W	YGR060W ... ERG25 ergosterol biosynthesis C-4 methylsterol oxidase activity plasma membrane* | YGR061C	.	.	.	.	.	1	.	1	1	1	1	1	1	.	1	.	.	.	.	0	.	0	1	1	0	.	0	1	.	.	1	1	1	1	.	1	1	.	.	1	.	1	.	1	1	1	0	1
YPR175W	YPR175W ... DPB2 nucleotide-excision repair* epsilon DNA polymerase activity cytoplasm* | YPR176C	.	.	.	.	.	0	.	0	0	0	0	0	0	.	0	.	.	.	.	0	.	0	0	0	0	.	1	0	.	.	0	0	0	0	.	0	0	.	.	0	.	0	.	0	0	0	0	0
YKL165C	YKL165C ... MCD4 GPI anchor biosynthesis* molecular function unknown cell wall (sensu Fungi)* | YKL165C-A	.	.	.	.	.	0	.	0	0	0	1	1	0	.	0	.	.	.	.	0	.	0	0	0	0	.	0	0	.	.	0	0	0	1	.	0	0	.	.	0	.	0	.	0	0	0	0	0
YMR006C	YMR006C ... PLB2 glycerophospholipid metabolism lysophospholipase activity cell wall (sensu Fungi)* | YMR007W	.	.	.	.	.	0	.	1	1	0	1	1	1	.	0	.	.	.	.	0	.	0	0	0	0	.	1	1	.	.	0	1	1	0	.	0	0	.	.	1	.	0	.	0	0	1	1	1
YBR238C	YBR238C PAC cluster YBR238C biological process unknown molecular function unknown cytoplasm* | YBR239C	.	.	.	.	.	1	.	0	0	0	1	0	1	.	0	.	.	.	.	0	.	0	1	1	0	.	0	0	.	.	0	0	0	1	.	0	1	.	.	0	.	0	.	0	0	0	0	0
YEL040W	YEL040W PAC cluster UTR2 cell wall organization and bio molecular function unknown cell wall (sensu Fungi)* | YEL041W	.	.	.	.	.	1	.	1	0	0	1	1	1	.	1	.	.	.	.	0	.	0	1	1	0	.	0	1	.	.	0	1	1	0	.	0	0	.	.	1	.	1	.	0	1	1	1	1
YDL227C	YDL227C ... HO mating type switching and reco endonuclease activity nucleus | YDL228C	.	.	.	.	.	0	.	0	0	0	0	0	0	.	0	.	.	.	.	0	.	0	0	1	0	.	1	1	.	.	0	0	0	0	.	0	1	.	.	0	.	0	.	0	0	0	0	0
YOR315W	YOR315W … SFG1 biological process unknown molecular function unknown | Nuclear protein, putative transcription factor required for growth of superficial pseudohyphae (which do not invade the agar substrate) but not for invasive pseudohyphal growth; may act together with Phd1p; potential Cdc28p substrateYOR316C	.	.	.	.	.	1	.	0	1	0	1	1	1	.	0	.	.	.	.	0	.	0	1	1	0	.	0	1	.	.	0	0	0	1	.	1	1	.	.	1	.	1	.	0	1	0	1	1
YJL136C	YJL136C RP cluster RPS21B protein biosynthesis structural constituent of ribosome cytosolic small ribosomal subunit ( | YJL136W-A	.	.	.	.	.	1	.	0	0	1	1	1	0	.	0	.	.	.	.	0	.	1	0	0	0	.	0	0	.	.	0	0	0	1	.	0	0	.	.	0	.	1	.	1	0	0	1	1
YNL141W	YNL141W PAC cluster AAH1 adenine catabolism adenine deaminase activity cytoplasm* | YNL142W	.	.	.	.	.	0	.	0	0	0	1	0	0	.	0	.	.	.	.	0	.	0	0	1	0	.	0	0	.	.	0	0	0	1	.	0	0	.	.	0	.	0	.	0	0	0	0	0
YLR413W	YLR413W PAC cluster YLR413W biological process unknown molecular function unknown cellular component unknown | YLR414C	.	.	.	.	.	1	.	1	1	0	1	1	0	.	0	.	.	.	.	0	.	0	0	0	0	.	0	0	.	.	0	0	1	0	.	0	0	.	.	0	.	0	.	0	0	1	0	1
YMR016C	YMR016C ... SOK2 pseudohyphal growth transcription factor activity nucleus | YMR017W	.	.	.	.	.	1	.	1	0	1	1	1	1	.	1	.	.	.	.	0	.	0	1	1	1	.	0	0	.	.	1	1	1	1	.	0	1	.	.	1	.	1	.	0	1	1	1	1
YJR048W	YJR048W ... CYC1 electron transport electron carrier activity mitochondrial intermembrane space | YJR049C	.	.	.	.	.	1	.	0	0	0	1	1	0	.	0	.	.	.	.	0	.	0	1	1	0	.	0	0	.	.	0	0	0	1	.	0	1	.	.	0	.	1	.	0	0	0	0	0
YPL160W	YPL160W PAC cluster CDC60 leucyl-tRNA aminoacylation leucine-tRNA ligase activity cytoplasm | YPL161C	.	.	.	.	.	1	.	0	0	0	0	0	0	.	0	.	.	.	.	0	.	0	0	0	1	.	0	0	.	.	0	0	0	0	.	0	0	.	.	0	.	0	.	1	0	0	0	0
YJR124C	YJR124C PAC cluster YJR124C biological process unknown molecular function unknown cellular component unknown | YJR125C	.	.	.	.	.	0	.	0	0	0	0	0	0	.	0	.	.	.	.	0	.	0	0	0	0	.	0	0	.	.	0	0	0	0	.	0	0	.	.	0	.	0	.	0	0	0	0	0
YAR071W	YAR071W ... PHO11 phosphate metabolism acid phosphatase activity extracellular region | YAR073W	.	.	.	.	.	1	.	1	0	0	1	1	0	.	0	.	.	.	.	0	.	1	0	0	0	.	0	0	.	.	0	0	0	0	.	0	0	.	.	0	.	0	.	0	0	0	0	0
YML123C	YML123C ... PHO84 phosphate transport* inorganic phosphate transporter actintegral to plasma membrane | YML124C	.	.	.	.	.	1	.	1	1	1	1	1	0	.	1	.	.	.	.	1	.	1	1	1	0	.	1	1	.	.	1	1	1	1	.	0	0	.	.	1	.	1	.	1	1	1	1	0
YGR138C	YGR138C ... TPO2 polyamine transport spermine transporter activity plasma membrane* | YGR139W	.	.	.	.	.	1	.	0	0	1	1	0	0	.	1	.	.	.	.	0	.	0	1	1	0	.	0	0	.	.	0	1	0	1	.	0	1	.	.	1	.	0	.	0	1	1	0	1
x		.	.	.	.	.	0	.	0	0	0	0	0	0	.	0	.	.	.	.	0	.	0	0	0	0	.	0	0	.	.	0	0	0	0	.	0	0	.	.	0	.	0	.	0	0	0	0	0
x		.	.	.	.	.	0	.	0	0	0	0	0	0	.	0	.	.	.	.	0	.	0	0	0	0	.	0	0	.	.	0	0	0	0	.	0	0	.	.	0	.	0	.	0	0	0	0	0
x		.	.	.	.	.	0	.	0	0	0	0	0	0	.	0	.	.	.	.	0	.	0	0	0	0	.	0	0	.	.	0	0	0	0	.	0	0	.	.	0	.	0	.	0	0	0	0	0
x		0	0	0	0	0	0	0	0	0	0	0	0	0	0	0	0	0	0	0	0	0	0	0	0	0	0	0	0	0	0	0	0	0	0	0	0	0	0	0	0	0	0	0	0	0	0	0	0
x		0	0	0	0	0	0	0	0	0	0	0	0	0	0	0	0	0	0	0	0	0	0	0	0	0	0	0	0	0	0	0	0	0	0	0	0	0	0	0	0	0	0	0	0	0	0	0	0
Cluster_h		0	0	0	0	0	0	0	0	0	0	0	0	0	0	0	0	0	0	0	0	0	0	0	0	0	0	0	0	0	0	0	0	0	0	0	0	0	0	0	0	0	0	0	0	0	0	0	0
YER138W-A	YER138W-A ... YER138W-A biological process unknown molecular function unknown cellular component unknown | YER139C	.	.	.	.	.	.	.	.	.	.	.	.	.	.	.	.	.	.	.	.	.	.	.	.	.	.	.	.	.	.	.	.	.	.	.	.	.	.	.	.	.	.	.	.	.	.	.	.
YHR081W	YHR081W ... LRP1 DNA repair* molecular function unknown nuclear exosome (RNase complex) | YHR082C	.	.	.	.	.	.	.	.	.	.	.	.	.	.	.	.	.	.	.	.	.	.	.	.	.	.	.	.	.	.	.	.	.	.	.	.	.	.	.	.	.	.	.	.	.	.	.	.
YFR001W	YFR001W PAC cluster LOC1 ribosomal large subunit biogen mRNA binding nucleus | YFR002W	.	.	.	.	.	.	.	.	.	.	.	.	.	.	.	.	.	.	.	.	.	.	.	.	.	.	.	.	.	.	.	.	.	.	.	.	.	.	.	.	.	.	.	.	.	.	.	.
YOL144W	YOL144W ... NOP8 rRNA processing* molecular function unknown nucleolus | YOL145C	.	.	.	.	.	.	.	.	.	.	.	.	.	.	.	.	.	.	.	.	.	.	.	.	.	.	.	.	.	.	.	.	.	.	.	.	.	.	.	.	.	.	.	.	.	.	.	.
YBR009C	YBR009C ... HHF1 chromatin assembly or disassem DNA binding nuclear nucleosome | YBR010W	.	.	.	.	.	.	.	.	.	.	.	.	.	.	.	.	.	.	.	.	.	.	.	.	.	.	.	.	.	.	.	.	.	.	.	.	.	.	.	.	.	.	.	.	.	.	.	.
YBR010W	YBR010W ... HHT1 chromatin assembly or disassem DNA binding nucleus* | YBR011C	.	.	.	.	.	.	.	.	.	.	.	.	.	.	.	.	.	.	.	.	.	.	.	.	.	.	.	.	.	.	.	.	.	.	.	.	.	.	.	.	.	.	.	.	.	.	.	.
YNL030W	YNL030W ... HHF2 chromatin assembly or disassem DNA binding nuclear nucleosome | YNL031C	.	.	.	.	.	.	.	.	.	.	.	.	.	.	.	.	.	.	.	.	.	.	.	.	.	.	.	.	.	.	.	.	.	.	.	.	.	.	.	.	.	.	.	.	.	.	.	.
YMR177W	YMR177W ... MMT1 iron ion homeostasis molecular function unknown mitochondrion* | YMR178W	.	.	.	.	.	.	.	.	.	.	.	.	.	.	.	.	.	.	.	.	.	.	.	.	.	.	.	.	.	.	.	.	.	.	.	.	.	.	.	.	.	.	.	.	.	.	.	.
YIL119C	YIL119C ... RPI1 thiamin biosynthesis* small GTPase regulator activity nucleus | YIL120W	.	.	.	.	.	.	.	.	.	.	.	.	.	.	.	.	.	.	.	.	.	.	.	.	.	.	.	.	.	.	.	.	.	.	.	.	.	.	.	.	.	.	.	.	.	.	.	.
YIL002W-A	YIL002W-A ... YIL002W-A biological process unknown molecular function unknown cellular component unknown | YIL003W	.	.	.	.	.	.	.	.	.	.	.	.	.	.	.	.	.	.	.	.	.	.	.	.	.	.	.	.	.	.	.	.	.	.	.	.	.	.	.	.	.	.	.	.	.	.	.	.
YKL101W	YKL101W ... HSL1 protein amino acid phosphoryla protein kinase activity bud neck* | YKL102C	.	.	.	.	.	.	.	.	.	.	.	.	.	.	.	.	.	.	.	.	.	.	.	.	.	.	.	.	.	.	.	.	.	.	.	.	.	.	.	.	.	.	.	.	.	.	.	.
YJR042W	YJR042W ... NUP85 mRNA-nucleus export* structural molecule activity nuclear pore | YJR043C	.	.	.	.	.	.	.	.	.	.	.	.	.	.	.	.	.	.	.	.	.	.	.	.	.	.	.	.	.	.	.	.	.	.	.	.	.	.	.	.	.	.	.	.	.	.	.	.
YKL073W	YKL073W ... LHS1 response to unfolded protein* unfolded protein binding endoplasmic reticulum lumen | YKL074C	.	.	.	.	.	.	.	.	.	.	.	.	.	.	.	.	.	.	.	.	.	.	.	.	.	.	.	.	.	.	.	.	.	.	.	.	.	.	.	.	.	.	.	.	.	.	.	.
YHR121W	YHR121W ... LSM12 RNA metabolism RNA binding cytoplasm* | YHR122W	.	.	.	.	.	.	.	.	.	.	.	.	.	.	.	.	.	.	.	.	.	.	.	.	.	.	.	.	.	.	.	.	.	.	.	.	.	.	.	.	.	.	.	.	.	.	.	.
YOR198C	YOR198C ... BFR1 meiosis* RNA binding nuclear envelope-endoplasmic reticu | YOR199W	.	.	.	.	.	.	.	.	.	.	.	.	.	.	.	.	.	.	.	.	.	.	.	.	.	.	.	.	.	.	.	.	.	.	.	.	.	.	.	.	.	.	.	.	.	.	.	.
YLR285W	YLR285W ... NNT1 chromatin silencing at ribosom nicotinamide N-methyltransferase accytoplasm | YLR286C	.	.	.	.	.	.	.	.	.	.	.	.	.	.	.	.	.	.	.	.	.	.	.	.	.	.	.	.	.	.	.	.	.	.	.	.	.	.	.	.	.	.	.	.	.	.	.	.
YPL227C	YPL227C ... ALG5 N-linked glycosylation dolichyl-phosphate beta-glucosyltraendoplasmic reticulum membrane | YPL228W	.	.	.	.	.	.	.	.	.	.	.	.	.	.	.	.	.	.	.	.	.	.	.	.	.	.	.	.	.	.	.	.	.	.	.	.	.	.	.	.	.	.	.	.	.	.	.	.
YPL050C	YPL050C ... MNN9 N-linked glycosylation mannosyltransferase activity membrane* | YPL051W	.	.	.	.	.	.	.	.	.	.	.	.	.	.	.	.	.	.	.	.	.	.	.	.	.	.	.	.	.	.	.	.	.	.	.	.	.	.	.	.	.	.	.	.	.	.	.	.
YER092W	YER092W ... IES5 biological process unknown molecular function unknown nucleus | YER093C	.	.	.	.	.	.	.	.	.	.	.	.	.	.	.	.	.	.	.	.	.	.	.	.	.	.	.	.	.	.	.	.	.	.	.	.	.	.	.	.	.	.	.	.	.	.	.	.
YKL214C	YKL214C ... YRA2 poly(A)+ mRNA-nucleus export RNA binding nucleus | YKL215C	.	.	.	.	.	.	.	.	.	.	.	.	.	.	.	.	.	.	.	.	.	.	.	.	.	.	.	.	.	.	.	.	.	.	.	.	.	.	.	.	.	.	.	.	.	.	.	.
YDL085C-A	YDL085C-A ... YDL085C-A biological process unknown molecular function unknown cytoplasm* | YDL085W	.	.	.	.	.	.	.	.	.	.	.	.	.	.	.	.	.	.	.	.	.	.	.	.	.	.	.	.	.	.	.	.	.	.	.	.	.	.	.	.	.	.	.	.	.	.	.	.
YDR370C	YDR370C ... YDR370C biological process unknown molecular function unknown cytoplasm | YDR371W	.	.	.	.	.	.	.	.	.	.	.	.	.	.	.	.	.	.	.	.	.	.	.	.	.	.	.	.	.	.	.	.	.	.	.	.	.	.	.	.	.	.	.	.	.	.	.	.
YBR162W-A	YBR162W-A ... YSY6 protein secretion molecular function unknown endoplasmic reticulum | YBR163W	.	.	.	.	.	.	.	.	.	.	.	.	.	.	.	.	.	.	.	.	.	.	.	.	.	.	.	.	.	.	.	.	.	.	.	.	.	.	.	.	.	.	.	.	.	.	.	.
YGR152C	YGR152C PAC cluster RSR1 bipolar bud site selection* GTPase activity* plasma membrane* | YGR153W	.	.	.	.	.	.	.	.	.	.	.	.	.	.	.	.	.	.	.	.	.	.	.	.	.	.	.	.	.	.	.	.	.	.	.	.	.	.	.	.	.	.	.	.	.	.	.	.
YKL045W	YKL045W ... PRI2 DNA replication initiation* alpha DNA polymerase activity nucleus* | YKL046C	.	.	.	.	.	.	.	.	.	.	.	.	.	.	.	.	.	.	.	.	.	.	.	.	.	.	.	.	.	.	.	.	.	.	.	.	.	.	.	.	.	.	.	.	.	.	.	.
YIL118W	YIL118W ... RHO3 actin filament organization* GTPase activity* intracellular | YIL119C	.	.	.	.	.	.	.	.	.	.	.	.	.	.	.	.	.	.	.	.	.	.	.	.	.	.	.	.	.	.	.	.	.	.	.	.	.	.	.	.	.	.	.	.	.	.	.	.
YJL076W	YJL076W ... NET1 regulation of exit from mitosi ribosomal DNA (rDNA) binding nucleolus* | YJL077C	.	.	.	.	.	.	.	.	.	.	.	.	.	.	.	.	.	.	.	.	.	.	.	.	.	.	.	.	.	.	.	.	.	.	.	.	.	.	.	.	.	.	.	.	.	.	.	.
YDL235C	YDL235C ... YPD1 response to osmotic stress* "transferase activity, transferring"cytoplasm | YDL236W	.	.	.	.	.	.	.	.	.	.	.	.	.	.	.	.	.	.	.	.	.	.	.	.	.	.	.	.	.	.	.	.	.	.	.	.	.	.	.	.	.	.	.	.	.	.	.	.
YMR112C	YMR112C ... MED11 transcription from RNA polymer RNA polymerase II transcription medmediator complex | YMR113W	.	.	.	.	.	.	.	.	.	.	.	.	.	.	.	.	.	.	.	.	.	.	.	.	.	.	.	.	.	.	.	.	.	.	.	.	.	.	.	.	.	.	.	.	.	.	.	.
YBR164C	YBR164C ... ARL1 protein-vacuolar targeting* GTPase activity Golgi apparatus* | YBR165W	.	.	.	.	.	.	.	.	.	.	.	.	.	.	.	.	.	.	.	.	.	.	.	.	.	.	.	.	.	.	.	.	.	.	.	.	.	.	.	.	.	.	.	.	.	.	.	.
YGL058W	YGL058W ... RAD6 ubiquitin-dependent protein ca ubiquitin conjugating enzyme activicytoplasm* | YGL059W	.	.	.	.	.	.	.	.	.	.	.	.	.	.	.	.	.	.	.	.	.	.	.	.	.	.	.	.	.	.	.	.	.	.	.	.	.	.	.	.	.	.	.	.	.	.	.	.
YDL074C	YDL074C ... BRE1 chromatin silencing at telomer ubiquitin-protein ligase activity nucleus | YDL075W	.	.	.	.	.	.	.	.	.	.	.	.	.	.	.	.	.	.	.	.	.	.	.	.	.	.	.	.	.	.	.	.	.	.	.	.	.	.	.	.	.	.	.	.	.	.	.	.
YBL010C	YBL010C ... YBL010C biological process unknown molecular function unknown clathrin-coated vesicle | YBL011W	.	.	.	.	.	.	.	.	.	.	.	.	.	.	.	.	.	.	.	.	.	.	.	.	.	.	.	.	.	.	.	.	.	.	.	.	.	.	.	.	.	.	.	.	.	.	.	.
YNL206C	YNL206C ... RTT106 negative regulation of DNA tra molecular function unknown nucleus | YNL207W	.	.	.	.	.	.	.	.	.	.	.	.	.	.	.	.	.	.	.	.	.	.	.	.	.	.	.	.	.	.	.	.	.	.	.	.	.	.	.	.	.	.	.	.	.	.	.	.
YGL043W	YGL043W ... DST1 meiotic recombination* positive transcription elongation fnucleoplasm | YGL044C	.	.	.	.	.	.	.	.	.	.	.	.	.	.	.	.	.	.	.	.	.	.	.	.	.	.	.	.	.	.	.	.	.	.	.	.	.	.	.	.	.	.	.	.	.	.	.	.
YGL050W	YGL050W … TYW3 biological process unknown molecular function unknown | tRNA methyltransferase required for synthesis of wybutosine, a modified guanosine found at the 3'-position adjacent to the anticodon of phenylalanine tRNA which supports reading frame maintenance by stabilizing codon-anticodon interactionsYGL051W	.	.	.	.	.	.	.	.	.	.	.	.	.	.	.	.	.	.	.	.	.	.	.	.	.	.	.	.	.	.	.	.	.	.	.	.	.	.	.	.	.	.	.	.	.	.	.	.
YKL166C	YKL166C ... TPK3 protein amino acid phosphoryla protein serine/threonine kinase actcytoplasm* | YKL167C	.	.	.	.	.	.	.	.	.	.	.	.	.	.	.	.	.	.	.	.	.	.	.	.	.	.	.	.	.	.	.	.	.	.	.	.	.	.	.	.	.	.	.	.	.	.	.	.
YDL219W	YDL219W ... DTD1 translation* "hydrolase activity, acting on ester"cytoplasm | YDL220C	.	.	.	.	.	.	.	.	.	.	.	.	.	.	.	.	.	.	.	.	.	.	.	.	.	.	.	.	.	.	.	.	.	.	.	.	.	.	.	.	.	.	.	.	.	.	.	.
YHR005C	YHR005C ... GPA1 signal transduction during con GTPase activity plasma membrane* | YHR005C-A	.	.	.	.	.	.	.	.	.	.	.	.	.	.	.	.	.	.	.	.	.	.	.	.	.	.	.	.	.	.	.	.	.	.	.	.	.	.	.	.	.	.	.	.	.	.	.	.
YHR003C	YHR003C ... YHR003C biological process unknown molecular function unknown mitochondrion | YHR004C	.	.	.	.	.	.	.	.	.	.	.	.	.	.	.	.	.	.	.	.	.	.	.	.	.	.	.	.	.	.	.	.	.	.	.	.	.	.	.	.	.	.	.	.	.	.	.	.
YKR071C	YKR071C ... DRE2 biological process unknown molecular function unknown cytoplasm | YKR072C	.	.	.	.	.	.	.	.	.	.	.	.	.	.	.	.	.	.	.	.	.	.	.	.	.	.	.	.	.	.	.	.	.	.	.	.	.	.	.	.	.	.	.	.	.	.	.	.
YBL036C	YBL036C ... YBL036C amino acid metabolism alanine racemase activity* intracellular | YBL037W	.	.	.	.	.	.	.	.	.	.	.	.	.	.	.	.	.	.	.	.	.	.	.	.	.	.	.	.	.	.	.	.	.	.	.	.	.	.	.	.	.	.	.	.	.	.	.	.
YOR046C	YOR046C ... DBP5 mRNA-nucleus export RNA helicase activity cytoplasm* | YOR047C	.	.	.	.	.	.	.	.	.	.	.	.	.	.	.	.	.	.	.	.	.	.	.	.	.	.	.	.	.	.	.	.	.	.	.	.	.	.	.	.	.	.	.	.	.	.	.	.
YPL243W	YPL243W ... SRP68 protein-ER targeting* signal sequence binding signal recognition particle (sensu | YPL244C	.	.	.	.	.	.	.	.	.	.	.	.	.	.	.	.	.	.	.	.	.	.	.	.	.	.	.	.	.	.	.	.	.	.	.	.	.	.	.	.	.	.	.	.	.	.	.	.
YNL153C	YNL153C PAC cluster GIM3 tubulin folding tubulin binding cytoplasm* | YNL154C	.	.	.	.	.	.	.	.	.	.	.	.	.	.	.	.	.	.	.	.	.	.	.	.	.	.	.	.	.	.	.	.	.	.	.	.	.	.	.	.	.	.	.	.	.	.	.	.
YNR029C	YNR029C ... YNR029C biological process unknown molecular function unknown cytoplasm | YNR030W	.	.	.	.	.	.	.	.	.	.	.	.	.	.	.	.	.	.	.	.	.	.	.	.	.	.	.	.	.	.	.	.	.	.	.	.	.	.	.	.	.	.	.	.	.	.	.	.
YMR235C	YMR235C PAC cluster RNA1 rRNA-nucleus export* Ran GTPase activator activity nucleus* | YMR236W	.	.	.	.	.	.	.	.	.	.	.	.	.	.	.	.	.	.	.	.	.	.	.	.	.	.	.	.	.	.	.	.	.	.	.	.	.	.	.	.	.	.	.	.	.	.	.	.
YOR304C-A	YOR304C-A ... YOR304C-A biological process unknown molecular function unknown cytoplasm* | YOR304W	.	.	.	.	.	.	.	.	.	.	.	.	.	.	.	.	.	.	.	.	.	.	.	.	.	.	.	.	.	.	.	.	.	.	.	.	.	.	.	.	.	.	.	.	.	.	.	.
YLR022C	YLR022C ... SDO1 35S primary transcript process molecular function unknown cytoplasm* | YLR023C	.	.	.	.	.	.	.	.	.	.	.	.	.	.	.	.	.	.	.	.	.	.	.	.	.	.	.	.	.	.	.	.	.	.	.	.	.	.	.	.	.	.	.	.	.	.	.	.
YNL290W	YNL290W ... RFC3 mismatch repair* ATPase activity* nucleus* | YNL291C	.	.	.	.	.	.	.	.	.	.	.	.	.	.	.	.	.	.	.	.	.	.	.	.	.	.	.	.	.	.	.	.	.	.	.	.	.	.	.	.	.	.	.	.	.	.	.	.
YPR034W	YPR034W PAC cluster ARP7 chromatin remodeling general RNA polymerase II transcripnucleus* | YPR035W	.	.	.	.	.	.	.	.	.	.	.	.	.	.	.	.	.	.	.	.	.	.	.	.	.	.	.	.	.	.	.	.	.	.	.	.	.	.	.	.	.	.	.	.	.	.	.	.
YHR046C	YHR046C ... INM1 inositol phosphate dephosphory inositol-1(or 4)-monophosphatase accytoplasm* | YHR047C	.	.	.	.	.	.	.	.	.	.	.	.	.	.	.	.	.	.	.	.	.	.	.	.	.	.	.	.	.	.	.	.	.	.	.	.	.	.	.	.	.	.	.	.	.	.	.	.
YIL021W	YIL021W PAC cluster RPB3 transcription from RNA polymer DNA-directed RNA polymerase activit"DNA-directed RNA polymerase II, cor" | YIL022W	.	.	.	.	.	.	.	.	.	.	.	.	.	.	.	.	.	.	.	.	.	.	.	.	.	.	.	.	.	.	.	.	.	.	.	.	.	.	.	.	.	.	.	.	.	.	.	.
YJR144W	YJR144W ... MGM101 DNA repair* DNA binding mitochondrial nucleoid* | YJR145C	.	.	.	.	.	.	.	.	.	.	.	.	.	.	.	.	.	.	.	.	.	.	.	.	.	.	.	.	.	.	.	.	.	.	.	.	.	.	.	.	.	.	.	.	.	.	.	.
YNL181W	YNL181W ... YNL181W biological process unknown oxidoreductase activity* endoplasmic reticulum* | YNL182C	.	.	.	.	.	.	.	.	.	.	.	.	.	.	.	.	.	.	.	.	.	.	.	.	.	.	.	.	.	.	.	.	.	.	.	.	.	.	.	.	.	.	.	.	.	.	.	.
YNL231C	YNL231C ... PDR16 response to drug* phosphatidylinositol transporter accytoplasm* | YNL232W	.	.	.	.	.	.	.	.	.	.	.	.	.	.	.	.	.	.	.	.	.	.	.	.	.	.	.	.	.	.	.	.	.	.	.	.	.	.	.	.	.	.	.	.	.	.	.	.
YML069W	YML069W ... POB3 chromatin remodeling* chromatin binding nucleus* | YML070W	.	.	.	.	.	.	.	.	.	.	.	.	.	.	.	.	.	.	.	.	.	.	.	.	.	.	.	.	.	.	.	.	.	.	.	.	.	.	.	.	.	.	.	.	.	.	.	.
YPL053C	YPL053C ... KTR6 cell wall organization and bio mannosylphosphate transferase activmembrane fraction | YPL054W	.	.	.	.	.	.	.	.	.	.	.	.	.	.	.	.	.	.	.	.	.	.	.	.	.	.	.	.	.	.	.	.	.	.	.	.	.	.	.	.	.	.	.	.	.	.	.	.
YGL210W	YGL210W ... YPT32 vesicle-mediated transport* GTPase activity Golgi apparatus | YGL211W	.	.	.	.	.	.	.	.	.	.	.	.	.	.	.	.	.	.	.	.	.	.	.	.	.	.	.	.	.	.	.	.	.	.	.	.	.	.	.	.	.	.	.	.	.	.	.	.
YKL112W	YKL112W ... ABF1 DNA replication* DNA binding* nuclear chromatin | YKL113C	.	.	.	.	.	.	.	.	.	.	.	.	.	.	.	.	.	.	.	.	.	.	.	.	.	.	.	.	.	.	.	.	.	.	.	.	.	.	.	.	.	.	.	.	.	.	.	.
YOL029C	YOL029C ... YOL029C biological process unknown molecular function unknown cellular component unknown | YOL030W	.	.	.	.	.	.	.	.	.	.	.	.	.	.	.	.	.	.	.	.	.	.	.	.	.	.	.	.	.	.	.	.	.	.	.	.	.	.	.	.	.	.	.	.	.	.	.	.
YLL021W	YLL021W ... SPA2 actin filament organization* cytoskeletal regulatory protein binbud neck* | YLL022C	.	.	.	.	.	.	.	.	.	.	.	.	.	.	.	.	.	.	.	.	.	.	.	.	.	.	.	.	.	.	.	.	.	.	.	.	.	.	.	.	.	.	.	.	.	.	.	.
YGL061C	YGL061C ... DUO1 mitotic spindle organization a structural constituent of cytoskelespindle pole body* | YGL062W	.	.	.	.	.	.	.	.	.	.	.	.	.	.	.	.	.	.	.	.	.	.	.	.	.	.	.	.	.	.	.	.	.	.	.	.	.	.	.	.	.	.	.	.	.	.	.	.
YJR043C	YJR043C PAC cluster POL32 nucleotide-excision repair* delta DNA polymerase activity nucleus* | YJR044C	.	.	.	.	.	.	.	.	.	.	.	.	.	.	.	.	.	.	.	.	.	.	.	.	.	.	.	.	.	.	.	.	.	.	.	.	.	.	.	.	.	.	.	.	.	.	.	.
YDR308C	YDR308C ... SRB7 transcription from RNA polymer RNA polymerase II transcription medmediator complex | YDR309C	.	.	.	.	.	.	.	.	.	.	.	.	.	.	.	.	.	.	.	.	.	.	.	.	.	.	.	.	.	.	.	.	.	.	.	.	.	.	.	.	.	.	.	.	.	.	.	.
YPL210C	YPL210C ... SRP72 protein-ER targeting* signal sequence binding signal recognition particle (sensu | YPL211W	.	.	.	.	.	.	.	.	.	.	.	.	.	.	.	.	.	.	.	.	.	.	.	.	.	.	.	.	.	.	.	.	.	.	.	.	.	.	.	.	.	.	.	.	.	.	.	.
YOR305W	YOR305W ... YOR305W biological process unknown molecular function unknown mitochondrion | YOR306C	.	.	.	.	.	.	.	.	.	.	.	.	.	.	.	.	.	.	.	.	.	.	.	.	.	.	.	.	.	.	.	.	.	.	.	.	.	.	.	.	.	.	.	.	.	.	.	.
YML097C	YML097C ... VPS9 protein-vacuolar targeting guanyl-nucleotide exchange factor acytosol | YML098W	.	.	.	.	.	.	.	.	.	.	.	.	.	.	.	.	.	.	.	.	.	.	.	.	.	.	.	.	.	.	.	.	.	.	.	.	.	.	.	.	.	.	.	.	.	.	.	.
YPR018W	YPR018W ... RLF2 nucleosome assembly transcription regulator activity nucleus* | YPR019W	.	.	.	.	.	.	.	.	.	.	.	.	.	.	.	.	.	.	.	.	.	.	.	.	.	.	.	.	.	.	.	.	.	.	.	.	.	.	.	.	.	.	.	.	.	.	.	.
YML077W	YML077W ... BET5 ER to Golgi transport molecular function unknown TRAPP complex | YML078W	.	.	.	.	.	.	.	.	.	.	.	.	.	.	.	.	.	.	.	.	.	.	.	.	.	.	.	.	.	.	.	.	.	.	.	.	.	.	.	.	.	.	.	.	.	.	.	.
YNL138W-A	YNL138W-A ... YSF3 (RCP10) biological process unknown molecular function unknown cellular component unknown | Component of the SF3b subcomplex of the U2 snRNP, essential protein required for for splicing and for assembly of SF3bYNL139C	.	.	.	.	.	.	.	.	.	.	.	.	.	.	.	.	.	.	.	.	.	.	.	.	.	.	.	.	.	.	.	.	.	.	.	.	.	.	.	.	.	.	.	.	.	.	.	.
YOR239W	YOR239W ... ABP140 actin cytoskeleton organizatio S-adenosylmethionine-dependent methactin filament | YOR241W	.	.	.	.	.	.	.	.	.	.	.	.	.	.	.	.	.	.	.	.	.	.	.	.	.	.	.	.	.	.	.	.	.	.	.	.	.	.	.	.	.	.	.	.	.	.	.	.
YPL019C	YPL019C ... VTC3 vacuole fusion, non-autophagic molecular function unknown vacuolar membrane | YPL020C	.	.	.	.	.	.	.	.	.	.	.	.	.	.	.	.	.	.	.	.	.	.	.	.	.	.	.	.	.	.	.	.	.	.	.	.	.	.	.	.	.	.	.	.	.	.	.	.
YBR171W	YBR171W ... SEC66 posttranslational protein-memb protein transporter activity endoplasmic reticulum membrane* | YBR172C	.	.	.	.	.	.	.	.	.	.	.	.	.	.	.	.	.	.	.	.	.	.	.	.	.	.	.	.	.	.	.	.	.	.	.	.	.	.	.	.	.	.	.	.	.	.	.	.
YML121W	YML121W ... GTR1 phosphate transport GTPase activity cytoplasm* | YML122C	.	.	.	.	.	.	.	.	.	.	.	.	.	.	.	.	.	.	.	.	.	.	.	.	.	.	.	.	.	.	.	.	.	.	.	.	.	.	.	.	.	.	.	.	.	.	.	.
YDR065W	YDR065W ... YDR065W biological process unknown molecular function unknown mitochondrion | YDR066C	.	.	.	.	.	.	.	.	.	.	.	.	.	.	.	.	.	.	.	.	.	.	.	.	.	.	.	.	.	.	.	.	.	.	.	.	.	.	.	.	.	.	.	.	.	.	.	.
YGR113W	YGR113W ... DAM1 mitotic spindle organization a structural constituent of cytoskelecondensed nuclear chromosome kineto | YGR114C	.	.	.	.	.	.	.	.	.	.	.	.	.	.	.	.	.	.	.	.	.	.	.	.	.	.	.	.	.	.	.	.	.	.	.	.	.	.	.	.	.	.	.	.	.	.	.	.
YKL040C	YKL040C ... NFU1 iron ion homeostasis molecular function unknown mitochondrial matrix | YKL041W	.	.	.	.	.	.	.	.	.	.	.	.	.	.	.	.	.	.	.	.	.	.	.	.	.	.	.	.	.	.	.	.	.	.	.	.	.	.	.	.	.	.	.	.	.	.	.	.
YGR252W	YGR252W ... GCN5 histone acetylation* histone acetyltransferase activity*SAGA complex* | YGR253C	.	.	.	.	.	.	.	.	.	.	.	.	.	.	.	.	.	.	.	.	.	.	.	.	.	.	.	.	.	.	.	.	.	.	.	.	.	.	.	.	.	.	.	.	.	.	.	.
YNL161W	YNL161W ... CBK1 regulation of exit from mitosi protein kinase activity cytoplasm* | YNL162W	.	.	.	.	.	.	.	.	.	.	.	.	.	.	.	.	.	.	.	.	.	.	.	.	.	.	.	.	.	.	.	.	.	.	.	.	.	.	.	.	.	.	.	.	.	.	.	.
YOR094W	YOR094W ... ARF3 actin cytoskeleton organizatio GTPase activity cellular component unknown | YOR095C	.	.	.	.	.	.	.	.	.	.	.	.	.	.	.	.	.	.	.	.	.	.	.	.	.	.	.	.	.	.	.	.	.	.	.	.	.	.	.	.	.	.	.	.	.	.	.	.
YDR162C	YDR162C ... NBP2 response to heat* molecular function unknown cytoplasm* | YDR163W	.	.	.	.	.	.	.	.	.	.	.	.	.	.	.	.	.	.	.	.	.	.	.	.	.	.	.	.	.	.	.	.	.	.	.	.	.	.	.	.	.	.	.	.	.	.	.	.
YPL213W	YPL213W ... LEA1 nuclear mRNA splicing, via spl "RNA splicing factor activity, trans"cytoplasm* | YPL214C	.	.	.	.	.	.	.	.	.	.	.	.	.	.	.	.	.	.	.	.	.	.	.	.	.	.	.	.	.	.	.	.	.	.	.	.	.	.	.	.	.	.	.	.	.	.	.	.
YDL098C	YDL098C ... SNU23 nuclear mRNA splicing, via spl "RNA splicing factor activity, trans"U4/U6 x U5 tri-snRNP complex | YDL099W	.	.	.	.	.	.	.	.	.	.	.	.	.	.	.	.	.	.	.	.	.	.	.	.	.	.	.	.	.	.	.	.	.	.	.	.	.	.	.	.	.	.	.	.	.	.	.	.
YKL028W	YKL028W ... TFA1 transcription initiation from general RNA polymerase II transcriptranscription factor TFIIE complex | YKL029C	.	.	.	.	.	.	.	.	.	.	.	.	.	.	.	.	.	.	.	.	.	.	.	.	.	.	.	.	.	.	.	.	.	.	.	.	.	.	.	.	.	.	.	.	.	.	.	.
YPL071C	YPL071C ... YPL071C biological process unknown molecular function unknown cytoplasm* | YPL072W	.	.	.	.	.	.	.	.	.	.	.	.	.	.	.	.	.	.	.	.	.	.	.	.	.	.	.	.	.	.	.	.	.	.	.	.	.	.	.	.	.	.	.	.	.	.	.	.
YNL133C	YNL133C ... FYV6 double-strand break repair via molecular function unknown nucleus | YNL134C	.	.	.	.	.	.	.	.	.	.	.	.	.	.	.	.	.	.	.	.	.	.	.	.	.	.	.	.	.	.	.	.	.	.	.	.	.	.	.	.	.	.	.	.	.	.	.	.
YPL064C	YPL064C ... CWC27 biological process unknown molecular function unknown spliceosome complex | YPL065W	.	.	.	.	.	.	.	.	.	.	.	.	.	.	.	.	.	.	.	.	.	.	.	.	.	.	.	.	.	.	.	.	.	.	.	.	.	.	.	.	.	.	.	.	.	.	.	.
YPR046W	YPR046W ... MCM16 chromosome segregation protein binding condensed nuclear chromosome kineto | YPR047W	.	.	.	.	.	.	.	.	.	.	.	.	.	.	.	.	.	.	.	.	.	.	.	.	.	.	.	.	.	.	.	.	.	.	.	.	.	.	.	.	.	.	.	.	.	.	.	.
YOR193W	YOR193W ... PEX27 peroxisome organization and bi molecular function unknown peroxisomal membrane | YOR194C	.	.	.	.	.	.	.	.	.	.	.	.	.	.	.	.	.	.	.	.	.	.	.	.	.	.	.	.	.	.	.	.	.	.	.	.	.	.	.	.	.	.	.	.	.	.	.	.
YDL179W	YDL179W ... PCL9 cell cycle cyclin-dependent protein kinase regcyclin-dependent protein kinase hol | YDL180W	.	.	.	.	.	.	.	.	.	.	.	.	.	.	.	.	.	.	.	.	.	.	.	.	.	.	.	.	.	.	.	.	.	.	.	.	.	.	.	.	.	.	.	.	.	.	.	.
YDL205C	YDL205C ... HEM3 heme biosynthesis hydroxymethylbilane synthase activicytoplasm* | YDL206W	.	.	.	.	.	.	.	.	.	.	.	.	.	.	.	.	.	.	.	.	.	.	.	.	.	.	.	.	.	.	.	.	.	.	.	.	.	.	.	.	.	.	.	.	.	.	.	.
YBL107C	YBL107C ... YBL107C biological process unknown molecular function unknown cytoplasm | YBL107W-A	.	.	.	.	.	.	.	.	.	.	.	.	.	.	.	.	.	.	.	.	.	.	.	.	.	.	.	.	.	.	.	.	.	.	.	.	.	.	.	.	.	.	.	.	.	.	.	.
YER159C	YER159C ... BUR6 negative regulation of transcr transcription corepressor activity nucleus | YER161C	.	.	.	.	.	.	.	.	.	.	.	.	.	.	.	.	.	.	.	.	.	.	.	.	.	.	.	.	.	.	.	.	.	.	.	.	.	.	.	.	.	.	.	.	.	.	.	.
YFL013C	YFL013C ... IES1 chromatin remodeling molecular function unknown nucleus* | YFL013W-A	.	.	.	.	.	.	.	.	.	.	.	.	.	.	.	.	.	.	.	.	.	.	.	.	.	.	.	.	.	.	.	.	.	.	.	.	.	.	.	.	.	.	.	.	.	.	.	.
YNL166C	YNL166C ... BNI5 cytokinesis* molecular function unknown bud neck* | YNL167C	.	.	.	.	.	.	.	.	.	.	.	.	.	.	.	.	.	.	.	.	.	.	.	.	.	.	.	.	.	.	.	.	.	.	.	.	.	.	.	.	.	.	.	.	.	.	.	.
YOR166C	YOR166C … SWT1 biological process unknown molecular function unknown | RNA endoribonuclease involved in perinuclear mRNP quality control via the turnover of aberrant, unprocessed pre-mRNAs; interacts with subunits of THO/TREX, TREX-2, and RNA polymerase II; contains a PIN (PilT N terminus) domainYOR167C	.	.	.	.	.	.	.	.	.	.	.	.	.	.	.	.	.	.	.	.	.	.	.	.	.	.	.	.	.	.	.	.	.	.	.	.	.	.	.	.	.	.	.	.	.	.	.	.
YLR200W	YLR200W ... YKE2 protein folding* tubulin binding cytoplasm* | YLR201C	.	.	.	.	.	.	.	.	.	.	.	.	.	.	.	.	.	.	.	.	.	.	.	.	.	.	.	.	.	.	.	.	.	.	.	.	.	.	.	.	.	.	.	.	.	.	.	.
YDL003W	YDL003W ... MCD1 mitotic sister chromatid cohes molecular function unknown nucleus* | YDL004W	.	.	.	.	.	.	.	.	.	.	.	.	.	.	.	.	.	.	.	.	.	.	.	.	.	.	.	.	.	.	.	.	.	.	.	.	.	.	.	.	.	.	.	.	.	.	.	.
YPL267W	YPL267W ... ACM1 biological process unknown molecular function unknown cellular component unknown | YPL268W	.	.	.	.	.	.	.	.	.	.	.	.	.	.	.	.	.	.	.	.	.	.	.	.	.	.	.	.	.	.	.	.	.	.	.	.	.	.	.	.	.	.	.	.	.	.	.	.
YMR144W	YMR144W ... YMR144W biological process unknown molecular function unknown nucleus | YMR145C	.	.	.	.	.	.	.	.	.	.	.	.	.	.	.	.	.	.	.	.	.	.	.	.	.	.	.	.	.	.	.	.	.	.	.	.	.	.	.	.	.	.	.	.	.	.	.	.
YBR244W	YBR244W ... GPX2 response to oxidative stress glutathione peroxidase activity cytoplasm* | YBR245C	.	.	.	.	.	.	.	.	.	.	.	.	.	.	.	.	.	.	.	.	.	.	.	.	.	.	.	.	.	.	.	.	.	.	.	.	.	.	.	.	.	.	.	.	.	.	.	.
YOR344C	YOR344C ... TYE7 transcription* transcription factor activity nucleus | YOR345C	.	.	.	.	.	.	.	.	.	.	.	.	.	.	.	.	.	.	.	.	.	.	.	.	.	.	.	.	.	.	.	.	.	.	.	.	.	.	.	.	.	.	.	.	.	.	.	.
YOR313C	YOR313C ... SPS4 sporulation (sensu Fungi)* molecular function unknown cellular component unknown | YOR314W	.	.	.	.	.	.	.	.	.	.	.	.	.	.	.	.	.	.	.	.	.	.	.	.	.	.	.	.	.	.	.	.	.	.	.	.	.	.	.	.	.	.	.	.	.	.	.	.
YNL289W	YNL289W ... PCL1 cell cycle cyclin-dependent protein kinase regcyclin-dependent protein kinase hol | YNL290W	.	.	.	.	.	.	.	.	.	.	.	.	.	.	.	.	.	.	.	.	.	.	.	.	.	.	.	.	.	.	.	.	.	.	.	.	.	.	.	.	.	.	.	.	.	.	.	.
YBR066C	YBR066C ... NRG2 invasive growth (sensu Sacchar transcriptional repressor activity nucleus | YBR067C	.	.	.	.	.	.	.	.	.	.	.	.	.	.	.	.	.	.	.	.	.	.	.	.	.	.	.	.	.	.	.	.	.	.	.	.	.	.	.	.	.	.	.	.	.	.	.	.
x		.	.	.	.	.	.	.	.	.	.	.	.	.	.	.	.	.	.	.	.	.	.	.	.	.	.	.	.	.	.	.	.	.	.	.	.	.	.	.	.	.	.	.	.	.	.	.	.
x		.	.	.	.	.	.	.	.	.	.	.	.	.	.	.	.	.	.	.	.	.	.	.	.	.	.	.	.	.	.	.	.	.	.	.	.	.	.	.	.	.	.	.	.	.	.	.	.
x		0	0	0	0	0	0	0	0	0	0	0	0	0	0	0	0	0	0	0	0	0	0	0	0	0	0	0	0	0	0	0	0	0	0	0	0	0	0	0	0	0	0	0	0	0	0	0	0
x		0	0	0	0	0	0	0	0	0	0	0	0	0	0	0	0	0	0	0	0	0	0	0	0	0	0	0	0	0	0	0	0	0	0	0	0	0	0	0	0	0	0	0	0	0	0	0	0
Cluster_i		0	0	0	0	0	0	0	0	0	0	0	0	0	0	0	0	0	0	0	0	0	0	0	0	0	0	0	0	0	0	0	0	0	0	0	0	0	0	0	0	0	0	0	0	0	0	0	0
YPL250C	YPL250C ... ICY2 biological process unknown molecular function unknown cellular component unknown | YPL251W	.	.	.	.	.	.	.	.	.	.	.	.	.	.	.	.	.	.	.	.	.	.	.	.	.	0	.	.	.	.	.	.	.	.	.	.	.	.	.	.	.	.	.	.	.	.	.	.
YHR210C	YHR210C ... YHR210C biological process unknown molecular function unknown cellular component unknown | YHR211W	.	.	.	.	.	.	.	.	.	.	.	.	.	.	.	.	.	.	.	.	.	.	.	.	.	0	.	.	.	.	.	.	.	.	.	.	.	.	.	.	.	.	.	.	.	.	.	.
YGL055W	YGL055W ... OLE1 mitochondrion inheritance* stearoyl-CoA 9-desaturase activity endoplasmic reticulum membrane | YGL056C	.	.	.	.	.	.	.	.	.	.	.	.	.	.	.	.	.	.	.	.	.	.	.	.	.	0	.	.	.	.	.	.	.	.	.	.	.	.	.	.	.	.	.	.	.	.	.	.
YGR189C	YGR189C ... CRH1 biological process unknown molecular function unknown cell wall (sensu Fungi)* | YGR190C	.	.	.	.	.	.	.	.	.	.	.	.	.	.	.	.	.	.	.	.	.	.	.	.	.	0	.	.	.	.	.	.	.	.	.	.	.	.	.	.	.	.	.	.	.	.	.	.
YOL147C	YOL147C ... PEX11 peroxisome organization and bi molecular function unknown peroxisomal membrane | YOL148C	.	.	.	.	.	.	.	.	.	.	.	.	.	.	.	.	.	.	.	.	.	.	.	.	.	1	.	.	.	.	.	.	.	.	.	.	.	.	.	.	.	.	.	.	.	.	.	.
YDL131W	YDL131W ... LYS21 lysine biosynthesis, aminoadip homocitrate synthase activity nucleus | YDL132W	.	.	.	.	.	.	.	.	.	.	.	.	.	.	.	.	.	.	.	.	.	.	.	.	.	1	.	.	.	.	.	.	.	.	.	.	.	.	.	.	.	.	.	.	.	.	.	.
YGL038C	YGL038C ... OCH1 N-linked glycosylation "transferase activity, transferring"Golgi cis cisterna | YGL039W	.	.	.	.	.	.	.	.	.	.	.	.	.	.	.	.	.	.	.	.	.	.	.	.	.	0	.	.	.	.	.	.	.	.	.	.	.	.	.	.	.	.	.	.	.	.	.	.
YML027W	YML027W ... YOX1 negative regulation of transcr DNA binding* nucleus | YML028W	.	.	.	.	.	.	.	.	.	.	.	.	.	.	.	.	.	.	.	.	.	.	.	.	.	0	.	.	.	.	.	.	.	.	.	.	.	.	.	.	.	.	.	.	.	.	.	.
YBR291C	YBR291C ... CTP1 mitochondrial citrate transpor tricarboxylate carrier activity mitochondrial inner membrane | YBR292C	.	.	.	.	.	.	.	.	.	.	.	.	.	.	.	.	.	.	.	.	.	.	.	.	.	1	.	.	.	.	.	.	.	.	.	.	.	.	.	.	.	.	.	.	.	.	.	.
YNR050C	YNR050C ... LYS9 lysine biosynthesis, aminoadip "saccharopine dehydrogenase (NADP+,"cytoplasm | YNR051C	.	.	.	.	.	.	.	.	.	.	.	.	.	.	.	.	.	.	.	.	.	.	.	.	.	1	.	.	.	.	.	.	.	.	.	.	.	.	.	.	.	.	.	.	.	.	.	.
YJL077C	YJL077C ... ICS3 biological process unknown molecular function unknown cellular component unknown | YJL077W-B	.	.	.	.	.	.	.	.	.	.	.	.	.	.	.	.	.	.	.	.	.	.	.	.	.	0	.	.	.	.	.	.	.	.	.	.	.	.	.	.	.	.	.	.	.	.	.	.
YOR226C	YOR226C ... ISU2 iron ion homeostasis* molecular function unknown mitochondrial matrix | YOR227W	.	.	.	.	.	.	.	.	.	.	.	.	.	.	.	.	.	.	.	.	.	.	.	.	.	0	.	.	.	.	.	.	.	.	.	.	.	.	.	.	.	.	.	.	.	.	.	.
YMR008C	YMR008C ... PLB1 glycerophospholipid metabolism lysophospholipase activity cell wall (sensu Fungi) | YMR009W	.	.	.	.	.	.	.	.	.	.	.	.	.	.	.	.	.	.	.	.	.	.	.	.	.	0	.	.	.	.	.	.	.	.	.	.	.	.	.	.	.	.	.	.	.	.	.	.
YPL149W	YPL149W ... ATG5 protein-vacuolar targeting* molecular function unknown cytosol* | YPL150W	.	.	.	.	.	.	.	.	.	.	.	.	.	.	.	.	.	.	.	.	.	.	.	.	.	0	.	.	.	.	.	.	.	.	.	.	.	.	.	.	.	.	.	.	.	.	.	.
YHR187W	YHR187W ... IKI1 regulation of transcription fr RNA polymerase II transcription elotranscription elongation factor com | YHR188C	.	.	.	.	.	.	.	.	.	.	.	.	.	.	.	.	.	.	.	.	.	.	.	.	.	0	.	.	.	.	.	.	.	.	.	.	.	.	.	.	.	.	.	.	.	.	.	.
YJL117W	YJL117W ... PHO86 secretory pathway* molecular function unknown endoplasmic reticulum | YJL118W	.	.	.	.	.	.	.	.	.	.	.	.	.	.	.	.	.	.	.	.	.	.	.	.	.	0	.	.	.	.	.	.	.	.	.	.	.	.	.	.	.	.	.	.	.	.	.	.
YNL035C	YNL035C ... YNL035C biological process unknown molecular function unknown nucleus | YNL036W	.	.	.	.	.	.	.	.	.	.	.	.	.	.	.	.	.	.	.	.	.	.	.	.	.	0	.	.	.	.	.	.	.	.	.	.	.	.	.	.	.	.	.	.	.	.	.	.
YOL146W	YOL146W ... PSF3 DNA-dependent DNA replication DNA binding GINS complex | YOL147C	.	.	.	.	.	.	.	.	.	.	.	.	.	.	.	.	.	.	.	.	.	.	.	.	.	1	.	.	.	.	.	.	.	.	.	.	.	.	.	.	.	.	.	.	.	.	.	.
YIL106W	YIL106W ... MOB1 protein amino acid phosphoryla kinase regulator activity bud neck* | YIL107C	.	.	.	.	.	.	.	.	.	.	.	.	.	.	.	.	.	.	.	.	.	.	.	.	.	0	.	.	.	.	.	.	.	.	.	.	.	.	.	.	.	.	.	.	.	.	.	.
YOR262W	YOR262W ... YOR262W biological process unknown molecular function unknown cytoplasm | YOR263C	.	.	.	.	.	.	.	.	.	.	.	.	.	.	.	.	.	.	.	.	.	.	.	.	.	0	.	.	.	.	.	.	.	.	.	.	.	.	.	.	.	.	.	.	.	.	.	.
YPL052W	YPL052W ... OAZ1 protein catabolism enzyme inhibitor activity cell | YPL053C	.	.	.	.	.	.	.	.	.	.	.	.	.	.	.	.	.	.	.	.	.	.	.	.	.	0	.	.	.	.	.	.	.	.	.	.	.	.	.	.	.	.	.	.	.	.	.	.
YGL071W	YGL071W … AFT1 (RCS1) rRNA modification* molecular function unknown nucleus* | Transcription factor involved in iron utilization and homeostasis; binds the consensus site PyPuCACCCPu and activates the expression of target genes in response to changes in iron availabilityYGL072C	.	.	.	.	.	.	.	.	.	.	.	.	.	.	.	.	.	.	.	.	.	.	.	.	.	0	.	.	.	.	.	.	.	.	.	.	.	.	.	.	.	.	.	.	.	.	.	.
YCL016C	YCL016C ... DCC1 mitotic sister chromatid cohes molecular function unknown DNA replication factor C complex | YCL017C	.	.	.	.	.	.	.	.	.	.	.	.	.	.	.	.	.	.	.	.	.	.	.	.	.	0	.	.	.	.	.	.	.	.	.	.	.	.	.	.	.	.	.	.	.	.	.	.
YDL073W	YDL073W ... YDL073W biological process unknown molecular function unknown cellular component unknown | YDL074C	.	.	.	.	.	.	.	.	.	.	.	.	.	.	.	.	.	.	.	.	.	.	.	.	.	0	.	.	.	.	.	.	.	.	.	.	.	.	.	.	.	.	.	.	.	.	.	.
YDR539W	YDR539W ... YDR539W biological process unknown molecular function unknown cytoplasm | YDR540C	.	.	.	.	.	.	.	.	.	.	.	.	.	.	.	.	.	.	.	.	.	.	.	.	.	0	.	.	.	.	.	.	.	.	.	.	.	.	.	.	.	.	.	.	.	.	.	.
YKR068C	YKR068C ... BET3 ER to Golgi transport molecular function unknown Golgi apparatus* | YKR069W	.	.	.	.	.	.	.	.	.	.	.	.	.	.	.	.	.	.	.	.	.	.	.	.	.	0	.	.	.	.	.	.	.	.	.	.	.	.	.	.	.	.	.	.	.	.	.	.
YER168C	YER168C ... CCA1 tRNA modification tRNA adenylyltransferase activity cytoplasm* | YER169W	.	.	.	.	.	.	.	.	.	.	.	.	.	.	.	.	.	.	.	.	.	.	.	.	.	0	.	.	.	.	.	.	.	.	.	.	.	.	.	.	.	.	.	.	.	.	.	.
YHR111W	YHR111W ... UBA4 protein modification URM1 activating enzyme activity cytoplasm | YHR112C	.	.	.	.	.	.	.	.	.	.	.	.	.	.	.	.	.	.	.	.	.	.	.	.	.	0	.	.	.	.	.	.	.	.	.	.	.	.	.	.	.	.	.	.	.	.	.	.
YKR027W	YKR027W … BCH2 biological process unknown molecular function unknown mitochondrion* | Member of the ChAPs family of proteins (Chs5p-Arf1p-binding proteins: Bch1p, Bch2p, Bud7p, Chs6p), that forms the exomer complex with Chs5p to mediate export of specific cargo proteins, including Chs3p, from the Golgi to the plasma membraneYKR028W	.	.	.	.	.	.	.	.	.	.	.	.	.	.	.	.	.	.	.	.	.	.	.	.	.	0	.	.	.	.	.	.	.	.	.	.	.	.	.	.	.	.	.	.	.	.	.	.
YBR195C	YBR195C ... MSI1 DNA repair* transcription regulator activity chromatin silencing complex* | YBR196C	.	.	.	.	.	.	.	.	.	.	.	.	.	.	.	.	.	.	.	.	.	.	.	.	.	0	.	.	.	.	.	.	.	.	.	.	.	.	.	.	.	.	.	.	.	.	.	.
YGR012W	YGR012W ... YGR012W biological process unknown cysteine synthase activity mitochondrion | YGR013W	.	.	.	.	.	.	.	.	.	.	.	.	.	.	.	.	.	.	.	.	.	.	.	.	.	0	.	.	.	.	.	.	.	.	.	.	.	.	.	.	.	.	.	.	.	.	.	.
YGR120C	YGR120C ... COG2 ER to Golgi transport* protein binding soluble fraction* | YGR121C	.	.	.	.	.	.	.	.	.	.	.	.	.	.	.	.	.	.	.	.	.	.	.	.	.	0	.	.	.	.	.	.	.	.	.	.	.	.	.	.	.	.	.	.	.	.	.	.
YIL044C	YIL044C ... AGE2 ER to Golgi transport* ARF GTPase activator activity clathrin-coated vesicle | YIL045W	.	.	.	.	.	.	.	.	.	.	.	.	.	.	.	.	.	.	.	.	.	.	.	.	.	0	.	.	.	.	.	.	.	.	.	.	.	.	.	.	.	.	.	.	.	.	.	.
YBR166C	YBR166C ... TYR1 tyrosine metabolism prephenate dehydrogenase activity cytoplasm | YBR167C	.	.	.	.	.	.	.	.	.	.	.	.	.	.	.	.	.	.	.	.	.	.	.	.	.	0	.	.	.	.	.	.	.	.	.	.	.	.	.	.	.	.	.	.	.	.	.	.
YLR195C	YLR195C ... NMT1 N-terminal peptidyl-glycine N- glycylpeptide N-tetradecanoyltransfcytosol | YLR196W	.	.	.	.	.	.	.	.	.	.	.	.	.	.	.	.	.	.	.	.	.	.	.	.	.	0	.	.	.	.	.	.	.	.	.	.	.	.	.	.	.	.	.	.	.	.	.	.
YPL112C	YPL112C ... PEX25 peroxisome organization and bi molecular function unknown peroxisomal membrane | YPL113C	.	.	.	.	.	.	.	.	.	.	.	.	.	.	.	.	.	.	.	.	.	.	.	.	.	1	.	.	.	.	.	.	.	.	.	.	.	.	.	.	.	.	.	.	.	.	.	.
YJR088C	YJR088C … EMC2 biological process unknown molecular function unknown | Member of a transmembrane complex required for efficient folding of proteins in the ER; null mutant displays induction of the unfolded protein responseYJR089W	.	.	.	.	.	.	.	.	.	.	.	.	.	.	.	.	.	.	.	.	.	.	.	.	.	0	.	.	.	.	.	.	.	.	.	.	.	.	.	.	.	.	.	.	.	.	.	.
YER045C	YER045C ... ACA1 transcription initiation from specific RNA polymerase II transcrinucleus | YER046W	.	.	.	.	.	.	.	.	.	.	.	.	.	.	.	.	.	.	.	.	.	.	.	.	.	0	.	.	.	.	.	.	.	.	.	.	.	.	.	.	.	.	.	.	.	.	.	.
YFL048C	YFL048C ... EMP47 ER to Golgi transport molecular function unknown Golgi apparatus* | YFL049W	.	.	.	.	.	.	.	.	.	.	.	.	.	.	.	.	.	.	.	.	.	.	.	.	.	0	.	.	.	.	.	.	.	.	.	.	.	.	.	.	.	.	.	.	.	.	.	.
YOL031C	YOL031C ... SIL1 SRP-dependent cotranslational molecular function unknown endoplasmic reticulum | YOL032W	.	.	.	.	.	.	.	.	.	.	.	.	.	.	.	.	.	.	.	.	.	.	.	.	.	0	.	.	.	.	.	.	.	.	.	.	.	.	.	.	.	.	.	.	.	.	.	.
YFR039C	YFR039C ... YFR039C biological process unknown molecular function unknown cellular component unknown | YFR040W	.	.	.	.	.	.	.	.	.	.	.	.	.	.	.	.	.	.	.	.	.	.	.	.	.	0	.	.	.	.	.	.	.	.	.	.	.	.	.	.	.	.	.	.	.	.	.	.
YPL161C	YPL161C ... BEM4 establishment of cell polarity molecular function unknown cytoplasm* | YPL162C	.	.	.	.	.	.	.	.	.	.	.	.	.	.	.	.	.	.	.	.	.	.	.	.	.	0	.	.	.	.	.	.	.	.	.	.	.	.	.	.	.	.	.	.	.	.	.	.
YDL168W	YDL168W ... SFA1 formaldehyde catabolism alcohol dehydrogenase activity* cytoplasm* | YDL169C	.	.	.	.	.	.	.	.	.	.	.	.	.	.	.	.	.	.	.	.	.	.	.	.	.	0	.	.	.	.	.	.	.	.	.	.	.	.	.	.	.	.	.	.	.	.	.	.
YGR117C	YGR117C ... YGR117C biological process unknown molecular function unknown cytoplasm | YGR118W	.	.	.	.	.	.	.	.	.	.	.	.	.	.	.	.	.	.	.	.	.	.	.	.	.	0	.	.	.	.	.	.	.	.	.	.	.	.	.	.	.	.	.	.	.	.	.	.
YLR260W	YLR260W ... LCB5 response to heat* D-erythro-sphingosine kinase activimembrane fraction* | YLR261C	.	.	.	.	.	.	.	.	.	.	.	.	.	.	.	.	.	.	.	.	.	.	.	.	.	0	.	.	.	.	.	.	.	.	.	.	.	.	.	.	.	.	.	.	.	.	.	.
YNL253W	YNL253W ... TEX1 mRNA-nucleus export molecular function unknown transcription export complex | YNL254C	.	.	.	.	.	.	.	.	.	.	.	.	.	.	.	.	.	.	.	.	.	.	.	.	.	0	.	.	.	.	.	.	.	.	.	.	.	.	.	.	.	.	.	.	.	.	.	.
YOR057W	YOR057W ... SGT1 protein complex assembly* chaperone binding ubiquitin ligase complex | YOR058C	.	.	.	.	.	.	.	.	.	.	.	.	.	.	.	.	.	.	.	.	.	.	.	.	.	0	.	.	.	.	.	.	.	.	.	.	.	.	.	.	.	.	.	.	.	.	.	.
YPR131C	YPR131C ... NAT3 N-terminal peptidyl-methionine peptide alpha-N-acetyltransferase acytoplasm | YPR132W	.	.	.	.	.	.	.	.	.	.	.	.	.	.	.	.	.	.	.	.	.	.	.	.	.	0	.	.	.	.	.	.	.	.	.	.	.	.	.	.	.	.	.	.	.	.	.	.
YKL047W	YKL047W ... YKL047W biological process unknown molecular function unknown cytoplasm | YKL048C	.	.	.	.	.	.	.	.	.	.	.	.	.	.	.	.	.	.	.	.	.	.	.	.	.	0	.	.	.	.	.	.	.	.	.	.	.	.	.	.	.	.	.	.	.	.	.	.
YOR368W	YOR368W ... RAD17 meiotic recombination* double-stranded DNA binding nucleus | YOR369C	.	.	.	.	.	.	.	.	.	.	.	.	.	.	.	.	.	.	.	.	.	.	.	.	.	0	.	.	.	.	.	.	.	.	.	.	.	.	.	.	.	.	.	.	.	.	.	.
YOL135C	YOL135C ... MED7 transcription from RNA polymer RNA polymerase II transcription medmediator complex | YOL136C	.	.	.	.	.	.	.	.	.	.	.	.	.	.	.	.	.	.	.	.	.	.	.	.	.	0	.	.	.	.	.	.	.	.	.	.	.	.	.	.	.	.	.	.	.	.	.	.
YPL024W	YPL024W ... RMI1 response to DNA damage stimulu molecular function unknown cytoplasm* | YPL025C	.	.	.	.	.	.	.	.	.	.	.	.	.	.	.	.	.	.	.	.	.	.	.	.	.	0	.	.	.	.	.	.	.	.	.	.	.	.	.	.	.	.	.	.	.	.	.	.
YCR018C	YCR018C ... SRD1 rRNA processing molecular function unknown cytoplasm* | YCR018C-A	.	.	.	.	.	.	.	.	.	.	.	.	.	.	.	.	.	.	.	.	.	.	.	.	.	0	.	.	.	.	.	.	.	.	.	.	.	.	.	.	.	.	.	.	.	.	.	.
YGR075C	YGR075C ... PRP38 nuclear mRNA splicing, via spl "RNA splicing factor activity, trans"U4/U6 x U5 tri-snRNP complex | YGR076C	.	.	.	.	.	.	.	.	.	.	.	.	.	.	.	.	.	.	.	.	.	.	.	.	.	0	.	.	.	.	.	.	.	.	.	.	.	.	.	.	.	.	.	.	.	.	.	.
YGL224C	YGL224C ... SDT1 pyrimidine base metabolism nucleotidase activity cellular component unknown | YGL225W	.	.	.	.	.	.	.	.	.	.	.	.	.	.	.	.	.	.	.	.	.	.	.	.	.	0	.	.	.	.	.	.	.	.	.	.	.	.	.	.	.	.	.	.	.	.	.	.
YNL108C	YNL108C ... YNL108C metabolism molecular function unknown cytoplasm* | YNL109W	.	.	.	.	.	.	.	.	.	.	.	.	.	.	.	.	.	.	.	.	.	.	.	.	.	0	.	.	.	.	.	.	.	.	.	.	.	.	.	.	.	.	.	.	.	.	.	.
YJR094C	YJR094C ... IME1 meiosis transcription regulator activity nucleus | YJR094W-A	.	.	.	.	.	.	.	.	.	.	.	.	.	.	.	.	.	.	.	.	.	.	.	.	.	0	.	.	.	.	.	.	.	.	.	.	.	.	.	.	.	.	.	.	.	.	.	.
YBR076C-A	YBR076C-A … Dubious Dubious open reading frame unlikely to encode a protein; partially overlaps verified gene ECM8; identified by fungal homology and RT-PCRYBR109W-A	.	.	.	.	.	.	.	.	.	.	.	.	.	.	.	.	.	.	.	.	.	.	.	.	.	0	.	.	.	.	.	.	.	.	.	.	.	.	.	.	.	.	.	.	.	.	.	.
YJR116W	YJR116W ... YJR116W biological process unknown molecular function unknown cellular component unknown | YJR117W	.	.	.	.	.	.	.	.	.	.	.	.	.	.	.	.	.	.	.	.	.	.	.	.	.	0	.	.	.	.	.	.	.	.	.	.	.	.	.	.	.	.	.	.	.	.	.	.
YEL036C	YEL036C ... ANP1 N-linked glycosylation mannosyltransferase activity* mannosyltransferase complex* | YEL037C	.	.	.	.	.	.	.	.	.	.	.	.	.	.	.	.	.	.	.	.	.	.	.	.	.	0	.	.	.	.	.	.	.	.	.	.	.	.	.	.	.	.	.	.	.	.	.	.
YGL009C	YGL009C ... LEU1 leucine biosynthesis 3-isopropylmalate dehydratase activcytosol | YGL010W	.	.	.	.	.	.	.	.	.	.	.	.	.	.	.	.	.	.	.	.	.	.	.	.	.	0	.	.	.	.	.	.	.	.	.	.	.	.	.	.	.	.	.	.	.	.	.	.
YKL175W	YKL175W ... ZRT3 zinc ion homeostasis* zinc ion transporter activity vacuolar membrane | YKL176C	.	.	.	.	.	.	.	.	.	.	.	.	.	.	.	.	.	.	.	.	.	.	.	.	.	0	.	.	.	.	.	.	.	.	.	.	.	.	.	.	.	.	.	.	.	.	.	.
YNR061C	YNR061C ... YNR061C biological process unknown molecular function unknown vacuole (sensu Fungi) | YNR062C	.	.	.	.	.	.	.	.	.	.	.	.	.	.	.	.	.	.	.	.	.	.	.	.	.	0	.	.	.	.	.	.	.	.	.	.	.	.	.	.	.	.	.	.	.	.	.	.
YHR029C	YHR029C … YHI9 biological process unknown molecular function unknown | Protein of unknown function; null mutant is defective in unfolded protein response; possibly involved in a membrane regulation metabolic pathway; member of the PhzF superfamily, though most likely not involved in phenazine productionYHR030C	.	.	.	.	.	.	.	.	.	.	.	.	.	.	.	.	.	.	.	.	.	.	.	.	.	0	.	.	.	.	.	.	.	.	.	.	.	.	.	.	.	.	.	.	.	.	.	.
YLR343W	YLR343W ... GAS2 biological process unknown "1,3-beta-glucanosyltransferase acti"cytoplasm | YLR344W	.	.	.	.	.	.	.	.	.	.	.	.	.	.	.	.	.	.	.	.	.	.	.	.	.	0	.	.	.	.	.	.	.	.	.	.	.	.	.	.	.	.	.	.	.	.	.	.
YHR048W	YHR048W … YHK8 drug transport drug transporter activity | Presumed antiporter of the DHA1 family of multidrug resistance transporters; contains 12 predicted transmembrane spans; expression of gene is up-regulated in cells exhibiting reduced susceptibility to azolesYHR049C-A	.	.	.	.	.	.	.	.	.	.	.	.	.	.	.	.	.	.	.	.	.	.	.	.	.	0	.	.	.	.	.	.	.	.	.	.	.	.	.	.	.	.	.	.	.	.	.	.
YKL198C	YKL198C ... PTK1 polyamine transport protein kinase activity cellular component unknown | YKL201C	.	.	.	.	.	.	.	.	.	.	.	.	.	.	.	.	.	.	.	.	.	.	.	.	.	0	.	.	.	.	.	.	.	.	.	.	.	.	.	.	.	.	.	.	.	.	.	.
YOL007C	YOL007C … CSI2 biological process unknown molecular function unknown | Protein of unknown function; green fluorescent protein (GFP)- fusion protein localizes to the mother side of the bud neck and the vacuole; YOL007C is not an essential geneYOL008W	.	.	.	.	.	.	.	.	.	.	.	.	.	.	.	.	.	.	.	.	.	.	.	.	.	0	.	.	.	.	.	.	.	.	.	.	.	.	.	.	.	.	.	.	.	.	.	.
YML101C	YML101C ... CUE4 biological process unknown molecular function unknown cytoplasm* | YML102W	.	.	.	.	.	.	.	.	.	.	.	.	.	.	.	.	.	.	.	.	.	.	.	.	.	0	.	.	.	.	.	.	.	.	.	.	.	.	.	.	.	.	.	.	.	.	.	.
YHL040C	YHL040C ... ARN1 iron-siderophore transport siderophore-iron transporter activiendosome* | YHL041W	.	.	.	.	.	.	.	.	.	.	.	.	.	.	.	.	.	.	.	.	.	.	.	.	.	0	.	.	.	.	.	.	.	.	.	.	.	.	.	.	.	.	.	.	.	.	.	.
YEL065W	YEL065W ... SIT1 iron ion homeostasis* siderophore-iron (ferrioxamine) uptendosome* | YEL066W	.	.	.	.	.	.	.	.	.	.	.	.	.	.	.	.	.	.	.	.	.	.	.	.	.	0	.	.	.	.	.	.	.	.	.	.	.	.	.	.	.	.	.	.	.	.	.	.
YMR058W	YMR058W ... FET3 high affinity iron ion transpo ferroxidase activity plasma membrane | YMR059W	.	.	.	.	.	.	.	.	.	.	.	.	.	.	.	.	.	.	.	.	.	.	.	.	.	0	.	.	.	.	.	.	.	.	.	.	.	.	.	.	.	.	.	.	.	.	.	.
YJL088W	YJL088W ... ARG3 arginine biosynthesis* ornithine carbamoyltransferase acticytosol | YJL089W	.	.	.	.	.	.	.	.	.	.	.	.	.	.	.	.	.	.	.	.	.	.	.	.	.	0	.	.	.	.	.	.	.	.	.	.	.	.	.	.	.	.	.	.	.	.	.	.
YFR012W-A	YFR012W-A ... YFR012W-A biological process unknown molecular function unknown cellular component unknown | YFR013W	.	.	.	.	.	.	.	.	.	.	.	.	.	.	.	.	.	.	.	.	.	.	.	.	.	0	.	.	.	.	.	.	.	.	.	.	.	.	.	.	.	.	.	.	.	.	.	.
YKL161C	YKL161C ... YKL161C biological process unknown protein kinase activity cellular component unknown | YKL162C	.	.	.	.	.	.	.	.	.	.	.	.	.	.	.	.	.	.	.	.	.	.	.	.	.	0	.	.	.	.	.	.	.	.	.	.	.	.	.	.	.	.	.	.	.	.	.	.
YPL088W	YPL088W ... YPL088W aldehyde metabolism aryl-alcohol dehydrogenase activitycellular component unknown | YPL089C	.	.	.	.	.	.	.	.	.	.	.	.	.	.	.	.	.	.	.	.	.	.	.	.	.	0	.	.	.	.	.	.	.	.	.	.	.	.	.	.	.	.	.	.	.	.	.	.
YDL182W	YDL182W ... LYS20 lysine biosynthesis, aminoadip homocitrate synthase activity nucleus* | YDL183C	.	.	.	.	.	.	.	.	.	.	.	.	.	.	.	.	.	.	.	.	.	.	.	.	.	1	.	.	.	.	.	.	.	.	.	.	.	.	.	.	.	.	.	.	.	.	.	.
YGR032W	YGR032W ... GSC2 cell wall organization and bio "1,3-beta-glucan synthase activity"prospore membrane* | YGR033C	.	.	.	.	.	.	.	.	.	.	.	.	.	.	.	.	.	.	.	.	.	.	.	.	.	0	.	.	.	.	.	.	.	.	.	.	.	.	.	.	.	.	.	.	.	.	.	.
YKL020C	YKL020C ... SPT23 positive regulation of transcr DNA binding* nucleus* | YKL021C	.	.	.	.	.	.	.	.	.	.	.	.	.	.	.	.	.	.	.	.	.	.	.	.	.	0	.	.	.	.	.	.	.	.	.	.	.	.	.	.	.	.	.	.	.	.	.	.
YLL052C	YLL052C ... AQY2 water transport water channel activity plasma membrane* | YLL053C	.	.	.	.	.	.	.	.	.	.	.	.	.	.	.	.	.	.	.	.	.	.	.	.	.	0	.	.	.	.	.	.	.	.	.	.	.	.	.	.	.	.	.	.	.	.	.	.
YLR466C-B	YLR466C-B ... YLR466C-B biological process unknown molecular function unknown cellular component unknown | YLR466W	.	.	.	.	.	.	.	.	.	.	.	.	.	.	.	.	.	.	.	.	.	.	.	.	.	0	.	.	.	.	.	.	.	.	.	.	.	.	.	.	.	.	.	.	.	.	.	.
YML058W-A	YML058W-A ... HUG1 response to DNA damage stimulu molecular function unknown cytoplasm | YML059C	.	.	.	.	.	.	.	.	.	.	.	.	.	.	.	.	.	.	.	.	.	.	.	.	.	0	.	.	.	.	.	.	.	.	.	.	.	.	.	.	.	.	.	.	.	.	.	.
YLR194C	YLR194C ... YLR194C biological process unknown molecular function unknown cell wall (sensu Fungi) | YLR195C	.	.	.	.	.	.	.	.	.	.	.	.	.	.	.	.	.	.	.	.	.	.	.	.	.	0	.	.	.	.	.	.	.	.	.	.	.	.	.	.	.	.	.	.	.	.	.	.
YDR380W	YDR380W iESR cluster ARO10 leucine catabolism* pyruvate decarboxylase activity* cytoplasm | YDR381C-A	.	.	.	.	.	.	.	.	.	.	.	.	.	.	.	.	.	.	.	.	.	.	.	.	.	0	.	.	.	.	.	.	.	.	.	.	.	.	.	.	.	.	.	.	.	.	.	.
YLR136C	YLR136C ... TIS11 mRNA catabolism* mRNA binding cytoplasm* | YLR137W	.	.	.	.	.	.	.	.	.	.	.	.	.	.	.	.	.	.	.	.	.	.	.	.	.	0	.	.	.	.	.	.	.	.	.	.	.	.	.	.	.	.	.	.	.	.	.	.
YLR414C	YLR414C ... YLR414C biological process unknown molecular function unknown cytoplasm* | YLR415C	.	.	.	.	.	.	.	.	.	.	.	.	.	.	.	.	.	.	.	.	.	.	.	.	.	0	.	.	.	.	.	.	.	.	.	.	.	.	.	.	.	.	.	.	.	.	.	.
YLR108C	YLR108C ... YLR108C biological process unknown molecular function unknown nucleus | YLR109W	.	.	.	.	.	.	.	.	.	.	.	.	.	.	.	.	.	.	.	.	.	.	.	.	.	0	.	.	.	.	.	.	.	.	.	.	.	.	.	.	.	.	.	.	.	.	.	.
YMR265C	YMR265C ... YMR265C biological process unknown molecular function unknown cellular component unknown | YMR266W	.	.	.	.	.	.	.	.	.	.	.	.	.	.	.	.	.	.	.	.	.	.	.	.	.	0	.	.	.	.	.	.	.	.	.	.	.	.	.	.	.	.	.	.	.	.	.	.
YPL047W	YPL047W ... SGF11 regulation of transcription fr molecular function unknown nucleus* | YPL048W	.	.	.	.	.	.	.	.	.	.	.	.	.	.	.	.	.	.	.	.	.	.	.	.	.	0	.	.	.	.	.	.	.	.	.	.	.	.	.	.	.	.	.	.	.	.	.	.
YPL061W	YPL061W ... ALD6 acetate biosynthesis aldehyde dehydrogenase activity cytoplasm* | YPL062W	.	.	.	.	.	.	.	.	.	.	.	.	.	.	.	.	.	.	.	.	.	.	.	.	.	0	.	.	.	.	.	.	.	.	.	.	.	.	.	.	.	.	.	.	.	.	.	.
YNR060W	YNR060W ... FRE4 iron-siderophore transport ferric-chelate reductase activity plasma membrane | YNR061C	.	.	.	.	.	.	.	.	.	.	.	.	.	.	.	.	.	.	.	.	.	.	.	.	.	0	.	.	.	.	.	.	.	.	.	.	.	.	.	.	.	.	.	.	.	.	.	.
YHR049C-A	YHR049C-A | YHR049W	.	.	.	.	.	.	.	.	.	.	.	.	.	.	.	.	.	.	.	.	.	.	.	.	.	0	.	.	.	.	.	.	.	.	.	.	.	.	.	.	.	.	.	.	.	.	.	.
YHR049W	YHR049W ... FSH1 biological process unknown serine hydrolase activity cytoplasm* | YHR050W	.	.	.	.	.	.	.	.	.	.	.	.	.	.	.	.	.	.	.	.	.	.	.	.	.	0	.	.	.	.	.	.	.	.	.	.	.	.	.	.	.	.	.	.	.	.	.	.
YDR540C	YDR540C … IRC4 biological process unknown molecular function unknown | Putative protein of unknown function; null mutant displays increased levels of spontaneous Rad52p foci; green fluorescent protein (GFP)-fusion protein localizes to the cytoplasm and nucleusYDR541C	.	.	.	.	.	.	.	.	.	.	.	.	.	.	.	.	.	.	.	.	.	.	.	.	.	0	.	.	.	.	.	.	.	.	.	.	.	.	.	.	.	.	.	.	.	.	.	.
YCL026C-B	YCL026C-B ... HBN1 biological process unknown molecular function unknown cytoplasm* | Putative protein of unknown function; similar to bacterial nitroreductases; green fluorescent protein (GFP)-fusion protein localizes to the cytoplasm and nucleus; protein becomes insoluble upon intracellular iron depletionYCL027W	.	.	.	.	.	.	.	.	.	.	.	.	.	.	.	.	.	.	.	.	.	.	.	.	.	0	.	.	.	.	.	.	.	.	.	.	.	.	.	.	.	.	.	.	.	.	.	.
YKL037W	YKL037W … AIM26 biological process unknown molecular function unknown | Putative protein of unknown function; null mutant is viable and displays elevated frequency of mitochondrial genome loss; null mutation confers sensitivity to tunicamycin and DTTYKL038W	.	.	.	.	.	.	.	.	.	.	.	.	.	.	.	.	.	.	.	.	.	.	.	.	.	0	.	.	.	.	.	.	.	.	.	.	.	.	.	.	.	.	.	.	.	.	.	.
YOR026W	YOR026W ... BUB3 mitotic spindle checkpoint molecular function unknown condensed nuclear chromosome kineto | YOR027W	.	.	.	.	.	.	.	.	.	.	.	.	.	.	.	.	.	.	.	.	.	.	.	.	.	0	.	.	.	.	.	.	.	.	.	.	.	.	.	.	.	.	.	.	.	.	.	.
YBR021W	YBR021W ... FUR4 uracil transport uracil permease activity plasma membrane* | YBR022W	.	.	.	.	.	.	.	.	.	.	.	.	.	.	.	.	.	.	.	.	.	.	.	.	.	0	.	.	.	.	.	.	.	.	.	.	.	.	.	.	.	.	.	.	.	.	.	.
YOL013W-A	YOL013W-A ... YOL013W-A biological process unknown molecular function unknown cellular component unknown | YOL014W	.	.	.	.	.	.	.	.	.	.	.	.	.	.	.	.	.	.	.	.	.	.	.	.	.	0	.	.	.	.	.	.	.	.	.	.	.	.	.	.	.	.	.	.	.	.	.	.
x		.	.	.	.	.	.	.	.	.	.	.	.	.	.	.	.	.	.	.	.	.	.	.	.	.	0	.	.	.	.	.	.	.	.	.	.	.	.	.	.	.	.	.	.	.	.	.	.
x		.	.	.	.	.	.	.	.	.	.	.	.	.	.	.	.	.	.	.	.	.	.	.	.	.	0	.	.	.	.	.	.	.	.	.	.	.	.	.	.	.	.	.	.	.	.	.	.
x		.	.	.	.	.	.	.	.	.	.	.	.	.	.	.	.	.	.	.	.	.	.	.	.	.	0	.	.	.	.	.	.	.	.	.	.	.	.	.	.	.	.	.	.	.	.	.	.
x		0	0	0	0	0	0	0	0	0	0	0	0	0	0	0	0	0	0	0	0	0	0	0	0	0	0	0	0	0	0	0	0	0	0	0	0	0	0	0	0	0	0	0	0	0	0	0	0
x		0	0	0	0	0	0	0	0	0	0	0	0	0	0	0	0	0	0	0	0	0	0	0	0	0	0	0	0	0	0	0	0	0	0	0	0	0	0	0	0	0	0	0	0	0	0	0	0
Cluster_j		0	0	0	0	0	0	0	0	0	0	0	0	0	0	0	0	0	0	0	0	0	0	0	0	0	0	0	0	0	0	0	0	0	0	0	0	0	0	0	0	0	0	0	0	0	0	0	0
YCR104W	YCR104W ... PAU3 biological process unknown molecular function unknown cellular component unknown | YCR105W	.	.	.	.	.	.	.	.	.	.	.	.	.	.	.	.	.	.	.	.	.	.	.	.	.	.	.	.	.	.	.	.	.	.	.	.	.	.	.	.	.	.	.	.	.	.	.	.
YBR067C	YBR067C ... TIP1 cell wall organization and bio structural constituent of cell wallcell wall (sensu Fungi) | YBR068C	.	.	.	.	.	.	.	.	.	.	.	.	.	.	.	.	.	.	.	.	.	.	.	.	.	.	.	.	.	.	.	.	.	.	.	.	.	.	.	.	.	.	.	.	.	.	.	.
YFR018C	YFR018C ... YFR018C biological process unknown molecular function unknown cellular component unknown | YFR019W	.	.	.	.	.	.	.	.	.	.	.	.	.	.	.	.	.	.	.	.	.	.	.	.	.	.	.	.	.	.	.	.	.	.	.	.	.	.	.	.	.	.	.	.	.	.	.	.
YCR060W	YCR060W ... TAH1 protein folding chaperone binding cytoplasm* | YCR061W	.	.	.	.	.	.	.	.	.	.	.	.	.	.	.	.	.	.	.	.	.	.	.	.	.	.	.	.	.	.	.	.	.	.	.	.	.	.	.	.	.	.	.	.	.	.	.	.
YNL281W	YNL281W ... HCH1 response to stress* chaperone activator activity cytoplasm* | YNL282W	.	.	.	.	.	.	.	.	.	.	.	.	.	.	.	.	.	.	.	.	.	.	.	.	.	.	.	.	.	.	.	.	.	.	.	.	.	.	.	.	.	.	.	.	.	.	.	.
YER072W	YER072W ... VTC1 vacuole fusion, non-autophagic molecular function unknown intrinsic to vacuolar membrane | YER073W	.	.	.	.	.	.	.	.	.	.	.	.	.	.	.	.	.	.	.	.	.	.	.	.	.	.	.	.	.	.	.	.	.	.	.	.	.	.	.	.	.	.	.	.	.	.	.	.
YGL204C	YGL204C ... | YGL205W	.	.	.	.	.	.	.	.	.	.	.	.	.	.	.	.	.	.	.	.	.	.	.	.	.	.	.	.	.	.	.	.	.	.	.	.	.	.	.	.	.	.	.	.	.	.	.	.
YDR044W	YDR044W ... HEM13 heme biosynthesis coproporphyrinogen oxidase activitymitochondrial inner membrane | YDR045C	.	.	.	.	.	.	.	.	.	.	.	.	.	.	.	.	.	.	.	.	.	.	.	.	.	.	.	.	.	.	.	.	.	.	.	.	.	.	.	.	.	.	.	.	.	.	.	.
YGL039W	YGL039W ... YGL039W biological process unknown oxidoreductase activity* cytoplasm | YGL040C	.	.	.	.	.	.	.	.	.	.	.	.	.	.	.	.	.	.	.	.	.	.	.	.	.	.	.	.	.	.	.	.	.	.	.	.	.	.	.	.	.	.	.	.	.	.	.	.
YDR354W	YDR354W ... TRP4 tryptophan biosynthesis anthranilate phosphoribosyltransfercytoplasm* | YDR355C	.	.	.	.	.	.	.	.	.	.	.	.	.	.	.	.	.	.	.	.	.	.	.	.	.	.	.	.	.	.	.	.	.	.	.	.	.	.	.	.	.	.	.	.	.	.	.	.
YEL058W	YEL058W ... PCM1 N-acetylglucosamine biosynthes phosphoacetylglucosamine mutase actcytoplasm* | YEL059C-A	.	.	.	.	.	.	.	.	.	.	.	.	.	.	.	.	.	.	.	.	.	.	.	.	.	.	.	.	.	.	.	.	.	.	.	.	.	.	.	.	.	.	.	.	.	.	.	.
YHR142W	YHR142W ... CHS7 ER to Golgi transport* molecular function unknown endoplasmic reticulum membrane | YHR143W	.	.	.	.	.	.	.	.	.	.	.	.	.	.	.	.	.	.	.	.	.	.	.	.	.	.	.	.	.	.	.	.	.	.	.	.	.	.	.	.	.	.	.	.	.	.	.	.
YPL067C	YPL067C ... YPL067C biological process unknown molecular function unknown cytoplasm | YPL068C	.	.	.	.	.	.	.	.	.	.	.	.	.	.	.	.	.	.	.	.	.	.	.	.	.	.	.	.	.	.	.	.	.	.	.	.	.	.	.	.	.	.	.	.	.	.	.	.
YPR052C	YPR052C ... NHP6A regulation of transcription fr chromatin binding nuclear chromatin* | YPR053C	.	.	.	.	.	.	.	.	.	.	.	.	.	.	.	.	.	.	.	.	.	.	.	.	.	.	.	.	.	.	.	.	.	.	.	.	.	.	.	.	.	.	.	.	.	.	.	.
YIL040W	YIL040W ... APQ12 mRNA-nucleus export molecular function unknown endoplasmic reticulum* | YIL041W	.	.	.	.	.	.	.	.	.	.	.	.	.	.	.	.	.	.	.	.	.	.	.	.	.	.	.	.	.	.	.	.	.	.	.	.	.	.	.	.	.	.	.	.	.	.	.	.
YBR023C	YBR023C ... CHS3 cytokinesis* chitin synthase activity cytoplasm* | YBR024W	.	.	.	.	.	.	.	.	.	.	.	.	.	.	.	.	.	.	.	.	.	.	.	.	.	.	.	.	.	.	.	.	.	.	.	.	.	.	.	.	.	.	.	.	.	.	.	.
YML019W	YML019W ... OST6 protein complex assembly* dolichyl-diphosphooligosaccharide-poligosaccharyl transferase complex | YML020W	.	.	.	.	.	.	.	.	.	.	.	.	.	.	.	.	.	.	.	.	.	.	.	.	.	.	.	.	.	.	.	.	.	.	.	.	.	.	.	.	.	.	.	.	.	.	.	.
YMR010W	YMR010W ... YMR010W metabolism molecular function unknown cytoplasm | YMR011W	.	.	.	.	.	.	.	.	.	.	.	.	.	.	.	.	.	.	.	.	.	.	.	.	.	.	.	.	.	.	.	.	.	.	.	.	.	.	.	.	.	.	.	.	.	.	.	.
YPL246C	YPL246C ... RBD2 biological process unknown molecular function unknown Golgi apparatus* | YPL247C	.	.	.	.	.	.	.	.	.	.	.	.	.	.	.	.	.	.	.	.	.	.	.	.	.	.	.	.	.	.	.	.	.	.	.	.	.	.	.	.	.	.	.	.	.	.	.	.
YLL051C	YLL051C ... FRE6 biological process unknown ferric-chelate reductase activity vacuole (sensu Fungi) | YLL052C	.	.	.	.	.	.	.	.	.	.	.	.	.	.	.	.	.	.	.	.	.	.	.	.	.	.	.	.	.	.	.	.	.	.	.	.	.	.	.	.	.	.	.	.	.	.	.	.
YDL008W	YDL008W ... APC11 mitotic sister chromatid segre protein binding* anaphase-promoting complex | YDL009C	.	.	.	.	.	.	.	.	.	.	.	.	.	.	.	.	.	.	.	.	.	.	.	.	.	.	.	.	.	.	.	.	.	.	.	.	.	.	.	.	.	.	.	.	.	.	.	.
YER087C-B	YER087C-B ... SBH1 SRP-dependent cotranslational protein transporter activity* translocon complex* | YER087W	.	.	.	.	.	.	.	.	.	.	.	.	.	.	.	.	.	.	.	.	.	.	.	.	.	.	.	.	.	.	.	.	.	.	.	.	.	.	.	.	.	.	.	.	.	.	.	.
YOL002C	YOL002C ... IZH2 lipid metabolism* metal ion binding integral to membrane* | YOL003C	.	.	.	.	.	.	.	.	.	.	.	.	.	.	.	.	.	.	.	.	.	.	.	.	.	.	.	.	.	.	.	.	.	.	.	.	.	.	.	.	.	.	.	.	.	.	.	.
YDR518W	YDR518W ... EUG1 protein folding protein disulfide isomerase activitendoplasmic reticulum | YDR519W	.	.	.	.	.	.	.	.	.	.	.	.	.	.	.	.	.	.	.	.	.	.	.	.	.	.	.	.	.	.	.	.	.	.	.	.	.	.	.	.	.	.	.	.	.	.	.	.
YGL012W	YGL012W ... ERG4 ergosterol biosynthesis delta24(24-1) sterol reductase actiendoplasmic reticulum | YGL013C	.	.	.	.	.	.	.	.	.	.	.	.	.	.	.	.	.	.	.	.	.	.	.	.	.	.	.	.	.	.	.	.	.	.	.	.	.	.	.	.	.	.	.	.	.	.	.	.
YDR410C	YDR410C ... STE14 peptide pheromone maturation protein-S-isoprenylcysteine O-methyendoplasmic reticulum membrane | YDR411C	.	.	.	.	.	.	.	.	.	.	.	.	.	.	.	.	.	.	.	.	.	.	.	.	.	.	.	.	.	.	.	.	.	.	.	.	.	.	.	.	.	.	.	.	.	.	.	.
YPL028W	YPL028W ... ERG10 ergosterol biosynthesis acetyl-CoA C-acetyltransferase acticytosol | YPL029W	.	.	.	.	.	.	.	.	.	.	.	.	.	.	.	.	.	.	.	.	.	.	.	.	.	.	.	.	.	.	.	.	.	.	.	.	.	.	.	.	.	.	.	.	.	.	.	.
YLR332W	YLR332W ... MID2 cell wall organization and bio transmembrane receptor activity integral to plasma membrane | YLR333C	.	.	.	.	.	.	.	.	.	.	.	.	.	.	.	.	.	.	.	.	.	.	.	.	.	.	.	.	.	.	.	.	.	.	.	.	.	.	.	.	.	.	.	.	.	.	.	.
YDR050C	YDR050C ... TPI1 glycolysis triose-phosphate isomerase activitycytoplasm* | YDR051C	.	.	.	.	.	.	.	.	.	.	.	.	.	.	.	.	.	.	.	.	.	.	.	.	.	.	.	.	.	.	.	.	.	.	.	.	.	.	.	.	.	.	.	.	.	.	.	.
YKL152C	YKL152C ... GPM1 glycolysis* phosphoglycerate mutase activity cytosol | YKL153W	.	.	.	.	.	.	.	.	.	.	.	.	.	.	.	.	.	.	.	.	.	.	.	.	.	.	.	.	.	.	.	.	.	.	.	.	.	.	.	.	.	.	.	.	.	.	.	.
YJR009C	YJR009C ... TDH2 glycolysis* glyceraldehyde-3-phosphate dehydrogcytoplasm* | YJR010C-A	.	.	.	.	.	.	.	.	.	.	.	.	.	.	.	.	.	.	.	.	.	.	.	.	.	.	.	.	.	.	.	.	.	.	.	.	.	.	.	.	.	.	.	.	.	.	.	.
YIL011W	YIL011W ... TIR3 biological process unknown molecular function unknown cell wall (sensu Fungi) | YIL012W	.	.	.	.	.	.	.	.	.	.	.	.	.	.	.	.	.	.	.	.	.	.	.	.	.	.	.	.	.	.	.	.	.	.	.	.	.	.	.	.	.	.	.	.	.	.	.	.
YIR042C	YIR042C ... YIR042C biological process unknown molecular function unknown cellular component unknown | YJL001W	.	.	.	.	.	.	.	.	.	.	.	.	.	.	.	.	.	.	.	.	.	.	.	.	.	.	.	.	.	.	.	.	.	.	.	.	.	.	.	.	.	.	.	.	.	.	.	.
YOL019W	YOL019W ... YOL019W biological process unknown molecular function unknown plasma membrane* | YOL019W-A	.	.	.	.	.	.	.	.	.	.	.	.	.	.	.	.	.	.	.	.	.	.	.	.	.	.	.	.	.	.	.	.	.	.	.	.	.	.	.	.	.	.	.	.	.	.	.	.
YGL027C	YGL027C ... CWH41 cell wall organization and bio mannosyl-oligosaccharide glucosidasendoplasmic reticulum membrane | YGL028C	.	.	.	.	.	.	.	.	.	.	.	.	.	.	.	.	.	.	.	.	.	.	.	.	.	.	.	.	.	.	.	.	.	.	.	.	.	.	.	.	.	.	.	.	.	.	.	.
YLR188W	YLR188W ... MDL1 oligopeptide transport ATPase activity* mitochondrial inner membrane | YLR189C	.	.	.	.	.	.	.	.	.	.	.	.	.	.	.	.	.	.	.	.	.	.	.	.	.	.	.	.	.	.	.	.	.	.	.	.	.	.	.	.	.	.	.	.	.	.	.	.
YJL041W	YJL041W ... NSP1 mRNA-nucleus export* structural molecule activity nuclear pore | YJL042W	.	.	.	.	.	.	.	.	.	.	.	.	.	.	.	.	.	.	.	.	.	.	.	.	.	.	.	.	.	.	.	.	.	.	.	.	.	.	.	.	.	.	.	.	.	.	.	.
YBR261C	YBR261C … TAE1 biological process unknown S-adenosylmethionine-dependent | Putative S-adenosylmethionine-dependent methyltransferase of the seven beta-strand family; has a role in protein synthesis; green fluorescent protein (GFP)-fusion protein localizes to the cytoplasm; YBR261C is not an essential geneYBR262C	.	.	.	.	.	.	.	.	.	.	.	.	.	.	.	.	.	.	.	.	.	.	.	.	.	.	.	.	.	.	.	.	.	.	.	.	.	.	.	.	.	.	.	.	.	.	.	.
YNL312W	YNL312W ... RFA2 DNA recombination* DNA binding "chromosome, telomeric region*" | YNL313C	.	.	.	.	.	.	.	.	.	.	.	.	.	.	.	.	.	.	.	.	.	.	.	.	.	.	.	.	.	.	.	.	.	.	.	.	.	.	.	.	.	.	.	.	.	.	.	.
YGR004W	YGR004W ... PEX31 peroxisome organization and bi molecular function unknown integral to peroxisomal membrane | YGR005C	.	.	.	.	.	.	.	.	.	.	.	.	.	.	.	.	.	.	.	.	.	.	.	.	.	.	.	.	.	.	.	.	.	.	.	.	.	.	.	.	.	.	.	.	.	.	.	.
YDR400W	YDR400W ... URH1 pyrimidine salvage* uridine nucleosidase activity cytoplasm* | YDR401W	.	.	.	.	.	.	.	.	.	.	.	.	.	.	.	.	.	.	.	.	.	.	.	.	.	.	.	.	.	.	.	.	.	.	.	.	.	.	.	.	.	.	.	.	.	.	.	.
YDR524C	YDR524C ... AGE1 ER to Golgi transport* ARF GTPase activator activity cytoplasm | YDR524C-B	.	.	.	.	.	.	.	.	.	.	.	.	.	.	.	.	.	.	.	.	.	.	.	.	.	.	.	.	.	.	.	.	.	.	.	.	.	.	.	.	.	.	.	.	.	.	.	.
YER107C	YER107C ... GLE2 mRNA-nucleus export* structural molecule activity nuclear pore | YER109C	.	.	.	.	.	.	.	.	.	.	.	.	.	.	.	.	.	.	.	.	.	.	.	.	.	.	.	.	.	.	.	.	.	.	.	.	.	.	.	.	.	.	.	.	.	.	.	.
YDL226C	YDL226C ... GCS1 ER to Golgi transport* actin binding* cytoskeleton* | YDL227C	.	.	.	.	.	.	.	.	.	.	.	.	.	.	.	.	.	.	.	.	.	.	.	.	.	.	.	.	.	.	.	.	.	.	.	.	.	.	.	.	.	.	.	.	.	.	.	.
YHR063C	YHR063C ... PAN5 pantothenate biosynthesis 2-dehydropantoate 2-reductase activcytoplasm* | YHR063W-A	.	.	.	.	.	.	.	.	.	.	.	.	.	.	.	.	.	.	.	.	.	.	.	.	.	.	.	.	.	.	.	.	.	.	.	.	.	.	.	.	.	.	.	.	.	.	.	.
YDL236W	YDL236W ... PHO13 protein amino acid dephosphory alkaline phosphatase activity* cytoplasm* | YDL237W	.	.	.	.	.	.	.	.	.	.	.	.	.	.	.	.	.	.	.	.	.	.	.	.	.	.	.	.	.	.	.	.	.	.	.	.	.	.	.	.	.	.	.	.	.	.	.	.
YNL053W	YNL053W ... MSG5 protein amino acid dephosphory prenylated protein tyrosine phosphacytoplasm | YNL054W	.	.	.	.	.	.	.	.	.	.	.	.	.	.	.	.	.	.	.	.	.	.	.	.	.	.	.	.	.	.	.	.	.	.	.	.	.	.	.	.	.	.	.	.	.	.	.	.
YMR236W	YMR236W ... TAF9 transcription initiation from general RNA polymerase II transcripSAGA complex* | YMR237W	.	.	.	.	.	.	.	.	.	.	.	.	.	.	.	.	.	.	.	.	.	.	.	.	.	.	.	.	.	.	.	.	.	.	.	.	.	.	.	.	.	.	.	.	.	.	.	.
YNR074C	YNR074C ... AIF1 response to singlet oxygen* "oxidoreductase activity, acting on"nucleus* | YNR075C-A	.	.	.	.	.	.	.	.	.	.	.	.	.	.	.	.	.	.	.	.	.	.	.	.	.	.	.	.	.	.	.	.	.	.	.	.	.	.	.	.	.	.	.	.	.	.	.	.
YMR318C	YMR318C ... ADH6 aldehyde metabolism* alcohol dehydrogenase (NADP+) activsoluble fraction | YMR319C	.	.	.	.	.	.	.	.	.	.	.	.	.	.	.	.	.	.	.	.	.	.	.	.	.	.	.	.	.	.	.	.	.	.	.	.	.	.	.	.	.	.	.	.	.	.	.	.
YLR016C	YLR016C … PML1 biological process unknown molecular function unknown | Subunit of the RES complex, which is required for nuclear retention of unspliced pre-mRNAs; acts in the same pathway as Pml39p and Mlp1pYLR017W	.	.	.	.	.	.	.	.	.	.	.	.	.	.	.	.	.	.	.	.	.	.	.	.	.	.	.	.	.	.	.	.	.	.	.	.	.	.	.	.	.	.	.	.	.	.	.	.
YKL183W	YKL183W ... LOT5 biological process unknown molecular function unknown cytoplasm* | YKL184W	.	.	.	.	.	.	.	.	.	.	.	.	.	.	.	.	.	.	.	.	.	.	.	.	.	.	.	.	.	.	.	.	.	.	.	.	.	.	.	.	.	.	.	.	.	.	.	.
YBR210W	YBR210W ... ERV15 axial bud site selection molecular function unknown integral to membrane | YBR211C	.	.	.	.	.	.	.	.	.	.	.	.	.	.	.	.	.	.	.	.	.	.	.	.	.	.	.	.	.	.	.	.	.	.	.	.	.	.	.	.	.	.	.	.	.	.	.	.
YLR328W	YLR328W ... NMA1 NAD metabolism nicotinamide-nucleotide adenylyltracytoplasm* | YLR329W	.	.	.	.	.	.	.	.	.	.	.	.	.	.	.	.	.	.	.	.	.	.	.	.	.	.	.	.	.	.	.	.	.	.	.	.	.	.	.	.	.	.	.	.	.	.	.	.
YGR172C	YGR172C ... YIP1 ER to Golgi transport* molecular function unknown endoplasmic reticulum membrane* | YGR173W	.	.	.	.	.	.	.	.	.	.	.	.	.	.	.	.	.	.	.	.	.	.	.	.	.	.	.	.	.	.	.	.	.	.	.	.	.	.	.	.	.	.	.	.	.	.	.	.
YOR311C	YOR311C … DGK1 (HSD1) regulation of transcription molecular function unknown cytoplasm* | Diacylglycerol kinase, localized to the endoplasmic reticulum (ER); overproduction induces enlargement of ER-like membrane structures and suppresses a temperature-sensitive sly1 mutation; contains a CTP transferase domainYOR312C	.	.	.	.	.	.	.	.	.	.	.	.	.	.	.	.	.	.	.	.	.	.	.	.	.	.	.	.	.	.	.	.	.	.	.	.	.	.	.	.	.	.	.	.	.	.	.	.
YML075C	YML075C ... HMG1 ergosterol biosynthesis hydroxymethylglutaryl-CoA reductaseendoplasmic reticulum membrane* | YML076C	.	.	.	.	.	.	.	.	.	.	.	.	.	.	.	.	.	.	.	.	.	.	.	.	.	.	.	.	.	.	.	.	.	.	.	.	.	.	.	.	.	.	.	.	.	.	.	.
YOR079C	YOR079C ... ATX2 manganese ion homeostasis manganese ion transporter activity Golgi membrane | YOR080W	.	.	.	.	.	.	.	.	.	.	.	.	.	.	.	.	.	.	.	.	.	.	.	.	.	.	.	.	.	.	.	.	.	.	.	.	.	.	.	.	.	.	.	.	.	.	.	.
YNL291C	YNL291C ... MID1 calcium ion transport calcium channel activity* endoplasmic reticulum* | YNL292W	.	.	.	.	.	.	.	.	.	.	.	.	.	.	.	.	.	.	.	.	.	.	.	.	.	.	.	.	.	.	.	.	.	.	.	.	.	.	.	.	.	.	.	.	.	.	.	.
YBR135W	YBR135W ... CKS1 transcription* protein kinase activator activity cytoplasm* | YBR136W	.	.	.	.	.	.	.	.	.	.	.	.	.	.	.	.	.	.	.	.	.	.	.	.	.	.	.	.	.	.	.	.	.	.	.	.	.	.	.	.	.	.	.	.	.	.	.	.
YGR156W	YGR156W ... PTI1 mRNA polyadenylylation* RNA binding nucleus* | YGR157W	.	.	.	.	.	.	.	.	.	.	.	.	.	.	.	.	.	.	.	.	.	.	.	.	.	.	.	.	.	.	.	.	.	.	.	.	.	.	.	.	.	.	.	.	.	.	.	.
YDL012C	YDL012C ... YDL012C biological process unknown molecular function unknown plasma membrane | YDL013W	.	.	.	.	.	.	.	.	.	.	.	.	.	.	.	.	.	.	.	.	.	.	.	.	.	.	.	.	.	.	.	.	.	.	.	.	.	.	.	.	.	.	.	.	.	.	.	.
YGL079W	YGL079W ... YGL079W biological process unknown molecular function unknown endosome | YGL080W	.	.	.	.	.	.	.	.	.	.	.	.	.	.	.	.	.	.	.	.	.	.	.	.	.	.	.	.	.	.	.	.	.	.	.	.	.	.	.	.	.	.	.	.	.	.	.	.
YBR071W	YBR071W ... YBR071W biological process unknown molecular function unknown cytoplasm | YBR072C-A	.	.	.	.	.	.	.	.	.	.	.	.	.	.	.	.	.	.	.	.	.	.	.	.	.	.	.	.	.	.	.	.	.	.	.	.	.	.	.	.	.	.	.	.	.	.	.	.
YBR070C	YBR070C ... ALG14 dolichol-linked oligosaccharid "transferase activity, transferring"nuclear envelope-endoplasmic reticu | YBR071W	.	.	.	.	.	.	.	.	.	.	.	.	.	.	.	.	.	.	.	.	.	.	.	.	.	.	.	.	.	.	.	.	.	.	.	.	.	.	.	.	.	.	.	.	.	.	.	.
YLR212C	YLR212C ... TUB4 mitotic spindle organization a structural constituent of cytoskeleouter plaque of spindle pole body* | YLR213C	.	.	.	.	.	.	.	.	.	.	.	.	.	.	.	.	.	.	.	.	.	.	.	.	.	.	.	.	.	.	.	.	.	.	.	.	.	.	.	.	.	.	.	.	.	.	.	.
YLR100W	YLR100W ... ERG27 ergosterol biosynthesis 3-keto sterol reductase activity endoplasmic reticulum* | YLR101C	.	.	.	.	.	.	.	.	.	.	.	.	.	.	.	.	.	.	.	.	.	.	.	.	.	.	.	.	.	.	.	.	.	.	.	.	.	.	.	.	.	.	.	.	.	.	.	.
YJL201W	YJL201W ... ECM25 cell wall organization and bio molecular function unknown cytoplasm | YJL202C	.	.	.	.	.	.	.	.	.	.	.	.	.	.	.	.	.	.	.	.	.	.	.	.	.	.	.	.	.	.	.	.	.	.	.	.	.	.	.	.	.	.	.	.	.	.	.	.
YIL140W	YIL140W ... AXL2 bud site selection* molecular function unknown bud neck* | YIL141W	.	.	.	.	.	.	.	.	.	.	.	.	.	.	.	.	.	.	.	.	.	.	.	.	.	.	.	.	.	.	.	.	.	.	.	.	.	.	.	.	.	.	.	.	.	.	.	.
YDR261C	YDR261C ... EXG2 cell wall organization and bio "glucan 1,3-beta-glucosidase activit"cell wall (sensu Fungi) | YDR262W	.	.	.	.	.	.	.	.	.	.	.	.	.	.	.	.	.	.	.	.	.	.	.	.	.	.	.	.	.	.	.	.	.	.	.	.	.	.	.	.	.	.	.	.	.	.	.	.
YPR159W	YPR159W ... KRE6 cell wall organization and bio glucosidase activity integral to membrane* | YPR160W	.	.	.	.	.	.	.	.	.	.	.	.	.	.	.	.	.	.	.	.	.	.	.	.	.	.	.	.	.	.	.	.	.	.	.	.	.	.	.	.	.	.	.	.	.	.	.	.
YHL006C	YHL006C ... SHU1 error-free DNA repair molecular function unknown nucleus | YHL006W-A	.	.	.	.	.	.	.	.	.	.	.	.	.	.	.	.	.	.	.	.	.	.	.	.	.	.	.	.	.	.	.	.	.	.	.	.	.	.	.	.	.	.	.	.	.	.	.	.
YDL243C	YDL243C ... AAD4 aldehyde metabolism aryl-alcohol dehydrogenase activitycellular component unknown | YDL244W	.	.	.	.	.	.	.	.	.	.	.	.	.	.	.	.	.	.	.	.	.	.	.	.	.	.	.	.	.	.	.	.	.	.	.	.	.	.	.	.	.	.	.	.	.	.	.	.
YMR055C	YMR055C ... BUB2 mitotic spindle checkpoint GTPase activator activity spindle pole body | YMR056C	.	.	.	.	.	.	.	.	.	.	.	.	.	.	.	.	.	.	.	.	.	.	.	.	.	.	.	.	.	.	.	.	.	.	.	.	.	.	.	.	.	.	.	.	.	.	.	.
YNR055C	YNR055C ... HOL1 transport transporter activity mitochondrion* | YNR056C	.	.	.	.	.	.	.	.	.	.	.	.	.	.	.	.	.	.	.	.	.	.	.	.	.	.	.	.	.	.	.	.	.	.	.	.	.	.	.	.	.	.	.	.	.	.	.	.
YOR071C	YOR071C … NRT1 transport transporter activity | High-affinity nicotinamide riboside transporter; also transports thiamine with low affinity; shares sequence similarity with Thi7p and Thi72p; proposed to be involved in 5-fluorocytosine sensitivityYOR072W	.	.	.	.	.	.	.	.	.	.	.	.	.	.	.	.	.	.	.	.	.	.	.	.	.	.	.	.	.	.	.	.	.	.	.	.	.	.	.	.	.	.	.	.	.	.	.	.
YPR198W	YPR198W ... SGE1 response to drug* xenobiotic-transporting ATPase actiintegral to plasma membrane | YPR199C	.	.	.	.	.	.	.	.	.	.	.	.	.	.	.	.	.	.	.	.	.	.	.	.	.	.	.	.	.	.	.	.	.	.	.	.	.	.	.	.	.	.	.	.	.	.	.	.
YLL018C-A	YLL018C-A ... COX19 cytochrome c oxidase complex a metal ion transporter activity cytosol* | YLL019C	.	.	.	.	.	.	.	.	.	.	.	.	.	.	.	.	.	.	.	.	.	.	.	.	.	.	.	.	.	.	.	.	.	.	.	.	.	.	.	.	.	.	.	.	.	.	.	.
YPL144W	YPL144W … POC4 biological process unknown molecular function unknown | Component of a heterodimeric Poc4p-Irc25p chaperone involved in assembly of alpha subunits into the 20S proteasome; may regulate formation of proteasome isoforms with alternative subunits under different conditionsYPL145C	.	.	.	.	.	.	.	.	.	.	.	.	.	.	.	.	.	.	.	.	.	.	.	.	.	.	.	.	.	.	.	.	.	.	.	.	.	.	.	.	.	.	.	.	.	.	.	.
YDR222W	YDR222W ... YDR222W biological process unknown molecular function unknown cytoplasm | YDR223W	.	.	.	.	.	.	.	.	.	.	.	.	.	.	.	.	.	.	.	.	.	.	.	.	.	.	.	.	.	.	.	.	.	.	.	.	.	.	.	.	.	.	.	.	.	.	.	.
YKL001C	YKL001C ... MET14 methionine metabolism* adenylyl-sulfate kinase activity cytoplasm* | YKL002W	.	.	.	.	.	.	.	.	.	.	.	.	.	.	.	.	.	.	.	.	.	.	.	.	.	.	.	.	.	.	.	.	.	.	.	.	.	.	.	.	.	.	.	.	.	.	.	.
YOR247W	YOR247W ... SRL1 nucleobase, nucleoside, nucleo molecular function unknown cytoplasm* | YOR248W	.	.	.	.	.	.	.	.	.	.	.	.	.	.	.	.	.	.	.	.	.	.	.	.	.	.	.	.	.	.	.	.	.	.	.	.	.	.	.	.	.	.	.	.	.	.	.	.
YDL242W	YDL242W ... | YDL243C	.	.	.	.	.	.	.	.	.	.	.	.	.	.	.	.	.	.	.	.	.	.	.	.	.	.	.	.	.	.	.	.	.	.	.	.	.	.	.	.	.	.	.	.	.	.	.	.
YGR065C	YGR065C ... VHT1 biotin transport biotin transporter activity plasma membrane | YGR066C	.	.	.	.	.	.	.	.	.	.	.	.	.	.	.	.	.	.	.	.	.	.	.	.	.	.	.	.	.	.	.	.	.	.	.	.	.	.	.	.	.	.	.	.	.	.	.	.
YOL104C	YOL104C ... NDJ1 synapsis* telomeric DNA binding "nuclear chromosome, telomeric regio" | YOL105C	.	.	.	.	.	.	.	.	.	.	.	.	.	.	.	.	.	.	.	.	.	.	.	.	.	.	.	.	.	.	.	.	.	.	.	.	.	.	.	.	.	.	.	.	.	.	.	.
YPR002W	YPR002W ... PDH1 propionate metabolism molecular function unknown cytoplasm* | YPR003C	.	.	.	.	.	.	.	.	.	.	.	.	.	.	.	.	.	.	.	.	.	.	.	.	.	.	.	.	.	.	.	.	.	.	.	.	.	.	.	.	.	.	.	.	.	.	.	.
YNR075C-A	YNR075C-A ... YNR075C-A biological process unknown molecular function unknown cellular component unknown | YNR075W	.	.	.	.	.	.	.	.	.	.	.	.	.	.	.	.	.	.	.	.	.	.	.	.	.	.	.	.	.	.	.	.	.	.	.	.	.	.	.	.	.	.	.	.	.	.	.	.
YOL159C	YOL159C ... YOL159C biological process unknown molecular function unknown soluble fraction | YOL159C-A	.	.	.	.	.	.	.	.	.	.	.	.	.	.	.	.	.	.	.	.	.	.	.	.	.	.	.	.	.	.	.	.	.	.	.	.	.	.	.	.	.	.	.	.	.	.	.	.
YPL075W	YPL075W ... GCR1 positive regulation of transcr DNA binding* nucleus | YPL076W	.	.	.	.	.	.	.	.	.	.	.	.	.	.	.	.	.	.	.	.	.	.	.	.	.	.	.	.	.	.	.	.	.	.	.	.	.	.	.	.	.	.	.	.	.	.	.	.
YPR009W	YPR009W ... SUT2 regulation of transcription fr specific RNA polymerase II transcrinucleus | YPR010C	.	.	.	.	.	.	.	.	.	.	.	.	.	.	.	.	.	.	.	.	.	.	.	.	.	.	.	.	.	.	.	.	.	.	.	.	.	.	.	.	.	.	.	.	.	.	.	.
YPR145W	YPR145W PAC cluster ASN1 asparagine biosynthesis asparagine synthase (glutamine-hydrcytoplasm | YPR146C	.	.	.	.	.	.	.	.	.	.	.	.	.	.	.	.	.	.	.	.	.	.	.	.	.	.	.	.	.	.	.	.	.	.	.	.	.	.	.	.	.	.	.	.	.	.	.	.
YBR248C	YBR248C ... HIS7 histidine biosynthesis* imidazoleglycerol phosphate synthasintracellular | YBR249C	.	.	.	.	.	.	.	.	.	.	.	.	.	.	.	.	.	.	.	.	.	.	.	.	.	.	.	.	.	.	.	.	.	.	.	.	.	.	.	.	.	.	.	.	.	.	.	.
YGR208W	YGR208W ... SER2 serine family amino acid biosy phosphoserine phosphatase activity cytoplasm* | YGR209C	.	.	.	.	.	.	.	.	.	.	.	.	.	.	.	.	.	.	.	.	.	.	.	.	.	.	.	.	.	.	.	.	.	.	.	.	.	.	.	.	.	.	.	.	.	.	.	.
YOR184W	YOR184W ... SER1 purine base biosynthesis* phosphoserine transaminase activitycytoplasm | YOR185C	.	.	.	.	.	.	.	.	.	.	.	.	.	.	.	.	.	.	.	.	.	.	.	.	.	.	.	.	.	.	.	.	.	.	.	.	.	.	.	.	.	.	.	.	.	.	.	.
YOR202W	YOR202W ... HIS3 histidine biosynthesis imidazoleglycerol-phosphate dehydraintracellular | YOR203W	.	.	.	.	.	.	.	.	.	.	.	.	.	.	.	.	.	.	.	.	.	.	.	.	.	.	.	.	.	.	.	.	.	.	.	.	.	.	.	.	.	.	.	.	.	.	.	.
YMR096W	YMR096W ... SNZ1 pyridoxine metabolism* protein binding cellular component unknown | YMR097C	.	.	.	.	.	.	.	.	.	.	.	.	.	.	.	.	.	.	.	.	.	.	.	.	.	.	.	.	.	.	.	.	.	.	.	.	.	.	.	.	.	.	.	.	.	.	.	.
YBL098W	YBL098W ... BNA4 NAD biosynthesis kynurenine 3-monooxygenase activitymitochondrion | YBL099W	.	.	.	.	.	.	.	.	.	.	.	.	.	.	.	.	.	.	.	.	.	.	.	.	.	.	.	.	.	.	.	.	.	.	.	.	.	.	.	.	.	.	.	.	.	.	.	.
YOL154W	YOL154W ... ZPS1 biological process unknown molecular function unknown cell wall (sensu Fungi)* | YOL155C	.	.	.	.	.	.	.	.	.	.	.	.	.	.	.	.	.	.	.	.	.	.	.	.	.	.	.	.	.	.	.	.	.	.	.	.	.	.	.	.	.	.	.	.	.	.	.	.
YIL117C	YIL117C ... PRM5 conjugation with cellular fusi molecular function unknown integral to membrane | YIL118W	.	.	.	.	.	.	.	.	.	.	.	.	.	.	.	.	.	.	.	.	.	.	.	.	.	.	.	.	.	.	.	.	.	.	.	.	.	.	.	.	.	.	.	.	.	.	.	.
YAL037C-A	YAL037C-A ... YAL037C-A biological process unknown molecular function unknown cellular component unknown | YAL037W	.	.	.	.	.	.	.	.	.	.	.	.	.	.	.	.	.	.	.	.	.	.	.	.	.	.	.	.	.	.	.	.	.	.	.	.	.	.	.	.	.	.	.	.	.	.	.	.
YOR375C	YOR375C ... GDH1 glutamate biosynthesis glutamate dehydrogenase (NADP+) actcytoplasm* | YOR376W	.	.	.	.	.	.	.	.	.	.	.	.	.	.	.	.	.	.	.	.	.	.	.	.	.	.	.	.	.	.	.	.	.	.	.	.	.	.	.	.	.	.	.	.	.	.	.	.
[truncated: 16 more columns]

## Sheet: Legend
Enrichment of each TF target list ("comparison cluster") was scored for genes in each cluster from Fig 5A (Query cluster), scoring the probability (p-value) of getting the observed number or more genes in the query cluster by chance
Tab 1	Enrichment stats
Query Cluster	Cluster shown in Fig 5A
Comparison Cluster	TF targets as provided by Yeastract
pvalue	probability of the observed # or more genes in each query cluster
Bonferroni pval (184 tests)	Bonferroni pval (184 tests)
B&H_FDR	Benhamini & Hochberg FDR as calculated in R
# genes in the overlap
# genes in Query Cluster
Total # of genes in Comparison Cluster
Total genes in datafile
Tab 2	Fig5_Tftarget-matrix
Rows correspond to genes in Fig 5. For transcription factors whose targets are statistically significantly enriched (FDR < 0.05) in a given cluster, 1 = Yeastract evidence of direct binding, 0 = no direct evidence.
For transcription factors whose targets were not enriched in that cluster, all genes are annotated with "."
