# Supplementary material for: The importance of regulated resource reallocation during dynamic environmental shifts in yeast
Source: EMBO J. 2026 Mar 11;45(8):2808–30. doi: 10.1038/s44318-026-00727-x (PMC13084002; doi:10.1038/s44318-026-00727-x)
Supplement: Supplementary file 4 — Dataset EV3 [file 44318_2026_727_MOESM4_ESM.xlsx]

## Sheet: WT & dot6tod6 mutants
cell_numb	strain	rep	Msn2_ratio_T01	Msn2_ratio_T02	Msn2_ratio_T03	Msn2_ratio_T04	Msn2_ratio_T05	Msn2_ratio_T06	Msn2_ratio_T07	Msn2_ratio_T08	Msn2_ratio_T09	Msn2_ratio_T10	Msn2_ratio_T11	Msn2_ratio_T12	Msn2_ratio_T13	Msn2_ratio_T14	Msn2_ratio_T15	Msn2_ratio_T16	Msn2_ratio_T17	Msn2_ratio_T18	Msn2_ratio_T19	Msn2_ratio_T20	Msn2_ratio_T21	Msn2_ratio_T22	Msn2_ratio_T23	Msn2_ratio_T24	Msn2_ratio_T25	Msn2_ratio_T26	Msn2_ratio_T27	Msn2_ratio_T28	Msn2_ratio_T29	Msn2_ratio_T30	Msn2_ratio_T31	Msn2_ratio_T32	Msn2_ratio_T33	Msn2_ratio_T34	Msn2_ratio_T35	Msn2_ratio_T36	Msn2_ratio_T37	Msn2_ratio_T38	Msn2_ratio_T39	Msn2_ratio_T40	Dot6_ratio_T01	Dot6_ratio_T02	Dot6_ratio_T03	Dot6_ratio_T04	Dot6_ratio_T05	Dot6_ratio_T06	Dot6_ratio_T07
1	AGY2233	1	1.09545	1.10902	1.12021	1.1155	1.10611	1.09777	1.10259	1.09279	1.08249	1.08611	1.08023	1.07878	1.07989	1.18154	1.16158	1.15903	1.12915	1.08525	1.07477	1.08662	1.0837	1.09238	1.09632	1.08823	1.09074	1.08983	1.09221	1.09382	1.09599	1.09155	1.11216	1.09945	1.10707	1.09836	1.09934	1.10431	1.12655	1.1053	1.11465	1.16003	1.1335	1.119	1.11278	1.11087	1.11465	1.1085	1.11424
2	AGY2233	1	1.08076	1.08929	1.09556	1.09036	1.09273	1.0822	1.08158	1.07391	1.12892	1.07225	1.07093	1.06998	1.06741	1.153	1.1928	1.18446	1.11631	1.10551	1.08151	1.07615	1.07555	1.07357	1.07064	1.06976	1.07598	1.07619	1.0787	1.07485	1.08133	1.07997	1.07629	1.07805	1.07835	1.17253	1.08358	1.12048	1.0763	1.07829	1.08082	1.07629	1.08764	1.08174	1.08168	1.08327	1.08581	1.0842	1.08345
3	AGY2233	1	1.08662	1.0777	1.0802	1.07948	1.08521	1.07048	1.07171	1.06823	1.06241	1.06991	1.06973	1.0714	1.07168	1.27933	1.29086	1.25789	1.20865	1.22637	1.19436	1.1758	1.23302	1.16852	1.19268	1.19881	1.20343	1.22732	1.288	1.24019	1.27918	1.25729	1.23812	1.22695	1.19482	1.18914	1.16682	1.16167	1.15927	1.16181	1.16707	1.17005	1.13446	1.11432	1.10418	1.10625	1.10467	1.09738	1.09738
4	AGY2233	1	1.0608	1.06671	1.08441	1.09327	1.09228	1.13268	1.09416	1.07797	1.08286	1.10231	1.06737	1.06714	1.07334	1.10876	1.10262	1.10725	1.09868	1.10404	1.08776	1.1027	1.1028	1.17842	1.09104	1.07706	1.07698	1.08223	1.0813	1.1108	1.09017	1.07989	1.08484	1.08992	1.0848	1.09888	1.08627	1.08771	1.09326	1.09328	1.08431	1.08571	1.08511	1.07754	1.09711	1.08844	1.08714	1.09176	1.08343
5	AGY2233	1	1.09466	1.08482	1.11362	1.10454	1.10286	1.09482	1.10208	1.09556	1.09553	1.09693	1.09658	1.09626	1.1033	1.23844	1.26279	1.20739	1.20066	1.2028	1.18898	1.20606	1.2197	1.25985	1.25795	1.25157	1.25534	1.28662	1.30137	1.30386	1.27389	1.24171	1.22135	1.22185	1.19861	1.19346	1.1754	1.19754	1.2013	1.19697	1.20676	1.19127	1.10687	1.09289	1.08891	1.08661	1.08142	1.08195	1.08573
6	AGY2234	1	1.0737	1.07209	1.0758	1.07713	1.07292	1.07313	1.07794	1.06651	1.06844	1.0723	1.06723	1.06268	1.06403	1.18673	1.17021	1.16919	1.15391	1.07232	1.06691	1.06835	1.06218	1.06139	1.05818	1.05393	1.05475	1.05175	1.05726	1.0585	1.05828	1.05762	1.05873	1.06113	1.06283	1.06122	1.06107	1.0617	1.05995	1.06614	1.06581	1.0683	1.06461	1.06047	1.05287	1.05441	1.05392	1.05896	1.05978
7	AGY2233	1	1.07924	1.08834	1.08378	1.08493	1.08313	1.09138	1.08841	1.09146	1.10504	1.10048	1.10041	1.10387	1.09778	1.2094	1.23664	1.22091	1.20043	1.1362	1.12656	1.1588	1.13642	1.16997	1.15132	1.10174	1.13198	1.11132	1.12326	1.16041	1.20192	1.13905	1.15289	1.13931	1.1542	1.12595	1.14719	1.13742	1.14509	1.13763	1.18295	1.16225	1.10519	1.10398	1.09931	1.10093	1.10567	1.10002	1.1104
8	AGY2234	1	1.0664	1.06399	1.06626	1.06267	1.06392	1.06369	1.06851	1.06318	1.06462	1.06443	1.06771	1.05841	1.05605	1.11028	1.11542	1.11544	1.12358	1.13456	1.07987	1.06721	1.06069	1.07301	1.06459	1.06894	1.06665	1.06879	1.06719	1.06677	1.0663	1.06287	1.07024	1.07643	1.08271	1.11727	1.10062	1.10083	1.14476	1.06357	1.11145	1.0711	1.0802	1.07457	1.07083	1.07064	1.06696	1.06638	1.07116
9	AGY2233	1	1.08559	1.09595	1.09183	1.09221	1.09023	1.09395	1.09611	1.09906	1.12284	1.11525	1.11465	1.15717	1.17652	1.28749	1.35494	1.34739	1.34928	1.34676	1.303	1.30458	1.2808	1.34814	1.29656	1.26116	1.21196	1.19641	1.1873	1.18314	1.1661	1.15413	1.16147	1.1749	1.18073	1.20018	1.18475	1.20955	1.19225	1.20394	1.20386	1.20147	1.15162	1.13275	1.11614	1.11815	1.11527	1.11442	1.11322
10	AGY2233	1	1.10821	1.10004	1.09449	1.10745	1.09569	1.09652	1.09395	1.09046	1.08664	1.09315	1.09337	1.08845	1.1036	1.26427	1.30853	1.28168	1.22014	1.21083	1.16251	1.16319	1.18626	1.17932	1.16785	1.18686	1.1982	1.18726	1.16537	1.17477	1.22829	1.21941	1.20976	1.18915	1.19423	1.15631	1.14404	1.13927	1.14222	1.14725	1.15346	1.15437	1.16294	1.12341	1.11061	1.12322	1.1216	1.11753	1.13799
11	AGY2234	1	1.11758	1.10585	1.10267	1.10552	1.10392	1.10075	1.09434	1.0938	1.08442	1.08239	1.077	1.0785	1.08711	1.30772	1.38919	1.34824	1.28079	1.0871	1.13198	1.09682	1.08915	1.07724	1.07364	1.0823	1.08767	1.08462	1.08661	1.08066	1.08523	1.08206	1.08807	1.09304	1.08314	1.08207	1.09277	1.10065	1.09084	1.0869	1.10694	1.08549	1.08944	1.07644	1.07496	1.07577	1.07263	1.07604	1.07184
12	AGY2233	1	1.09479	1.09669	1.09225	1.08842	1.09594	1.08586	1.08545	1.08363	1.08673	1.08054	1.08512	1.07688	1.07371	1.33638	1.36978	1.25184	1.13244	1.11724	1.11167	1.09735	1.09778	1.10073	1.09319	1.13195	1.08998	1.13056	1.09817	1.09969	1.15995	1.09884	1.11648	1.1552	1.09842	1.10044	1.17813	1.13003	1.12265	1.12727	1.13877	1.12881	1.11883	1.10603	1.09859	1.09258	1.09904	1.09661	1.09794
13	AGY2233	1	1.08909	1.09203	1.08524	1.08847	1.08554	1.07674	1.08618	1.09184	1.0765	1.07191	1.09366	1.10294	1.08771	1.25168	1.25447	1.24074	1.24405	1.17288	1.10827	1.1079	1.145	1.08284	1.07445	1.0899	1.08609	1.0798	1.08175	1.07865	1.09648	1.08655	1.08345	1.08915	1.10678	1.10794	1.09645	1.08025	1.09811	1.09564	1.09072	1.09104	1.15292	1.11877	1.10119	1.09594	1.09133	1.0896	1.09434
14	AGY2233	1	1.08534	1.08736	1.09386	1.08625	1.07889	1.07781	1.07884	1.0803	1.07402	1.07812	1.07271	1.06889	1.07264	1.15297	1.16234	1.16126	1.15247	1.14338	1.10579	1.10889	1.09524	1.10045	1.08909	1.1066	1.09841	1.10319	1.11709	1.10625	1.12164	1.13263	1.15983	1.15428	1.18917	1.19776	1.18891	1.18403	1.24934	1.22754	1.23469	1.16825	1.12965	1.10417	1.10643	1.10878	1.10641	1.10083	1.11021
15	AGY2233	1	1.13288	1.15843	1.18216	1.20516	1.12346	1.11647	1.12663	1.13559	1.14239	1.14013	1.16501	1.16798	1.14411	1.22914	1.25126	1.20865	1.20733	1.22115	1.19109	1.18558	1.19161	1.18833	1.16859	1.19819	1.18066	1.19314	1.17918	1.18116	1.17996	1.17436	1.17574	1.17703	1.16062	1.17475	1.16799	1.16211	1.17393	1.16803	1.16933	1.15259	1.17204	1.13728	1.11622	1.11701	1.09251	1.09803	1.10769
16	AGY2233	1	1.12614	1.13217	1.1312	1.11419	1.11751	1.11204	1.10588	1.10731	1.09265	1.09359	1.08294	1.08672	1.08129	1.24109	1.28249	1.24232	1.1683	1.13255	1.11574	1.09797	1.10049	1.12095	1.10163	1.10788	1.13746	1.10833	1.10424	1.10591	1.10879	1.10443	1.1201	1.11041	1.11491	1.11633	1.12044	1.11605	1.12017	1.11825	1.15629	1.10904	1.13757	1.15374	1.13157	1.13458	1.12566	1.12708	1.12642
17	AGY2233	1	1.09728	1.10353	1.09401	1.09592	1.08793	1.08449	1.089	1.0877	1.0808	1.08078	1.08021	1.08021	1.07916	1.23192	1.19934	1.16594	1.14442	1.17971	1.13711	1.13754	1.10404	1.09155	1.11012	1.14653	1.11117	1.15748	1.17529	1.0867	1.10851	1.08902	1.09322	1.08756	1.09125	1.09046	1.0931	1.08826	1.09558	1.10288	1.1017	1.09679	1.13863	1.11911	1.10931	1.1017	1.10164	1.10412	1.11173
18	AGY2233	1	1.09945	1.10218	1.10139	1.09993	1.09988	1.08956	1.09252	1.08839	1.08636	1.0826	1.07363	1.08277	1.09084	1.18426	1.14283	1.15985	1.17032	1.12534	1.11969	1.11981	1.12494	1.10668	1.11353	1.11325	1.12966	1.12278	1.12644	1.13715	1.15105	1.13885	1.1345	1.13508	1.12901	1.14536	1.13423	1.13376	1.13743	1.14156	1.14258	1.14635	1.14845	1.12725	1.11599	1.12172	1.11859	1.12138	1.13293
19	AGY2233	1	1.10247	1.09192	1.10028	1.09557	1.08701	1.08668	1.08554	1.08508	1.07651	1.07818	1.07661	1.0869	1.08154	1.1489	1.13856	1.11946	1.10898	1.10474	1.09266	1.09401	1.08261	1.08411	1.08467	1.08089	1.08674	1.08574	1.08232	1.08734	1.12196	1.09534	1.08259	1.08205	1.07644	1.08106	1.08275	1.09081	1.09668	1.09645	1.0941	1.11191	1.12842	1.10066	1.09819	1.09497	1.0835	1.08198	1.0988
20	AGY2233	1	1.07964	1.07648	1.09032	1.08043	1.07004	1.07428	1.08435	1.07672	1.07379	1.07505	1.06645	1.07149	1.08066	1.11358	1.11893	1.13031	1.12518	1.09157	1.08848	1.08441	1.08299	1.08482	1.08032	1.08825	1.07995	1.09482	1.08329	1.08989	1.09302	1.10385	1.10969	1.10973	1.10871	1.09605	1.10524	1.09223	1.11133	1.10588	1.11153	1.10905	1.09294	1.09488	1.09991	1.09415	1.08605	1.09075	1.09718
21	AGY2233	1	1.12636	1.09602	1.13653	1.16901	1.15886	1.15038	1.14831	1.15197	1.15141	1.15861	1.16265	1.14832	1.15242	1.18244	1.17033	1.19116	1.17196	1.16099	1.16313	1.16373	1.1514	1.15355	1.13948	1.13733	1.12105	1.12485	1.12285	1.11435	1.10952	1.10785	1.10701	1.10671	1.11854	1.10312	1.10865	1.10459	1.10258	1.10539	1.11278	1.10837	1.12935	1.08584	1.07666	1.07292	1.07329	1.06779	1.06459
22	AGY2233	1	1.04813	1.04877	1.05286	1.04705	1.04342	1.04386	1.0431	1.04192	1.04288	1.04656	1.0429	1.04638	1.04911	1.04823	1.05424	1.05085	1.04694	1.04617	1.05177	1.05366	1.05736	1.05334	1.05627	1.05525	1.06054	1.06816	1.06757	1.06962	1.07707	1.07416	1.075	1.08189	1.07676	1.07821	1.06441	1.08547	1.08428	1.07918	1.07885	1.08435	1.06123	1.05648	1.06026	1.05573	1.04255	1.04933	1.05303
23	AGY2233	1	1.06358	1.06605	1.05982	1.06767	1.06428	1.05712	1.05996	1.06499	1.05844	1.05989	1.05713	1.05593	1.05969	1.30704	1.34183	1.25879	1.2519	1.17468	1.06366	1.06412	1.06686	1.06559	1.06068	1.07001	1.09825	1.08038	1.07885	1.07425	1.07035	1.06972	1.07307	1.06346	1.06834	1.07068	1.06814	1.07147	1.07215	1.07389	1.07986	1.07142	1.1088	1.08669	1.07398	1.07864	1.07586	1.07825	1.07786
24	AGY2233	1	1.13078	1.12753	1.1266	1.12834	1.13193	1.11749	1.11821	1.10429	1.11362	1.11702	1.13515	1.14643	1.20829	1.30203	1.3309	1.25814	1.25844	1.2677	1.27698	1.28514	1.23495	1.26129	1.2682	1.24678	1.22434	1.22858	1.19534	1.19236	1.15469	1.16656	1.16494	1.15305	1.17155	1.17743	1.176	1.17473	1.17165	1.19052	1.17666	1.1795	1.15138	1.13015	1.11252	1.11757	1.114	1.11695	1.11146
25	AGY2233	1	1.12106	1.11033	1.10402	1.102	1.10168	1.10178	1.09695	1.09188	1.08758	1.09111	1.09046	1.09054	1.12216	1.29297	1.25391	1.22655	1.13834	1.11429	1.10654	1.09969	1.09885	1.09288	1.09555	1.08876	1.0834	1.1003	1.08777	1.09228	1.1073	1.08527	1.09295	1.08292	1.08667	1.0892	1.08699	1.09019	1.09072	1.13131	1.09007	1.09752	1.14095	1.12941	1.11932	1.11581	1.11425	1.11318	1.11427
26	AGY2233	1	1.09954	1.09949	1.09646	1.08996	1.09531	1.0908	1.08392	1.07857	1.08001	1.08346	1.08433	1.08193	1.09525	1.13644	1.13656	1.14377	1.15946	1.13353	1.12421	1.13622	1.09473	1.0912	1.09979	1.09102	1.10146	1.11594	1.18941	1.18046	1.14496	1.14052	1.18716	1.17091	1.14521	1.13869	1.22736	1.23276	1.19074	1.21302	1.22301	1.22199	1.123	1.12205	1.11686	1.11187	1.11871	1.11311	1.10863
27	AGY2233	1	1.09499	1.09603	1.09085	1.09216	1.09023	1.0872	1.09138	1.09596	1.09679	1.10902	1.10376	1.10507	1.17612	1.28745	1.33325	1.29555	1.2979	1.2678	1.25823	1.28073	1.20843	1.24364	1.2445	1.23867	1.21563	1.2251	1.21153	1.20176	1.18314	1.16595	1.16222	1.15521	1.15947	1.16435	1.16042	1.16006	1.15213	1.14734	1.14012	1.12769	1.13749	1.11966	1.10402	1.10354	1.10675	1.1109	1.11658
28	AGY2234	1	1.06332	1.06432	1.06692	1.06418	1.05984	1.06703	1.06081	1.06332	1.0626	1.06584	1.07195	1.07647	1.08501	1.13796	1.1821	1.1924	1.18432	1.12575	1.10945	1.10464	1.12714	1.1023	1.09439	1.09177	1.12318	1.08487	1.07788	1.08028	1.08758	1.09056	1.09035	1.09011	1.10473	1.08574	1.08911	1.1046	1.0959	1.10084	1.09026	1.08966	1.07079	1.06374	1.06384	1.06405	1.06701	1.06873	1.06676
29	AGY2234	1	1.07059	1.0764	1.07032	1.07351	1.0606	1.06513	1.06224	1.05724	1.06117	1.06267	1.06563	1.06686	1.08346	1.12054	1.15204	1.14766	1.13627	1.08385	1.08065	1.08184	1.083	1.07815	1.07626	1.07669	1.07555	1.08316	1.07502	1.07528	1.07285	1.08193	1.09347	1.08016	1.08911	1.10735	1.13287	1.09209	1.08054	1.0863	1.09823	1.17981	1.10467	1.09328	1.08557	1.08664	1.08567	1.09092	1.08965
30	AGY2234	1	1.0694	1.07437	1.0677	1.07626	1.07374	1.0689	1.06601	1.06593	1.07113	1.06735	1.06754	1.06532	1.13168	1.2672	1.28456	1.20959	1.18915	1.15701	1.07791	1.08091	1.07868	1.09106	1.08287	1.08293	1.07907	1.08608	1.08203	1.07661	1.08569	1.07546	1.06805	1.06801	1.07669	1.09057	1.16401	1.07816	1.08648	1.16172	1.24571	1.08313	1.08241	1.0866	1.08294	1.08179	1.0849	1.09219	1.09919
31	AGY2233	1	1.08924	1.09597	1.10589	1.08274	1.08286	1.07841	1.07098	1.06589	1.07315	1.06909	1.06663	1.07953	1.09464	1.13469	1.13499	1.15714	1.14765	1.1373	1.14343	1.11814	1.10946	1.10627	1.10496	1.09426	1.08628	1.08151	1.08154	1.07631	1.07044	1.07024	1.07221	1.10617	1.09524	1.11448	1.10282	1.08618	1.08597	1.08112	1.08383	1.0799	1.11511	1.09035	1.07905	1.0744	1.07882	1.06467	1.07024
32	AGY2233	1	1.09156	1.09528	1.09225	1.08788	1.10123	1.11143	1.09656	1.11824	1.1386	1.14555	1.12846	1.12442	1.19766	1.26826	1.3208	1.28789	1.27585	1.21018	1.2096	1.21595	1.17109	1.17182	1.19711	1.19282	1.1954	1.23738	1.19839	1.20952	1.17927	1.17795	1.16871	1.13249	1.13056	1.20084	1.19282	1.18212	1.18569	1.19185	1.19807	1.19792	1.13399	1.11669	1.10917	1.09975	1.11771	1.11305	1.09954
33	AGY2233	1	1.08554	1.07238	1.0923	1.09789	1.07313	1.06989	1.06923	1.07205	1.07346	1.08304	1.08241	1.07061	1.09162	1.19439	1.26256	1.25679	1.20768	1.19383	1.15512	1.08926	1.08092	1.07812	1.08019	1.08008	1.07979	1.11483	1.07986	1.07173	1.08547	1.07972	1.07846	1.07996	1.08103	1.0851	1.12442	1.11961	1.12227	1.11341	1.20568	1.09682	1.09713	1.07956	1.08181	1.07749	1.08361	1.08686	1.08679
34	AGY2233	1	1.08682	1.09111	1.08683	1.08703	1.08648	1.084	1.08436	1.08491	1.08346	1.08398	1.08564	1.08572	1.10873	1.20167	1.19501	1.16273	1.15524	1.11706	1.10189	1.10354	1.09545	1.08777	1.09069	1.09241	1.09329	1.09397	1.09349	1.10135	1.10267	1.09299	1.10099	1.10373	1.10731	1.09773	1.12401	1.0977	1.10031	1.09061	1.08757	1.09063	1.1085	1.11032	1.11113	1.10491	1.10003	1.10237	1.10877
35	AGY2234	1	1.06626	1.07317	1.06452	1.06607	1.06351	1.06519	1.06038	1.05693	1.06472	1.06383	1.06588	1.06786	1.09039	1.18308	1.22676	1.19606	1.20656	1.14676	1.08199	1.11864	1.09736	1.09077	1.07873	1.09736	1.10471	1.08723	1.08305	1.09384	1.07653	1.07623	1.07961	1.08419	1.11417	1.10058	1.15302	1.0885	1.07393	1.08121	1.07731	1.08478	1.07325	1.06582	1.06658	1.06462	1.06485	1.06722	1.07247
36	AGY2234	1	1.0687	1.07395	1.07048	1.06663	1.07588	1.06802	1.06312	1.06868	1.06569	1.10304	1.07065	1.07846	1.08521	1.27017	1.28709	1.23983	1.23738	1.22946	1.18084	1.16063	1.14845	1.08342	1.12492	1.0921	1.08642	1.12718	1.13447	1.17887	1.14444	1.13506	1.17972	1.13107	1.14737	1.1535	1.17244	1.16529	1.10855	1.10205	1.15586	1.10719	1.08	1.0742	1.07283	1.06522	1.07476	1.07316	1.0634
37	AGY2234	1	1.07189	1.06089	1.07097	1.07215	1.07085	1.06577	1.08077	1.06405	1.05016	1.06442	1.06567	1.05066	1.06593	1.10498	1.10725	1.07243	1.09173	1.08523	1.09361	1.06266	1.04922	1.05834	1.05207	1.05569	1.05491	1.05942	1.05573	1.06211	1.06227	1.06975	1.06731	1.07291	1.07465	1.0826	1.0771	1.0869	1.07129	1.07147	1.06948	1.06794	1.08662	1.06614	1.06814	1.06382	1.06913	1.07503	1.07084
38	AGY2234	1	1.06333	1.06905	1.06698	1.07214	1.09445	1.06791	1.0764	1.07066	1.06233	1.07372	1.06321	1.06524	1.07673	1.10054	1.09842	1.12213	1.10635	1.11276	1.10969	1.07951	1.07126	1.07996	1.08267	1.07878	1.08249	1.08552	1.08104	1.08428	1.08611	1.08454	1.08434	1.09006	1.08691	1.08713	1.08821	1.09304	1.09112	1.09675	1.08527	1.09997	1.06554	1.0944	1.09131	1.0899	1.0986	1.11046	1.12232
39	AGY2234	1	1.08135	1.07152	1.07439	1.07158	1.066	1.06928	1.07032	1.06071	1.07269	1.09296	1.08905	1.07317	1.08128	1.25086	1.24216	1.23119	1.18445	1.09014	1.09672	1.11172	1.08497	1.0848	1.08621	1.08289	1.08571	1.09036	1.0981	1.09375	1.09101	1.12513	1.10718	1.10085	1.17163	1.13495	1.09594	1.0927	1.14465	1.14168	1.09896	1.10075	1.07867	1.06766	1.07242	1.07859	1.08154	1.08228	1.08661
40	AGY2233	1	1.2137	1.20415	1.20926	1.18291	1.11807	1.09101	1.08202	1.07955	1.08442	1.08637	1.08647	1.07915	1.11861	1.27083	1.12258	1.11958	1.10635	1.11064	1.10271	1.09861	1.09097	1.0909	1.08734	1.09302	1.09427	1.09755	1.10098	1.11645	1.11987	1.11201	1.08755	1.08153	1.08287	1.09311	1.09603	1.09834	1.08274	1.10311	1.09001	1.08895	1.15361	1.1513	1.15259	1.14551	1.10186	1.10031	1.09831
41	AGY2233	1	1.07339	1.0804	1.08551	1.07558	1.07434	1.07153	1.07236	1.07095	1.06651	1.0732	1.06283	1.065	1.106	1.21145	1.19485	1.17195	1.14852	1.12749	1.08373	1.09138	1.06847	1.09246	1.10619	1.14768	1.13998	1.19079	1.1811	1.17829	1.22193	1.20912	1.19203	1.22028	1.19909	1.20322	1.20644	1.26943	1.2628	1.28108	1.27659	1.26116	1.09594	1.09423	1.08814	1.08048	1.08275	1.08084	1.0836
42	AGY2234	1	1.07672	1.08617	1.08321	1.08206	1.09014	1.08958	1.08259	1.08655	1.07864	1.07956	1.08814	1.07281	1.09471	1.18923	1.18472	1.14473	1.09786	1.06686	1.06425	1.06389	1.04762	1.06318	1.06458	1.06605	1.07198	1.07359	1.07562	1.08612	1.08551	1.11318	1.09929	1.10076	1.09469	1.11889	1.1205	1.17313	1.18106	1.16852	1.12296	1.09432	1.10068	1.07846	1.07002	1.06708	1.07355	1.07411	1.08888
43	AGY2234	1	1.09428	1.08992	1.08803	1.08381	1.08301	1.08558	1.07662	1.07444	1.07025	1.06967	1.06427	1.06512	1.09542	1.2462	1.24986	1.1034	1.06119	1.06053	1.05855	1.06334	1.05146	1.06079	1.06217	1.0592	1.05792	1.06251	1.06528	1.05667	1.05466	1.05771	1.05149	1.0598	1.07563	1.05899	1.0668	1.06503	1.06082	1.08047	1.07365	1.05384	1.13036	1.09147	1.07424	1.06623	1.06965	1.06801	1.06574
44	AGY2233	1	1.08541	1.08269	1.07799	1.07986	1.07471	1.07892	1.08497	1.08112	1.08594	1.07797	1.08225	1.09509	1.1546	1.27549	1.31818	1.28691	1.245	1.21435	1.2729	1.31762	1.15984	1.33438	1.32877	1.30862	1.26123	1.23138	1.22478	1.21183	1.20788	1.21319	1.19716	1.18298	1.15173	1.15949	1.16231	1.15174	1.1612	1.16558	1.14945	1.14251	1.12532	1.1039	1.09772	1.08868	1.08679	1.0955	1.09814
45	AGY2234	1	1.07383	1.08546	1.09137	1.07464	1.08967	1.10014	1.08409	1.0862	1.10476	1.10883	1.10396	1.08199	1.09977	1.18603	1.18835	1.16469	1.0917	1.10093	1.08767	1.08196	1.06305	1.07899	1.08785	1.08516	1.08361	1.08877	1.08475	1.08862	1.08847	1.09917	1.09028	1.08921	1.09087	1.09075	1.08556	1.08039	1.08109	1.08489	1.08814	1.08635	1.08385	1.08463	1.07633	1.06762	1.09998	1.10189	1.10709
46	AGY2234	1	1.05404	1.06464	1.07402	1.07406	1.07117	1.07015	1.06591	1.06396	1.06497	1.06591	1.0633	1.05985	1.10125	1.19515	1.23892	1.22172	1.20741	1.22835	1.08242	1.07405	1.05213	1.07792	1.07227	1.07222	1.10019	1.07688	1.07022	1.07358	1.0731	1.07555	1.06866	1.07308	1.0796	1.08285	1.1252	1.06627	1.07222	1.06576	1.06388	1.08445	1.07656	1.07779	1.07829	1.07863	1.08294	1.0874	1.08665
47	AGY2233	1	1.07539	1.09178	1.12899	1.12915	1.12729	1.13331	1.14527	1.13761	1.12394	1.12921	1.13976	1.12976	1.16925	1.18942	1.19735	1.17298	1.19628	1.1415	1.13777	1.14138	1.10787	1.1407	1.14488	1.13584	1.13729	1.1356	1.14269	1.12277	1.15276	1.13561	1.12197	1.14668	1.14164	1.14758	1.14726	1.14247	1.14803	1.1385	1.13212	1.12992	1.09028	1.09181	1.08505	1.08447	1.0833	1.09173	1.09328
48	AGY2234	1	1.06039	1.07263	1.07334	1.06296	1.06562	1.05863	1.05931	1.06391	1.06804	1.05603	1.06285	1.06343	1.11942	1.21766	1.26088	1.22855	1.13397	1.15162	1.10798	1.07253	1.05771	1.07671	1.08312	1.07049	1.07398	1.06442	1.06698	1.06719	1.06193	1.07179	1.05706	1.13299	1.07243	1.06305	1.06817	1.07129	1.07488	1.08923	1.07587	1.07711	1.07956	1.08642	1.07828	1.07202	1.06938	1.06803	1.07865
49	AGY2234	1	1.05575	1.06249	1.06765	1.0542	1.05173	1.05154	1.05319	1.05736	1.05825	1.05509	1.05545	1.05261	1.1106	1.14562	1.19467	1.15757	1.09903	1.07564	1.05987	1.0603	1.05026	1.05254	1.05462	1.05939	1.05942	1.05929	1.0615	1.05978	1.05741	1.05981	1.0649	1.06321	1.07073	1.05916	1.06597	1.07967	1.06236	1.05671	1.05659	1.06357	1.07304	1.06317	1.06025	1.05676	1.05811	1.0643	1.07187
50	AGY2234	1	1.07699	1.06476	1.0653	1.06203	1.06014	1.06324	1.12493	1.11273	1.06044	1.05863	1.05294	1.0529	1.08355	1.12398	1.1277	1.09959	1.12968	1.06831	1.07482	1.0632	1.06267	1.06099	1.06393	1.0616	1.07221	1.06777	1.06712	1.06513	1.08336	1.0704	1.07335	1.0821	1.10598	1.09511	1.12353	1.0611	1.06712	1.06649	1.06514	1.06198	1.08183	1.06404	1.06471	1.07131	1.06783	1.06868	1.06635
51	AGY2234	1	1.08458	1.0989	1.08622	1.09091	1.0842	1.0858	1.11761	1.08876	1.1244	1.07645	1.08454	1.08565	1.16562	1.24924	1.27644	1.3204	1.25758	1.22049	1.22975	1.19847	1.16602	1.17284	1.115	1.07552	1.07416	1.08554	1.06986	1.07285	1.06716	1.06926	1.07273	1.09255	1.09229	1.10279	1.11728	1.13657	1.13431	1.09978	1.1393	1.07359	1.06234	1.06708	1.07232	1.07061	1.0709	1.0859	1.08912
52	AGY2234	1	1.05748	1.05817	1.05954	1.05685	1.05328	1.05216	1.05708	1.05301	1.06136	1.05464	1.05401	1.05344	1.12165	1.14045	1.16282	1.12798	1.1572	1.14692	1.07742	1.06075	1.05724	1.05507	1.06416	1.05274	1.05782	1.06215	1.06139	1.05853	1.05472	1.06034	1.06196	1.09849	1.0672	1.0605	1.06542	1.05762	1.06771	1.07917	1.06958	1.08058	1.07009	1.06554	1.06549	1.06571	1.06463	1.06648	1.0685
53	AGY2233	1	1.06577	1.0613	1.06376	1.06072	1.05695	1.06518	1.06029	1.05892	1.05844	1.05998	1.05592	1.05785	1.13582	1.2502	1.21286	1.16041	1.16686	1.10186	1.084	1.07192	1.0702	1.06872	1.07616	1.06799	1.07048	1.07205	1.07314	1.07486	1.07509	1.07832	1.07749	1.07277	1.07331	1.07919	1.08896	1.07658	1.07207	1.07089	1.06837	1.06606	1.07811	1.05486	1.05389	1.05863	1.05736	1.06249	1.07161
54	AGY2233	1	1.07932	1.08544	1.08246	1.073	1.07309	1.10964	1.07738	1.06811	1.07348	1.07072	1.06961	1.06687	1.14492	1.25104	1.24849	1.23051	1.19107	1.08709	1.0827	1.08517	1.08363	1.08352	1.08012	1.08691	1.09105	1.08949	1.08753	1.08721	1.08063	1.08414	1.07926	1.0827	1.0841	1.08137	1.07474	1.08642	1.09289	1.0857	1.08037	1.08051	1.10727	1.08154	1.07914	1.07334	1.07457	1.07284	1.07591
55	AGY2233	1	1.13566	1.12807	1.12895	1.12924	1.11754	1.11509	1.11558	1.11803	1.10819	1.104	1.10565	1.09071	1.26466	1.31298	1.24012	1.14047	1.13445	1.12306	1.10315	1.09786	1.09191	1.09004	1.09223	1.09574	1.09763	1.09627	1.10473	1.10845	1.10152	1.10589	1.09429	1.1536	1.13855	1.14114	1.11397	1.11804	1.12101	1.115	1.11987	1.12196	1.11587	1.10705	1.11332	1.12024	1.10476	1.11856	1.1176
56	AGY2233	1	1.08011	1.07737	1.07326	1.0742	1.0737	1.06657	1.06273	1.06196	1.06259	1.06322	1.06614	1.06401	1.11735	1.12592	1.12572	1.11974	1.08696	1.07319	1.06978	1.06897	1.07123	1.06967	1.07276	1.07102	1.0731	1.0728	1.07781	1.10854	1.08037	1.086	1.08597	1.09601	1.09711	1.08878	1.09214	1.09128	1.09203	1.08956	1.09662	1.09931	1.11333	1.09789	1.08778	1.08203	1.07955	1.07557	1.07329
57	AGY2233	1	1.10085	1.10097	1.10366	1.10085	1.09778	1.09921	1.10303	1.09998	1.10243	1.10507	1.11596	1.16232	1.23003	1.2869	1.34251	1.31798	1.34166	1.29474	1.29751	1.28573	1.2408	1.25697	1.25412	1.23786	1.22655	1.2042	1.16712	1.13362	1.1333	1.12118	1.10711	1.13861	1.14854	1.14026	1.14679	1.15246	1.16581	1.14633	1.15462	1.16076	1.15152	1.12967	1.11468	1.12104	1.10285	1.11235	1.11285
58	AGY2234	1	1.06658	1.06923	1.08885	1.06635	1.05942	1.059	1.0596	1.06262	1.05457	1.06061	1.06502	1.06261	1.15628	1.21839	1.25838	1.22116	1.22056	1.19814	1.10387	1.13306	1.06773	1.06744	1.06798	1.06199	1.06382	1.06554	1.06164	1.06036	1.06745	1.06111	1.06462	1.07214	1.07074	1.06352	1.08189	1.06533	1.12476	1.06734	1.06674	1.07305	1.09402	1.08527	1.08419	1.08339	1.06439	1.06336	1.07003
59	AGY2234	1	1.0596	1.06343	1.05498	1.05542	1.05488	1.05719	1.05278	1.05811	1.05799	1.05977	1.05429	1.0638	1.16808	1.18654	1.22567	1.15656	1.19734	1.07662	1.06341	1.065	1.06663	1.06386	1.06297	1.0614	1.06155	1.06445	1.11253	1.06862	1.06636	1.07584	1.06643	1.06838	1.07037	1.07241	1.06874	1.06617	1.06823	1.09518	1.0636	1.06607	1.08069	1.07173	1.06666	1.06624	1.06403	1.06819	1.07233
60	AGY2233	1	1.0775	1.07473	1.07836	1.07164	1.07518	1.07509	1.07699	1.07858	1.08629	1.10077	1.10509	1.1099	1.16454	1.16733	1.19326	1.19114	1.19101	1.15354	1.14905	1.15993	1.13959	1.15541	1.15588	1.16567	1.17176	1.18539	1.16747	1.16956	1.14039	1.13552	1.11922	1.12802	1.11675	1.11074	1.10847	1.10093	1.10719	1.10582	1.10973	1.12551	1.11188	1.09607	1.09096	1.08373	1.07878	1.07945	1.0797
61	AGY2234	1	1.11879	1.09977	1.10415	1.0871	1.08859	1.08451	1.07289	1.08428	1.07823	1.0819	1.06885	1.07709	1.19546	1.24575	1.1404	1.12892	1.08277	1.07584	1.07588	1.07129	1.06894	1.07239	1.07221	1.06834	1.07128	1.07182	1.07642	1.08275	1.0743	1.07472	1.06719	1.07904	1.07738	1.07573	1.06769	1.069	1.08251	1.07475	1.07861	1.07221	1.0851	1.07032	1.06518	1.06009	1.05363	1.05592	1.05745
62	AGY2233	1	1.0895	1.0828	1.08075	1.0807	1.07266	1.07192	1.06772	1.07159	1.06464	1.06289	1.06541	1.06629	1.14365	1.2034	1.22925	1.20292	1.1817	1.09525	1.0799	1.0787	1.07491	1.07428	1.07857	1.07914	1.08088	1.08443	1.08347	1.10212	1.08862	1.08617	1.07545	1.09107	1.09701	1.09584	1.10174	1.14484	1.10717	1.09357	1.10024	1.1088	1.1234	1.10947	1.09034	1.09484	1.07784	1.07483	1.0817
63	AGY2233	1	1.08935	1.08231	1.0891	1.08201	1.08051	1.07556	1.07181	1.06804	1.06325	1.06227	1.06518	1.06858	1.1219	1.12783	1.12746	1.11117	1.10538	1.11224	1.11058	1.12137	1.10981	1.12039	1.13471	1.12733	1.15654	1.14616	1.14545	1.13993	1.15232	1.14942	1.1265	1.15739	1.14075	1.12588	1.12475	1.11591	1.11353	1.1029	1.09509	1.0976	1.12296	1.103	1.09236	1.08765	1.07659	1.07575	1.07929
64	AGY2233	1	1.08624	1.07145	1.09561	1.07531	1.08043	1.07682	1.07565	1.07993	1.06788	1.07503	1.0679	1.07129	1.1699	1.23488	1.18631	1.16783	1.16952	1.08637	1.08284	1.07896	1.07915	1.0794	1.08	1.0805	1.08311	1.08188	1.087	1.07693	1.07843	1.08612	1.07411	1.15962	1.09874	1.10504	1.11245	1.08728	1.08412	1.08648	1.093	1.09268	1.08112	1.07178	1.07618	1.06603	1.058	1.06169	1.06384
65	AGY2233	1	1.11774	1.11367	1.10486	1.10686	1.1071	1.09858	1.09602	1.1018	1.10037	1.12552	1.15663	1.17506	1.29678	1.34828	1.41039	1.45016	1.3836	1.3563	1.31686	1.29311	1.26031	1.29534	1.2753	1.23299	1.22046	1.21085	1.17267	1.1454	1.14146	1.1357	1.12518	1.13725	1.12381	1.1188	1.12291	1.12556	1.12678	1.12979	1.13828	1.13518	1.1409	1.12402	1.10532	1.11678	1.10182	1.11539	1.11178
66	AGY2233	1	1.10812	1.09205	1.11346	1.106	1.10005	1.10009	1.1005	1.10132	1.10428	1.10897	1.13097	1.12865	1.21266	1.21266	1.22556	1.2215	1.23431	1.18684	1.17658	1.17097	1.14696	1.18637	1.18551	1.17213	1.15731	1.13606	1.13196	1.126	1.12332	1.10957	1.09893	1.10956	1.11122	1.10399	1.10497	1.10784	1.1119	1.11691	1.12863	1.13226	1.10802	1.09486	1.09591	1.08848	1.0813	1.0836	1.08883
67	AGY2234	1	1.07504	1.06633	1.06411	1.0655	1.05859	1.05971	1.06088	1.06242	1.0648	1.06359	1.06317	1.06702	1.12053	1.16683	1.29491	1.18446	1.31481	1.17513	1.09986	1.08592	1.1107	1.07394	1.0664	1.06806	1.06452	1.05893	1.0689	1.06464	1.05838	1.05814	1.06323	1.07966	1.06781	1.06198	1.06366	1.06454	1.07255	1.11512	1.06711	1.12091	1.08763	1.07909	1.0658	1.07313	1.06237	1.06379	1.06557
68	AGY2234	1	1.06368	1.0663	1.07916	1.06331	1.05652	1.05498	1.05236	1.05923	1.05683	1.05544	1.05678	1.0558	1.1681	1.17332	1.21728	1.1928	1.1555	1.07671	1.06696	1.06525	1.06344	1.0606	1.06133	1.0713	1.05985	1.06348	1.05757	1.06141	1.05725	1.06504	1.07475	1.12033	1.06826	1.06623	1.0636	1.06434	1.06008	1.08062	1.08359	1.06492	1.07375	1.07094	1.06411	1.06685	1.06249	1.06434	1.06571
69	AGY2233	1	1.06627	1.05717	1.05691	1.05454	1.0478	1.04926	1.05039	1.05511	1.05621	1.056	1.05837	1.06732	1.08002	1.0813	1.09227	1.08896	1.10021	1.0776	1.08109	1.08966	1.07662	1.07813	1.07493	1.06924	1.0795	1.08119	1.07446	1.07548	1.07248	1.07732	1.07774	1.09446	1.0859	1.08094	1.11062	1.09614	1.11624	1.10398	1.12001	1.16503	1.08618	1.06583	1.06853	1.06604	1.05455	1.06322	1.06188
70	AGY2234	1	1.06513	1.05594	1.0565	1.05315	1.05787	1.06371	1.05302	1.05274	1.07528	1.05682	1.07728	1.06183	1.20634	1.25805	1.26708	1.23619	1.2117	1.12693	1.05662	1.05649	1.05633	1.05417	1.07673	1.06028	1.05995	1.05774	1.06761	1.06361	1.06058	1.06373	1.057	1.06714	1.07147	1.06731	1.06627	1.08003	1.07275	1.06782	1.07286	1.07591	1.06478	1.05671	1.05865	1.05453	1.05807	1.05808	1.05669
71	AGY2233	1	1.09126	1.09261	1.09139	1.09621	1.09068	1.09147	1.09244	1.08751	1.07908	1.08176	1.08343	1.08268	1.2446	1.33566	1.21479	1.20959	1.20486	1.093	1.08012	1.0848	1.0779	1.07835	1.09198	1.09025	1.08722	1.16155	1.08885	1.08128	1.07849	1.08235	1.07499	1.08513	1.09059	1.08848	1.09614	1.09337	1.08572	1.0903	1.08436	1.08147	1.10563	1.10427	1.10861	1.10534	1.08611	1.09821	1.10307
72	AGY2233	1	1.0927	1.084	1.09086	1.09283	1.08554	1.08592	1.08069	1.08728	1.08228	1.08938	1.09483	1.15323	1.27932	1.34799	1.34444	1.32743	1.32696	1.3137	1.33059	1.32348	1.31409	1.32579	1.32066	1.26655	1.24361	1.22042	1.18935	1.18327	1.18033	1.17704	1.16607	1.17566	1.18969	1.19797	1.18326	1.18536	1.18086	1.18797	1.19262	1.18322	1.13893	1.11513	1.12582	1.13057	1.12271	1.13072	1.12585
73	AGY2233	1	1.07515	1.07166	1.07333	1.06425	1.06238	1.05991	1.0596	1.06197	1.05599	1.05994	1.06059	1.05702	1.14053	1.19447	1.19894	1.18111	1.17551	1.10971	1.0699	1.06735	1.06362	1.06711	1.06835	1.07796	1.0739	1.07016	1.07827	1.08684	1.06935	1.07143	1.06784	1.09073	1.08955	1.09493	1.09482	1.07263	1.0804	1.07983	1.0828	1.08448	1.09965	1.08007	1.07378	1.06986	1.0618	1.06644	1.06771
74	AGY2233	1	1.08298	1.0825	1.07937	1.07688	1.076	1.06944	1.07556	1.07987	1.06831	1.07317	1.07379	1.07134	1.17238	1.22824	1.23591	1.21928	1.13299	1.11473	1.10017	1.10262	1.11771	1.15653	1.11852	1.15497	1.18854	1.16183	1.21173	1.21791	1.22959	1.20893	1.20512	1.20025	1.22543	1.21726	1.1861	1.15457	1.13239	1.11494	1.11773	1.12611	1.10623	1.0992	1.08972	1.0877	1.07787	1.08094	1.07647
75	AGY2233	1	1.08199	1.08062	1.08234	1.08652	1.07112	1.07268	1.07608	1.07824	1.07517	1.07768	1.07765	1.07932	1.18382	1.28107	1.22584	1.17698	1.16969	1.11853	1.11677	1.19016	1.11506	1.10475	1.12584	1.13984	1.12302	1.18162	1.24821	1.2615	1.23814	1.20299	1.22538	1.31852	1.32968	1.30821	1.27833	1.25428	1.27811	1.27077	1.27949	1.28483	1.0915	1.09345	1.09474	1.09702	1.08103	1.10255	1.1019
76	AGY2234	1	1.06628	1.05592	1.05813	1.06969	1.05194	1.05893	1.05943	1.05686	1.05523	1.05464	1.05451	1.05596	1.11357	1.12816	1.17665	1.11638	1.09134	1.06343	1.06193	1.07928	1.06326	1.06854	1.06677	1.06579	1.06958	1.06424	1.06918	1.07394	1.07652	1.07349	1.06384	1.0876	1.07658	1.08676	1.06874	1.07536	1.10076	1.08659	1.07976	1.07859	1.05951	1.05471	1.05747	1.06275	1.05544	1.06663	1.067
77	AGY2234	1	1.05191	1.05296	1.05137	1.05295	1.05185	1.05036	1.05014	1.05629	1.05143	1.0546	1.04795	1.05239	1.10846	1.13047	1.13703	1.11616	1.12391	1.0866	1.05942	1.06486	1.0576	1.06433	1.06906	1.06202	1.08988	1.06161	1.06702	1.06411	1.08312	1.0627	1.05873	1.07611	1.06684	1.06245	1.06646	1.07786	1.10382	1.0845	1.07143	1.07443	1.07108	1.08199	1.07247	1.07611	1.06744	1.06688	1.06458
78	AGY2234	1	1.09182	1.07843	1.08492	1.08603	1.0746	1.07229	1.07368	1.06912	1.0699	1.06889	1.06586	1.06344	1.11571	1.12418	1.14539	1.10367	1.11237	1.06339	1.06278	1.06093	1.0601	1.06255	1.05712	1.07098	1.06675	1.06186	1.07036	1.05892	1.06784	1.06079	1.05543	1.07847	1.09799	1.09469	1.1238	1.10289	1.08251	1.13868	1.14098	1.14252	1.081	1.06623	1.06164	1.05931	1.05521	1.05671	1.06417
79	AGY2233	1	1.11212	1.13081	1.10989	1.1076	1.10427	1.10156	1.09087	1.08931	1.08803	1.08719	1.09118	1.08685	1.22106	1.30581	1.19609	1.2098	1.17089	1.14247	1.15991	1.16281	1.14342	1.15518	1.16059	1.14987	1.15261	1.14566	1.15856	1.18977	1.19848	1.18156	1.17991	1.15946	1.16224	1.14229	1.14749	1.17133	1.16867	1.1858	1.17816	1.18079	1.16611	1.14146	1.1374	1.13528	1.1367	1.12875	1.13035
80	AGY2233	1	1.16575	1.16645	1.15775	1.23242	1.19876	1.22052	1.18165	1.21308	1.19901	1.21029	1.23611	1.21551	1.33311	1.40027	1.36762	1.34658	1.3454	1.31966	1.31448	1.29455	1.29479	1.28627	1.27007	1.26399	1.27758	1.26102	1.27249	1.26302	1.27047	1.25314	1.25618	1.25354	1.24482	1.25131	1.23326	1.23069	1.24302	1.23866	1.23374	1.20103	1.14929	1.12644	1.10288	1.10077	1.10023	1.0929	1.09011
81	AGY2233	1	1.07632	1.07415	1.07578	1.06848	1.06853	1.05989	1.05686	1.0608	1.05383	1.05649	1.05909	1.05915	1.07419	1.08251	1.09173	1.09786	1.08909	1.10701	1.09659	1.08349	1.08127	1.10394	1.11202	1.08815	1.10523	1.0908	1.09552	1.10167	1.09406	1.09004	1.09786	1.08372	1.08801	1.07459	1.08228	1.07761	1.07033	1.07646	1.08198	1.07186	1.11194	1.09796	1.08295	1.0745	1.07154	1.06081	1.06375
82	AGY2233	1	1.0714	1.07285	1.07004	1.07294	1.06224	1.05463	1.06256	1.06499	1.05179	1.05594	1.05529	1.04947	1.09411	1.10774	1.12872	1.14661	1.09172	1.07178	1.05717	1.05295	1.05136	1.05602	1.05872	1.05206	1.05621	1.05432	1.0541	1.05472	1.05432	1.05932	1.06483	1.05967	1.06084	1.05904	1.06245	1.07151	1.06698	1.08522	1.10347	1.08035	1.09794	1.08333	1.07271	1.06692	1.06674	1.05848	1.05974
83	AGY2234	1	1.06928	1.07361	1.06276	1.06785	1.0652	1.06692	1.06216	1.06731	1.06899	1.06886	1.07155	1.06775	1.2032	1.28289	1.25241	1.21392	1.22458	1.13208	1.08243	1.07345	1.07194	1.07873	1.07294	1.07548	1.07929	1.07718	1.08215	1.08131	1.08164	1.08458	1.09459	1.09086	1.09995	1.09746	1.10671	1.09808	1.09044	1.0967	1.12089	1.07834	1.09881	1.08629	1.08198	1.08011	1.08149	1.07873	1.08113
84	AGY2234	1	1.06186	1.06383	1.09474	1.05598	1.06021	1.05824	1.05439	1.08445	1.05219	1.05289	1.04752	1.05342	1.15466	1.24806	1.19136	1.19047	1.12062	1.06836	1.06852	1.09065	1.06128	1.06133	1.06187	1.05963	1.06297	1.05621	1.06625	1.10183	1.06985	1.06579	1.0639	1.06833	1.06187	1.06468	1.06039	1.07506	1.06205	1.05851	1.06371	1.05881	1.07236	1.06477	1.06427	1.06557	1.06301	1.06336	1.0663
85	AGY2233	1	1.11468	1.10713	1.10682	1.10135	1.09967	1.09826	1.09565	1.09815	1.09081	1.09178	1.11047	1.08652	1.18649	1.21304	1.19971	1.20636	1.15151	1.19224	1.19716	1.19011	1.15895	1.18018	1.19513	1.16554	1.19068	1.15917	1.18781	1.1919	1.18156	1.18706	1.20945	1.19044	1.19926	1.17758	1.20759	1.24074	1.2279	1.22649	1.21434	1.18815	1.1289	1.1166	1.10858	1.11324	1.11304	1.10288	1.11239
86	AGY2233	1	1.09801	1.09298	1.08167	1.08425	1.07512	1.07475	1.06843	1.07464	1.08186	1.08175	1.08059	1.07509	1.19176	1.27893	1.24918	1.23795	1.15745	1.10521	1.09319	1.096	1.09578	1.14975	1.1033	1.11708	1.10306	1.24493	1.16521	1.09567	1.14543	1.11306	1.09818	1.09738	1.1025	1.09983	1.11643	1.17943	1.09457	1.09916	1.15848	1.10997	1.13104	1.09848	1.08601	1.07972	1.07205	1.07107	1.07475
87	AGY2234	1	1.06688	1.06448	1.06674	1.06604	1.06309	1.06258	1.0568	1.06461	1.07674	1.05942	1.1061	1.06613	1.1066	1.20189	1.26116	1.28085	1.22149	1.16537	1.09058	1.08286	1.12121	1.11806	1.07543	1.06906	1.07534	1.07583	1.07793	1.08466	1.09078	1.07548	1.10332	1.13326	1.11237	1.09247	1.08073	1.0807	1.09517	1.10285	1.09045	1.08237	1.08113	1.07729	1.07046	1.06986	1.07434	1.07408	1.07514
88	AGY2233	1	1.1515	1.1545	1.14215	1.23109	1.19127	1.2182	1.17471	1.21278	1.18838	1.20979	1.22591	1.21894	1.34113	1.40901	1.37555	1.35034	1.35002	1.32634	1.30978	1.29323	1.29141	1.29254	1.2726	1.27532	1.28455	1.26981	1.28266	1.2745	1.28511	1.26248	1.26791	1.26728	1.25806	1.26437	1.2384	1.23842	1.25833	1.24572	1.23713	1.20552	1.13709	1.11988	1.09583	1.09664	1.09463	1.08845	1.08639
89	AGY2233	2	1.06503	1.06746	1.06356	1.06068	1.06711	1.06405	1.06548	1.06095	1.06027	1.06722	1.0568	1.05649	1.05603	1.08732	1.09454	1.0745	1.09561	1.06538	1.0657	1.06799	1.06371	1.0689	1.06854	1.0639	1.06812	1.06928	1.0723	1.07011	1.07225	1.06671	1.07594	1.07296	1.07725	1.0723	1.06563	1.06493	1.06576	1.0719	1.07201	1.09376	1.16467	1.15427	1.16099	1.15206	1.16602	1.16114	1.16406
90	AGY2234	2	1.0924	1.09105	1.07712	1.08298	1.07578	1.08386	1.0691	1.07848	1.06983	1.08809	1.06535	1.06161	1.0616	1.22574	1.35677	1.3227	1.30047	1.32566	1.25326	1.07759	1.06601	1.0641	1.06348	1.06331	1.06434	1.0686	1.06654	1.07083	1.06536	1.07129	1.06261	1.07492	1.06624	1.07515	1.06241	1.08131	1.06471	1.06956	1.06983	1.0702	1.1041	1.11164	1.09691	1.09327	1.09047	1.08889	1.08452
91	AGY2234	2	1.06695	1.06107	1.06286	1.05468	1.06102	1.06496	1.05809	1.058	1.05682	1.05811	1.05639	1.05895	1.0582	1.12237	1.15193	1.12712	1.14932	1.14381	1.0801	1.06295	1.05709	1.07311	1.07268	1.06528	1.06265	1.08197	1.06857	1.06643	1.06741	1.06481	1.05911	1.07052	1.07493	1.10094	1.07477	1.05859	1.06465	1.06488	1.05882	1.06278	1.07423	1.06752	1.06793	1.05721	1.06118	1.06723	1.06598
92	AGY2233	2	1.07118	1.07425	1.07051	1.06408	1.06536	1.06386	1.06265	1.06332	1.06452	1.0675	1.06235	1.0645	1.06201	1.15323	1.28173	1.14193	1.12913	1.09127	1.06704	1.06884	1.06682	1.07126	1.07459	1.06644	1.0695	1.0667	1.07438	1.07115	1.07328	1.07515	1.06598	1.07597	1.07519	1.07576	1.07107	1.07332	1.073	1.06615	1.07595	1.07749	1.13686	1.15813	1.14127	1.13092	1.12976	1.12865	1.12703
93	AGY2234	2	1.07994	1.07694	1.06861	1.07197	1.07355	1.0998	1.07373	1.08537	1.11774	1.07182	1.05453	1.05522	1.05855	1.10406	1.14896	1.09588	1.09716	1.0653	1.0653	1.06696	1.06483	1.06502	1.06669	1.06138	1.0672	1.06216	1.06265	1.06371	1.06017	1.06256	1.06113	1.06216	1.06838	1.07172	1.05635	1.0606	1.065	1.067	1.10228	1.10501	1.08926	1.0813	1.07875	1.07268	1.0775	1.08117	1.07758
94	AGY2233	2	1.08353	1.08024	1.0854	1.08078	1.08912	1.09615	1.08718	1.08711	1.08587	1.07808	1.07019	1.07019	1.07208	1.13643	1.15856	1.11431	1.14894	1.10209	1.09503	1.09755	1.08418	1.08722	1.0896	1.07414	1.08307	1.08422	1.09564	1.0888	1.1035	1.10501	1.08623	1.12856	1.12985	1.10133	1.0936	1.09515	1.19568	1.08783	1.08085	1.08589	1.18324	1.16791	1.16937	1.1592	1.15717	1.19414	1.15201
95	AGY2234	2	1.13623	1.10947	1.09613	1.09111	1.13219	1.16456	1.08479	1.082	1.08201	1.07438	1.07312	1.06863	1.07367	1.25907	1.4324	1.34874	1.28216	1.23876	1.09565	1.08831	1.07553	1.08269	1.08092	1.07962	1.08337	1.07939	1.07645	1.07251	1.07094	1.08284	1.06872	1.07285	1.0835	1.09048	1.06981	1.13413	1.08605	1.08032	1.0811	1.07339	1.13192	1.10759	1.11733	1.10314	1.10697	1.0944	1.09504
96	AGY2234	2	1.07929	1.0763	1.06857	1.05758	1.06176	1.06866	1.06319	1.08145	1.07637	1.07938	1.06516	1.06934	1.06695	1.09441	1.11262	1.10257	1.14909	1.09612	1.07919	1.09487	1.07447	1.06644	1.07785	1.06483	1.06862	1.06975	1.07347	1.08608	1.07009	1.07027	1.07051	1.07682	1.09676	1.06914	1.10367	1.10057	1.15735	1.10154	1.15154	1.07199	1.07466	1.06153	1.05756	1.0564	1.06154	1.0642	1.06099
97	AGY2234	2	1.08229	1.08911	1.07652	1.06818	1.07585	1.08992	1.08141	1.07864	1.07248	1.07086	1.06498	1.05876	1.06391	1.10928	1.15843	1.12268	1.08247	1.0911	1.08616	1.07754	1.06758	1.06886	1.07062	1.06431	1.06132	1.06807	1.06732	1.07177	1.06967	1.07501	1.07447	1.09	1.08434	1.08846	1.08483	1.0754	1.07637	1.06332	1.07702	1.09492	1.11037	1.09134	1.08869	1.0819	1.08674	1.09379	1.09471
98	AGY2234	2	1.07339	1.06381	1.06667	1.05561	1.05818	1.06186	1.05597	1.05885	1.05858	1.0582	1.05995	1.0661	1.05791	1.1733	1.19362	1.13873	1.116	1.08509	1.08146	1.08334	1.06026	1.06593	1.06707	1.07919	1.07267	1.07319	1.07316	1.07327	1.07803	1.07987	1.07312	1.07511	1.07566	1.08383	1.0652	1.06923	1.08063	1.08372	1.08895	1.098	1.08844	1.06784	1.05943	1.0564	1.05927	1.06554	1.07007
99	AGY2233	2	1.09264	1.09463	1.12846	1.08918	1.09126	1.08651	1.0807	1.08266	1.08153	1.07895	1.07348	1.07888	1.07649	1.14237	1.13513	1.16316	1.15217	1.1274	1.10339	1.11873	1.11089	1.10468	1.11127	1.1002	1.11075	1.09954	1.10261	1.11291	1.11579	1.11384	1.11547	1.15665	1.12292	1.12154	1.12773	1.11504	1.13039	1.12579	1.17395	1.17348	1.2329	1.22194	1.24232	1.21829	1.254	1.24476	1.22045
100	AGY2233	2	1.0723	1.07198	1.0693	1.06662	1.06508	1.07096	1.06276	1.05892	1.06208	1.06455	1.06294	1.06102	1.05932	1.20829	1.24456	1.1808	1.2	1.21429	1.0756	1.07342	1.07297	1.06964	1.06637	1.0943	1.08311	1.07112	1.07258	1.0667	1.06909	1.08036	1.07126	1.08394	1.07547	1.07659	1.07871	1.08976	1.10655	1.11341	1.10413	1.07631	1.16497	1.14808	1.16649	1.14423	1.16185	1.12518	1.14585
101	AGY2234	2	1.10058	1.08256	1.07704	1.07711	1.08341	1.07786	1.07346	1.07783	1.07277	1.06604	1.06869	1.07325	1.07831	1.1468	1.17113	1.17782	1.14397	1.13084	1.08406	1.07653	1.07734	1.07205	1.07341	1.06369	1.07565	1.07589	1.07371	1.07651	1.07406	1.07462	1.07683	1.07709	1.07717	1.07405	1.07425	1.06716	1.07161	1.06969	1.08776	1.06442	1.07278	1.07126	1.07003	1.07069	1.06881	1.07358	1.06907
102	AGY2234	2	1.08868	1.09468	1.09294	1.08781	1.10363	1.08406	1.07444	1.06846	1.15075	1.07645	1.07881	1.06549	1.06536	1.21305	1.26246	1.26243	1.17189	1.21547	1.21207	1.07757	1.08031	1.07166	1.06921	1.06837	1.07251	1.06634	1.07091	1.06879	1.07651	1.14916	1.08094	1.08471	1.08848	1.08262	1.07561	1.07207	1.07315	1.07128	1.07276	1.07114	1.1161	1.11349	1.09369	1.09575	1.09438	1.09681	1.07688
103	AGY2234	2	1.06306	1.06819	1.07396	1.07522	1.07331	1.06146	1.05996	1.05687	1.05826	1.05685	1.0537	1.05913	1.05545	1.23511	1.24171	1.24771	1.17173	1.19653	1.08007	1.05767	1.06078	1.05782	1.06118	1.06634	1.06415	1.06879	1.07009	1.08565	1.07133	1.07313	1.06842	1.07329	1.07078	1.06966	1.06671	1.0691	1.08096	1.07839	1.0738	1.08069	1.07989	1.07758	1.06883	1.071	1.07351	1.07142	1.07284
104	AGY2234	2	1.07298	1.08352	1.06788	1.09401	1.06009	1.06358	1.06738	1.06567	1.06602	1.05845	1.05861	1.05644	1.05991	1.17573	1.22813	1.18015	1.17632	1.21791	1.13778	1.08079	1.0753	1.07253	1.06482	1.07917	1.07484	1.06812	1.06739	1.0784	1.07118	1.07712	1.07838	1.06733	1.05708	1.05723	1.06443	1.06822	1.06701	1.06948	1.07684	1.1262	1.07602	1.07378	1.06646	1.06458	1.06263	1.06005	1.06193
105	AGY2234	2	1.08119	1.07698	1.08222	1.07736	1.07512	1.07667	1.07546	1.07481	1.08136	1.08196	1.08353	1.07838	1.09227	1.31216	1.34056	1.34154	1.27207	1.25405	1.29133	1.13684	1.09274	1.07384	1.05959	1.07918	1.07199	1.0793	1.07337	1.07668	1.07752	1.08597	1.06694	1.07102	1.07949	1.07456	1.0683	1.07079	1.10228	1.08811	1.06607	1.07421	1.07866	1.07427	1.07899	1.07542	1.07005	1.06524	1.06378
106	AGY2233	2	1.07364	1.07754	1.08821	1.09928	1.0991	1.08572	1.0879	1.07649	1.07604	1.06887	1.06901	1.06616	1.07306	1.21297	1.17134	1.13154	1.17956	1.13964	1.07465	1.06259	1.07545	1.06407	1.05777	1.06688	1.07136	1.06961	1.07214	1.06901	1.06877	1.06517	1.09199	1.13655	1.06531	1.09	1.06753	1.1459	1.06495	1.06418	1.06732	1.07252	1.19044	1.16108	1.15879	1.14864	1.15376	1.13959	1.13263
107	AGY2233	2	1.1248	1.06743	1.09959	1.06839	1.06348	1.0624	1.06325	1.0586	1.05656	1.06139	1.06023	1.0604	1.06602	1.23123	1.2507	1.22595	1.1829	1.16059	1.07683	1.05719	1.05807	1.05635	1.05133	1.06418	1.05927	1.05404	1.05285	1.05566	1.05623	1.05732	1.05851	1.06699	1.05636	1.06065	1.06604	1.05547	1.05504	1.07612	1.09982	1.05632	1.1539	1.2152	1.19196	1.18857	1.12411	1.11293	1.10833
108	AGY2233	2	1.09049	1.08485	1.07933	1.07064	1.08504	1.07056	1.07284	1.06729	1.07007	1.06494	1.06875	1.06704	1.1161	1.16184	1.15622	1.15242	1.11502	1.11877	1.07652	1.07	1.08543	1.07119	1.06565	1.07508	1.06658	1.05916	1.07773	1.07044	1.07154	1.06538	1.08533	1.07813	1.0892	1.09141	1.08061	1.09331	1.0587	1.08448	1.07927	1.08445	1.24196	1.22249	1.20585	1.19222	1.18697	1.1658	1.18759
109	AGY2233	2	1.06144	1.05854	1.05817	1.06072	1.06035	1.06433	1.0568	1.05702	1.06598	1.0607	1.05734	1.05363	1.06407	1.2022	1.21613	1.19147	1.20142	1.20425	1.11233	1.05507	1.05856	1.05645	1.05389	1.11806	1.0597	1.05839	1.06113	1.05996	1.06167	1.05941	1.08258	1.06247	1.06821	1.06222	1.06757	1.06865	1.06134	1.06078	1.06205	1.0583	1.10154	1.09538	1.10697	1.18637	1.14331	1.11434	1.11112
110	AGY2234	2	1.06981	1.07021	1.07279	1.08084	1.15826	1.08721	1.06325	1.06571	1.066	1.06545	1.07974	1.0675	1.15423	1.25185	1.27379	1.18138	1.23383	1.18769	1.09715	1.14666	1.0742	1.0692	1.06466	1.06843	1.12742	1.06656	1.07343	1.07948	1.08143	1.08333	1.07671	1.09755	1.09348	1.08542	1.08642	1.09119	1.086	1.07608	1.11067	1.08913	1.09648	1.09365	1.09466	1.09387	1.08853	1.09217	1.09217
111	AGY2233	2	1.08081	1.07466	1.0775	1.08078	1.0815	1.08357	1.08539	1.07923	1.07466	1.07679	1.09396	1.06777	1.08913	1.28009	1.32357	1.29728	1.30261	1.28231	1.27809	1.10439	1.1064	1.09829	1.10301	1.11986	1.09964	1.09073	1.09322	1.08788	1.08896	1.08242	1.15408	1.10805	1.09746	1.15731	1.11392	1.1024	1.0953	1.13892	1.11068	1.09413	1.21619	1.19707	1.20962	1.20687	1.21107	1.20121	1.2046
112	AGY2234	2	1.07499	1.0753	1.0717	1.07054	1.07472	1.0701	1.06296	1.06624	1.0834	1.06254	1.06331	1.06307	1.07681	1.22612	1.27686	1.20673	1.16482	1.16273	1.16617	1.09284	1.09358	1.09835	1.06435	1.08493	1.08526	1.07859	1.07462	1.07445	1.07171	1.07404	1.09515	1.07038	1.06233	1.07333	1.08039	1.07727	1.06692	1.06838	1.06752	1.07301	1.10106	1.10534	1.09883	1.08848	1.0889	1.09223	1.0935
113	AGY2233	2	1.06967	1.0639	1.06184	1.0597	1.0613	1.05903	1.06424	1.06065	1.06738	1.05955	1.09093	1.05624	1.1068	1.19376	1.25553	1.22772	1.18537	1.13835	1.06781	1.06216	1.06171	1.0625	1.06712	1.07095	1.06477	1.06902	1.07057	1.07293	1.06943	1.06764	1.07042	1.07017	1.06782	1.0686	1.06736	1.0731	1.07138	1.07673	1.0728	1.06904	1.1562	1.14793	1.11485	1.13836	1.13875	1.11276	1.11882
114	AGY2234	2	1.07307	1.06852	1.06824	1.06752	1.06312	1.06272	1.06643	1.06977	1.06245	1.06003	1.06045	1.06275	1.10302	1.25975	1.2764	1.16591	1.15576	1.09372	1.06066	1.06443	1.06346	1.05919	1.06094	1.05829	1.06045	1.06295	1.06097	1.06253	1.06216	1.06034	1.06336	1.06363	1.05216	1.05985	1.06078	1.05773	1.06162	1.05825	1.06328	1.06458	1.06225	1.06167	1.05713	1.05926	1.05808	1.05798	1.06303
115	AGY2233	2	1.07997	1.08118	1.07769	1.08452	1.06963	1.07174	1.06744	1.06829	1.06582	1.06445	1.05968	1.06688	1.12232	1.24794	1.18934	1.17884	1.18298	1.17991	1.10799	1.09281	1.09097	1.17782	1.0947	1.09291	1.07956	1.08562	1.10768	1.10354	1.12163	1.12207	1.11935	1.09986	1.11143	1.09682	1.09802	1.10705	1.09673	1.10727	1.09887	1.09936	1.2233	1.21215	1.22234	1.20914	1.20584	1.20203	1.18686
116	AGY2234	2	1.0662	1.05602	1.052	1.05415	1.05096	1.05395	1.05502	1.05746	1.04923	1.05046	1.05024	1.0592	1.07382	1.17905	1.17382	1.17143	1.15924	1.15105	1.05988	1.05627	1.05761	1.05546	1.05672	1.05855	1.06053	1.06398	1.0628	1.06768	1.06627	1.07125	1.06836	1.07234	1.06963	1.07192	1.0875	1.07786	1.07164	1.0756	1.08513	1.08686	1.06621	1.06023	1.05969	1.06477	1.06185	1.06131	1.06622
117	AGY2233	2	1.07161	1.0682	1.0746	1.07338	1.06713	1.0662	1.06809	1.07025	1.07064	1.06267	1.07654	1.07876	1.10223	1.23772	1.19921	1.19088	1.17173	1.16462	1.15521	1.08311	1.07168	1.06762	1.071	1.06026	1.06832	1.07202	1.06969	1.06979	1.07273	1.07361	1.06693	1.06948	1.06995	1.07278	1.06959	1.07312	1.07253	1.0793	1.07881	1.07956	1.19595	1.17234	1.18996	1.26073	1.19686	1.1717	1.173
118	AGY2233	2	1.05861	1.06053	1.06085	1.06572	1.082	1.07313	1.07471	1.07244	1.06736	1.04652	1.07393	1.06241	1.05695	1.06689	1.06318	1.07427	1.08942	1.06522	1.07006	1.05977	1.06025	1.05726	1.05978	1.06255	1.06651	1.06584	1.06245	1.06331	1.06633	1.06466	1.06652	1.06488	1.06328	1.06542	1.07118	1.10215	1.06846	1.0731	1.06878	1.0784	1.12102	1.11814	1.1339	1.13543	1.16776	1.17191	1.16126
119	AGY2233	2	1.06134	1.06422	1.06649	1.06556	1.05722	1.05979	1.07081	1.06019	1.07067	1.07089	1.07753	1.05645	1.0613	1.05828	1.05649	1.05051	1.05215	1.07139	1.04886	1.05373	1.05192	1.06604	1.05748	1.06968	1.06909	1.06031	1.04728	1.05133	1.0486	1.04865	1.05188	1.05115	1.05538	1.05196	1.05901	1.07539	1.08433	1.08207	1.07762	1.06835	1.15454	1.14806	1.14863	1.16001	1.14803	1.15956	1.20657
120	AGY2234	2	1.06978	1.07416	1.07817	1.07131	1.07418	1.09119	1.07343	1.0709	1.07305	1.06599	1.06418	1.06439	1.15292	1.20593	1.22521	1.23199	1.23573	1.18337	1.10713	1.07091	1.07599	1.07919	1.07444	1.06023	1.06599	1.06522	1.06806	1.06923	1.06764	1.06668	1.06912	1.10874	1.07203	1.08099	1.06457	1.07053	1.10406	1.06367	1.07386	1.05905	1.07363	1.06659	1.06895	1.07085	1.0801	1.07005	1.06984
121	AGY2234	2	1.06114	1.06515	1.06703	1.06221	1.05906	1.05931	1.05756	1.06026	1.06343	1.0574	1.05794	1.06278	1.08568	1.18203	1.22696	1.18741	1.11874	1.16811	1.16864	1.10387	1.07079	1.06853	1.07895	1.06988	1.07226	1.07385	1.07292	1.07629	1.07455	1.0861	1.11056	1.0876	1.07863	1.08072	1.07849	1.07749	1.0803	1.08618	1.08593	1.08155	1.0594	1.06808	1.06448	1.06816	1.06334	1.06626	1.0691
122	AGY2233	2	1.08416	1.07406	1.08073	1.08167	1.07479	1.08179	1.07924	1.07075	1.07424	1.12267	1.06771	1.07644	1.18655	1.28431	1.32442	1.3015	1.27052	1.14937	1.10218	1.06949	1.06547	1.06696	1.06015	1.06306	1.0618	1.06211	1.06041	1.06747	1.06456	1.06994	1.07561	1.06662	1.06736	1.06882	1.07211	1.12171	1.10728	1.06255	1.13687	1.13558	1.20426	1.19197	1.19448	1.18741	1.17693	1.17955	1.14765
123	AGY2234	2	1.0839	1.06377	1.10617	1.08427	1.09243	1.07225	1.07265	1.06498	1.06802	1.05918	1.06983	1.07309	1.0974	1.16961	1.19773	1.19718	1.16853	1.1548	1.10898	1.07314	1.06604	1.06455	1.06568	1.0651	1.06519	1.07064	1.08471	1.06675	1.06852	1.07578	1.0736	1.06844	1.06886	1.072	1.07044	1.06929	1.06772	1.07053	1.06523	1.07453	1.08264	1.07641	1.07309	1.0828	1.07667	1.08693	1.08435
124	AGY2234	2	1.05972	1.05586	1.06092	1.06619	1.05556	1.05773	1.06001	1.06663	1.06667	1.08053	1.06286	1.0707	1.08395	1.13006	1.13678	1.15467	1.10982	1.09466	1.06555	1.07735	1.06914	1.06911	1.07293	1.06584	1.06817	1.07209	1.06823	1.06961	1.06271	1.06887	1.06621	1.0671	1.06235	1.06277	1.06447	1.06189	1.07408	1.06831	1.06599	1.07066	1.07399	1.06541	1.05901	1.06362	1.05774	1.06522	1.05669
125	AGY2234	2	1.11264	1.06287	1.08026	1.07518	1.06212	1.06425	1.06362	1.05846	1.06234	1.0598	1.05364	1.05921	1.10558	1.21594	1.25964	1.23599	1.15648	1.07824	1.06379	1.07491	1.06486	1.06583	1.0887	1.06751	1.06845	1.09235	1.06675	1.06662	1.06782	1.07115	1.06986	1.07211	1.07265	1.0752	1.07812	1.08105	1.08119	1.07817	1.07863	1.07671	1.09477	1.08585	1.07822	1.08067	1.07983	1.08235	1.07995
126	AGY2234	2	1.05907	1.05072	1.047	1.05811	1.05378	1.06737	1.06803	1.07104	1.0633	1.05678	1.04848	1.04406	1.04382	1.05351	1.047	1.07042	1.0793	1.05438	1.06	1.0629	1.05909	1.05879	1.06866	1.06591	1.06956	1.07152	1.06009	1.06456	1.06203	1.06731	1.06241	1.05422	1.05905	1.06657	1.06168	1.06265	1.06985	1.06522	1.06759	1.06642	1.0628	1.05144	1.05224	1.06511	1.06153	1.07113	1.06866
127	AGY2234	2	1.06034	1.0562	1.06329	1.06379	1.06051	1.06368	1.06007	1.06213	1.06208	1.09233	1.06091	1.06285	1.09024	1.16738	1.13779	1.14041	1.1086	1.10489	1.06962	1.07498	1.06631	1.06825	1.06754	1.06884	1.06671	1.07196	1.07163	1.07359	1.06457	1.07009	1.06843	1.07611	1.07362	1.07365	1.07324	1.075	1.08443	1.07393	1.07171	1.08696	1.07935	1.06111	1.05668	1.06642	1.06906	1.07352	1.08138
128	AGY2234	2	1.06008	1.05382	1.05794	1.05787	1.0849	1.07206	1.08943	1.06854	1.06318	1.10428	1.0676	1.0541	1.12219	1.19861	1.20737	1.18403	1.1501	1.14882	1.0889	1.06859	1.05833	1.06476	1.06185	1.0689	1.06145	1.06309	1.0618	1.06006	1.06217	1.06526	1.0598	1.05558	1.05186	1.05392	1.06311	1.06153	1.05813	1.0836	1.07605	1.10441	1.06384	1.06247	1.05775	1.06141	1.06494	1.06633	1.0681
129	AGY2234	2	1.13234	1.0721	1.08241	1.08368	1.08007	1.07833	1.07532	1.07335	1.07164	1.07402	1.07051	1.0741	1.10006	1.27601	1.17729	1.22603	1.20972	1.08554	1.09163	1.09763	1.09533	1.10024	1.08663	1.0789	1.07061	1.07724	1.07598	1.08693	1.07655	1.06993	1.07746	1.07249	1.08209	1.07437	1.085	1.08343	1.10281	1.08221	1.07275	1.0751	1.09241	1.08002	1.0785	1.09149	1.08264	1.09485	1.08352
130	AGY2234	2	1.05815	1.05118	1.05415	1.0575	1.05249	1.05575	1.05505	1.05836	1.0536	1.05467	1.06501	1.05867	1.08234	1.10798	1.1361	1.10055	1.1025	1.09295	1.08344	1.08439	1.07355	1.08104	1.07948	1.07513	1.07251	1.07393	1.08281	1.07338	1.07299	1.08116	1.09134	1.08603	1.08299	1.0745	1.07895	1.08142	1.07705	1.08876	1.11818	1.1052	1.07287	1.06665	1.05892	1.06287	1.05881	1.06521	1.06724
131	AGY2234	2	1.05931	1.05117	1.04674	1.05291	1.04968	1.04545	1.04448	1.04561	1.05088	1.04951	1.07195	1.05257	1.10211	1.16406	1.19687	1.14729	1.1125	1.093	1.08531	1.06936	1.06439	1.06533	1.07263	1.06549	1.06187	1.06228	1.06623	1.06561	1.06655	1.06951	1.07455	1.06451	1.06349	1.07081	1.07284	1.07518	1.06465	1.05853	1.05817	1.06464	1.06589	1.05475	1.05669	1.05414	1.05793	1.06219	1.0589
132	AGY2233	2	1.07046	1.0696	1.07174	1.05742	1.06173	1.059	1.05679	1.05457	1.05854	1.05844	1.0534	1.05508	1.14775	1.15799	1.17565	1.16255	1.17099	1.15354	1.06439	1.07155	1.06356	1.08688	1.06091	1.06068	1.06099	1.05811	1.06262	1.05918	1.06766	1.0714	1.07082	1.07236	1.07772	1.07811	1.07179	1.07074	1.08173	1.0686	1.06936	1.06524	1.15227	1.1411	1.13544	1.13071	1.11579	1.13227	1.09732
133	AGY2234	2	1.09522	1.16386	1.10901	1.11542	1.09522	1.09223	1.10336	1.09551	1.08384	1.08836	1.07623	1.07908	1.12003	1.20738	1.20835	1.15736	1.22081	1.16367	1.09724	1.16098	1.08481	1.14813	1.08734	1.0956	1.07705	1.08548	1.09039	1.07709	1.08315	1.0687	1.0729	1.07824	1.07694	1.08434	1.07524	1.0653	1.06519	1.07242	1.07337	1.08037	1.07756	1.08245	1.07566	1.06559	1.06489	1.06225	1.05636
134	AGY2234	2	1.13808	1.18918	1.12582	1.1208	1.10712	1.11546	1.12287	1.11183	1.11477	1.09821	1.09838	1.09638	1.15702	1.16217	1.16474	1.20365	1.16688	1.0792	1.06866	1.09056	1.09002	1.08006	1.08927	1.09788	1.07639	1.08723	1.08814	1.07192	1.05997	1.06235	1.07194	1.06622	1.06519	1.06905	1.06213	1.07557	1.06068	1.06484	1.06815	1.0537	1.06776	1.06362	1.06	1.0563	1.05563	1.059	1.05556
135	AGY2233	2	1.07809	1.07784	1.08094	1.06987	1.06852	1.07325	1.06868	1.06198	1.0617	1.06826	1.06146	1.06089	1.09336	1.16717	1.17549	1.16475	1.20732	1.10587	1.04338	1.08213	1.073	1.07267	1.07401	1.08079	1.08027	1.06953	1.08347	1.07266	1.06778	1.07352	1.09105	1.07605	1.07511	1.07558	1.07207	1.08796	1.075	1.07322	1.10665	1.07307	1.19828	1.14079	1.21886	1.17769	1.18204	1.18263	1.18273
136	AGY2234	2	1.1245	1.10037	1.08946	1.0714	1.05798	1.05939	1.05886	1.05771	1.05958	1.06061	1.05671	1.05472	1.13972	1.21991	1.2813	1.2731	1.26795	1.12764	1.04912	1.06409	1.06551	1.0623	1.06723	1.08517	1.06819	1.06495	1.06741	1.06783	1.06389	1.08138	1.07228	1.07313	1.07447	1.08606	1.10113	1.08868	1.14229	1.10778	1.08868	1.07147	1.0868	1.07742	1.07476	1.07235	1.06832	1.07829	1.07045
137	AGY2233	2	1.07557	1.07339	1.07507	1.06792	1.07157	1.06877	1.07119	1.06234	1.07239	1.07059	1.07375	1.06828	1.10454	1.17976	1.24408	1.16316	1.11696	1.07985	1.0579	1.08616	1.08993	1.0822	1.08253	1.08421	1.08352	1.07556	1.08426	1.08365	1.07355	1.07249	1.07738	1.0758	1.07825	1.0771	1.08603	1.09897	1.08442	1.06956	1.07362	1.06606	1.20216	1.19618	1.2028	1.18127	1.19959	1.19059	1.18294
138	AGY2233	2	1.06711	1.05962	1.0595	1.05985	1.05757	1.05738	1.0523	1.05607	1.05373	1.05042	1.05007	1.05183	1.07827	1.15273	1.17909	1.09992	1.08743	1.06032	1.04161	1.0569	1.05824	1.05675	1.05609	1.05112	1.0582	1.05691	1.05963	1.05268	1.10427	1.06176	1.11714	1.07508	1.06487	1.05651	1.05675	1.05486	1.05638	1.05468	1.0589	1.05689	1.1373	1.12498	1.123	1.11912	1.10747	1.11608	1.10277
139	AGY2233	2	1.08967	1.08112	1.08093	1.07177	1.08348	1.13872	1.07074	1.08715	1.07503	1.06838	1.07225	1.07125	1.20917	1.21964	1.22239	1.24485	1.18977	1.16933	1.08493	1.06991	1.08774	1.07186	1.09659	1.07194	1.07125	1.06629	1.07329	1.0774	1.07562	1.08217	1.07107	1.08273	1.09081	1.0725	1.07784	1.08349	1.08537	1.08139	1.10655	1.14793	1.2087	1.19587	1.18558	1.16845	1.17602	1.2923	1.16422
140	AGY2234	2	1.06282	1.06096	1.06126	1.07237	1.06343	1.06143	1.05939	1.07987	1.07797	1.05968	1.05668	1.05334	1.14175	1.1896	1.20177	1.20905	1.19521	1.10605	1.0741	1.12866	1.06578	1.0637	1.06089	1.06205	1.05889	1.06438	1.0683	1.07084	1.06836	1.06944	1.07194	1.06956	1.06837	1.06251	1.06068	1.06409	1.06816	1.06244	1.06713	1.05723	1.09896	1.09839	1.10267	1.10081	1.10126	1.09768	1.09882
141	AGY2233	2	1.07974	1.07754	1.0775	1.07677	1.0736	1.07644	1.0646	1.08367	1.07317	1.07979	1.0657	1.0692	1.14989	1.25377	1.29182	1.24857	1.27392	1.19044	1.09182	1.09033	1.0809	1.0801	1.07954	1.07969	1.07311	1.07445	1.07776	1.06831	1.07405	1.07092	1.07826	1.1563	1.15711	1.06708	1.06868	1.07162	1.07766	1.07067	1.07131	1.1102	1.1907	1.19204	1.18048	1.17008	1.14522	1.17273	1.1237
142	AGY2234	2	1.07764	1.06749	1.06846	1.07194	1.06448	1.06291	1.06486	1.06268	1.06589	1.06709	1.06162	1.06066	1.14461	1.20805	1.21653	1.17197	1.22913	1.22592	1.12987	1.07295	1.07351	1.08577	1.07608	1.06302	1.06689	1.06641	1.07069	1.07293	1.07049	1.07041	1.07287	1.07427	1.07298	1.06598	1.06894	1.07049	1.06562	1.06595	1.0643	1.075	1.06698	1.06551	1.06895	1.06334	1.06981	1.06719	1.07149
143	AGY2234	3	1.09648	1.0979	1.09772	1.09601	1.0923	1.07042	1.07344	1.07436	1.07181	1.07135	1.07867	1.07128	1.06677	1.16097	1.17991	1.13099	1.1101	1.07964	1.07971	1.06892	1.06363	1.06677	1.06607	1.06717	1.0617	1.066	1.07395	1.081	1.08685	1.085	1.0887	1.08117	1.08928	1.09771	1.0799	1.07203	1.09109	1.08844	1.07184	1.08641	1.05884	1.06192	1.06647	1.06844	1.07172	1.06893	1.07662
144	AGY2234	3	1.07252	1.07647	1.06932	1.07224	1.06961	1.07084	1.0643	1.06348	1.06541	1.06001	1.05662	1.05599	1.0556	1.12652	1.17395	1.1286	1.17312	1.12723	1.06838	1.07264	1.0612	1.06561	1.06424	1.06756	1.06147	1.0648	1.06284	1.07231	1.07758	1.076	1.07092	1.07136	1.07729	1.07804	1.11647	1.11691	1.07156	1.08631	1.08615	1.0824	1.05322	1.05839	1.06115	1.06839	1.06854	1.06725	1.07007
145	AGY2233	3	1.07729	1.08929	1.08809	1.08143	1.07665	1.0783	1.09162	1.07642	1.08557	1.08986	1.07396	1.07207	1.071	1.16461	1.18709	1.18975	1.16602	1.12962	1.10999	1.07698	1.07254	1.09249	1.09407	1.07678	1.06759	1.11006	1.06753	1.07572	1.07029	1.07338	1.06937	1.09121	1.10164	1.14754	1.07926	1.07531	1.06032	1.08078	1.07979	1.12929	1.0724	1.06596	1.07408	1.07772	1.08129	1.08664	1.08564
146	AGY2233	3	1.09075	1.10917	1.09696	1.10542	1.09657	1.09247	1.10098	1.09372	1.08766	1.08311	1.08425	1.08008	1.07422	1.17667	1.23015	1.13906	1.10568	1.09656	1.08672	1.08013	1.07868	1.07297	1.08217	1.07989	1.07706	1.07245	1.07105	1.07205	1.07924	1.10235	1.10261	1.06887	1.07788	1.08511	1.0782	1.0776	1.07559	1.08158	1.08835	1.09061	1.0889	1.08892	1.08526	1.08704	1.0908	1.09667	1.10116
147	AGY2234	3	1.05634	1.0651	1.06807	1.06432	1.06643	1.06438	1.06276	1.06179	1.06296	1.06224	1.0579	1.05926	1.05896	1.11463	1.13884	1.09983	1.13573	1.11019	1.07424	1.07655	1.0758	1.07864	1.07512	1.07029	1.07905	1.0747	1.08487	1.06947	1.08575	1.08988	1.0876	1.08687	1.0822	1.08314	1.08311	1.08007	1.08012	1.1005	1.08339	1.08069	1.05749	1.06556	1.07373	1.07861	1.08027	1.08509	1.0805
148	AGY2233	3	1.1031	1.09464	1.07608	1.08284	1.07465	1.07982	1.07411	1.07171	1.06718	1.06911	1.06974	1.06577	1.06833	1.15407	1.25659	1.23816	1.15469	1.09098	1.08173	1.07953	1.07897	1.07827	1.07879	1.07411	1.07679	1.06782	1.07035	1.07721	1.07806	1.07536	1.07711	1.10078	1.09314	1.08719	1.09239	1.11126	1.06792	1.08585	1.07806	1.07331	1.12201	1.11718	1.08184	1.11125	1.10447	1.10748	1.10689
149	AGY2233	3	1.06867	1.07347	1.07258	1.07024	1.07422	1.06575	1.0699	1.06708	1.06724	1.07165	1.05972	1.05757	1.06056	1.21998	1.25578	1.20381	1.16771	1.0767	1.09086	1.06437	1.06186	1.0782	1.0715	1.06524	1.06376	1.06881	1.06978	1.0802	1.07917	1.08873	1.08373	1.09842	1.08055	1.11155	1.1163	1.15727	1.10422	1.08608	1.07951	1.1942	1.09056	1.10013	1.09632	1.09743	1.10186	1.11248	1.11448
150	AGY2234	3	1.07295	1.07442	1.07183	1.06943	1.0659	1.06758	1.06062	1.06428	1.06014	1.05754	1.05769	1.05548	1.05581	1.12537	1.15435	1.16708	1.13851	1.14686	1.06192	1.07212	1.06037	1.05687	1.05778	1.06062	1.06065	1.05874	1.06211	1.05803	1.06787	1.06392	1.06508	1.05944	1.08072	1.07643	1.0992	1.11108	1.10352	1.10592	1.10139	1.11922	1.05937	1.05495	1.06276	1.06289	1.06496	1.06342	1.0629
151	AGY2233	3	1.08679	1.1106	1.09792	1.10498	1.09811	1.10046	1.09663	1.09096	1.10043	1.08635	1.09609	1.08804	1.08543	1.17996	1.20464	1.20035	1.20772	1.20661	1.19344	1.17106	1.12334	1.11673	1.09977	1.1235	1.11821	1.13165	1.12979	1.18179	1.1384	1.15223	1.15181	1.20647	1.137	1.16703	1.17372	1.17903	1.15156	1.14962	1.19283	1.18845	1.07278	1.08224	1.08896	1.09233	1.10101	1.1079	1.11214
152	AGY2234	3	1.06029	1.0609	1.06409	1.06365	1.0571	1.0549	1.0523	1.05478	1.052	1.04648	1.05155	1.05045	1.05053	1.07986	1.16081	1.12255	1.09558	1.14565	1.07379	1.07575	1.07276	1.06186	1.0587	1.07388	1.07275	1.08119	1.06139	1.06761	1.06657	1.06286	1.06581	1.06631	1.07235	1.08603	1.09247	1.10069	1.10161	1.1216	1.13308	1.15139	1.04728	1.05325	1.05543	1.0685	1.06222	1.06129	1.06562
153	AGY2234	3	1.05659	1.06495	1.05813	1.05558	1.0539	1.05224	1.05358	1.05269	1.0516	1.05276	1.05018	1.05169	1.05289	1.13084	1.19542	1.14516	1.19557	1.07567	1.07058	1.06921	1.06645	1.06465	1.06816	1.06501	1.06532	1.06945	1.06171	1.06551	1.06803	1.06739	1.06428	1.06293	1.0837	1.09837	1.08021	1.06962	1.06472	1.07546	1.08907	1.1245	1.04833	1.05243	1.05562	1.05352	1.05524	1.05946	1.06102
154	AGY2234	3	1.07013	1.06668	1.06697	1.06207	1.06127	1.05761	1.05918	1.05639	1.05933	1.05644	1.05501	1.05451	1.05715	1.15348	1.18981	1.12183	1.16389	1.11373	1.06342	1.06358	1.06472	1.06552	1.06669	1.06884	1.06187	1.06266	1.06402	1.06364	1.0657	1.06415	1.06098	1.05804	1.06098	1.05903	1.06376	1.07156	1.06096	1.06713	1.06971	1.06771	1.0534	1.05161	1.05696	1.05681	1.05918	1.05596	1.06009
155	AGY2233	3	1.07864	1.08568	1.09496	1.08217	1.07459	1.07851	1.08463	1.07546	1.07554	1.07332	1.07154	1.06587	1.0678	1.23692	1.26706	1.2636	1.24722	1.09208	1.09652	1.11583	1.10061	1.07695	1.09917	1.08562	1.12759	1.09262	1.09128	1.09495	1.11198	1.10134	1.10252	1.12638	1.10602	1.11426	1.08889	1.12581	1.10759	1.11209	1.14057	1.11314	1.07823	1.07671	1.08137	1.08604	1.09126	1.08692	1.09608
156	AGY2233	3	1.0686	1.07389	1.07112	1.07043	1.07218	1.0688	1.06717	1.06775	1.07202	1.06144	1.05957	1.06302	1.05781	1.15296	1.23093	1.20858	1.17134	1.14938	1.07374	1.06541	1.06731	1.07133	1.06684	1.06868	1.08076	1.07426	1.07083	1.0738	1.07086	1.0793	1.07368	1.07796	1.10262	1.08649	1.08275	1.08174	1.07568	1.085	1.09123	1.09119	1.07788	1.07821	1.08052	1.08868	1.09232	1.09457	1.09327
157	AGY2234	3	1.39681	1.19922	1.2146	1.3099	1.28833	1.33414	1.2829	1.35427	1.33669	1.30647	1.31514	1.27845	1.19422	1.15053	1.19555	1.14195	1.19267	1.13029	1.14344	1.18971	1.19045	1.21428	1.18011	1.17134	1.21101	1.16668	1.19097	1.19367	1.17636	1.14716	1.13697	1.11096	1.11708	1.131	1.15747	1.15367	1.15445	1.12728	1.12692	1.10341	1.05606	1.0618	1.05945	1.06167	1.06381	1.06924	1.06674
158	AGY2234	3	1.07605	1.07837	1.07673	1.07576	1.07511	1.06585	1.06686	1.06538	1.06736	1.06598	1.06755	1.06792	1.06208	1.17497	1.24002	1.1546	1.22661	1.08895	1.09359	1.09005	1.08784	1.07345	1.08055	1.08216	1.08014	1.11197	1.09174	1.09713	1.10348	1.10056	1.11098	1.11951	1.12931	1.14645	1.12489	1.11758	1.12225	1.14092	1.13038	1.12342	1.05749	1.06191	1.06775	1.07403	1.07243	1.07186	1.07496
159	AGY2233	3	1.08649	1.08419	1.08521	1.0865	1.08626	1.08038	1.08059	1.07733	1.07724	1.06697	1.06552	1.07842	1.05947	1.1852	1.23537	1.17717	1.09903	1.09775	1.07264	1.07423	1.0725	1.07357	1.07675	1.07288	1.0757	1.08445	1.08617	1.07457	1.08267	1.13909	1.0814	1.08513	1.08497	1.15404	1.07645	1.08301	1.07841	1.0803	1.09487	1.09405	1.09091	1.09106	1.10318	1.11215	1.12929	1.12643	1.12578
160	AGY2233	3	1.06665	1.07286	1.07316	1.06503	1.06555	1.06306	1.06654	1.06998	1.0651	1.06857	1.06554	1.06569	1.06543	1.20487	1.21683	1.19226	1.17454	1.07601	1.14327	1.07678	1.0629	1.06452	1.06593	1.06345	1.06881	1.06182	1.06592	1.06911	1.07445	1.07428	1.07145	1.07408	1.07162	1.07847	1.09742	1.12114	1.06539	1.07614	1.07565	1.07689	1.0837	1.08806	1.08777	1.09271	1.09948	1.09999	1.10389
161	AGY2234	3	1.07677	1.08063	1.07874	1.06551	1.07699	1.06941	1.07047	1.0614	1.06307	1.06325	1.07243	1.06847	1.07743	1.17609	1.23046	1.18353	1.16551	1.12392	1.11917	1.10342	1.11155	1.11905	1.11113	1.10381	1.11905	1.11104	1.10549	1.11362	1.12348	1.12425	1.12637	1.15538	1.14047	1.15424	1.1454	1.16282	1.12104	1.16892	1.18344	1.15527	1.05648	1.05707	1.06579	1.05838	1.07233	1.07462	1.07373
162	AGY2233	3	1.5114	1.25513	1.2807	1.39225	1.38413	1.42617	1.40144	1.44566	1.41948	1.36677	1.40327	1.3448	1.23542	1.22031	1.26839	1.19866	1.25693	1.17132	1.19214	1.24473	1.23944	1.26119	1.21468	1.21266	1.28434	1.21098	1.24352	1.24683	1.24966	1.18933	1.19076	1.1386	1.13542	1.15485	1.21915	1.21716	1.2165	1.18186	1.19553	1.14962	1.14179	1.14565	1.12844	1.12971	1.13	1.14462	1.1514
163	AGY2234	3	1.06793	1.07157	1.0674	1.06691	1.06262	1.06193	1.06764	1.06616	1.06324	1.06065	1.05759	1.05551	1.05566	1.13563	1.22211	1.18103	1.15523	1.18251	1.14882	1.07447	1.06982	1.0658	1.06468	1.06318	1.06275	1.06152	1.07404	1.06651	1.07053	1.0738	1.07236	1.07639	1.07739	1.09368	1.13299	1.07916	1.06843	1.0796	1.07808	1.08455	1.05442	1.05688	1.05934	1.06157	1.06193	1.06857	1.07146
164	AGY2234	3	1.07538	1.082	1.07322	1.07526	1.07144	1.07163	1.07476	1.07601	1.06912	1.06408	1.06155	1.06354	1.06139	1.13727	1.16709	1.11403	1.0857	1.07375	1.08003	1.07007	1.06931	1.06743	1.0681	1.0723	1.07225	1.06964	1.07309	1.07022	1.07242	1.07727	1.0841	1.08704	1.08892	1.10039	1.09735	1.10731	1.09805	1.11113	1.11153	1.10678	1.05512	1.05653	1.05137	1.05921	1.06175	1.06967	1.07021
165	AGY2233	3	1.1347	1.11827	1.13721	1.11787	1.115	1.12743	1.09241	1.10052	1.08125	1.08161	1.07641	1.078	1.0709	1.16693	1.18464	1.10673	1.12767	1.09867	1.09627	1.09131	1.07985	1.08426	1.07116	1.07705	1.07485	1.0821	1.0799	1.07734	1.08379	1.08464	1.07114	1.08446	1.08274	1.0815	1.08917	1.0928	1.10513	1.09916	1.0834	1.09163	1.11272	1.10791	1.10852	1.09923	1.10045	1.10726	1.10376
166	AGY2234	3	1.07957	1.0734	1.07627	1.0649	1.06338	1.0686	1.06511	1.07053	1.05813	1.05932	1.05689	1.05531	1.06088	1.17186	1.18444	1.10118	1.12063	1.07112	1.06652	1.06992	1.06635	1.06497	1.06433	1.06713	1.0652	1.06921	1.0683	1.06467	1.06809	1.0761	1.07019	1.07631	1.08863	1.09133	1.09887	1.10413	1.11425	1.11701	1.09691	1.09345	1.06488	1.06067	1.06612	1.06122	1.06366	1.06972	1.07163
167	AGY2233	3	1.09461	1.09776	1.09763	1.09774	1.08737	1.0947	1.08308	1.08813	1.08241	1.08219	1.08139	1.07396	1.06391	1.15422	1.17404	1.13436	1.14021	1.10228	1.0896	1.08033	1.07243	1.07313	1.07694	1.07575	1.06792	1.06729	1.06565	1.07165	1.06619	1.07078	1.06263	1.07168	1.07007	1.07189	1.078	1.07416	1.07814	1.07055	1.06532	1.06953	1.08742	1.08086	1.08396	1.08521	1.08636	1.09006	1.09019
168	AGY2233	3	1.08261	1.08559	1.08905	1.08032	1.07604	1.07672	1.074	1.07806	1.0742	1.07284	1.07038	1.0671	1.06354	1.17393	1.21765	1.11353	1.10487	1.09291	1.08374	1.09526	1.08271	1.07696	1.0791	1.07483	1.07651	1.08399	1.08594	1.09019	1.09774	1.09239	1.09584	1.10139	1.09979	1.10799	1.1043	1.10604	1.10305	1.10036	1.10722	1.09562	1.10589	1.10273	1.1071	1.10767	1.10994	1.11037	1.11263
169	AGY2233	3	1.07857	1.07369	1.0752	1.07035	1.07221	1.0686	1.0692	1.07245	1.06319	1.05847	1.05877	1.05534	1.05193	1.09769	1.136	1.05538	1.08019	1.05998	1.0585	1.06092	1.05638	1.06067	1.05556	1.05911	1.06356	1.06226	1.06005	1.06733	1.07319	1.07484	1.06805	1.07763	1.07844	1.08125	1.07947	1.07992	1.09079	1.07834	1.08908	1.08025	1.08725	1.07501	1.07874	1.08651	1.08696	1.09192	1.09747
170	AGY2234	3	1.143	1.14253	1.14158	1.14553	1.13462	1.12351	1.12066	1.07721	1.08369	1.07475	1.07007	1.06896	1.06188	1.08171	1.06971	1.0762	1.07673	1.07637	1.0676	1.06875	1.06981	1.07764	1.07694	1.0708	1.06457	1.06862	1.06533	1.06508	1.06988	1.06759	1.06966	1.07693	1.08489	1.07897	1.09336	1.10977	1.13913	1.1339	1.11645	1.10654	1.07141	1.07219	1.06872	1.07227	1.07494	1.07737	1.07981
171	AGY2234	3	1.09464	1.0969	1.09225	1.10121	1.10579	1.08521	1.07162	1.07821	1.06944	1.06775	1.07234	1.0662	1.06308	1.1475	1.17429	1.09186	1.12819	1.09063	1.07297	1.07062	1.07442	1.06945	1.06835	1.06685	1.06033	1.06207	1.06478	1.0658	1.08637	1.07068	1.06782	1.07368	1.07762	1.09009	1.09643	1.09659	1.10941	1.14478	1.10092	1.13663	1.07092	1.06704	1.07033	1.06979	1.07059	1.07132	1.0729
172	AGY2234	3	1.14576	1.11476	1.11951	1.12374	1.12944	1.11575	1.11938	1.09706	1.11453	1.09103	1.09504	1.08836	1.08809	1.15108	1.22019	1.14184	1.19032	1.15646	1.08046	1.07818	1.08286	1.06843	1.0742	1.06147	1.06276	1.06815	1.06882	1.07664	1.07247	1.07457	1.07143	1.07748	1.07723	1.07419	1.08242	1.07402	1.08481	1.08828	1.06076	1.06253	1.05898	1.06522	1.06541	1.06068	1.06657	1.06738	1.06602
173	AGY2233	3	1.44242	1.38573	1.40846	1.44662	1.45736	1.39615	1.44991	1.34234	1.43812	1.38986	1.39242	1.40277	1.43431	1.38578	1.33931	1.28934	1.34176	1.37675	1.34185	1.35133	1.35119	1.32042	1.35545	1.35682	1.36148	1.35589	1.36896	1.35949	1.35717	1.40202	1.38167	1.39105	1.3726	1.39459	1.38877	1.38496	1.44544	1.43835	1.34896	1.35126	1.22352	1.20547	1.20404	1.21739	1.22213	1.20673	1.21384
174	AGY2233	3	1.30493	1.27489	1.30909	1.32111	1.29234	1.28212	1.31526	1.30504	1.36562	1.31968	1.31438	1.34667	1.33157	1.33787	1.33694	1.24521	1.33684	1.29195	1.33487	1.36128	1.34067	1.35634	1.3541	1.33873	1.38387	1.40256	1.39453	1.39755	1.41445	1.3951	1.36328	1.32796	1.43424	1.34561	1.43849	1.37432	1.41621	1.39842	1.36647	1.34781	1.11191	1.11174	1.11191	1.11134	1.10461	1.10656	1.11675
175	AGY2233	3	1.09162	1.07874	1.08027	1.07703	1.08309	1.07724	1.07653	1.08531	1.07562	1.07388	1.07337	1.07932	1.09613	1.18776	1.20435	1.15733	1.13939	1.11116	1.10843	1.11253	1.09252	1.09753	1.10643	1.11518	1.11178	1.13598	1.14931	1.17081	1.17717	1.18373	1.15737	1.14027	1.14856	1.14343	1.15414	1.16928	1.16316	1.1594	1.14554	1.16807	1.08227	1.07835	1.07699	1.07634	1.08095	1.0825	1.08247
176	AGY2234	3	1.06389	1.06391	1.05898	1.06205	1.06142	1.06063	1.06045	1.06584	1.05954	1.05975	1.05773	1.05544	1.05366	1.18978	1.26708	1.15723	1.23797	1.09325	1.0648	1.08165	1.06483	1.06566	1.06219	1.064	1.06301	1.06613	1.06314	1.06776	1.09588	1.0679	1.06053	1.06908	1.06699	1.0752	1.07847	1.07679	1.08379	1.08364	1.09253	1.07709	1.06442	1.05934	1.05554	1.05515	1.0585	1.05455	1.05704
177	AGY2234	3	1.07681	1.07737	1.06997	1.06952	1.06921	1.0628	1.06065	1.06621	1.06234	1.06628	1.06144	1.05812	1.05525	1.18418	1.1688	1.08452	1.14602	1.09547	1.06794	1.06388	1.0641	1.06074	1.06008	1.06175	1.06774	1.0655	1.06512	1.06946	1.06992	1.06913	1.06542	1.07213	1.06677	1.06627	1.06415	1.06449	1.0672	1.07085	1.07075	1.0728	1.07897	1.06891	1.07267	1.06812	1.07323	1.06822	1.06406
178	AGY2234	3	1.11819	1.12134	1.11173	1.11692	1.10155	1.09902	1.10341	1.08534	1.09083	1.09352	1.08828	1.07903	1.0881	1.16535	1.20656	1.11291	1.13521	1.102	1.08807	1.08763	1.08816	1.09032	1.08507	1.08393	1.08028	1.08758	1.08366	1.08359	1.08343	1.08218	1.07025	1.07946	1.08985	1.089	1.09375	1.09468	1.09389	1.11118	1.09292	1.10293	1.07324	1.07086	1.07426	1.07232	1.07838	1.0711	1.06895
179	AGY2234	3	1.064	1.06129	1.06425	1.05862	1.05993	1.05918	1.05901	1.06252	1.05652	1.05688	1.05324	1.05081	1.0519	1.15517	1.18945	1.07683	1.09195	1.09652	1.06566	1.06817	1.06637	1.06475	1.05514	1.06082	1.0611	1.06715	1.06787	1.06049	1.06891	1.07746	1.06999	1.07428	1.07322	1.07664	1.07864	1.07844	1.07682	1.07577	1.07951	1.07831	1.07498	1.06193	1.06692	1.06377	1.06811	1.07055	1.06892
180	AGY2234	3	1.07327	1.06863	1.07276	1.06409	1.06588	1.06421	1.05958	1.06797	1.06107	1.05927	1.05591	1.0605	1.05572	1.14147	1.1652	1.09627	1.14598	1.10764	1.08795	1.07642	1.06472	1.06524	1.06576	1.06741	1.06455	1.06735	1.07125	1.07553	1.06812	1.07662	1.07538	1.07404	1.08903	1.08082	1.13911	1.11064	1.07389	1.07282	1.0617	1.07468	1.07157	1.06528	1.06446	1.06436	1.06718	1.07026	1.06613
181	AGY2234	3	1.58037	1.54559	1.53163	1.5518	1.51167	1.48826	1.49811	1.46585	1.4511	1.40817	1.40636	1.38447	1.4275	1.39872	1.37598	1.42888	1.37543	1.32961	1.33857	1.34861	1.31099	1.31081	1.33007	1.31659	1.19202	1.27632	1.28983	1.28525	1.26725	1.25432	1.18524	1.25534	1.21352	1.24414	1.23492	1.23648	1.18668	1.2098	1.17941	1.21666	1.059	1.05661	1.06164	1.06089	1.06075	1.05552	1.06052
182	AGY2233	3	1.34133	1.13368	1.35836	1.18564	1.3443	1.34311	1.25196	1.23919	1.21931	1.26881	1.34627	1.24773	1.22203	1.28211	1.20865	1.18865	1.21216	1.24438	1.24638	1.24757	1.25038	1.28022	1.27533	1.27045	1.27877	1.24013	1.25758	1.24144	1.28143	1.2138	1.13684	1.29565	1.27009	1.27711	1.29965	1.33656	1.32202	1.34211	1.10443	1.21183	1.10224	1.09201	1.10482	1.0847	1.10653	1.09983	1.08722
183	AGY2233	3	1.09507	1.08732	1.08471	1.08665	1.0939	1.08945	1.0954	1.07804	1.07657	1.0767	1.07258	1.07254	1.07475	1.17836	1.23108	1.12209	1.11834	1.06648	1.06625	1.06456	1.06222	1.0604	1.06433	1.05696	1.06885	1.06823	1.06522	1.06997	1.07856	1.08232	1.07293	1.0659	1.07621	1.07188	1.07112	1.0675	1.06743	1.07005	1.07333	1.0682	1.09144	1.08224	1.07853	1.08067	1.08129	1.08018	1.08576
184	AGY2234	3	1.06451	1.06022	1.06355	1.06298	1.05911	1.05697	1.05826	1.06427	1.05945	1.05924	1.05541	1.04996	1.05499	1.15733	1.19557	1.12893	1.1945	1.18973	1.07857	1.07519	1.06537	1.06895	1.06232	1.05841	1.06349	1.05859	1.06038	1.0752	1.07199	1.07633	1.06925	1.07043	1.0716	1.07911	1.08386	1.07502	1.08212	1.08261	1.07868	1.08186	1.07115	1.06152	1.0582	1.05443	1.05546	1.0566	1.0594
185	AGY2233	3	1.06627	1.07032	1.06949	1.06547	1.06671	1.06677	1.05946	1.05687	1.05638	1.05476	1.05625	1.05491	1.05461	1.14129	1.13187	1.07171	1.08814	1.06519	1.06029	1.05609	1.05969	1.05738	1.05552	1.0612	1.06448	1.06047	1.06224	1.06646	1.08026	1.06308	1.06338	1.06644	1.06535	1.06902	1.07398	1.07279	1.08577	1.08397	1.07355	1.07713	1.09588	1.09962	1.1036	1.09165	1.09521	1.09188	1.08609
186	AGY2233	3	1.11912	1.12378	1.13319	1.1299	1.12601	1.12069	1.12443	1.13208	1.12839	1.1186	1.12853	1.12026	1.12458	1.15076	1.1542	1.11541	1.10434	1.09559	1.09523	1.08797	1.09775	1.10843	1.09333	1.06829	1.10473	1.09956	1.10137	1.10273	1.09565	1.0982	1.09504	1.09211	1.09866	1.09675	1.10039	1.09163	1.09717	1.07599	1.0963	1.0844	1.11328	1.10579	1.10613	1.10673	1.09965	1.09838	1.09934
187	AGY2234	3	1.0787	1.07315	1.0726	1.06866	1.07797	1.06893	1.07778	1.07761	1.07122	1.07771	1.11146	1.1132	1.11064	1.12911	1.14515	1.10841	1.13241	1.07443	1.06677	1.07081	1.08547	1.0791	1.06015	1.06193	1.05944	1.06233	1.06939	1.06904	1.05674	1.07122	1.07285	1.05993	1.06077	1.08337	1.07027	1.07318	1.06279	1.06411	1.06735	1.0683	1.07646	1.07304	1.06687	1.06614	1.06434	1.06761	1.06893
188	AGY2233	3	1.08969	1.08462	1.09115	1.09312	1.08973	1.08577	1.09633	1.10543	1.10343	1.08469	1.09187	1.08703	1.08196	1.15812	1.17302	1.14754	1.14658	1.13522	1.12439	1.12049	1.10171	1.09145	1.09228	1.07846	1.09383	1.09254	1.10698	1.09819	1.11886	1.08938	1.10981	1.08423	1.10589	1.11242	1.13015	1.10987	1.13084	1.09349	1.12151	1.10411	1.08211	1.08393	1.08473	1.09225	1.09523	1.09465	1.09832
189	AGY2234	3	1.08578	1.07918	1.0697	1.07705	1.0689	1.06784	1.0627	1.06359	1.05995	1.05305	1.05759	1.05832	1.05812	1.14236	1.17771	1.16963	1.14106	1.08108	1.06938	1.06539	1.06565	1.06492	1.0645	1.05929	1.06242	1.06781	1.06721	1.07543	1.07366	1.07477	1.07196	1.07353	1.10819	1.07676	1.08859	1.08761	1.08267	1.07188	1.07962	1.06634	1.10348	1.09348	1.08242	1.08776	1.08912	1.09779	1.0947
190	AGY2234	3	1.15476	1.11365	1.16759	1.15703	1.14481	1.17514	1.14311	1.15099	1.15691	1.13397	1.14194	1.13001	1.12226	1.20255	1.21878	1.19352	1.13471	1.10979	1.09969	1.1027	1.09483	1.10969	1.09978	1.11553	1.11784	1.10303	1.11794	1.09584	1.09782	1.10056	1.09701	1.08589	1.10965	1.12975	1.08451	1.08324	1.08548	1.09075	1.10615	1.07519	1.08721	1.06351	1.07057	1.06832	1.07095	1.07536	1.07454
191	AGY2233	3	1.08459	1.09138	1.08691	1.08001	1.08348	1.0781	1.07695	1.07017	1.06588	1.0651	1.06962	1.06668	1.06753	1.24985	1.18475	1.13013	1.07922	1.07367	1.07437	1.07233	1.08118	1.07795	1.08317	1.07458	1.07487	1.08314	1.09952	1.08653	1.08675	1.08718	1.08569	1.08428	1.08964	1.10082	1.09679	1.09086	1.09595	1.09424	1.10125	1.09163	1.11748	1.10754	1.09656	1.09807	1.09617	1.09086	1.09647
192	AGY2234	3	1.39673	1.30434	1.34499	1.41326	1.32645	1.36278	1.30759	1.35455	1.29425	1.32269	1.21625	1.17015	1.17779	1.20763	1.22183	1.21416	1.20338	1.21222	1.18861	1.17544	1.16502	1.15676	1.16063	1.17335	1.1551	1.16308	1.1541	1.16679	1.18082	1.16066	1.16078	1.21397	1.13316	1.15612	1.13109	1.09584	1.20893	1.19001	1.08926	1.12392	1.07208	1.07025	1.06372	1.06986	1.07688	1.07878	1.07323
193	AGY2233	3	1.08636	1.08906	1.09385	1.0784	1.08437	1.08538	1.07948	1.07797	1.08208	1.07446	1.08051	1.08195	1.07891	1.26793	1.27601	1.16725	1.10028	1.08148	1.08135	1.07994	1.08054	1.07987	1.0884	1.08794	1.08393	1.08604	1.08245	1.0833	1.07894	1.08475	1.09357	1.10456	1.10223	1.08598	1.0854	1.09666	1.12506	1.07562	1.10315	1.09358	1.1144	1.10077	1.10164	1.10628	1.12288	1.12607	1.12953
194	AGY2233	3	1.06352	1.05804	1.06145	1.06084	1.06055	1.06098	1.06098	1.06271	1.06007	1.06323	1.06578	1.06594	1.06079	1.20473	1.21672	1.1364	1.09413	1.07065	1.06935	1.07374	1.07467	1.07537	1.0749	1.07175	1.07041	1.0736	1.06923	1.07035	1.07291	1.09002	1.0798	1.07478	1.07632	1.08302	1.0834	1.10051	1.08043	1.07899	1.1048	1.07991	1.0817	1.07006	1.07732	1.08176	1.08455	1.09009	1.08976
195	AGY2234	3	1.0716	1.07109	1.06523	1.06356	1.06417	1.06097	1.05961	1.0627	1.05911	1.05779	1.05873	1.06107	1.06284	1.18021	1.2231	1.10369	1.10385	1.07833	1.0803	1.07705	1.07268	1.07117	1.08076	1.06574	1.07018	1.07419	1.08227	1.07049	1.0732	1.06681	1.06551	1.07012	1.0682	1.0823	1.09093	1.08946	1.0971	1.07909	1.08525	1.0827	1.06818	1.06437	1.06297	1.06045	1.06792	1.06974	1.06971
196	AGY2233	3	1.1188	1.12224	1.12693	1.10059	1.10795	1.10589	1.11647	1.10715	1.09986	1.0918	1.09594	1.091	1.09466	1.21506	1.21634	1.16797	1.13615	1.10265	1.09444	1.09576	1.1056	1.09578	1.09246	1.08753	1.0847	1.09289	1.08916	1.08453	1.07933	1.07796	1.08129	1.07411	1.07503	1.08499	1.0845	1.08461	1.08511	1.09287	1.09937	1.09896	1.09343	1.09261	1.09614	1.08654	1.10172	1.10303	1.11714
197	AGY2233	3	1.05948	1.06407	1.0582	1.06033	1.05964	1.05768	1.0586	1.05507	1.05815	1.05361	1.05473	1.05459	1.05279	1.17153	1.16174	1.13114	1.13175	1.08119	1.06875	1.05208	1.05675	1.05797	1.05549	1.04865	1.06543	1.05752	1.06185	1.06139	1.06217	1.06104	1.05965	1.06153	1.0607	1.07001	1.10639	1.06608	1.062	1.05761	1.06824	1.06221	1.0652	1.06839	1.06533	1.0717	1.06716	1.07605	1.08078
198	AGY2234	3	1.09519	1.0944	1.07913	1.07169	1.0788	1.07012	1.07195	1.07037	1.06721	1.06858	1.06505	1.06228	1.0647	1.21004	1.22868	1.17943	1.1127	1.14763	1.06832	1.06913	1.06754	1.06542	1.06584	1.06028	1.06498	1.06267	1.06762	1.07088	1.07278	1.06874	1.06858	1.07267	1.07178	1.0914	1.09025	1.08094	1.14039	1.07394	1.08425	1.08085	1.08803	1.0754	1.0752	1.07494	1.07926	1.0814	1.08111
199	AGY2233	3	1.11749	1.1022	1.10771	1.11186	1.09536	1.09312	1.08416	1.08874	1.09304	1.08274	1.08259	1.08584	1.08724	1.24532	1.24971	1.22659	1.1221	1.10742	1.10186	1.10788	1.10048	1.09928	1.09296	1.09598	1.09455	1.0969	1.09743	1.08943	1.11623	1.08961	1.08978	1.07492	1.08443	1.09045	1.09584	1.09573	1.08734	1.0883	1.09113	1.09296	1.10707	1.09055	1.08761	1.09093	1.09315	1.09286	1.08549
200	AGY2234	3	1.34078	1.42082	1.53724	1.63031	1.63363	1.5596	1.35896	1.41843	1.37498	1.40255	1.33482	1.27625	1.26387	1.30304	1.31192	1.30238	1.28788	1.30182	1.25744	1.2629	1.25178	1.2333	1.25313	1.3194	1.26145	1.32253	1.29926	1.35972	1.3713	1.34022	1.27748	1.29954	1.26152	1.30117	1.26488	1.13979	1.21427	1.20403	1.13776	1.1973	1.08154	1.0672	1.06201	1.06369	1.05563	1.06114	1.06433
201	AGY2233	3	1.08303	1.0791	1.08591	1.07739	1.08339	1.07977	1.07931	1.07684	1.08559	1.07289	1.07132	1.07056	1.06875	1.25766	1.24546	1.19405	1.20816	1.09879	1.0881	1.08056	1.09506	1.07523	1.07752	1.07184	1.07519	1.0798	1.07631	1.08983	1.08215	1.07754	1.08348	1.07989	1.08667	1.10382	1.09105	1.09701	1.09636	1.09546	1.09677	1.10276	1.09999	1.08837	1.10325	1.10638	1.10677	1.11178	1.10436
202	AGY2233	3	1.11024	1.09799	1.09531	1.09033	1.09151	1.09064	1.08614	1.08377	1.07835	1.07115	1.06643	1.06337	1.06738	1.16456	1.17512	1.18181	1.16999	1.0794	1.07561	1.07022	1.06465	1.06324	1.06411	1.06652	1.06844	1.06738	1.06955	1.06726	1.06843	1.07069	1.07764	1.07989	1.08492	1.09289	1.09703	1.11464	1.09967	1.13828	1.07786	1.09122	1.1098	1.10349	1.10676	1.10315	1.10047	1.10082	1.10493
203	AGY2233	3	1.09247	1.08568	1.09141	1.08099	1.08056	1.08468	1.08059	1.09033	1.08516	1.07513	1.07549	1.06392	1.07531	1.17624	1.16635	1.15788	1.14621	1.12869	1.10151	1.09241	1.07691	1.07623	1.06566	1.06621	1.06833	1.06631	1.06647	1.06836	1.06943	1.06656	1.07204	1.07349	1.07721	1.06819	1.06726	1.06836	1.08423	1.07183	1.06962	1.12497	1.11253	1.12004	1.11293	1.10486	1.10493	1.0985	1.10097
204	AGY2234	3	1.07417	1.06888	1.06594	1.06598	1.06218	1.06174	1.06594	1.06082	1.06188	1.06604	1.06251	1.05433	1.07374	1.14918	1.14287	1.13829	1.1014	1.09174	1.09121	1.0818	1.08474	1.08302	1.07906	1.08509	1.08416	1.08457	1.06966	1.076	1.08025	1.08202	1.08428	1.08516	1.08285	1.14273	1.08525	1.10085	1.09883	1.09706	1.08575	1.10386	1.0731	1.06715	1.06545	1.06918	1.06992	1.07475	1.07185
205	AGY2234	3	1.09516	1.08322	1.08523	1.08722	1.07947	1.0747	1.07291	1.06599	1.06242	1.06466	1.05882	1.05455	1.06302	1.15637	1.20424	1.13462	1.13666	1.17959	1.06913	1.07094	1.08302	1.06915	1.0826	1.07902	1.08277	1.09692	1.08544	1.07792	1.07711	1.0766	1.08367	1.08223	1.11006	1.09788	1.09139	1.09589	1.15119	1.11035	1.11472	1.1227	1.08797	1.08539	1.0824	1.07859	1.08309	1.08803	1.07981
206	AGY2233	3	1.10848	1.10585	1.09467	1.07911	1.07304	1.07859	1.08006	1.0757	1.07421	1.06733	1.07723	1.07632	1.07672	1.10336	1.10768	1.10349	1.09743	1.07836	1.07442	1.07597	1.08325	1.07662	1.08276	1.07879	1.08029	1.07959	1.08244	1.08144	1.08471	1.0807	1.0833	1.08874	1.08659	1.08399	1.08224	1.08641	1.09111	1.09178	1.08367	1.08368	1.09266	1.08533	1.08315	1.08284	1.082	1.09197	1.08758
207	AGY2233	3	1.08201	1.08316	1.07959	1.08739	1.08661	1.083	1.09135	1.09296	1.08633	1.08924	1.09637	1.08417	1.1447	1.17562	1.1848	1.16704	1.18819	1.17798	1.17213	1.16176	1.17146	1.1591	1.15377	1.14587	1.14239	1.13603	1.12616	1.13404	1.11804	1.12288	1.12343	1.12905	1.1135	1.11527	1.08713	1.11563	1.12643	1.11814	1.1034	1.10237	1.10745	1.09204	1.0952	1.08693	1.0919	1.09326	1.09665
208	AGY2234	3	1.10477	1.09818	1.10072	1.09534	1.09895	1.08835	1.0842	1.08295	1.08053	1.0779	1.07379	1.06667	1.07715	1.19205	1.18298	1.17322	1.18103	1.09038	1.0752	1.0816	1.08144	1.0846	1.07668	1.07616	1.07556	1.10674	1.07483	1.06728	1.07942	1.07668	1.07685	1.09348	1.09394	1.09265	1.0819	1.09971	1.10079	1.10502	1.09813	1.11145	1.09934	1.07883	1.07793	1.07769	1.07754	1.07589	1.07731
209	AGY2233	3	1.10342	1.09868	1.09594	1.09076	1.08001	1.08366	1.08001	1.07397	1.07018	1.07179	1.07571	1.07791	1.07724	1.21526	1.21033	1.19539	1.18942	1.08435	1.07886	1.08418	1.07626	1.08516	1.08918	1.08025	1.09949	1.08271	1.1066	1.08132	1.08034	1.07808	1.07934	1.07875	1.0886	1.0843	1.08461	1.09088	1.09697	1.09706	1.101	1.10151	1.1282	1.11927	1.11765	1.1098	1.1106	1.10382	1.10051
210	AGY2233	3	1.08638	1.09433	1.0919	1.09585	1.09026	1.08581	1.08489	1.07472	1.0736	1.07173	1.06582	1.06078	1.0608	1.05639	1.06217	1.07301	1.07045	1.06463	1.05286	1.05962	1.05751	1.06088	1.05773	1.05766	1.05291	1.05527	1.05367	1.05682	1.05302	1.05668	1.04557	1.05235	1.05211	1.05131	1.0476	1.05224	1.05587	1.0828	1.09785	1.05667	1.1134	1.1201	1.118	1.11842	1.11094	1.1214	1.11392
211	AGY2233	3	1.10777	1.09926	1.09828	1.09429	1.09197	1.07975	1.08008	1.08159	1.07715	1.08448	1.07953	1.07097	1.07545	1.13916	1.13119	1.14266	1.12717	1.11233	1.09313	1.10027	1.09862	1.09895	1.09764	1.09878	1.12711	1.114	1.10106	1.10161	1.09783	1.09874	1.10512	1.10858	1.11497	1.14475	1.09828	1.11683	1.11751	1.14775	1.20193	1.11038	1.13522	1.1338	1.1236	1.11674	1.11436	1.1072	1.10471
212	AGY2233	3	1.09656	1.09388	1.09218	1.09054	1.09466	1.08943	1.0915	1.08531	1.08295	1.07836	1.0708	1.06835	1.08073	1.17125	1.16543	1.15375	1.09343	1.08767	1.07664	1.07305	1.07773	1.08079	1.08147	1.07983	1.08951	1.08562	1.10888	1.11894	1.08103	1.07784	1.07894	1.07782	1.08233	1.07538	1.07145	1.0747	1.07972	1.08334	1.09391	1.0884	1.11514	1.10109	1.09848	1.10246	1.11096	1.1144	1.1149
213	AGY2233	3	1.09023	1.08226	1.08447	1.08409	1.08212	1.07952	1.07579	1.07209	1.07201	1.07431	1.07148	1.06437	1.07154	1.15756	1.15236	1.1153	1.11138	1.12793	1.08674	1.10478	1.0903	1.09101	1.08345	1.07431	1.07426	1.0772	1.08232	1.09365	1.08213	1.08278	1.08358	1.08971	1.08895	1.08514	1.08227	1.08528	1.1297	1.08665	1.07971	1.0765	1.08335	1.0858	1.08688	1.08995	1.09189	1.08848	1.09214
214	AGY2234	3	1.07799	1.08415	1.08239	1.07794	1.06502	1.06963	1.07103	1.06886	1.06954	1.07503	1.08562	1.0874	1.07765	1.13405	1.1664	1.1361	1.13581	1.13992	1.12515	1.07306	1.07137	1.06299	1.05727	1.05633	1.05905	1.058	1.0592	1.06241	1.05859	1.0594	1.0655	1.06289	1.06756	1.07608	1.07329	1.08333	1.07661	1.08802	1.07127	1.07849	1.0712	1.07008	1.06742	1.06622	1.06951	1.07461	1.07322
215	AGY2233	3	1.08688	1.07753	1.07876	1.07859	1.07386	1.08075	1.07586	1.07112	1.07462	1.06555	1.0635	1.06353	1.06652	1.18691	1.15699	1.17207	1.10916	1.07691	1.07111	1.07389	1.06973	1.07797	1.07276	1.07444	1.07376	1.08308	1.09521	1.07616	1.07138	1.07066	1.07335	1.07823	1.08358	1.08469	1.08481	1.09579	1.09941	1.09569	1.14514	1.09234	1.10286	1.09428	1.09465	1.09027	1.09432	1.09598	1.09632
216	AGY2234	3	1.08318	1.07702	1.07571	1.07297	1.07188	1.06574	1.07238	1.07681	1.06992	1.06282	1.05489	1.05315	1.05682	1.09696	1.08888	1.08283	1.08156	1.07081	1.06798	1.06452	1.06661	1.06254	1.06761	1.06354	1.06608	1.06646	1.06518	1.06492	1.06752	1.0671	1.06768	1.07984	1.07159	1.06938	1.06536	1.07153	1.07684	1.08052	1.0804	1.08102	1.0877	1.07653	1.07525	1.07414	1.07238	1.07243	1.0879
217	AGY2233	3	1.08126	1.07453	1.07352	1.06864	1.07134	1.06687	1.07258	1.06977	1.06555	1.06659	1.06749	1.06486	1.08167	1.10654	1.12054	1.11998	1.12025	1.10699	1.08927	1.11216	1.10664	1.10169	1.10546	1.10425	1.10412	1.10786	1.12061	1.1141	1.10606	1.11941	1.11026	1.13701	1.13349	1.1324	1.09334	1.13206	1.13645	1.1466	1.13719	1.112	1.09899	1.09083	1.09056	1.08675	1.09272	1.09368	1.09919
218	AGY2234	3	1.05933	1.05883	1.06267	1.06303	1.05972	1.06524	1.06158	1.06535	1.06098	1.05923	1.06285	1.05592	1.06014	1.16321	1.11145	1.10927	1.10525	1.07429	1.0657	1.06779	1.06072	1.06686	1.06532	1.06574	1.06779	1.06834	1.06961	1.06942	1.06951	1.06956	1.07161	1.07144	1.07623	1.06598	1.0662	1.10288	1.07274	1.08284	1.08492	1.09486	1.06437	1.06227	1.05925	1.06395	1.0631	1.06084	1.06054
219	AGY2233	3	1.08436	1.08486	1.08732	1.08773	1.07253	1.07507	1.07945	1.08361	1.07974	1.07867	1.07823	1.06295	1.06717	1.16072	1.13525	1.11754	1.13322	1.09265	1.08113	1.07559	1.08281	1.07426	1.0888	1.08056	1.07705	1.07094	1.08556	1.07629	1.07336	1.07667	1.07853	1.08325	1.0931	1.09533	1.08962	1.09091	1.0987	1.09689	1.08537	1.10481	1.09783	1.09956	1.1034	1.10153	1.07464	1.08633	1.09936
220	AGY2234	3	1.08977	1.07817	1.07855	1.07802	1.07615	1.07065	1.06596	1.06784	1.06402	1.06536	1.05991	1.0588	1.06324	1.17619	1.21314	1.13862	1.13875	1.11169	1.07301	1.07565	1.06969	1.08165	1.07161	1.07116	1.07117	1.07628	1.07508	1.07875	1.07448	1.08822	1.09807	1.09247	1.13438	1.14013	1.10411	1.1874	1.17431	1.13379	1.13601	1.10861	1.0896	1.07763	1.07426	1.07169	1.07465	1.07729	1.07485
221	AGY2234	3	1.08681	1.07673	1.07088	1.07403	1.07013	1.07139	1.07768	1.07465	1.06883	1.0673	1.06504	1.05839	1.06417	1.09848	1.10751	1.10098	1.10933	1.1098	1.08026	1.07765	1.07611	1.07415	1.07606	1.08243	1.08723	1.08226	1.08111	1.08407	1.08366	1.08503	1.12077	1.08246	1.08161	1.09299	1.07443	1.08739	1.1195	1.13282	1.10477	1.08038	1.09668	1.08335	1.08125	1.07451	1.07678	1.08126	1.07791
222	AGY2233	3	1.09074	1.0992	1.09379	1.09416	1.08309	1.09066	1.08397	1.07649	1.07707	1.06997	1.07703	1.06945	1.08363	1.23701	1.2197	1.20905	1.17401	1.1044	1.07631	1.06438	1.06544	1.06731	1.06849	1.06924	1.06654	1.06352	1.06593	1.0652	1.06791	1.0713	1.0706	1.07638	1.07513	1.08713	1.08957	1.0887	1.08402	1.09491	1.10381	1.10299	1.10713	1.10033	1.10706	1.10097	1.10012	1.10645	1.1028
223	AGY2233	3	1.08715	1.08761	1.08321	1.08192	1.08259	1.07964	1.07954	1.0757	1.0766	1.07143	1.06545	1.06369	1.0748	1.16737	1.16601	1.15773	1.0975	1.07855	1.07227	1.07698	1.07439	1.07982	1.0788	1.0775	1.08113	1.08368	1.08353	1.08667	1.07634	1.08599	1.07471	1.07883	1.07455	1.08679	1.07964	1.09097	1.08245	1.08506	1.08899	1.09185	1.07405	1.07107	1.07742	1.0801	1.084	1.09165	1.09078
224	AGY2234	3	1.07558	1.07544	1.07697	1.07085	1.07008	1.06933	1.06744	1.06821	1.06387	1.07029	1.06515	1.0652	1.07834	1.17039	1.18051	1.16927	1.1785	1.13353	1.06608	1.0758	1.07486	1.07184	1.06682	1.0718	1.07316	1.06602	1.06911	1.07216	1.08152	1.08612	1.07821	1.08987	1.08664	1.08712	1.09015	1.0946	1.08763	1.10016	1.09126	1.08522	1.07917	1.07105	1.07012	1.07193	1.07402	1.07932	1.07848
225	AGY2233	3	1.08068	1.08845	1.08132	1.07291	1.07268	1.07104	1.07342	1.07276	1.06866	1.06917	1.06649	1.06597	1.08809	1.22864	1.19295	1.12874	1.08852	1.07046	1.06637	1.06738	1.06758	1.07036	1.07989	1.06733	1.06388	1.0737	1.07761	1.07688	1.08075	1.09941	1.07733	1.07985	1.10614	1.107	1.07949	1.09517	1.07885	1.08062	1.07682	1.08038	1.10666	1.10238	1.1058	1.10012	1.1093	1.10696	1.1039
226	AGY2233	3	1.07673	1.07927	1.07769	1.07913	1.08125	1.08136	1.08443	1.08288	1.08274	1.08419	1.07724	1.0808	1.09738	1.227	1.21	1.1719	1.18445	1.10172	1.09689	1.09104	1.0939	1.08381	1.08534	1.08468	1.08341	1.08746	1.0865	1.08835	1.08304	1.09699	1.08062	1.09128	1.08649	1.09302	1.0908	1.10015	1.13847	1.13744	1.09779	1.09177	1.14558	1.14324	1.15452	1.14232	1.13931	1.14358	1.15283
227	AGY2234	3	1.07687	1.07526	1.07505	1.07297	1.07734	1.05132	1.04807	1.05194	1.0493	1.05132	1.05119	1.05211	1.05167	1.06067	1.05618	1.05863	1.05561	1.05778	1.05807	1.05427	1.05831	1.05681	1.05637	1.05524	1.06084	1.07275	1.07111	1.07369	1.07813	1.06772	1.06573	1.06775	1.06947	1.07279	1.06981	1.07181	1.07286	1.08047	1.07824	1.0692	1.08773	1.07728	1.07448	1.07483	1.0804	1.06155	1.05326
228	AGY2233	3	1.08966	1.09255	1.07974	1.08075	1.0884	1.09921	1.09747	1.1014	1.08721	1.10713	1.13355	1.1039	1.15261	1.22967	1.20249	1.18345	1.18199	1.1481	1.15234	1.14788	1.14796	1.14468	1.194	1.18862	1.17331	1.19029	1.18224	1.17602	1.18042	1.1808	1.17829	1.16439	1.1769	1.16946	1.16667	1.15637	1.09165	1.15724	1.14993	1.14817	1.09323	1.08987	1.0915	1.08466	1.09382	1.09126	1.08176
229	AGY2234	3	1.07444	1.07101	1.07374	1.07029	1.07244	1.06521	1.05957	1.0609	1.06087	1.05875	1.06034	1.06154	1.07375	1.1193	1.11016	1.09115	1.09533	1.09829	1.08194	1.08373	1.08015	1.07251	1.07506	1.07397	1.07258	1.07945	1.08769	1.08092	1.09158	1.1043	1.1023	1.12188	1.11549	1.13293	1.13046	1.12864	1.15014	1.17137	1.16745	1.12549	1.07049	1.06555	1.06094	1.06253	1.0639	1.05975	1.06641
230	AGY2234	3	1.06548	1.06903	1.06641	1.0675	1.05917	1.06369	1.06506	1.05592	1.06076	1.0571	1.05588	1.05813	1.07917	1.13849	1.09874	1.07715	1.06964	1.05988	1.06018	1.05631	1.05943	1.06289	1.05516	1.05829	1.05555	1.06738	1.07357	1.07232	1.08105	1.08385	1.07855	1.08742	1.07799	1.09001	1.09884	1.10075	1.0985	1.10984	1.11668	1.1037	1.06043	1.05667	1.05853	1.05452	1.05485	1.05741	1.05758
231	AGY2233	3	1.08072	1.07713	1.07312	1.0785	1.13767	1.09803	1.08616	1.07673	1.07382	1.07586	1.12613	1.09829	1.14939	1.23955	1.21472	1.12661	1.1157	1.09115	1.08654	1.08776	1.08612	1.08402	1.08832	1.09167	1.09207	1.10128	1.10758	1.09538	1.08808	1.10316	1.07958	1.09423	1.07702	1.07359	1.07887	1.07685	1.07129	1.08396	1.08204	1.07846	1.12039	1.11604	1.12363	1.11331	1.19245	1.11579	1.09816
232	AGY2233	3	1.08267	1.08258	1.08353	1.08062	1.07444	1.07345	1.06858	1.07162	1.06994	1.07476	1.07329	1.06383	1.09019	1.19234	1.131	1.13397	1.09261	1.082	1.07688	1.08492	1.07627	1.07374	1.0781	1.07401	1.07076	1.07681	1.08143	1.08225	1.08842	1.08928	1.086	1.09225	1.09725	1.11084	1.10829	1.10695	1.08973	1.09871	1.09372	1.0806	1.11321	1.10809	1.09574	1.10009	1.09638	1.09048	1.09942
233	AGY2233	3	1.1104	1.10483	1.10024	1.09386	1.08037	1.07931	1.06992	1.07168	1.07454	1.06894	1.06889	1.06498	1.08484	1.12709	1.09662	1.07853	1.09062	1.07949	1.06387	1.06129	1.0649	1.06708	1.0692	1.06773	1.06508	1.06755	1.06016	1.05955	1.05714	1.06133	1.05525	1.05552	1.08252	1.08672	1.08555	1.08489	1.10324	1.15351	1.11672	1.08963	1.09692	1.10272	1.10174	1.09848	1.08026	1.09647	1.08392
234	AGY2233	3	1.09692	1.10071	1.10666	1.09354	1.08905	1.08772	1.08946	1.08011	1.08193	1.07128	1.07515	1.08067	1.09954	1.13997	1.11821	1.12355	1.15409	1.1069	1.08456	1.08095	1.07982	1.07794	1.07348	1.07383	1.06348	1.06823	1.07637	1.0765	1.07627	1.08814	1.08097	1.08336	1.08484	1.08393	1.09572	1.0871	1.10526	1.08491	1.09403	1.08623	1.10972	1.11263	1.10274	1.09737	1.10142	1.10817	1.09621
235	AGY2234	3	1.07611	1.07693	1.07921	1.07233	1.06648	1.06869	1.06748	1.06137	1.06133	1.05706	1.05781	1.06323	1.08024	1.10338	1.08627	1.1065	1.11418	1.08225	1.07085	1.07906	1.071	1.06644	1.06839	1.07208	1.06146	1.0689	1.07007	1.07156	1.07022	1.07828	1.07425	1.08022	1.08442	1.09089	1.09351	1.10246	1.11621	1.091	1.12151	1.10861	1.08599	1.07784	1.08212	1.07878	1.08063	1.07988	1.07508
236	AGY2233	3	1.09332	1.08568	1.09468	1.09221	1.08722	1.08014	1.08036	1.08157	1.07375	1.0662	1.06404	1.06836	1.09923	1.2429	1.17596	1.1841	1.08517	1.07654	1.06851	1.06627	1.06986	1.06561	1.06523	1.06938	1.06617	1.07246	1.07057	1.07637	1.0715	1.07157	1.06834	1.07323	1.07528	1.06892	1.06681	1.06781	1.07546	1.06682	1.07411	1.07699	1.11617	1.10014	1.09729	1.10099	1.1016	1.1002	1.09634
237	AGY2234	3	1.07123	1.06559	1.06846	1.0688	1.06641	1.06513	1.06231	1.06198	1.06186	1.05789	1.05754	1.05593	1.08855	1.1561	1.10633	1.10369	1.16872	1.07297	1.06799	1.06226	1.06318	1.06616	1.0634	1.06766	1.06371	1.06066	1.07344	1.07336	1.0783	1.08338	1.08579	1.07988	1.08538	1.0848	1.08437	1.08524	1.09108	1.0846	1.14057	1.11876	1.06628	1.06459	1.0633	1.06542	1.06348	1.06135	1.06337
238	AGY2234	3	1.06651	1.06156	1.06178	1.05908	1.05983	1.05869	1.05647	1.06043	1.05741	1.05177	1.0553	1.05348	1.08784	1.16695	1.16455	1.13697	1.10727	1.09051	1.05848	1.06005	1.06127	1.06676	1.0601	1.05615	1.05408	1.05611	1.06639	1.05936	1.06019	1.06674	1.06928	1.06902	1.05983	1.06198	1.0668	1.08754	1.06534	1.06318	1.09892	1.06433	1.06349	1.05959	1.0558	1.05416	1.05819	1.06138	1.05687
239	AGY2233	3	1.0867	1.08733	1.08983	1.08376	1.08025	1.07742	1.08439	1.07139	1.07425	1.07768	1.07354	1.07443	1.09502	1.17882	1.15226	1.13869	1.12783	1.09668	1.07133	1.07181	1.06689	1.06084	1.06622	1.06304	1.05622	1.06458	1.07471	1.063	1.06511	1.0644	1.06335	1.06533	1.0618	1.07454	1.07042	1.07728	1.07395	1.0684	1.06592	1.06805	1.10235	1.09171	1.09409	1.09174	1.09166	1.09495	1.1029
240	AGY2234	3	1.07366	1.07725	1.06594	1.06767	1.06746	1.06576	1.06814	1.0659	1.06197	1.06089	1.05725	1.05919	1.08564	1.2219	1.22167	1.14208	1.16702	1.07548	1.06314	1.06203	1.0625	1.06285	1.06642	1.06516	1.06211	1.06682	1.06704	1.06703	1.06788	1.07514	1.07264	1.07077	1.07261	1.10618	1.14356	1.13483	1.09334	1.0676	1.07517	1.09822	1.06646	1.06304	1.06059	1.06096	1.06191	1.05958	1.06371
241	AGY2234	3	1.11116	1.1066	1.11008	1.0866	1.0781	1.07485	1.08053	1.07966	1.07425	1.06718	1.07188	1.0764	1.09734	1.13727	1.13749	1.12569	1.10427	1.08827	1.0869	1.08624	1.0919	1.08332	1.07545	1.07675	1.0713	1.07596	1.08808	1.07329	1.07514	1.07622	1.07562	1.08096	1.08281	1.08844	1.10212	1.09903	1.10913	1.09089	1.09334	1.09051	1.0968	1.08994	1.09393	1.085	1.08506	1.0779	1.09104
242	AGY2234	3	1.09564	1.0908	1.07848	1.07887	1.06776	1.06767	1.06176	1.06646	1.06339	1.05549	1.05515	1.06141	1.09512	1.16518	1.13404	1.14817	1.10555	1.07175	1.06709	1.0709	1.0707	1.07006	1.07365	1.06676	1.06177	1.06205	1.0672	1.06867	1.06209	1.06805	1.08299	1.07387	1.07582	1.1437	1.09479	1.12212	1.09224	1.08772	1.09819	1.10588	1.08136	1.07024	1.07707	1.07786	1.07419	1.07811	1.07803
243	AGY2233	3	1.09242	1.08848	1.09819	1.08442	1.07908	1.07702	1.08091	1.07861	1.07868	1.0672	1.07161	1.08077	1.12102	1.26217	1.19589	1.15569	1.1083	1.08928	1.08288	1.08773	1.07438	1.08698	1.09211	1.08952	1.08585	1.09608	1.09455	1.08587	1.08602	1.08418	1.09411	1.09275	1.09532	1.10416	1.11136	1.1115	1.11274	1.10392	1.1038	1.09427	1.11641	1.0896	1.10389	1.08895	1.08898	1.08512	1.10265
244	AGY2233	3	1.09534	1.08571	1.09286	1.08767	1.08073	1.07937	1.07406	1.07429	1.06464	1.06453	1.06091	1.06255	1.10435	1.19765	1.15887	1.16828	1.09626	1.06837	1.06589	1.06921	1.06912	1.06521	1.06367	1.06551	1.06111	1.0682	1.07183	1.07241	1.07763	1.07471	1.07633	1.07326	1.07225	1.09565	1.07332	1.11441	1.07083	1.09985	1.12555	1.08662	1.08119	1.07079	1.07927	1.08212	1.08451	1.09387	1.09032
245	AGY2233	3	1.57421	1.50875	1.57324	1.54111	1.54745	1.55184	1.51694	1.52349	1.52873	1.51438	1.52241	1.54527	1.47663	1.46286	1.45916	1.50724	1.46782	1.46142	1.44534	1.47605	1.4428	1.45767	1.48437	1.507	1.42191	1.47328	1.4865	1.48419	1.47444	1.48826	1.47391	1.48411	1.49652	1.50301	1.54167	1.52504	1.558	1.48588	1.49046	1.49892	1.27227	1.25365	1.27125	1.26728	1.26803	1.28317	1.26404
246	AGY2234	3	1.08883	1.08323	1.08819	1.07915	1.08084	1.07806	1.08109	1.06834	1.07212	1.06551	1.07046	1.07002	1.07766	1.08762	1.08132	1.07806	1.07397	1.06283	1.06462	1.06534	1.06472	1.07088	1.07214	1.06793	1.06144	1.06698	1.0681	1.06468	1.07376	1.06873	1.07003	1.06733	1.07804	1.06806	1.0779	1.07338	1.075	1.06945	1.09748	1.12244	1.07471	1.07266	1.07683	1.07786	1.07651	1.08071	1.07396
247	AGY2233	3	1.07341	1.07229	1.06611	1.07364	1.071	1.07502	1.06962	1.06984	1.07031	1.06702	1.06838	1.07551	1.11189	1.14969	1.12091	1.13925	1.13118	1.07166	1.06905	1.07271	1.06659	1.06948	1.06682	1.06904	1.0598	1.06405	1.07553	1.07625	1.07585	1.07551	1.07886	1.07888	1.08031	1.08505	1.08131	1.08433	1.08404	1.07242	1.10023	1.09526	1.09592	1.09411	1.07818	1.09965	1.10069	1.10241	1.10303
248	AGY2233	3	1.11056	1.10633	1.09796	1.10927	1.1027	1.10496	1.08814	1.10315	1.08644	1.07613	1.08148	1.08775	1.13541	1.3527	1.14607	1.09564	1.07779	1.09236	1.07197	1.08079	1.07686	1.07811	1.06879	1.0635	1.06593	1.06814	1.07802	1.07318	1.07073	1.07161	1.09521	1.08353	1.10117	1.0847	1.072	1.07256	1.08016	1.06191	1.07094	1.08002	1.08573	1.08734	1.08763	1.09931	1.09704	1.09775	1.08574
249	AGY2234	3	1.08624	1.08623	1.08059	1.07948	1.08005	1.07802	1.07459	1.07008	1.06608	1.06203	1.05933	1.07257	1.09096	1.17164	1.10572	1.11349	1.07379	1.0772	1.07555	1.07355	1.07669	1.0761	1.07566	1.08091	1.07701	1.08469	1.09297	1.0794	1.0733	1.07753	1.07428	1.07916	1.07414	1.08626	1.07625	1.0833	1.0863	1.07786	1.08149	1.0868	1.06232	1.05835	1.05757	1.06057	1.06762	1.0689	1.06383
250	AGY2234	3	1.07523	1.07251	1.0769	1.06553	1.06629	1.06359	1.06291	1.06328	1.06156	1.04934	1.04922	1.05273	1.05793	1.10127	1.12252	1.13779	1.10874	1.05908	1.05515	1.06292	1.05773	1.051	1.05287	1.05441	1.05195	1.05743	1.05757	1.0645	1.05511	1.05555	1.06101	1.05971	1.06237	1.06358	1.07298	1.07713	1.07675	1.07162	1.07927	1.08123	1.06834	1.06412	1.06522	1.05844	1.05765	1.06062	1.05768
251	AGY2233	3	1.10203	1.08905	1.08657	1.09824	1.08985	1.08746	1.07969	1.08267	1.08729	1.08494	1.11485	1.1293	1.18325	1.25983	1.25698	1.22097	1.19996	1.14204	1.18258	1.19032	1.20486	1.21877	1.22456	1.21401	1.19496	1.23824	1.25893	1.23665	1.23172	1.25084	1.27199	1.21453	1.19525	1.20263	1.19621	1.19023	1.17946	1.12955	1.14545	1.12764	1.1105	1.09669	1.09067	1.08473	1.08317	1.09384	1.08109
252	AGY2233	3	1.06116	1.06199	1.05695	1.06331	1.05848	1.05441	1.05898	1.0582	1.05934	1.05472	1.05667	1.05928	1.09132	1.18423	1.1426	1.11129	1.1158	1.06897	1.06548	1.0607	1.06392	1.06143	1.06924	1.0627	1.06926	1.07056	1.06955	1.06767	1.06494	1.06945	1.07269	1.07468	1.06189	1.07433	1.08333	1.12385	1.09543	1.08689	1.09134	1.08787	1.0901	1.08561	1.07664	1.07895	1.08699	1.07528	1.08157
253	AGY2234	3	1.07935	1.07322	1.07632	1.07038	1.06681	1.06846	1.06325	1.07024	1.0705	1.06342	1.06758	1.07668	1.12599	1.22367	1.22177	1.18247	1.13522	1.07604	1.06735	1.06755	1.07091	1.06872	1.0702	1.07432	1.06705	1.07076	1.07831	1.07392	1.07913	1.08178	1.08284	1.08493	1.0771	1.08077	1.07527	1.08842	1.10357	1.07527	1.08354	1.07936	1.06811	1.06092	1.06173	1.06318	1.06349	1.0629	1.0659
254	AGY2234	3	1.08998	1.08971	1.16606	1.14259	1.08159	1.07809	1.17345	1.14246	1.12097	1.07915	1.16386	1.16217	1.18274	1.24298	1.25289	1.18186	1.16643	1.15181	1.07251	1.07052	1.07888	1.07189	1.07357	1.0708	1.06443	1.08743	1.06821	1.10615	1.12961	1.13071	1.07535	1.08924	1.09537	1.0593	1.06182	1.06672	1.063	1.06232	1.06187	1.06757	1.06841	1.06627	1.06525	1.06481	1.06458	1.06244	1.06677
255	AGY2233	3	1.11425	1.09633	1.10065	1.09785	1.08992	1.09404	1.09235	1.08471	1.0816	1.0727	1.07823	1.07753	1.15805	1.21094	1.12547	1.1929	1.07947	1.07627	1.07322	1.07467	1.0769	1.08566	1.07764	1.08519	1.08015	1.09274	1.09024	1.09735	1.09833	1.10318	1.11541	1.09808	1.09568	1.101	1.10766	1.10301	1.09789	1.08402	1.11175	1.09578	1.08033	1.08042	1.08104	1.08972	1.09728	1.10119	1.11027
256	AGY2233	3	1.07211	1.06385	1.064	1.05864	1.05648	1.05399	1.05979	1.06203	1.06222	1.05782	1.04694	1.05913	1.05884	1.05742	1.05418	1.06207	1.06357	1.06037	1.06635	1.06454	1.06918	1.06719	1.06774	1.06458	1.05876	1.05884	1.05774	1.0604	1.05702	1.06033	1.0636	1.05578	1.05943	1.06281	1.05824	1.05949	1.07304	1.05915	1.07114	1.0605	1.07223	1.07471	1.06737	1.06519	1.06064	1.06309	1.07021
257	AGY2234	3	1.55667	1.0802	1.36199	1.08625	1.14375	1.12437	1.25473	1.14719	1.20525	1.24149	1.48047	1.30858	1.25402	1.27227	1.25913	1.32166	1.29273	1.23957	1.29284	1.29214	1.31594	1.32183	1.30214	1.24826	1.27198	1.50803	1.46695	1.47929	1.40572	1.493	1.48644	1.47721	1.47169	1.44214	1.42855	1.47728	1.49336	1.25427	1.51582	1.4052	1.22179	1.06532	1.14592	1.06126	1.07641	1.06767	1.11313
258	AGY2234	3	1.07247	1.06959	1.07144	1.06669	1.063	1.06569	1.06376	1.06798	1.06341	1.06166	1.06242	1.06159	1.1052	1.14697	1.14611	1.18089	1.15923	1.08293	1.07735	1.0972	1.07558	1.0696	1.07168	1.08367	1.06658	1.07212	1.08279	1.08129	1.07981	1.08918	1.1059	1.13097	1.0926	1.1507	1.11775	1.16176	1.11875	1.11315	1.17628	1.26525	1.06707	1.06055	1.06263	1.06063	1.06008	1.06699	1.07241
259	AGY2234	3	1.07296	1.06901	1.06641	1.07263	1.06913	1.07126	1.06451	1.06273	1.06155	1.06359	1.06018	1.05608	1.09625	1.15695	1.15774	1.12141	1.14443	1.07121	1.06294	1.0621	1.06672	1.06505	1.06429	1.06108	1.05092	1.06594	1.07693	1.0663	1.06191	1.06937	1.0711	1.07787	1.07302	1.07879	1.07543	1.06939	1.07547	1.10541	1.11271	1.13144	1.07459	1.07143	1.06759	1.07328	1.07462	1.07608	1.07354
260	AGY2233	3	1.08666	1.08653	1.08716	1.08427	1.0841	1.07426	1.0701	1.07206	1.06883	1.06676	1.06656	1.064	1.11668	1.17786	1.16488	1.10672	1.10101	1.07914	1.07044	1.07176	1.06868	1.06918	1.06652	1.0642	1.06034	1.06854	1.07333	1.07068	1.06563	1.06529	1.07577	1.07969	1.08471	1.07291	1.10601	1.06767	1.06283	1.06695	1.07052	1.0748	1.10365	1.09575	1.09375	1.10088	1.1081	1.11139	1.11368
261	AGY2234	3	1.09159	1.08548	1.07919	1.07553	1.06386	1.06937	1.0611	1.06552	1.06293	1.05827	1.05558	1.05985	1.11356	1.18414	1.17677	1.15147	1.13065	1.15622	1.07166	1.0698	1.06985	1.06534	1.06972	1.05991	1.06634	1.07145	1.07451	1.0681	1.07132	1.06668	1.07798	1.07152	1.07032	1.06446	1.07981	1.07204	1.06449	1.07203	1.0758	1.08294	1.08407	1.07091	1.07335	1.06699	1.06762	1.06898	1.06807
262	AGY2233	3	1.09994	1.10277	1.11467	1.10517	1.09962	1.09888	1.09309	1.08474	1.07948	1.08678	1.07731	1.07005	1.09969	1.18837	1.15313	1.12644	1.07116	1.06774	1.06871	1.06696	1.07023	1.06606	1.07206	1.07002	1.07283	1.0689	1.07138	1.0646	1.06564	1.07127	1.07875	1.08109	1.09407	1.08305	1.09305	1.09483	1.08647	1.09826	1.08734	1.09456	1.11693	1.10218	1.10858	1.11524	1.12889	1.1424	1.13594
263	AGY2233	3	1.07571	1.06723	1.07158	1.07157	1.08109	1.07111	1.07064	1.07439	1.07344	1.07685	1.07186	1.07227	1.10908	1.23467	1.2111	1.1266	1.12451	1.09472	1.08812	1.07459	1.07488	1.07433	1.07587	1.06865	1.10203	1.07632	1.07599	1.07686	1.06819	1.07823	1.07548	1.13127	1.07978	1.07963	1.08139	1.08371	1.08473	1.07386	1.08512	1.07546	1.09925	1.09514	1.11271	1.11751	1.12538	1.1315	1.12574
264	AGY2234	3	1.06189	1.06205	1.05921	1.06097	1.05768	1.05857	1.05725	1.05595	1.05857	1.05683	1.05202	1.05286	1.06986	1.11558	1.08991	1.08909	1.13543	1.09939	1.06826	1.06891	1.06697	1.06914	1.07239	1.0679	1.07204	1.07643	1.07404	1.0785	1.07502	1.07738	1.07721	1.07719	1.07652	1.08391	1.09122	1.10218	1.07839	1.07252	1.1128	1.09078	1.06893	1.06228	1.06294	1.06358	1.06342	1.06768	1.06382
265	AGY2233	3	1.0841	1.10355	1.0762	1.07145	1.07006	1.07121	1.06635	1.06741	1.06524	1.06546	1.06845	1.06777	1.10425	1.18615	1.16525	1.12733	1.11255	1.08768	1.07795	1.08312	1.07946	1.07687	1.08358	1.07648	1.07098	1.08504	1.08902	1.09665	1.09626	1.09499	1.10767	1.09862	1.10045	1.10021	1.10702	1.10242	1.09662	1.11109	1.10381	1.09446	1.10316	1.10076	1.0999	1.09596	1.10055	1.10414	1.10289
266	AGY2233	3	1.06848	1.06736	1.06618	1.06485	1.06181	1.06207	1.06091	1.064	1.06391	1.06379	1.05956	1.06183	1.13267	1.24195	1.26141	1.1911	1.15382	1.16627	1.07746	1.06591	1.07347	1.08263	1.06385	1.0691	1.06639	1.0706	1.0713	1.07318	1.06499	1.06486	1.06676	1.06538	1.06508	1.08524	1.087	1.06349	1.06515	1.06068	1.06867	1.07529	1.08674	1.07278	1.08652	1.07447	1.07002	1.07142	1.07246
267	AGY2233	3	1.0884	1.09129	1.0785	1.07806	1.08669	1.08733	1.0919	1.08875	1.12573	1.08997	1.08546	1.10166	1.17876	1.35995	1.4012	1.33283	1.2612	1.16473	1.10444	1.08679	1.08635	1.09404	1.08637	1.08622	1.08398	1.09068	1.08877	1.09119	1.14565	1.08867	1.08831	1.09348	1.09333	1.0876	1.09464	1.11285	1.09305	1.09017	1.16158	1.09575	1.14241	1.16326	1.12274	1.13734	1.15166	1.14986	1.1477
268	AGY2233	3	1.08884	1.09549	1.09096	1.08762	1.08716	1.0832	1.07539	1.07837	1.06678	1.07365	1.07547	1.07056	1.17606	1.24351	1.24428	1.17107	1.12118	1.08287	1.07775	1.07239	1.07123	1.07854	1.07128	1.08475	1.07569	1.07896	1.08428	1.08284	1.08623	1.08269	1.08154	1.08596	1.09155	1.0863	1.0888	1.11038	1.10776	1.10536	1.10953	1.09552	1.11586	1.11662	1.11056	1.11135	1.11775	1.12144	1.12274
269	AGY2233	3	1.08214	1.08211	1.08685	1.08868	1.08484	1.08099	1.07651	1.07085	1.06949	1.07002	1.06546	1.06755	1.12969	1.16749	1.18516	1.11898	1.11552	1.09663	1.07138	1.06868	1.0672	1.0756	1.07251	1.06975	1.07176	1.07633	1.0679	1.07684	1.07425	1.07362	1.07323	1.07561	1.08391	1.07684	1.0842	1.08685	1.0935	1.0985	1.07495	1.08074	1.09575	1.09609	1.09777	1.10118	1.10777	1.11851	1.11437
270	AGY2233	3	1.09087	1.08506	1.0827	1.07976	1.07846	1.0743	1.07222	1.07026	1.07168	1.06877	1.07095	1.07014	1.17477	1.2057	1.22043	1.18231	1.11515	1.08084	1.07694	1.07136	1.06932	1.07624	1.07552	1.07182	1.07435	1.07521	1.07276	1.07169	1.0724	1.07571	1.07685	1.07973	1.08186	1.07499	1.07329	1.08993	1.13426	1.17366	1.16599	1.1877	1.11799	1.11067	1.11197	1.10845	1.1053	1.10649	1.10254
271	AGY2233	3	1.0949	1.09497	1.09853	1.09808	1.08795	1.08387	1.07322	1.0724	1.07103	1.06684	1.07298	1.07109	1.10432	1.13843	1.1338	1.09407	1.09827	1.08879	1.0829	1.07809	1.07589	1.07906	1.07445	1.07968	1.07609	1.07926	1.08447	1.0799	1.08285	1.084	1.09066	1.09519	1.09437	1.07622	1.06681	1.08524	1.09523	1.10121	1.1065	1.08863	1.08737	1.07991	1.08314	1.08339	1.08398	1.08575	1.08721
272	AGY2233	3	1.06627	1.06202	1.06433	1.06112	1.06176	1.06593	1.05866	1.06049	1.05818	1.05422	1.05515	1.05511	1.12773	1.15846	1.16032	1.10053	1.11875	1.09954	1.07496	1.06646	1.06762	1.07602	1.06273	1.06235	1.07398	1.05935	1.06119	1.07225	1.06187	1.05934	1.06235	1.0616	1.06944	1.05846	1.06349	1.0636	1.07903	1.0682	1.08484	1.06673	1.08778	1.09119	1.09019	1.09702	1.09758	1.09857	1.09702
273	AGY2233	3	1.09242	1.08954	1.09207	1.10193	1.11143	1.10427	1.10573	1.09492	1.11463	1.12369	1.14297	1.15561	1.207	1.22715	1.24469	1.19951	1.24071	1.23745	1.21208	1.22336	1.21569	1.21642	1.20494	1.20073	1.18428	1.1801	1.18234	1.16678	1.15964	1.15964	1.14519	1.13713	1.148	1.13175	1.13655	1.14288	1.14455	1.13903	1.13892	1.1269	1.11894	1.10632	1.10712	1.11669	1.12758	1.13201	1.12663
274	AGY2233	3	1.06876	1.06713	1.0633	1.05734	1.05654	1.05705	1.05718	1.0575	1.0565	1.05516	1.05423	1.05387	1.1136	1.14256	1.14053	1.14363	1.11242	1.06944	1.06202	1.06265	1.06558	1.05865	1.05676	1.05608	1.05865	1.05789	1.05828	1.06555	1.06228	1.06082	1.06102	1.06628	1.07243	1.06406	1.06265	1.06717	1.07845	1.07439	1.07576	1.07741	1.0729	1.06588	1.06349	1.05986	1.06452	1.06705	1.06431
275	AGY2233	3	1.0768	1.07621	1.07313	1.06956	1.06833	1.06785	1.06698	1.06353	1.06159	1.06235	1.0632	1.06238	1.14307	1.20838	1.20673	1.14256	1.13593	1.07172	1.06874	1.06777	1.06867	1.07458	1.07138	1.06796	1.07201	1.07291	1.07132	1.07104	1.07125	1.07514	1.08012	1.08537	1.08446	1.08802	1.09138	1.09236	1.09798	1.12263	1.14687	1.1221	1.09497	1.09293	1.09222	1.09488	1.10077	1.10498	1.10656
276	AGY2233	3	1.09988	1.09146	1.09934	1.09273	1.09292	1.08969	1.10176	1.0849	1.08345	1.08002	1.07833	1.07752	1.20063	1.32561	1.29024	1.12096	1.11562	1.12883	1.07823	1.07797	1.07508	1.07755	1.08556	1.07989	1.08471	1.08369	1.08691	1.08537	1.08404	1.07904	1.08279	1.09614	1.09129	1.08714	1.0843	1.09123	1.08992	1.08531	1.09696	1.08674	1.08437	1.07702	1.09304	1.10171	1.10702	1.11001	1.10893
277	AGY2234	3	1.08745	1.09008	1.08858	1.08147	1.08116	1.07875	1.07767	1.07435	1.06773	1.07554	1.07258	1.08004	1.11063	1.13427	1.13206	1.0968	1.10747	1.07713	1.08229	1.0821	1.06946	1.07346	1.06724	1.0582	1.05621	1.05603	1.06302	1.0677	1.06046	1.0631	1.08786	1.06098	1.06816	1.06383	1.09099	1.10458	1.12059	1.09442	1.07285	1.07	1.09252	1.09254	1.09444	1.09492	1.09052	1.09294	1.09504
278	AGY2234	3	1.07697	1.07505	1.07301	1.07389	1.06465	1.06475	1.06449	1.05985	1.05887	1.05633	1.05393	1.05505	1.08971	1.13571	1.12548	1.09841	1.09324	1.07322	1.06963	1.07379	1.07865	1.07276	1.07131	1.07353	1.07406	1.07675	1.06788	1.07567	1.0685	1.06463	1.06614	1.06511	1.07068	1.06068	1.06117	1.06861	1.06686	1.09816	1.06349	1.06629	1.07859	1.08056	1.07613	1.07473	1.07376	1.07386	1.07285
279	AGY2233	3	1.07961	1.08202	1.08302	1.07697	1.07339	1.06935	1.07566	1.0742	1.07017	1.07154	1.06829	1.06733	1.14971	1.16449	1.17537	1.11517	1.08935	1.08006	1.07851	1.07457	1.07003	1.07335	1.06825	1.06836	1.06982	1.06601	1.0728	1.07088	1.07196	1.07448	1.07336	1.07534	1.0799	1.07279	1.07021	1.07624	1.0867	1.1063	1.08975	1.07877	1.09826	1.09739	1.09432	1.09432	1.10442	1.11252	1.1115
280	AGY2233	3	1.07626	1.07219	1.07677	1.07143	1.06599	1.06704	1.06468	1.06296	1.06492	1.06165	1.05652	1.05753	1.11871	1.18561	1.08459	1.10577	1.07089	1.05849	1.05754	1.05951	1.05594	1.06045	1.05928	1.06367	1.06372	1.06815	1.06992	1.07433	1.07956	1.08163	1.08811	1.09049	1.08098	1.08717	1.11715	1.08378	1.14135	1.0938	1.10268	1.0978	1.10933	1.09383	1.08887	1.08137	1.08963	1.0911	1.08956
281	AGY2233	3	1.07062	1.09013	1.08969	1.07459	1.07816	1.06952	1.06873	1.07021	1.06954	1.06719	1.06642	1.06597	1.15558	1.16565	1.18433	1.1054	1.21333	1.13095	1.07947	1.07488	1.07159	1.0737	1.07238	1.07099	1.06962	1.07474	1.09565	1.07481	1.07303	1.08261	1.0742	1.07497	1.08394	1.08199	1.07578	1.08635	1.09456	1.09401	1.08402	1.10813	1.15219	1.17083	1.2359	1.19586	1.14849	1.13954	1.13837
282	AGY2233	3	1.06585	1.06737	1.07097	1.06802	1.06681	1.06551	1.06409	1.06055	1.06365	1.06127	1.05829	1.05396	1.12888	1.17132	1.14949	1.1492	1.11096	1.06851	1.06044	1.05811	1.05899	1.06119	1.05927	1.06076	1.06461	1.0617	1.06301	1.05978	1.06361	1.0649	1.06218	1.06377	1.06325	1.06471	1.05948	1.07089	1.07728	1.0741	1.07345	1.07354	1.07613	1.07384	1.07547	1.07382	1.07399	1.073	1.07082
283	AGY2233	3	1.07089	1.07054	1.06983	1.06851	1.06076	1.0618	1.06125	1.05814	1.06251	1.05938	1.05984	1.05906	1.14602	1.20912	1.21561	1.22318	1.07795	1.06734	1.06549	1.06406	1.06714	1.06489	1.06972	1.0643	1.06722	1.0664	1.06779	1.07853	1.06684	1.06925	1.06586	1.06805	1.08662	1.07032	1.09508	1.09051	1.09629	1.13245	1.20903	1.16954	1.08014	1.07344	1.07166	1.06978	1.07295	1.07575	1.07056
284	AGY2233	3	1.07971	1.08484	1.08567	1.08316	1.0855	1.08251	1.07714	1.07569	1.0711	1.06577	1.066	1.07166	1.134	1.1921	1.1785	1.1756	1.16153	1.10807	1.07605	1.0723	1.06895	1.07062	1.06612	1.06851	1.08243	1.0955	1.09737	1.087	1.10847	1.09051	1.10189	1.08669	1.07587	1.0712	1.07072	1.08086	1.0814	1.07879	1.07819	1.07271	1.08217	1.07351	1.07268	1.07225	1.07516	1.08321	1.09064
285	AGY2234	3	1.0729	1.08439	1.08055	1.07535	1.07079	1.07047	1.06942	1.06558	1.06191	1.06441	1.0593	1.05954	1.11259	1.15058	1.16259	1.0956	1.12897	1.09537	1.06655	1.07125	1.06999	1.06714	1.06418	1.06042	1.06506	1.06613	1.07102	1.06813	1.07567	1.07376	1.0873	1.07717	1.08538	1.07793	1.08264	1.09532	1.08884	1.12393	1.09161	1.08529	1.07501	1.07744	1.07412	1.07668	1.08015	1.08408	1.08805
286	AGY2233	3	1.09116	1.09103	1.08395	1.08762	1.08031	1.07214	1.08633	1.0744	1.07825	1.08928	1.08977	1.09432	1.18516	1.24738	1.24706	1.22261	1.18773	1.12599	1.1113	1.1218	1.09489	1.09227	1.08886	1.08377	1.08624	1.09449	1.08436	1.10406	1.09608	1.09255	1.09251	1.09833	1.1089	1.10186	1.09166	1.10871	1.13494	1.09836	1.10584	1.10408	1.11403	1.11375	1.09399	1.10783	1.0977	1.08725	1.11862
287	AGY2233	3	1.06214	1.07339	1.06978	1.06572	1.06368	1.06534	1.06684	1.06526	1.06116	1.06048	1.05834	1.05954	1.14355	1.24902	1.22213	1.25587	1.23821	1.1571	1.09924	1.06336	1.06688	1.06704	1.06312	1.06634	1.07947	1.06781	1.06858	1.06952	1.07437	1.06878	1.0831	1.11914	1.07179	1.09932	1.07992	1.08944	1.09127	1.1068	1.07662	1.08397	1.12748	1.13383	1.12207	1.11343	1.10307	1.11559	1.11595
288	AGY2233	3	1.06302	1.06342	1.06029	1.05883	1.05566	1.06477	1.06783	1.06114	1.06834	1.05587	1.05816	1.05575	1.15109	1.20245	1.21053	1.13177	1.12457	1.07244	1.06975	1.08372	1.0933	1.05746	1.05533	1.05473	1.06357	1.07058	1.05878	1.06538	1.05868	1.06239	1.09002	1.09046	1.10427	1.06665	1.08343	1.08023	1.1199	1.10809	1.12546	1.12972	1.09661	1.09738	1.09948	1.10287	1.08958	1.10742	1.09916
289	AGY2233	4	1.05559	1.05504	1.0575	1.05926	1.06483	1.0617	1.07252	1.06187	1.05476	1.0563	1.05854	1.0636	1.0597	1.09034	1.16204	1.15095	1.12288	1.08728	1.06521	1.06422	1.06734	1.06623	1.06666	1.06335	1.06811	1.06794	1.06702	1.06706	1.06967	1.06918	1.07016	1.07223	1.07706	1.0692	1.0756	1.06854	1.07451	1.07106	1.07276	1.0708	1.124	1.14074	1.15803	1.16072	1.15405	1.15869	1.1501
290	AGY2233	4	1.06799	1.06417	1.06507	1.07	1.06519	1.07589	1.0708	1.07067	1.069	1.06509	1.06708	1.07451	1.06594	1.13129	1.22429	1.21028	1.18703	1.15313	1.09648	1.08741	1.08467	1.08837	1.09033	1.08141	1.09005	1.09043	1.08183	1.08203	1.08684	1.08741	1.08848	1.08762	1.08675	1.08103	1.0863	1.07425	1.06337	1.0652	1.06118	1.05952	1.17668	1.16954	1.17817	1.16441	1.16223	1.15599	1.17138
291	AGY2233	4	1.06512	1.06692	1.09769	1.09912	1.07466	1.06503	1.06258	1.07925	1.0554	1.06062	1.0591	1.0573	1.05494	1.077	1.18987	1.18869	1.12523	1.10051	1.08453	1.0657	1.05987	1.05927	1.05921	1.05826	1.06015	1.06158	1.05783	1.05677	1.05663	1.11038	1.11167	1.06887	1.09558	1.09952	1.07613	1.05443	1.07215	1.05669	1.05563	1.0552	1.13696	1.14341	1.25888	1.30359	1.28904	1.23979	1.12413
292	AGY2234	4	1.09929	1.10976	1.09786	1.09208	1.11938	1.12965	1.1439	1.07395	1.12599	1.07406	1.08062	1.10512	1.11736	1.1563	1.17941	1.15104	1.15418	1.10723	1.08091	1.09449	1.08569	1.07879	1.07755	1.08522	1.08025	1.08182	1.07953	1.07852	1.07795	1.0792	1.09063	1.08548	1.08855	1.08441	1.09049	1.08709	1.09973	1.10441	1.11132	1.10419	1.0633	1.06811	1.06934	1.07529	1.07119	1.07664	1.07376
293	AGY2233	4	1.04487	1.04624	1.0491	1.04957	1.0504	1.05366	1.05606	1.07327	1.06532	1.06313	1.05905	1.07689	1.06269	1.08061	1.29479	1.08137	1.26558	1.17151	1.07003	1.0729	1.07275	1.08344	1.08669	1.07863	1.10917	1.07656	1.10502	1.09498	1.06903	1.08246	1.10153	1.08493	1.06879	1.06138	1.06821	1.07548	1.07049	1.06853	1.07072	1.07356	1.06681	1.07342	1.08671	1.09121	1.09896	1.09821	1.10069
294	AGY2233	4	1.05331	1.05933	1.05993	1.06724	1.06102	1.06582	1.06453	1.06557	1.06854	1.06747	1.06787	1.06331	1.06469	1.13984	1.31102	1.20779	1.23859	1.18624	1.1189	1.06997	1.07318	1.07467	1.07146	1.07353	1.07717	1.0903	1.07745	1.07627	1.0746	1.0753	1.07286	1.08035	1.07578	1.07837	1.08961	1.08972	1.15561	1.07277	1.0779	1.07448	1.11495	1.14122	1.14071	1.14521	1.14095	1.14796	1.12761
295	AGY2234	4	1.06614	1.05321	1.08407	1.08833	1.05529	1.05828	1.0566	1.05338	1.04996	1.05382	1.05591	1.04944	1.05305	1.09149	1.16875	1.16647	1.15223	1.12071	1.07127	1.05669	1.05117	1.05261	1.0508	1.05247	1.05542	1.06546	1.05354	1.0554	1.05127	1.05481	1.05576	1.05305	1.05328	1.05235	1.05535	1.05194	1.05661	1.05558	1.05623	1.05595	1.04926	1.05437	1.05661	1.05772	1.05637	1.05773	1.0558
296	AGY2233	4	1.06349	1.07599	1.0598	1.0589	1.07368	1.05506	1.06165	1.05904	1.05702	1.05166	1.05267	1.0538	1.05477	1.11644	1.21587	1.22457	1.21255	1.13251	1.13826	1.12359	1.09665	1.06961	1.06081	1.13406	1.07473	1.06844	1.0704	1.10339	1.11523	1.07339	1.12081	1.0728	1.08558	1.09061	1.11103	1.05446	1.06716	1.05993	1.06136	1.05863	1.19762	1.17367	1.17308	1.10977	1.12061	1.10807	1.09562
297	AGY2234	4	1.07151	1.06974	1.06811	1.06593	1.06613	1.08956	1.08687	1.08923	1.08061	1.07542	1.07463	1.06799	1.06905	1.11263	1.16079	1.16275	1.13058	1.1085	1.09151	1.07223	1.08129	1.09064	1.08693	1.08309	1.08707	1.08864	1.08447	1.08626	1.08713	1.08862	1.09312	1.09197	1.08238	1.09767	1.09784	1.08815	1.10237	1.09573	1.11353	1.13337	1.06046	1.06512	1.067	1.07115	1.07418	1.08491	1.08426
298	AGY2233	4	1.09138	1.07525	1.07467	1.07392	1.06918	1.08062	1.07864	1.08551	1.0835	1.0834	1.08204	1.08513	1.08951	1.17982	1.27821	1.25015	1.26043	1.16647	1.1029	1.10076	1.11328	1.10161	1.19816	1.19095	1.20898	1.16348	1.17117	1.10562	1.1273	1.13928	1.1163	1.10818	1.11072	1.10096	1.13085	1.11461	1.13586	1.10264	1.12079	1.10556	1.14717	1.13977	1.14308	1.13766	1.13167	1.14115	1.13058
299	AGY2233	4	1.09759	1.07113	1.07568	1.07904	1.07556	1.05001	1.06181	1.05723	1.05903	1.05544	1.05752	1.05276	1.05988	1.07254	1.08695	1.09169	1.11523	1.09154	1.06768	1.06922	1.06537	1.06665	1.06772	1.06435	1.06164	1.06448	1.06595	1.07103	1.06706	1.07123	1.06926	1.07354	1.06686	1.06418	1.06518	1.07009	1.05923	1.07023	1.07249	1.07395	1.16022	1.1596	1.1528	1.15091	1.16385	1.1214	1.10267
300	AGY2233	4	1.06191	1.06285	1.06176	1.07174	1.07434	1.08228	1.05201	1.08612	1.05571	1.05668	1.05352	1.06987	1.05932	1.17682	1.30111	1.29847	1.26773	1.17688	1.05861	1.05786	1.05785	1.09026	1.08139	1.07753	1.10489	1.06807	1.11934	1.09942	1.06335	1.07431	1.10625	1.08057	1.05714	1.05578	1.06912	1.07623	1.06164	1.05653	1.05783	1.05601	1.11449	1.12259	1.1104	1.10384	1.10398	1.12537	1.09773
301	AGY2234	4	1.0673	1.06981	1.08252	1.07341	1.12671	1.07058	1.07263	1.06233	1.06106	1.05911	1.05815	1.05945	1.06017	1.12781	1.19378	1.166	1.18285	1.13347	1.08176	1.0711	1.06965	1.06962	1.06324	1.07991	1.08067	1.08081	1.06577	1.07049	1.0676	1.07133	1.0761	1.0735	1.06715	1.07518	1.06954	1.06506	1.13911	1.09667	1.07135	1.11622	1.0545	1.06152	1.0624	1.06697	1.06665	1.06954	1.06811
302	AGY2234	4	1.05105	1.04844	1.05516	1.05171	1.05641	1.057	1.05252	1.05256	1.05989	1.0648	1.08162	1.08042	1.07345	1.10216	1.15939	1.18054	1.15217	1.14679	1.0928	1.07105	1.07053	1.06816	1.07148	1.07118	1.07631	1.07781	1.07511	1.08076	1.08044	1.08715	1.09169	1.08832	1.08184	1.08104	1.0873	1.07766	1.08378	1.0873	1.07706	1.08409	1.04531	1.04811	1.05168	1.05466	1.05428	1.06105	1.06184
303	AGY2234	4	1.06214	1.07143	1.06776	1.07154	1.07775	1.07917	1.09128	1.08503	1.08234	1.08455	1.0821	1.08363	1.08969	1.11996	1.20516	1.20194	1.18754	1.17778	1.15757	1.15948	1.18018	1.16813	1.09338	1.09833	1.08689	1.07938	1.08037	1.08499	1.07695	1.08454	1.1031	1.10324	1.11351	1.11736	1.14895	1.10222	1.18758	1.17627	1.13299	1.13101	1.06059	1.05944	1.05604	1.0626	1.0633	1.06804	1.0676
304	AGY2234	4	1.06365	1.06885	1.09301	1.06512	1.0561	1.06478	1.06512	1.05881	1.05574	1.09432	1.08103	1.06734	1.0622	1.14109	1.22249	1.23291	1.21989	1.19172	1.146	1.12947	1.11292	1.07772	1.09676	1.06718	1.06927	1.06875	1.0713	1.06542	1.06859	1.07154	1.06919	1.09342	1.07002	1.07384	1.07076	1.0684	1.06743	1.07164	1.08087	1.08095	1.06082	1.06782	1.06893	1.07665	1.07534	1.07832	1.08553
305	AGY2234	4	1.08677	1.08511	1.08536	1.08799	1.08331	1.08779	1.08346	1.08745	1.07895	1.06622	1.06856	1.06537	1.06325	1.11674	1.25644	1.1799	1.10602	1.06205	1.06933	1.06796	1.06859	1.09999	1.09263	1.07301	1.09122	1.07117	1.06987	1.0686	1.07727	1.07495	1.07014	1.07154	1.07731	1.06822	1.0973	1.06634	1.06945	1.06762	1.08559	1.12283	1.05865	1.05697	1.06394	1.06501	1.06786	1.07444	1.07944
306	AGY2233	4	1.05225	1.05672	1.04925	1.0537	1.05609	1.05211	1.06569	1.07613	1.06249	1.05879	1.05608	1.06012	1.06371	1.08624	1.16657	1.16439	1.14573	1.07728	1.06703	1.06436	1.06616	1.06646	1.06566	1.06596	1.06757	1.07068	1.06562	1.06568	1.06509	1.06748	1.06695	1.06212	1.06125	1.06178	1.05911	1.06303	1.06568	1.06952	1.06519	1.07017	1.12281	1.11958	1.11769	1.15833	1.18464	1.18438	1.15801
307	AGY2233	4	1.06744	1.06771	1.07201	1.0664	1.06473	1.0681	1.07025	1.06752	1.07278	1.0598	1.05904	1.05777	1.05964	1.15117	1.16704	1.15629	1.15418	1.12941	1.09738	1.11731	1.072	1.07169	1.07137	1.07496	1.07689	1.07739	1.0808	1.07602	1.07819	1.0797	1.0891	1.08722	1.08001	1.08574	1.09251	1.08622	1.08278	1.08052	1.11658	1.08238	1.1585	1.16247	1.16119	1.16605	1.15848	1.14857	1.15182
308	AGY2233	4	1.07072	1.06975	1.07092	1.06953	1.06721	1.06753	1.06977	1.06676	1.07018	1.07011	1.07179	1.07033	1.06609	1.16424	1.1862	1.18247	1.1421	1.09385	1.07938	1.08484	1.07559	1.08987	1.07863	1.08634	1.09244	1.07622	1.09224	1.11929	1.09366	1.09526	1.11402	1.15375	1.12592	1.09939	1.09171	1.11482	1.12222	1.10723	1.13178	1.09577	1.18624	1.183	1.17616	1.19058	1.19279	1.17762	1.17068
309	AGY2234	4	1.07397	1.08014	1.07022	1.07385	1.07091	1.06605	1.07092	1.07697	1.10457	1.07916	1.0705	1.06852	1.07098	1.16097	1.25446	1.22755	1.1423	1.1201	1.07629	1.08522	1.07958	1.07638	1.07643	1.07338	1.08313	1.09437	1.0851	1.08402	1.09001	1.08752	1.0885	1.08669	1.0868	1.08607	1.09559	1.09491	1.09238	1.09218	1.09167	1.09238	1.07719	1.07391	1.0756	1.07536	1.07683	1.07341	1.07113
310	AGY2233	4	1.05839	1.07083	1.0563	1.0678	1.05111	1.05458	1.05881	1.0573	1.05408	1.05246	1.05087	1.05424	1.05602	1.1163	1.16712	1.17538	1.1678	1.1244	1.0719	1.06531	1.06724	1.07205	1.08609	1.10111	1.06851	1.06759	1.06889	1.06763	1.06579	1.06848	1.0813	1.11231	1.06893	1.1125	1.07085	1.0615	1.06013	1.06604	1.06551	1.06957	1.13652	1.11937	1.11639	1.14409	1.10241	1.11593	1.12659
311	AGY2234	4	1.05376	1.05089	1.05511	1.05344	1.05031	1.06048	1.05419	1.06201	1.05562	1.05222	1.04845	1.05458	1.05041	1.05379	1.05709	1.06035	1.07501	1.08111	1.04892	1.05484	1.05349	1.05373	1.05118	1.05202	1.06353	1.0581	1.06098	1.06086	1.05705	1.05718	1.0574	1.06282	1.0635	1.06122	1.05994	1.0709	1.06537	1.06059	1.06903	1.05477	1.06326	1.0548	1.06289	1.06311	1.06431	1.08071	1.08587
312	AGY2234	4	1.06829	1.06262	1.06134	1.05868	1.05956	1.06272	1.06357	1.06607	1.05909	1.062	1.06323	1.06123	1.05695	1.08816	1.13173	1.13877	1.11729	1.09479	1.10027	1.09922	1.05938	1.06515	1.06212	1.06094	1.07493	1.07945	1.06767	1.06489	1.06901	1.0706	1.0639	1.06817	1.06748	1.08578	1.07662	1.10702	1.08912	1.11089	1.06485	1.06657	1.07638	1.06955	1.07396	1.07192	1.0751	1.07382	1.07479
313	AGY2233	4	1.08591	1.05625	1.05439	1.05066	1.05629	1.05492	1.05337	1.0536	1.05328	1.06176	1.05357	1.05533	1.05296	1.10395	1.15522	1.16211	1.14749	1.13446	1.05654	1.06927	1.05095	1.05466	1.0555	1.05071	1.05434	1.06495	1.07854	1.05511	1.06292	1.05964	1.05915	1.07251	1.05205	1.05925	1.08176	1.11359	1.09076	1.05307	1.06619	1.0556	1.15141	1.17072	1.08989	1.08731	1.08972	1.08425	1.08306
314	AGY2234	4	1.05888	1.06768	1.06194	1.05359	1.05994	1.06189	1.06467	1.07735	1.04909	1.05806	1.07297	1.05394	1.05315	1.13086	1.1812	1.19614	1.12242	1.11412	1.0785	1.05789	1.05618	1.06518	1.0653	1.0575	1.05932	1.06253	1.06287	1.06585	1.07006	1.08542	1.07248	1.06658	1.0955	1.07368	1.06831	1.06837	1.06766	1.07301	1.07395	1.08703	1.06881	1.06877	1.06656	1.07072	1.07664	1.07699	1.07341
315	AGY2234	4	1.06846	1.07208	1.06951	1.07358	1.06575	1.06278	1.06253	1.0572	1.06101	1.06122	1.05857	1.06624	1.0723	1.17609	1.1883	1.19191	1.16574	1.14916	1.1407	1.14849	1.1335	1.11532	1.11938	1.12126	1.08762	1.10051	1.10248	1.14257	1.0921	1.11059	1.10413	1.13218	1.16568	1.12993	1.14127	1.15934	1.16619	1.16238	1.14047	1.11925	1.0742	1.07357	1.07325	1.07515	1.07452	1.07588	1.07074
316	AGY2234	4	1.06076	1.05972	1.06362	1.05901	1.06203	1.0616	1.06545	1.05666	1.06415	1.06298	1.05893	1.05995	1.05671	1.13329	1.16656	1.18205	1.12143	1.11402	1.06919	1.0755	1.06775	1.06721	1.06378	1.0603	1.06862	1.06724	1.07261	1.06945	1.07682	1.07841	1.08862	1.08441	1.0887	1.07691	1.08612	1.08393	1.09148	1.09156	1.08714	1.08361	1.06374	1.07021	1.06682	1.06408	1.06747	1.06741	1.0672
317	AGY2234	4	1.08387	1.08045	1.07549	1.07666	1.07264	1.06125	1.10844	1.07592	1.06875	1.06462	1.06422	1.06445	1.06375	1.13482	1.21438	1.16696	1.17914	1.17812	1.07071	1.07341	1.06627	1.07087	1.07094	1.07106	1.06879	1.07308	1.07172	1.08269	1.08193	1.07677	1.07794	1.09202	1.07889	1.10416	1.0743	1.09885	1.09154	1.06889	1.07683	1.08544	1.07408	1.07175	1.07095	1.07278	1.07502	1.07422	1.07044
318	AGY2234	4	1.04832	1.05056	1.05215	1.07769	1.0561	1.05376	1.05717	1.06066	1.05954	1.05867	1.05796	1.05731	1.05427	1.10594	1.16368	1.15779	1.12678	1.09953	1.07124	1.05924	1.06311	1.06457	1.05907	1.06034	1.06056	1.06492	1.07686	1.06621	1.06497	1.06845	1.07662	1.08554	1.08039	1.07906	1.08002	1.0902	1.10841	1.09094	1.09339	1.09235	1.05687	1.05755	1.05869	1.06624	1.0717	1.07048	1.07396
319	AGY2234	4	1.08315	1.07255	1.07164	1.07097	1.07223	1.06912	1.06739	1.06884	1.06766	1.07031	1.06459	1.06897	1.06273	1.13448	1.17026	1.23454	1.16184	1.08373	1.06489	1.07743	1.06424	1.07219	1.0931	1.06676	1.06423	1.0667	1.06601	1.06274	1.06718	1.06401	1.07175	1.06752	1.0779	1.07053	1.07609	1.08598	1.09229	1.07302	1.07773	1.07841	1.06923	1.06643	1.07006	1.06999	1.06999	1.06657	1.06302
320	AGY2234	4	1.06369	1.06195	1.06154	1.0843	1.06318	1.05774	1.05803	1.06058	1.06451	1.07054	1.06662	1.06965	1.06668	1.1192	1.10178	1.1349	1.11961	1.07675	1.06533	1.06656	1.06731	1.06383	1.06606	1.06516	1.06461	1.06975	1.06853	1.06753	1.06469	1.06816	1.06903	1.06919	1.07719	1.07734	1.07867	1.07763	1.09081	1.07868	1.07751	1.07941	1.06772	1.06353	1.06949	1.06835	1.0668	1.06736	1.06564
321	AGY2234	4	1.0924	1.06876	1.10119	1.09242	1.06207	1.0606	1.05903	1.06065	1.0602	1.06252	1.06129	1.05961	1.06145	1.16376	1.2415	1.25876	1.22295	1.23256	1.06698	1.05899	1.06605	1.05772	1.08461	1.05544	1.05709	1.07093	1.06577	1.06305	1.06139	1.06209	1.06539	1.06956	1.07218	1.06701	1.06806	1.07267	1.07054	1.0686	1.07404	1.06265	1.07761	1.07975	1.07941	1.0809	1.08099	1.07984	1.07699
322	AGY2233	4	1.07044	1.07421	1.07945	1.08407	1.08633	1.08684	1.08465	1.08977	1.08402	1.07877	1.07526	1.07387	1.08417	1.17408	1.21396	1.20261	1.13007	1.09099	1.09005	1.08314	1.07751	1.08729	1.09059	1.10009	1.11569	1.15434	1.10294	1.08278	1.07628	1.08156	1.08429	1.07435	1.09524	1.08041	1.07681	1.07661	1.11792	1.10728	1.11841	1.11997	1.16592	1.14022	1.23872	1.26468	1.17493	1.15955	1.15052
323	AGY2234	4	1.07009	1.07406	1.07404	1.07442	1.08039	1.06835	1.06668	1.06394	1.06542	1.06648	1.08442	1.06919	1.07571	1.13163	1.19419	1.16426	1.14634	1.0825	1.09843	1.07489	1.06827	1.09295	1.06812	1.08435	1.07434	1.07177	1.07238	1.07413	1.07278	1.06975	1.08164	1.08668	1.0819	1.08764	1.0897	1.10268	1.09781	1.10251	1.10018	1.10141	1.06815	1.06185	1.06395	1.06604	1.06693	1.07082	1.07231
324	AGY2234	4	1.06506	1.06375	1.05616	1.05744	1.05495	1.05614	1.05972	1.06208	1.05428	1.05626	1.05532	1.05873	1.06205	1.15349	1.15814	1.15805	1.14536	1.1146	1.08133	1.05431	1.05294	1.053	1.04847	1.05019	1.05301	1.07287	1.05884	1.0567	1.05863	1.05703	1.06318	1.06362	1.06473	1.06092	1.06113	1.06927	1.06057	1.05697	1.06101	1.06652	1.07083	1.06847	1.06512	1.06834	1.06632	1.06666	1.06695
325	AGY2233	4	1.10273	1.08285	1.09464	1.126	1.11207	1.07388	1.07026	1.13049	1.06365	1.05877	1.05697	1.06198	1.06122	1.12306	1.16909	1.17523	1.07556	1.06682	1.08198	1.06511	1.07116	1.07289	1.07356	1.08102	1.06851	1.08623	1.09384	1.08794	1.08026	1.06454	1.06333	1.06148	1.06163	1.06119	1.05414	1.0688	1.05551	1.07276	1.05048	1.05368	1.2293	1.18529	1.1849	1.31859	1.36043	1.3141	1.13231
326	AGY2234	4	1.06502	1.06193	1.06632	1.0609	1.06479	1.06208	1.06095	1.06452	1.07351	1.06961	1.05539	1.05481	1.06534	1.10515	1.21159	1.18217	1.20006	1.12218	1.06185	1.06334	1.06127	1.06012	1.06107	1.05363	1.05335	1.05609	1.05254	1.05607	1.05752	1.05225	1.0657	1.05346	1.0587	1.06352	1.06611	1.05135	1.08073	1.11652	1.11097	1.05795	1.07764	1.07721	1.07873	1.07604	1.07291	1.07169	1.07065
327	AGY2233	4	1.06613	1.06409	1.07219	1.06091	1.06034	1.05591	1.0561	1.0583	1.06222	1.06425	1.0614	1.06786	1.06117	1.12158	1.14605	1.16779	1.10286	1.08054	1.07061	1.06753	1.06775	1.07578	1.08898	1.06779	1.06581	1.11012	1.07506	1.06491	1.13493	1.10197	1.11121	1.07933	1.07762	1.08529	1.1378	1.12708	1.08568	1.09181	1.12729	1.11791	1.13686	1.1199	1.12169	1.12168	1.11398	1.10309	1.1147
328	AGY2233	4	1.08013	1.06056	1.06135	1.05904	1.06257	1.05814	1.06913	1.05921	1.05814	1.0688	1.06086	1.06314	1.05075	1.12342	1.22362	1.17752	1.11468	1.10566	1.09113	1.07003	1.06875	1.06465	1.06393	1.06308	1.06315	1.09051	1.06798	1.08111	1.08307	1.08546	1.06278	1.08008	1.09355	1.0741	1.07358	1.07446	1.07955	1.08928	1.07441	1.0764	1.15772	1.12135	1.19406	1.11988	1.07639	1.07425	1.0865
329	AGY2234	4	1.09016	1.06409	1.06662	1.06418	1.0703	1.08823	1.06708	1.07429	1.07289	1.0743	1.07147	1.07288	1.07406	1.12166	1.20592	1.23356	1.16195	1.11674	1.08074	1.08529	1.07287	1.07063	1.06941	1.06495	1.06673	1.06605	1.08863	1.06415	1.0652	1.06721	1.08036	1.06731	1.06863	1.06823	1.07209	1.06557	1.06496	1.06985	1.0682	1.06745	1.06214	1.06469	1.06146	1.06334	1.06062	1.06428	1.05603
330	AGY2233	4	1.07965	1.07241	1.14936	1.07103	1.07316	1.06804	1.07277	1.07006	1.07276	1.07379	1.07417	1.08354	1.08235	1.1806	1.29916	1.31011	1.14441	1.09772	1.10106	1.21074	1.0862	1.1661	1.10212	1.11801	1.11765	1.1315	1.09732	1.09763	1.09561	1.1047	1.12301	1.0997	1.11979	1.09716	1.08776	1.09898	1.09075	1.10031	1.10469	1.09096	1.19969	1.17348	1.23609	1.2841	1.20954	1.16617	1.16423
331	AGY2234	4	1.08267	1.08115	1.07858	1.07248	1.07312	1.07041	1.05969	1.06582	1.0728	1.06569	1.05795	1.06139	1.05977	1.15222	1.26091	1.18048	1.19952	1.14632	1.07749	1.07277	1.06914	1.07448	1.07424	1.07075	1.06737	1.074	1.06793	1.06603	1.07096	1.06803	1.08436	1.10901	1.0718	1.07029	1.09639	1.06739	1.0701	1.07541	1.07703	1.08462	1.06821	1.06776	1.06764	1.06937	1.06973	1.06721	1.05967
332	AGY2234	4	1.05003	1.05344	1.0573	1.05631	1.0693	1.07066	1.05982	1.05869	1.05428	1.05126	1.04688	1.04854	1.05423	1.06043	1.05098	1.06247	1.05244	1.04866	1.05074	1.0532	1.05231	1.05258	1.05566	1.06907	1.07115	1.07171	1.07295	1.0726	1.07761	1.07533	1.08692	1.10418	1.08952	1.08064	1.0835	1.12803	1.08625	1.08008	1.08571	1.1203	1.04723	1.05076	1.05345	1.06066	1.06022	1.06852	1.06691
333	AGY2234	4	1.07222	1.07311	1.06955	1.07405	1.07104	1.06556	1.07626	1.06607	1.0555	1.05944	1.05785	1.05574	1.05692	1.13624	1.20465	1.20169	1.19184	1.16491	1.06997	1.0732	1.06578	1.06545	1.06953	1.06375	1.06921	1.0628	1.06755	1.06581	1.06344	1.0609	1.06715	1.07068	1.06291	1.06715	1.06752	1.06695	1.07036	1.09596	1.08243	1.09654	1.07265	1.06942	1.0625	1.06401	1.06396	1.0621	1.06307
334	AGY2233	4	1.07896	1.07799	1.07435	1.07343	1.07945	1.074	1.07824	1.07988	1.07874	1.07876	1.07886	1.07292	1.07907	1.16238	1.15424	1.13299	1.13978	1.09082	1.09528	1.08979	1.08679	1.08516	1.08933	1.08156	1.08954	1.08397	1.08779	1.08529	1.09901	1.10672	1.14473	1.14751	1.10371	1.09096	1.09437	1.08816	1.09259	1.08888	1.09455	1.08686	1.1855	1.18056	1.16727	1.17371	1.16432	1.15948	1.16068
335	AGY2234	4	1.07356	1.07209	1.07114	1.06961	1.07232	1.07137	1.07089	1.07378	1.06454	1.0607	1.07393	1.07177	1.07531	1.19279	1.25193	1.24298	1.19983	1.15887	1.11411	1.1019	1.10425	1.10931	1.10039	1.0937	1.10037	1.10458	1.09817	1.10502	1.10125	1.10671	1.11651	1.11616	1.12145	1.11267	1.11619	1.12126	1.12976	1.12878	1.12397	1.13058	1.06591	1.06839	1.06876	1.07473	1.07835	1.0796	1.07555
336	AGY2233	4	1.06819	1.06826	1.06773	1.06384	1.0755	1.06642	1.07846	1.0787	1.06331	1.06695	1.06695	1.08863	1.07318	1.18739	1.21377	1.22837	1.19398	1.12346	1.08119	1.09855	1.08057	1.0746	1.07986	1.07844	1.07816	1.07704	1.0843	1.0774	1.07261	1.09242	1.07818	1.10919	1.08946	1.17995	1.14393	1.06367	1.06252	1.13841	1.10375	1.08311	1.18469	1.18619	1.17536	1.17051	1.17021	1.15001	1.15786
337	AGY2234	4	1.05075	1.05462	1.05298	1.05423	1.07171	1.06586	1.06667	1.06299	1.06577	1.06738	1.0757	1.07465	1.07015	1.11716	1.13475	1.12729	1.14022	1.0814	1.08622	1.08293	1.07138	1.08557	1.08437	1.07864	1.07925	1.0878	1.08049	1.0734	1.07088	1.07456	1.08125	1.07383	1.08762	1.08441	1.0842	1.08625	1.08625	1.09377	1.09985	1.08042	1.05119	1.05393	1.05421	1.0548	1.07806	1.07645	1.07931
338	AGY2234	4	1.07629	1.07234	1.06774	1.06115	1.07253	1.06019	1.0536	1.0593	1.06555	1.06553	1.063	1.062	1.06433	1.13271	1.16508	1.16151	1.18059	1.12705	1.10689	1.08967	1.07326	1.06807	1.06992	1.06767	1.07008	1.06843	1.07218	1.06238	1.06564	1.06212	1.06108	1.07227	1.06989	1.07821	1.08203	1.08103	1.08628	1.08975	1.07827	1.09187	1.06329	1.06631	1.06289	1.06094	1.06614	1.06452	1.05949
339	AGY2233	4	1.0741	1.06151	1.06564	1.05974	1.0703	1.06217	1.06343	1.05993	1.06828	1.06642	1.06111	1.05824	1.07177	1.16834	1.23755	1.19608	1.15664	1.1159	1.09507	1.07129	1.06168	1.0674	1.07057	1.06604	1.06816	1.07308	1.06857	1.06402	1.07015	1.06341	1.07657	1.07868	1.08346	1.07051	1.06575	1.06892	1.06818	1.07216	1.06076	1.06363	1.19224	1.11355	1.12341	1.11585	1.1161	1.10184	1.12867
340	AGY2233	4	1.06681	1.06563	1.06136	1.06386	1.07122	1.06434	1.06867	1.06126	1.0627	1.06306	1.06366	1.06551	1.06741	1.26114	1.29099	1.30183	1.26916	1.21948	1.09045	1.07342	1.09588	1.08148	1.07334	1.08363	1.09829	1.0774	1.08424	1.08267	1.08103	1.11983	1.10939	1.11367	1.14479	1.11669	1.11171	1.14041	1.08992	1.08231	1.08475	1.08145	1.12538	1.11986	1.11622	1.13112	1.12972	1.12971	1.12521
341	AGY2233	4	1.07322	1.07468	1.06876	1.08108	1.07518	1.07007	1.11165	1.09162	1.06593	1.06892	1.06888	1.07204	1.07141	1.26135	1.32149	1.28483	1.24296	1.25727	1.20648	1.10899	1.11016	1.07886	1.08321	1.08237	1.07928	1.07898	1.07953	1.07944	1.06823	1.08084	1.11617	1.11888	1.23707	1.24595	1.21538	1.2119	1.12822	1.09606	1.10922	1.08017	1.1717	1.18234	1.17855	1.19378	1.19155	1.17707	1.20372
342	AGY2233	4	1.0732	1.06715	1.06993	1.09666	1.1021	1.07178	1.06888	1.05902	1.05692	1.06075	1.0583	1.05885	1.06388	1.23084	1.26739	1.26565	1.20218	1.18078	1.07608	1.08047	1.08465	1.08407	1.06544	1.06962	1.07001	1.06827	1.06658	1.06451	1.0661	1.0701	1.06935	1.06731	1.07616	1.07796	1.13078	1.09713	1.08644	1.08075	1.07679	1.08715	1.12847	1.11443	1.11703	1.13273	1.11537	1.17533	1.15934
343	AGY2234	4	1.05033	1.05283	1.04867	1.05229	1.05612	1.05036	1.0528	1.05206	1.05485	1.05494	1.05593	1.05166	1.06076	1.20925	1.22726	1.24533	1.19906	1.17045	1.05893	1.07988	1.11836	1.05498	1.05994	1.05883	1.0628	1.06135	1.06747	1.05832	1.07019	1.06926	1.10794	1.09299	1.09149	1.07576	1.0764	1.07317	1.08713	1.06817	1.06679	1.06852	1.06114	1.06034	1.06002	1.06243	1.06355	1.07182	1.06604
344	AGY2233	4	1.07027	1.06551	1.06022	1.05072	1.05343	1.04756	1.04676	1.04927	1.04493	1.04869	1.04976	1.04636	1.0489	1.05465	1.07658	1.07521	1.07727	1.04737	1.06141	1.05128	1.04841	1.0483	1.04772	1.04903	1.05123	1.05222	1.04933	1.04935	1.0469	1.05227	1.05513	1.0528	1.06642	1.05729	1.05794	1.06154	1.06428	1.06596	1.06264	1.06205	1.17049	1.17877	1.16811	1.14087	1.10825	1.11468	1.10788
345	AGY2234	4	1.06346	1.06158	1.05725	1.06232	1.07417	1.07054	1.07903	1.08239	1.06999	1.06688	1.06532	1.06306	1.06784	1.15812	1.17372	1.13396	1.15194	1.09506	1.0982	1.06455	1.06787	1.06744	1.06664	1.06265	1.0671	1.07135	1.06835	1.07047	1.0716	1.07429	1.07933	1.07588	1.06891	1.06967	1.06481	1.06967	1.07147	1.09962	1.06769	1.0852	1.06294	1.06018	1.06182	1.06425	1.06626	1.06379	1.06611
346	AGY2234	4	1.06965	1.06666	1.0675	1.06539	1.07207	1.07182	1.06688	1.06337	1.06528	1.06575	1.06439	1.06151	1.08331	1.15002	1.15049	1.13349	1.13357	1.10443	1.07868	1.07342	1.07874	1.07992	1.07448	1.07772	1.09269	1.07762	1.07943	1.08383	1.08187	1.09858	1.08864	1.08988	1.08255	1.09366	1.09542	1.09469	1.11479	1.14359	1.0793	1.0903	1.06834	1.06861	1.06887	1.07458	1.07778	1.07856	1.07971
347	AGY2234	4	1.06852	1.0663	1.07171	1.07098	1.07293	1.07473	1.09832	1.06953	1.07499	1.07693	1.06216	1.05735	1.06281	1.12581	1.10746	1.11972	1.11144	1.07414	1.06797	1.07675	1.07823	1.12375	1.08244	1.07973	1.0715	1.08938	1.10251	1.07994	1.09342	1.10324	1.07381	1.07739	1.07529	1.07376	1.06774	1.07286	1.07296	1.07385	1.07458	1.10273	1.05415	1.05631	1.05776	1.06142	1.06146	1.06175	1.06608
348	AGY2233	4	1.09797	1.09834	1.09093	1.08391	1.07512	1.07321	1.07788	1.07131	1.07166	1.07044	1.07106	1.07367	1.07604	1.18759	1.18365	1.2027	1.16493	1.15109	1.11126	1.10331	1.0769	1.08283	1.08175	1.07677	1.07831	1.08421	1.08204	1.07989	1.08596	1.11068	1.10521	1.0963	1.0929	1.09775	1.08628	1.08861	1.08753	1.08889	1.1054	1.08811	1.1656	1.15452	1.14406	1.13448	1.11698	1.11603	1.11738
349	AGY2233	4	1.07644	1.07645	1.06701	1.0835	1.06889	1.07629	1.06337	1.06178	1.06907	1.05926	1.07805	1.10343	1.07093	1.19046	1.22123	1.22699	1.2163	1.18334	1.19145	1.15424	1.11234	1.07795	1.08257	1.0737	1.07562	1.07095	1.0766	1.07263	1.07925	1.08391	1.07715	1.07263	1.06537	1.066	1.08659	1.06849	1.07015	1.06488	1.06039	1.05894	1.17197	1.16036	1.13946	1.17513	1.22428	1.29015	1.19957
350	AGY2234	4	1.06871	1.06596	1.06713	1.06351	1.06223	1.06076	1.05635	1.05511	1.06012	1.05315	1.05337	1.0519	1.05053	1.08543	1.13858	1.09356	1.06217	1.06526	1.06161	1.06025	1.06223	1.0615	1.06377	1.06533	1.06627	1.06674	1.06172	1.06254	1.06131	1.06163	1.0638	1.06348	1.06447	1.06919	1.06649	1.06274	1.06333	1.06331	1.06214	1.06619	1.0529	1.05695	1.05916	1.06035	1.06331	1.06162	1.06396
351	AGY2233	4	1.08746	1.08632	1.08005	1.11398	1.0739	1.10928	1.07209	1.07402	1.07011	1.07042	1.07171	1.0695	1.07188	1.20346	1.19123	1.14483	1.13326	1.09147	1.08807	1.09089	1.08025	1.08763	1.08266	1.07721	1.07854	1.07802	1.0731	1.07277	1.07534	1.08073	1.08076	1.09238	1.10196	1.08799	1.10243	1.08047	1.14273	1.08339	1.08832	1.13645	1.21358	1.20304	1.19207	1.20905	1.32763	1.41105	1.25706
352	AGY2233	4	1.07287	1.07816	1.11479	1.15159	1.08449	1.11311	1.06581	1.07283	1.06804	1.06562	1.061	1.06693	1.06444	1.19837	1.25947	1.27503	1.22128	1.19422	1.09384	1.08051	1.12782	1.08738	1.081	1.07976	1.07903	1.07721	1.0795	1.0805	1.08799	1.08066	1.09773	1.07756	1.07899	1.07594	1.07275	1.08607	1.0759	1.08434	1.07642	1.08162	1.15027	1.17737	1.21326	1.37115	1.42907	1.42097	1.27916
353	AGY2233	4	1.05129	1.05238	1.05489	1.06471	1.05591	1.06482	1.06887	1.06063	1.05988	1.04504	1.04328	1.04664	1.04972	1.06412	1.05689	1.05364	1.05602	1.05212	1.05845	1.0671	1.06071	1.05832	1.05424	1.05392	1.05929	1.05785	1.05753	1.05915	1.05294	1.05662	1.05831	1.06102	1.06144	1.06612	1.06377	1.06551	1.07046	1.07247	1.07139	1.07593	1.13873	1.12822	1.12693	1.14691	1.20621	1.25472	1.26134
354	AGY2234	4	1.08811	1.07927	1.08476	1.07644	1.07975	1.07693	1.08414	1.08659	1.07613	1.07891	1.07399	1.07405	1.06824	1.27729	1.295	1.27112	1.1857	1.07424	1.07549	1.07873	1.07487	1.0753	1.07477	1.07484	1.08046	1.08262	1.07694	1.08834	1.08342	1.09237	1.10223	1.09886	1.10964	1.1093	1.09427	1.1188	1.18063	1.0853	1.12113	1.12442	1.07458	1.07284	1.07302	1.07355	1.08163	1.08783	1.09909
355	AGY2234	4	1.08077	1.07496	1.08115	1.07384	1.07055	1.07215	1.07479	1.0766	1.06855	1.07651	1.07453	1.06829	1.06156	1.20986	1.22172	1.24678	1.25964	1.21094	1.12027	1.11266	1.07313	1.07636	1.07699	1.07469	1.07424	1.08926	1.12847	1.1184	1.06721	1.07059	1.07578	1.07052	1.06708	1.07235	1.07496	1.07296	1.06801	1.06872	1.06609	1.07152	1.09166	1.08878	1.08444	1.07768	1.07642	1.07613	1.07852
356	AGY2233	4	1.14664	1.0678	1.14683	1.07151	1.08013	1.09506	1.06998	1.06536	1.06496	1.06916	1.06862	1.06251	1.06109	1.19619	1.20525	1.18353	1.12302	1.07819	1.09228	1.07518	1.07067	1.07724	1.07243	1.0698	1.07478	1.07477	1.0709	1.07453	1.07394	1.08013	1.07076	1.07198	1.07137	1.07263	1.06498	1.06359	1.07269	1.06918	1.07224	1.0723	1.16875	1.13394	1.30326	1.13555	1.13295	1.16664	1.15254
357	AGY2234	4	1.08124	1.07689	1.07762	1.08078	1.08675	1.07444	1.072	1.07669	1.06577	1.06083	1.061	1.05676	1.05713	1.08648	1.08745	1.08797	1.08859	1.07973	1.07472	1.07559	1.07922	1.08182	1.07452	1.07296	1.07506	1.0736	1.06984	1.07645	1.07684	1.06996	1.07913	1.07796	1.09059	1.07431	1.07681	1.08279	1.0757	1.08546	1.0828	1.07968	1.07246	1.0685	1.06742	1.06512	1.07388	1.07091	1.06624
358	AGY2233	4	1.10299	1.09688	1.09621	1.08601	1.08543	1.08925	1.07857	1.08886	1.08934	1.08525	1.09245	1.08097	1.08435	1.27764	1.29093	1.29897	1.25928	1.11601	1.09188	1.09081	1.08905	1.08686	1.08823	1.09423	1.08931	1.09169	1.08786	1.07518	1.08087	1.07687	1.08185	1.07949	1.08143	1.09758	1.08148	1.08107	1.0838	1.07554	1.07712	1.08283	1.11262	1.11487	1.11526	1.10108	1.10416	1.09917	1.09624
359	AGY2234	4	1.07015	1.07193	1.0658	1.05884	1.06749	1.06941	1.08767	1.06043	1.06034	1.06137	1.05731	1.05695	1.05426	1.14004	1.16616	1.13105	1.10967	1.07502	1.05793	1.06033	1.06069	1.06237	1.07719	1.07363	1.0742	1.06617	1.06828	1.07393	1.06749	1.06598	1.06585	1.07012	1.17123	1.13517	1.06321	1.06763	1.06349	1.05483	1.0611	1.06161	1.06619	1.06968	1.06675	1.06203	1.06578	1.06727	1.06916
360	AGY2234	4	1.06729	1.06842	1.06341	1.06454	1.06216	1.07333	1.06196	1.05692	1.05623	1.05335	1.05976	1.05434	1.0563	1.19336	1.19982	1.17026	1.12484	1.10582	1.07046	1.07043	1.06935	1.06723	1.07282	1.06615	1.07035	1.08516	1.06876	1.06765	1.06787	1.07297	1.07567	1.07291	1.07889	1.07942	1.07633	1.07455	1.08191	1.10517	1.075	1.07525	1.07884	1.07683	1.07484	1.06861	1.07441	1.07369	1.07776
361	AGY2234	4	1.05817	1.05758	1.06274	1.06108	1.06666	1.06852	1.0667	1.06516	1.06723	1.0669	1.06743	1.0689	1.05126	1.06666	1.06153	1.05807	1.05352	1.05607	1.04909	1.05053	1.05262	1.05484	1.05278	1.04757	1.04943	1.04782	1.05538	1.05699	1.05621	1.05671	1.0604	1.05553	1.09225	1.05471	1.06056	1.05586	1.05867	1.05439	1.05464	1.04879	1.06173	1.05861	1.06449	1.06799	1.08038	1.08115	1.08204
362	AGY2233	4	1.0908	1.07394	1.07048	1.08633	1.07028	1.09278	1.09386	1.06679	1.06828	1.06886	1.0637	1.06208	1.06305	1.22901	1.23018	1.22624	1.21116	1.1486	1.08036	1.07394	1.0726	1.06883	1.06485	1.06435	1.06848	1.06418	1.06761	1.06415	1.06404	1.06678	1.06644	1.06441	1.06878	1.07084	1.06975	1.06497	1.0651	1.071	1.06418	1.06173	1.09595	1.09412	1.09049	1.08681	1.09058	1.08794	1.09418
363	AGY2234	4	1.08933	1.07346	1.07	1.06641	1.0694	1.06599	1.06744	1.11755	1.06378	1.07951	1.06856	1.06352	1.06615	1.23558	1.26165	1.21796	1.22413	1.16353	1.07046	1.06256	1.07555	1.07257	1.06904	1.06546	1.06279	1.06197	1.06229	1.05731	1.06067	1.06296	1.07135	1.06209	1.06008	1.0631	1.06234	1.06348	1.05757	1.05883	1.06252	1.06336	1.07213	1.07966	1.07751	1.07748	1.07598	1.08071	1.07806
364	AGY2234	4	1.0742	1.06978	1.07438	1.06883	1.07154	1.07214	1.06947	1.07018	1.06765	1.06714	1.06545	1.07182	1.06357	1.15222	1.13818	1.1071	1.08315	1.08752	1.07586	1.07715	1.06873	1.07235	1.07364	1.06953	1.06993	1.06531	1.07312	1.06833	1.06897	1.06663	1.07579	1.06781	1.07253	1.0665	1.06633	1.06672	1.06733	1.06905	1.06316	1.06606	1.06402	1.05538	1.06262	1.06224	1.06287	1.06589	1.07376
365	AGY2234	4	1.07763	1.06538	1.12995	1.06076	1.0791	1.08736	1.1513	1.09167	1.09465	1.06563	1.05739	1.06101	1.05619	1.20951	1.1719	1.12809	1.11508	1.14298	1.1046	1.07017	1.06961	1.06996	1.06843	1.06737	1.0684	1.07517	1.07375	1.07097	1.07075	1.07531	1.07517	1.06846	1.0623	1.06364	1.08019	1.0674	1.06874	1.06486	1.0662	1.06352	1.08314	1.06205	1.08375	1.06453	1.08464	1.08352	1.08124
366	AGY2234	4	1.06163	1.05979	1.06076	1.0686	1.0699	1.07092	1.08629	1.06864	1.06597	1.06598	1.0715	1.08878	1.06152	1.2227	1.24435	1.24251	1.19438	1.15162	1.06696	1.06636	1.06309	1.06201	1.06576	1.06412	1.06097	1.06033	1.06889	1.07335	1.05992	1.05513	1.0614	1.06534	1.06451	1.0668	1.06167	1.07095	1.0677	1.10009	1.07055	1.07205	1.06359	1.06056	1.06048	1.06978	1.07449	1.07536	1.07565
367	AGY2234	4	1.0593	1.05371	1.05613	1.05388	1.05285	1.05243	1.06452	1.05936	1.05318	1.05446	1.0523	1.05698	1.06952	1.13329	1.14439	1.14118	1.14455	1.11813	1.12962	1.10218	1.10469	1.0725	1.07202	1.06957	1.07096	1.07039	1.07105	1.07245	1.0726	1.07497	1.08051	1.07902	1.07599	1.07644	1.07842	1.10235	1.10021	1.10226	1.10501	1.11179	1.0653	1.06087	1.05965	1.05599	1.05972	1.06141	1.06121
368	AGY2234	4	1.07096	1.06794	1.06542	1.05988	1.06123	1.06791	1.06333	1.06581	1.10921	1.06198	1.06678	1.05944	1.06579	1.17366	1.18445	1.21564	1.15137	1.13478	1.06755	1.07	1.07241	1.07228	1.06899	1.07088	1.07472	1.06908	1.07253	1.07068	1.0715	1.06963	1.0764	1.06837	1.08396	1.06941	1.10398	1.07748	1.07507	1.07073	1.06707	1.07675	1.0645	1.06792	1.06449	1.06558	1.07245	1.07375	1.07361
369	AGY2233	4	1.06209	1.0605	1.05824	1.08096	1.13965	1.12131	1.08426	1.06425	1.05644	1.05704	1.05401	1.05455	1.05615	1.14722	1.20223	1.20207	1.19609	1.10512	1.07334	1.12541	1.09119	1.12261	1.10183	1.09082	1.07595	1.08453	1.10754	1.0803	1.06469	1.06105	1.05949	1.07005	1.0877	1.07116	1.07268	1.0634	1.06104	1.05639	1.05907	1.0574	1.13377	1.14294	1.13331	1.23784	1.4148	1.38684	1.36269
370	AGY2234	4	1.06833	1.06283	1.06332	1.06374	1.06454	1.06654	1.06132	1.07915	1.07946	1.06382	1.06618	1.0603	1.0705	1.14494	1.14651	1.14162	1.08999	1.09584	1.07424	1.07285	1.06825	1.07189	1.07354	1.0752	1.08284	1.08139	1.08633	1.08501	1.08714	1.09536	1.10434	1.10146	1.10104	1.11377	1.09246	1.1058	1.12083	1.0844	1.07911	1.08635	1.07874	1.07152	1.07149	1.07701	1.08552	1.08559	1.07516
371	AGY2234	4	1.06927	1.06282	1.06782	1.05788	1.06724	1.06153	1.06799	1.06913	1.06198	1.0678	1.06704	1.06454	1.0644	1.11924	1.11747	1.12085	1.10212	1.1023	1.07637	1.08077	1.0749	1.0792	1.07408	1.08772	1.0816	1.07587	1.08291	1.07815	1.07728	1.09435	1.15272	1.1782	1.13251	1.11962	1.09505	1.13931	1.13356	1.12136	1.12629	1.08122	1.07632	1.06212	1.06775	1.06676	1.07118	1.07185	1.07844
372	AGY2234	4	1.07357	1.07371	1.0766	1.07003	1.08438	1.07956	1.06157	1.10748	1.12961	1.06001	1.05714	1.06949	1.06243	1.19777	1.18546	1.20412	1.19018	1.08102	1.07609	1.07374	1.07429	1.07897	1.08055	1.07642	1.08625	1.07963	1.07867	1.07209	1.07598	1.07688	1.08127	1.07422	1.07294	1.0942	1.07866	1.14082	1.08314	1.08286	1.07629	1.09084	1.08416	1.07769	1.07976	1.07438	1.0808	1.08125	1.08051
373	AGY2233	4	1.07717	1.07066	1.07338	1.07305	1.06974	1.07967	1.07235	1.07723	1.07165	1.06635	1.06625	1.05951	1.06233	1.20996	1.21299	1.20634	1.16003	1.11237	1.08062	1.14215	1.08356	1.07072	1.07989	1.08234	1.07523	1.07263	1.06904	1.06948	1.07377	1.06834	1.07408	1.08187	1.07216	1.07548	1.06778	1.08822	1.13014	1.08316	1.07356	1.07914	1.15199	1.16055	1.17062	1.16677	1.1569	1.1611	1.16135
374	AGY2233	4	1.04344	1.04517	1.0438	1.03987	1.04256	1.04211	1.04311	1.04589	1.04667	1.04899	1.05156	1.04828	1.05042	1.13873	1.18806	1.15841	1.10666	1.1059	1.06696	1.06156	1.06265	1.06901	1.0652	1.06307	1.06206	1.06399	1.06555	1.06177	1.05979	1.06054	1.05879	1.05367	1.06706	1.07786	1.06974	1.08101	1.09519	1.08773	1.09975	1.0941	1.07706	1.07858	1.06651	1.063	1.05971	1.06156	1.06078
375	AGY2233	4	1.08145	1.07336	1.07235	1.07809	1.06849	1.0878	1.07915	1.06048	1.06738	1.06578	1.07075	1.06275	1.07224	1.22111	1.1919	1.18651	1.14391	1.08077	1.07964	1.07549	1.07582	1.08569	1.07016	1.07279	1.06992	1.07489	1.06907	1.0678	1.07168	1.07666	1.07105	1.06904	1.06834	1.11099	1.09982	1.11469	1.07014	1.06875	1.07447	1.08087	1.08862	1.08028	1.08	1.07727	1.08041	1.07649	1.08154
376	AGY2234	4	1.06438	1.05775	1.05401	1.0543	1.0488	1.04881	1.05275	1.05138	1.04858	1.04481	1.04406	1.0453	1.04677	1.11247	1.09008	1.09917	1.08738	1.0606	1.06264	1.06251	1.06001	1.06616	1.06407	1.06597	1.07	1.07113	1.07783	1.07515	1.08495	1.08322	1.09108	1.07924	1.08463	1.08034	1.08079	1.08042	1.09582	1.08293	1.07909	1.08225	1.06413	1.06401	1.05833	1.05173	1.05453	1.05229	1.0582
377	AGY2233	4	1.0627	1.05985	1.05765	1.06225	1.06033	1.087	1.06676	1.06731	1.06809	1.06462	1.06313	1.06634	1.08738	1.22657	1.19785	1.19728	1.15614	1.1453	1.07919	1.10532	1.07263	1.0927	1.09804	1.09433	1.12316	1.1396	1.11649	1.08075	1.07671	1.07356	1.07136	1.06964	1.06986	1.07274	1.0734	1.0679	1.06993	1.07558	1.09432	1.06984	1.15035	1.14411	1.14662	1.13977	1.1486	1.17928	1.17122
378	AGY2233	4	1.08589	1.08467	1.07995	1.08513	1.07949	1.0779	1.08214	1.07511	1.07829	1.07834	1.07357	1.06938	1.08124	1.389	1.37615	1.31478	1.20247	1.1198	1.09372	1.08294	1.07707	1.08011	1.07412	1.07652	1.07242	1.08636	1.12934	1.14529	1.10052	1.08416	1.10547	1.09111	1.10334	1.09627	1.16242	1.12518	1.23053	1.22858	1.19528	1.09939	1.20108	1.17208	1.17257	1.19211	1.1825	1.16536	1.19388
379	AGY2233	4	1.0967	1.08923	1.07886	1.07905	1.07132	1.0692	1.08425	1.06893	1.06943	1.0749	1.08098	1.09296	1.07703	1.2395	1.25778	1.22766	1.13745	1.09706	1.09401	1.09548	1.09368	1.12479	1.09412	1.10335	1.08816	1.10926	1.10744	1.08973	1.10011	1.10723	1.11143	1.17092	1.15057	1.18473	1.2264	1.22238	1.20269	1.15466	1.16179	1.19563	1.15287	1.14643	1.1448	1.15666	1.14057	1.14141	1.15023
380	AGY2234	4	1.06619	1.07345	1.07475	1.08741	1.07603	1.07551	1.07135	1.07825	1.06651	1.07245	1.06751	1.06511	1.06741	1.28386	1.25693	1.25566	1.12489	1.08884	1.08076	1.08139	1.07275	1.07847	1.12047	1.07175	1.06987	1.06862	1.07493	1.06909	1.06952	1.06994	1.07035	1.06816	1.07497	1.06558	1.07318	1.07183	1.07829	1.07413	1.06372	1.10757	1.06913	1.07794	1.07022	1.07916	1.07214	1.0791	1.07092
381	AGY2234	4	1.09165	1.08206	1.08587	1.0909	1.07965	1.07595	1.07355	1.0678	1.07069	1.06392	1.06502	1.06691	1.06847	1.18992	1.19309	1.18551	1.12416	1.10074	1.07296	1.07691	1.07253	1.07702	1.08017	1.07683	1.07678	1.07745	1.08017	1.07534	1.07784	1.07431	1.07732	1.07384	1.0756	1.07229	1.06665	1.07124	1.07129	1.07123	1.08063	1.06956	1.08151	1.07838	1.0816	1.07885	1.07802	1.08113	1.07911
382	AGY2233	4	1.08036	1.07956	1.08025	1.07152	1.08904	1.07817	1.08679	1.07726	1.0846	1.07225	1.0839	1.07446	1.07789	1.20857	1.22471	1.21703	1.14227	1.12651	1.07495	1.07127	1.06379	1.07458	1.07583	1.0668	1.06858	1.0687	1.06531	1.06908	1.06373	1.06254	1.06435	1.0669	1.07202	1.07402	1.06269	1.06971	1.08202	1.07399	1.0753	1.07212	1.16995	1.14662	1.15323	1.14198	1.13846	1.14108	1.13528
383	AGY2234	4	1.07622	1.07581	1.09788	1.07623	1.08361	1.11092	1.08089	1.07347	1.07287	1.06876	1.06542	1.06566	1.06558	1.17025	1.18565	1.16502	1.09876	1.08643	1.07899	1.07386	1.07708	1.08106	1.08227	1.0827	1.07608	1.08176	1.07696	1.07482	1.0806	1.08073	1.08229	1.07937	1.07827	1.07857	1.0737	1.08069	1.07953	1.07545	1.07216	1.08363	1.07645	1.07414	1.07265	1.07307	1.06783	1.06654	1.06748
384	AGY2233	4	1.0716	1.07719	1.07027	1.07386	1.06989	1.08484	1.07747	1.07787	1.11826	1.12029	1.07429	1.07942	1.06984	1.22723	1.26373	1.24122	1.22885	1.19558	1.1534	1.15218	1.1251	1.08609	1.11603	1.07546	1.10661	1.09704	1.0851	1.08519	1.09521	1.08624	1.07733	1.07907	1.15343	1.12047	1.10009	1.1708	1.24381	1.14195	1.24301	1.11103	1.13177	1.12849	1.10958	1.13781	1.11521	1.11711	1.13165
385	AGY2233	4	1.09082	1.10661	1.14321	1.09882	1.09398	1.09259	1.09173	1.08514	1.08649	1.11232	1.09359	1.1336	1.08834	1.21397	1.32743	1.31503	1.19094	1.17649	1.12369	1.1253	1.25537	1.2229	1.09368	1.11169	1.08057	1.08539	1.08078	1.07896	1.07589	1.07893	1.08529	1.07476	1.08342	1.07528	1.08236	1.0765	1.07849	1.07537	1.07286	1.11061	1.15187	1.15255	1.16081	1.18165	1.1824	1.15433	1.14093
386	AGY2234	4	1.07048	1.06415	1.06286	1.06441	1.06252	1.06698	1.06975	1.06501	1.07403	1.0702	1.07201	1.05941	1.05762	1.1301	1.14962	1.15088	1.12919	1.10879	1.10928	1.059	1.075	1.07769	1.06375	1.05197	1.05497	1.06489	1.05859	1.06247	1.06166	1.06428	1.06647	1.06468	1.06272	1.06903	1.07039	1.06659	1.06919	1.06661	1.07325	1.07097	1.07289	1.07295	1.07445	1.07484	1.07121	1.06867	1.08386
387	AGY2234	4	1.05649	1.06251	1.0523	1.05092	1.05403	1.09552	1.10438	1.06294	1.06177	1.07061	1.0728	1.06025	1.06099	1.15798	1.1914	1.1818	1.12102	1.19351	1.16575	1.17929	1.13354	1.07213	1.06766	1.06669	1.07048	1.06817	1.06091	1.06304	1.07707	1.09369	1.09998	1.06719	1.06589	1.07124	1.10618	1.13257	1.09206	1.08133	1.0811	1.10941	1.05602	1.06147	1.06111	1.06244	1.06831	1.07749	1.07812
388	AGY2234	4	1.07699	1.06866	1.06889	1.07911	1.06488	1.0591	1.05859	1.06297	1.07032	1.09023	1.06686	1.06229	1.089	1.21334	1.20942	1.19467	1.19207	1.16676	1.13782	1.09951	1.1596	1.08278	1.17619	1.17377	1.1572	1.20018	1.1504	1.13073	1.14356	1.18943	1.11896	1.09948	1.09525	1.09216	1.08194	1.0843	1.08824	1.10811	1.11057	1.10163	1.07967	1.06816	1.07006	1.06787	1.06428	1.06469	1.06025
389	AGY2233	4	1.09024	1.08149	1.07188	1.07122	1.0734	1.07517	1.07784	1.07578	1.07431	1.07688	1.07723	1.06922	1.07921	1.22467	1.19265	1.20993	1.1564	1.13587	1.08332	1.08097	1.07804	1.08556	1.07566	1.078	1.10356	1.10836	1.0638	1.0857	1.07478	1.07641	1.0892	1.08932	1.09754	1.09289	1.11655	1.09581	1.09528	1.12449	1.13006	1.09453	1.17537	1.15848	1.16061	1.14866	1.15355	1.15476	1.14129
390	AGY2234	4	1.0746	1.0712	1.07259	1.06924	1.06545	1.06553	1.06815	1.07133	1.06458	1.06897	1.06813	1.07064	1.06849	1.15147	1.12145	1.13608	1.12328	1.09979	1.08701	1.08135	1.08881	1.07975	1.08286	1.08151	1.08404	1.08776	1.08059	1.08538	1.08791	1.09171	1.09738	1.09977	1.09664	1.09926	1.0919	1.09719	1.09025	1.08841	1.08804	1.08417	1.07417	1.07427	1.07852	1.07544	1.07153	1.07231	1.06647
391	AGY2233	4	1.06759	1.06503	1.06529	1.05006	1.05356	1.05684	1.06124	1.05908	1.06239	1.05927	1.06537	1.05991	1.05692	1.18187	1.17381	1.16711	1.13493	1.14108	1.06312	1.06351	1.06508	1.06523	1.06336	1.07588	1.05998	1.05858	1.06474	1.06666	1.07151	1.06491	1.06551	1.09233	1.06878	1.06875	1.07157	1.06762	1.10255	1.08084	1.08119	1.07402	1.15272	1.15747	1.14916	1.14606	1.13249	1.14233	1.1349
392	AGY2234	4	1.06611	1.08554	1.08501	1.06375	1.06283	1.11306	1.06231	1.05989	1.05867	1.05696	1.05651	1.05822	1.05841	1.1705	1.20464	1.17476	1.16328	1.08281	1.07166	1.06417	1.05967	1.05901	1.05942	1.06174	1.06326	1.06548	1.06954	1.06884	1.06496	1.06428	1.06596	1.06997	1.06314	1.06665	1.09507	1.06191	1.07162	1.06129	1.05655	1.06023	1.07285	1.06973	1.07083	1.07695	1.07612	1.08031	1.068
393	AGY2234	4	1.05274	1.06946	1.08351	1.07468	1.06864	1.07238	1.08449	1.06553	1.06527	1.06432	1.0654	1.06366	1.07392	1.23111	1.21659	1.22634	1.20634	1.10368	1.08871	1.07085	1.07019	1.06702	1.06824	1.06805	1.07004	1.06866	1.06763	1.07087	1.06623	1.06703	1.07002	1.06795	1.07196	1.0755	1.06658	1.07517	1.07232	1.07316	1.07013	1.06912	1.06601	1.07679	1.08091	1.08529	1.08215	1.08749	1.08459
394	AGY2234	4	1.08884	1.08875	1.08245	1.07618	1.07211	1.07948	1.06815	1.0722	1.07106	1.06887	1.0688	1.07	1.0688	1.098	1.09487	1.09464	1.09454	1.0783	1.08021	1.07565	1.07191	1.07596	1.07115	1.06712	1.06786	1.06955	1.0623	1.06401	1.06246	1.06601	1.12726	1.06229	1.05807	1.07145	1.06536	1.06229	1.05727	1.05825	1.05983	1.06018	1.09386	1.08722	1.09093	1.08753	1.0812	1.08715	1.08078
395	AGY2233	4	1.05121	1.05485	1.07152	1.0543	1.06286	1.05675	1.07683	1.06687	1.09189	1.0526	1.05257	1.0549	1.05588	1.24436	1.2223	1.2276	1.21302	1.14985	1.06088	1.06729	1.05913	1.05411	1.04991	1.06118	1.06903	1.058	1.0776	1.07239	1.08978	1.14353	1.1755	1.17529	1.09322	1.14275	1.09516	1.12829	1.08102	1.08692	1.1277	1.07019	1.10165	1.12487	1.12124	1.1187	1.11058	1.10264	1.09054
396	AGY2233	4	1.07533	1.07281	1.07681	1.0754	1.08392	1.07616	1.07456	1.07821	1.08135	1.07752	1.0775	1.07428	1.07994	1.22977	1.20193	1.28677	1.21243	1.18596	1.16578	1.13766	1.07812	1.0796	1.07668	1.07554	1.07999	1.07796	1.0752	1.0927	1.06982	1.07736	1.07324	1.06776	1.06805	1.07309	1.07286	1.07045	1.06827	1.07629	1.10803	1.09114	1.16934	1.16226	1.15609	1.16652	1.16181	1.15995	1.14338
397	AGY2234	4	1.08013	1.08164	1.14505	1.16513	1.15584	1.08191	1.0955	1.06246	1.06823	1.06464	1.06745	1.06207	1.06731	1.29358	1.32114	1.32493	1.28181	1.15728	1.08228	1.08019	1.06588	1.07312	1.0675	1.06268	1.06518	1.07967	1.06942	1.07188	1.06959	1.09063	1.11453	1.06758	1.08184	1.07592	1.07495	1.07155	1.07309	1.07105	1.07807	1.07103	1.06574	1.06761	1.0656	1.06571	1.06834	1.06822	1.06095
398	AGY2234	4	1.08072	1.08204	1.07395	1.07328	1.06773	1.06721	1.07238	1.07288	1.07557	1.08065	1.07888	1.07005	1.09019	1.12794	1.12271	1.1232	1.12145	1.11134	1.0811	1.07009	1.06314	1.06246	1.06492	1.063	1.0675	1.06818	1.06559	1.06521	1.06855	1.0849	1.11634	1.06944	1.06865	1.06611	1.06011	1.06389	1.05684	1.06606	1.06075	1.06442	1.06427	1.06439	1.06764	1.06395	1.06493	1.06676	1.06311
399	AGY2233	4	1.05615	1.05602	1.06643	1.06954	1.05253	1.05599	1.05607	1.05638	1.0582	1.06048	1.06021	1.06168	1.06707	1.08077	1.08392	1.07639	1.07449	1.07247	1.06789	1.07012	1.06248	1.06856	1.06643	1.06562	1.07399	1.07314	1.07089	1.07216	1.06982	1.07107	1.07334	1.09021	1.0727	1.07732	1.0717	1.10928	1.12418	1.07588	1.07123	1.07564	1.13795	1.12724	1.13745	1.14926	1.12512	1.11747	1.11993
400	AGY2234	4	1.06122	1.0654	1.08303	1.07111	1.06865	1.0768	1.0723	1.07187	1.0632	1.06268	1.06816	1.06746	1.07629	1.16828	1.17122	1.18337	1.16186	1.12101	1.11672	1.06564	1.06697	1.07125	1.06845	1.06526	1.072	1.0837	1.06912	1.06874	1.06661	1.07084	1.07385	1.07283	1.07194	1.07654	1.07416	1.07746	1.08098	1.08094	1.07659	1.0753	1.05927	1.06358	1.07149	1.0769	1.07287	1.07781	1.07467
401	AGY2234	4	1.06229	1.05634	1.04791	1.05704	1.06374	1.04988	1.05244	1.05143	1.0506	1.05093	1.04912	1.05328	1.05514	1.08189	1.07043	1.0692	1.06729	1.06168	1.05666	1.05813	1.05312	1.05334	1.04998	1.0544	1.05504	1.05051	1.05096	1.05247	1.07546	1.07426	1.08523	1.09326	1.07374	1.09764	1.10021	1.06416	1.13881	1.12757	1.10084	1.11897	1.06294	1.06593	1.05709	1.05917	1.06525	1.06326	1.05783
402	AGY2233	4	1.06407	1.0563	1.06307	1.05928	1.05703	1.05736	1.0519	1.05009	1.05098	1.04569	1.04601	1.05004	1.05086	1.0848	1.06823	1.0764	1.06972	1.05552	1.0644	1.04855	1.05159	1.0495	1.04633	1.05513	1.05052	1.05086	1.0509	1.05078	1.05151	1.05711	1.05339	1.0584	1.05448	1.06027	1.05077	1.05202	1.0533	1.05102	1.04909	1.04845	1.13821	1.10222	1.12022	1.12074	1.09638	1.10695	1.10283
403	AGY2233	4	1.06757	1.06389	1.05859	1.06462	1.06499	1.05896	1.05656	1.05421	1.05845	1.06363	1.06433	1.07099	1.06565	1.21694	1.22668	1.20285	1.17484	1.07595	1.07267	1.06862	1.06698	1.06883	1.06871	1.07456	1.07196	1.0711	1.06553	1.06995	1.06454	1.07589	1.0869	1.0812	1.0769	1.09278	1.07534	1.07365	1.11303	1.13122	1.0924	1.06152	1.14656	1.15322	1.13972	1.12879	1.12531	1.134	1.11827
404	AGY2233	4	1.06638	1.06867	1.07181	1.06724	1.06274	1.06736	1.06275	1.06421	1.0653	1.06084	1.06134	1.06055	1.06306	1.23917	1.25115	1.19541	1.10648	1.10253	1.08643	1.07114	1.06859	1.06872	1.07044	1.07377	1.07427	1.07095	1.07757	1.06928	1.06315	1.0665	1.07803	1.06432	1.06679	1.07223	1.07284	1.07519	1.08315	1.08242	1.09447	1.08571	1.14248	1.1366	1.13074	1.13585	1.12577	1.14697	1.10867
405	AGY2234	4	1.07984	1.07322	1.07054	1.06658	1.068	1.06932	1.07282	1.07846	1.06893	1.07055	1.0615	1.06393	1.06829	1.17262	1.12661	1.1629	1.08073	1.07361	1.0732	1.07063	1.06964	1.06219	1.06898	1.07108	1.11356	1.09928	1.07552	1.08366	1.0836	1.07609	1.08031	1.07639	1.07748	1.07988	1.07677	1.07907	1.07987	1.08242	1.07598	1.07013	1.07832	1.07705	1.07785	1.07359	1.08385	1.07682	1.06748
406	AGY2234	4	1.07471	1.07684	1.07101	1.06768	1.06122	1.06904	1.06838	1.06828	1.06232	1.06802	1.07039	1.07356	1.06998	1.22119	1.2073	1.21471	1.15305	1.13348	1.14659	1.07737	1.07675	1.07719	1.0704	1.06255	1.06843	1.06928	1.06673	1.06367	1.06524	1.06354	1.06631	1.06629	1.07736	1.0805	1.08527	1.12478	1.07786	1.08245	1.08665	1.07202	1.07178	1.06544	1.06366	1.0636	1.06335	1.06091	1.05506
407	AGY2233	4	1.07437	1.07433	1.0696	1.07156	1.06929	1.07299	1.06873	1.06487	1.0877	1.06945	1.06564	1.09579	1.06407	1.12812	1.11057	1.09705	1.07958	1.07006	1.07448	1.07693	1.07422	1.07853	1.07116	1.07519	1.07782	1.07314	1.06879	1.08137	1.07964	1.08283	1.07671	1.06737	1.06733	1.06869	1.06089	1.07791	1.0836	1.0842	1.08592	1.08488	1.17463	1.17974	1.16762	1.16852	1.15522	1.16101	1.135
408	AGY2234	4	1.04859	1.05872	1.04593	1.04914	1.04658	1.05411	1.04938	1.05646	1.05782	1.05494	1.05562	1.05426	1.05753	1.20881	1.1964	1.19578	1.17582	1.07158	1.06991	1.06664	1.06533	1.06279	1.06232	1.05612	1.06424	1.06477	1.06875	1.06991	1.07063	1.07261	1.07677	1.07107	1.06955	1.11245	1.08158	1.09282	1.09533	1.09339	1.06755	1.06538	1.05612	1.05445	1.05565	1.05759	1.05653	1.05609	1.06041
409	AGY2234	4	1.08512	1.07912	1.07997	1.0721	1.07053	1.06985	1.06742	1.06349	1.06339	1.06103	1.06332	1.0644	1.06512	1.29335	1.33505	1.30469	1.22207	1.11777	1.07006	1.06946	1.06535	1.07216	1.06297	1.06524	1.06475	1.06768	1.06647	1.06399	1.06567	1.06669	1.11121	1.05821	1.07281	1.07321	1.05909	1.0608	1.07801	1.06657	1.06384	1.05891	1.06976	1.06689	1.06379	1.06904	1.06981	1.07442	1.07316
410	AGY2234	4	1.07637	1.07555	1.08065	1.06847	1.10283	1.07776	1.08565	1.06564	1.08218	1.09933	1.0683	1.05571	1.06255	1.20122	1.22487	1.2241	1.20452	1.19961	1.15813	1.16706	1.10083	1.07107	1.07226	1.06954	1.0664	1.06235	1.07121	1.08109	1.06543	1.07401	1.06695	1.09407	1.08221	1.07167	1.09408	1.13211	1.11372	1.10128	1.10071	1.06122	1.06727	1.0647	1.06339	1.06514	1.07066	1.08066	1.08099
411	AGY2233	4	1.06536	1.06651	1.05974	1.06078	1.05719	1.06643	1.0593	1.05774	1.06239	1.05791	1.059	1.05938	1.0598	1.15703	1.13214	1.12319	1.10586	1.0948	1.06936	1.06187	1.06321	1.06725	1.06204	1.06116	1.06151	1.075	1.06203	1.06223	1.06149	1.06466	1.0714	1.06782	1.06885	1.06696	1.06445	1.06272	1.0702	1.07871	1.09843	1.06562	1.13707	1.13214	1.12525	1.12089	1.1228	1.11415	1.11894
412	AGY2234	4	1.06749	1.06843	1.06628	1.06648	1.07054	1.07053	1.06449	1.06957	1.08271	1.06556	1.0808	1.06183	1.05792	1.16728	1.16688	1.12926	1.12503	1.06457	1.06584	1.06724	1.06413	1.07114	1.06843	1.06637	1.06487	1.07313	1.06587	1.06544	1.06343	1.06413	1.07173	1.06275	1.06767	1.0642	1.07869	1.10556	1.0666	1.09872	1.06715	1.07671	1.07359	1.07825	1.07981	1.07059	1.06775	1.07373	1.0742
413	AGY2234	4	1.04515	1.04473	1.0438	1.0413	1.04571	1.05215	1.04808	1.04629	1.04857	1.04908	1.04448	1.04335	1.05178	1.04544	1.04442	1.03843	1.03953	1.04326	1.04211	1.04517	1.04262	1.04901	1.05243	1.05528	1.04547	1.04644	1.04949	1.04941	1.04864	1.04882	1.05658	1.04832	1.05123	1.06138	1.05467	1.04593	1.05766	1.06115	1.06136	1.04309	1.04038	1.03986	1.04105	1.03997	1.04009	1.04802	1.04594
414	AGY2233	4	1.06589	1.06951	1.06673	1.0741	1.06586	1.07359	1.06897	1.07242	1.0655	1.06861	1.06937	1.06559	1.06835	1.22378	1.20665	1.19383	1.0835	1.0771	1.06999	1.07319	1.07229	1.09675	1.14124	1.11064	1.09163	1.07536	1.07081	1.07294	1.07445	1.07397	1.0805	1.07881	1.0781	1.07696	1.07243	1.07029	1.07291	1.0784	1.09698	1.06451	1.16217	1.15842	1.15315	1.17056	1.16872	1.17502	1.16922
415	AGY2234	4	1.0665	1.07597	1.06876	1.07581	1.07107	1.08032	1.07735	1.06662	1.067	1.0651	1.06902	1.06258	1.06913	1.20168	1.17739	1.1826	1.19096	1.13806	1.08553	1.07609	1.0732	1.08214	1.07962	1.08483	1.0954	1.09235	1.093	1.09665	1.08651	1.07943	1.08358	1.08443	1.09023	1.10942	1.11507	1.11445	1.1246	1.12229	1.12878	1.11596	1.07784	1.07596	1.07427	1.07386	1.06684	1.08072	1.07985
416	AGY2234	4	1.0848	1.07384	1.08563	1.07767	1.07942	1.08238	1.08102	1.0807	1.07609	1.07588	1.08022	1.06398	1.06821	1.18471	1.20349	1.19511	1.14548	1.11451	1.0807	1.07353	1.07268	1.07234	1.076	1.07856	1.07712	1.10156	1.08159	1.07929	1.07717	1.07689	1.0841	1.08523	1.08477	1.10513	1.08483	1.09308	1.11942	1.09816	1.08432	1.07726	1.07207	1.07115	1.0704	1.06559	1.06577	1.07534	1.07623
417	AGY2234	4	1.06547	1.0654	1.0664	1.06656	1.05817	1.05701	1.05626	1.05667	1.06253	1.06022	1.06705	1.05612	1.05585	1.19173	1.17065	1.13529	1.13941	1.06467	1.06248	1.06874	1.0613	1.06788	1.0614	1.07448	1.06643	1.06821	1.0727	1.06519	1.06436	1.08272	1.18854	1.09163	1.08593	1.06471	1.07051	1.09911	1.07068	1.0748	1.06963	1.06936	1.0777	1.07516	1.07212	1.07097	1.07361	1.08001	1.07304
418	AGY2234	4	1.0819	1.06521	1.06298	1.0801	1.06835	1.06482	1.05969	1.05722	1.06756	1.05882	1.05819	1.07071	1.06418	1.19673	1.20954	1.21621	1.17668	1.12008	1.08097	1.07631	1.10261	1.069	1.06573	1.06374	1.07272	1.07054	1.07926	1.07069	1.07229	1.07274	1.07051	1.06999	1.06497	1.07059	1.06787	1.0684	1.08382	1.07267	1.10032	1.06826	1.0755	1.07013	1.07187	1.07301	1.07682	1.08	1.08359
419	AGY2234	4	1.07272	1.07764	1.07836	1.07262	1.06278	1.08386	1.12087	1.07848	1.06913	1.06294	1.0607	1.05506	1.05798	1.23175	1.24487	1.21294	1.08954	1.06807	1.06295	1.06557	1.06576	1.06539	1.06386	1.06597	1.06711	1.06915	1.06675	1.06962	1.06965	1.07247	1.08776	1.08313	1.06886	1.07449	1.07141	1.06111	1.06123	1.06916	1.06985	1.06151	1.06285	1.06428	1.06248	1.06484	1.05196	1.06814	1.06571
420	AGY2234	4	1.07674	1.08003	1.07294	1.07113	1.06423	1.07127	1.06095	1.06886	1.0686	1.06394	1.06523	1.06602	1.06428	1.20084	1.19516	1.20729	1.21009	1.15584	1.08261	1.08032	1.06868	1.07498	1.0733	1.07469	1.09194	1.1271	1.09026	1.08167	1.07737	1.09239	1.08612	1.09494	1.07955	1.07707	1.08723	1.07154	1.08034	1.07865	1.07479	1.07927	1.08212	1.07792	1.07851	1.0741	1.07474	1.07569	1.08879
421	AGY2234	4	1.07265	1.07002	1.07048	1.06535	1.06212	1.06705	1.06344	1.05938	1.06105	1.06061	1.0648	1.06432	1.06556	1.20538	1.20038	1.18784	1.12446	1.09326	1.06431	1.06053	1.05991	1.05783	1.05772	1.06265	1.06128	1.06495	1.06496	1.05868	1.07762	1.07681	1.06376	1.07728	1.13014	1.07748	1.08442	1.06645	1.0891	1.06924	1.08502	1.0769	1.07193	1.06803	1.06988	1.05967	1.0662	1.07156	1.07435
422	AGY2234	4	1.06954	1.06894	1.06758	1.06516	1.06587	1.07024	1.0684	1.06627	1.06624	1.06763	1.06276	1.05753	1.06483	1.26084	1.30397	1.2789	1.26999	1.19764	1.10003	1.06953	1.06973	1.07399	1.07131	1.07005	1.0704	1.06645	1.06797	1.06944	1.07022	1.06835	1.07336	1.07174	1.06701	1.06622	1.06837	1.06525	1.07147	1.07405	1.07424	1.06538	1.0698	1.07481	1.06525	1.06007	1.05934	1.06692	1.06848
423	AGY2234	4	1.05514	1.05558	1.06211	1.05968	1.05951	1.06013	1.0577	1.05733	1.05585	1.05045	1.04936	1.04553	1.05145	1.14587	1.1062	1.09002	1.10435	1.06926	1.05787	1.05327	1.05625	1.06228	1.0629	1.0659	1.06669	1.06752	1.0672	1.07153	1.06486	1.0815	1.0825	1.06419	1.06399	1.09266	1.11594	1.0659	1.06941	1.06861	1.0693	1.05863	1.0607	1.0609	1.06103	1.06222	1.06179	1.07019	1.06726
424	AGY2234	4	1.05911	1.05844	1.06564	1.07	1.06998	1.06305	1.08293	1.06086	1.05982	1.04913	1.04965	1.05039	1.04897	1.05973	1.0494	1.06658	1.05854	1.06346	1.05591	1.04869	1.04562	1.0579	1.05333	1.0573	1.06082	1.064	1.0743	1.0718	1.07141	1.07052	1.07987	1.06988	1.07384	1.07512	1.07435	1.06534	1.08872	1.08525	1.12962	1.0679	1.07669	1.06758	1.0689	1.06489	1.07008	1.08148	1.08105
425	AGY2233	5	1.0567	1.0566	1.06173	1.05545	1.06257	1.05178	1.05079	1.05037	1.04983	1.04892	1.04937	1.0499	1.05062	1.10781	1.13103	1.1032	1.13739	1.10529	1.06594	1.06577	1.06443	1.06263	1.08315	1.06794	1.06546	1.06862	1.09373	1.14241	1.10588	1.14631	1.13869	1.09844	1.1527	1.16809	1.09967	1.08731	1.18289	1.10493	1.15162	1.16798	1.07855	1.07441	1.07781	1.08043	1.08192	1.08235	1.0854
426	AGY2233	5	1.07853	1.07555	1.08081	1.07317	1.06597	1.06776	1.06859	1.06666	1.06456	1.06271	1.06313	1.0615	1.06466	1.16604	1.19628	1.18371	1.18122	1.10304	1.07716	1.08131	1.08326	1.08092	1.08287	1.08455	1.08541	1.09153	1.09003	1.09192	1.09451	1.1332	1.10842	1.09883	1.10159	1.08999	1.08987	1.08444	1.0816	1.08945	1.08322	1.11966	1.06833	1.06943	1.07458	1.07665	1.0797	1.08256	1.0863
427	AGY2233	5	1.05976	1.06006	1.06018	1.05449	1.05463	1.05172	1.05005	1.0515	1.05056	1.0539	1.05027	1.05075	1.0512	1.14177	1.14568	1.13579	1.12212	1.08179	1.067	1.06755	1.07446	1.06945	1.06765	1.07235	1.06589	1.07129	1.07224	1.06972	1.06826	1.07405	1.08692	1.07958	1.10171	1.06844	1.07887	1.06772	1.07253	1.08591	1.06955	1.08375	1.05544	1.06406	1.0645	1.06775	1.06763	1.06964	1.07134
428	AGY2234	5	1.08283	1.0748	1.0755	1.06675	1.0673	1.06704	1.07048	1.0695	1.06365	1.07136	1.0713	1.07421	1.08119	1.16492	1.19766	1.20124	1.1971	1.17531	1.19591	1.16301	1.18616	1.12437	1.11786	1.11959	1.12351	1.11318	1.10615	1.13711	1.16758	1.17985	1.15565	1.15673	1.16729	1.17278	1.16113	1.16246	1.16757	1.19771	1.18482	1.193	1.05431	1.05402	1.05614	1.05345	1.05399	1.05648	1.05758
429	AGY2234	5	1.07513	1.0684	1.06974	1.06468	1.06392	1.06219	1.061	1.0602	1.06112	1.06045	1.05874	1.05998	1.05948	1.12017	1.14647	1.12926	1.13446	1.10353	1.08714	1.08442	1.08049	1.08	1.08526	1.07586	1.07762	1.08568	1.07249	1.08053	1.08307	1.08271	1.0784	1.08126	1.0867	1.08531	1.08675	1.09665	1.09746	1.1155	1.10721	1.12128	1.05813	1.05905	1.06243	1.0607	1.06298	1.06465	1.06323
430	AGY2233	5	1.05988	1.05904	1.05807	1.05443	1.05496	1.05576	1.05222	1.05411	1.05166	1.0537	1.04885	1.04942	1.05838	1.13539	1.16081	1.15376	1.09449	1.08094	1.06002	1.07098	1.06639	1.06398	1.06307	1.0652	1.06941	1.06912	1.07593	1.08339	1.07417	1.10483	1.09119	1.06845	1.06772	1.08124	1.07316	1.06693	1.0676	1.06969	1.06362	1.06007	1.06098	1.06494	1.06722	1.07094	1.07234	1.07533	1.07373
431	AGY2234	5	1.07457	1.07436	1.07076	1.06424	1.06509	1.06145	1.06461	1.06476	1.06808	1.06607	1.06695	1.0588	1.05963	1.18364	1.23831	1.20515	1.1581	1.07475	1.06936	1.06921	1.06415	1.06405	1.06924	1.06746	1.06901	1.08021	1.06921	1.07533	1.07989	1.08391	1.08208	1.10101	1.09459	1.07174	1.08149	1.10197	1.08861	1.07288	1.07569	1.08445	1.06291	1.05856	1.06429	1.06184	1.06379	1.06941	1.07007
432	AGY2234	5	1.05188	1.05504	1.05522	1.0526	1.05022	1.05128	1.04775	1.04691	1.0582	1.04748	1.04703	1.04908	1.04905	1.09918	1.11793	1.11293	1.06785	1.05957	1.06125	1.05769	1.06799	1.05869	1.05892	1.06181	1.06066	1.0672	1.06666	1.06797	1.06685	1.06607	1.07774	1.08331	1.07201	1.08564	1.07447	1.07655	1.07898	1.08893	1.08758	1.07797	1.05327	1.05352	1.05015	1.0487	1.05413	1.05246	1.05479
433	AGY2234	5	1.0641	1.06002	1.06732	1.05875	1.05853	1.05638	1.05501	1.05428	1.05484	1.05497	1.05646	1.05789	1.05632	1.13581	1.14391	1.13769	1.07951	1.06632	1.06339	1.066	1.07439	1.06349	1.06366	1.06603	1.07579	1.07386	1.0695	1.07328	1.06937	1.06933	1.06715	1.06808	1.07304	1.07275	1.07618	1.06781	1.07219	1.07426	1.09296	1.08564	1.06356	1.06218	1.06948	1.06518	1.06631	1.06552	1.06538
434	AGY2234	5	1.09623	1.08263	1.08846	1.07681	1.07178	1.06714	1.06772	1.0634	1.06179	1.06507	1.0668	1.06673	1.06968	1.16796	1.18312	1.1674	1.10516	1.11208	1.10565	1.09902	1.09893	1.09806	1.09876	1.10208	1.10207	1.09974	1.1069	1.11377	1.10133	1.1003	1.10495	1.10231	1.10732	1.10278	1.09815	1.09718	1.09828	1.10579	1.1027	1.09953	1.0722	1.07069	1.06579	1.06729	1.06673	1.06898	1.07235
435	AGY2234	5	1.07406	1.0709	1.06611	1.06148	1.06252	1.06382	1.06199	1.06354	1.06075	1.05793	1.05824	1.05782	1.0572	1.13309	1.17285	1.12751	1.10298	1.09343	1.07484	1.07083	1.07332	1.07563	1.09108	1.10396	1.08958	1.11326	1.08427	1.09079	1.14422	1.15242	1.20041	1.20872	1.20161	1.18573	1.22176	1.21834	1.17554	1.16595	1.17926	1.16048	1.07088	1.06536	1.06609	1.06677	1.07239	1.074	1.07607
436	AGY2234	5	1.06606	1.0692	1.08019	1.06575	1.0555	1.06284	1.05733	1.05884	1.0577	1.05471	1.05356	1.05612	1.05901	1.11665	1.10773	1.13514	1.06964	1.07588	1.07017	1.06744	1.06846	1.06523	1.07002	1.06533	1.06358	1.06688	1.06433	1.07012	1.06877	1.07871	1.06938	1.08155	1.08275	1.08885	1.13937	1.08221	1.10858	1.09321	1.08912	1.12917	1.05757	1.0597	1.06273	1.05368	1.05359	1.05887	1.06025
437	AGY2234	5	1.10661	1.1118	1.11546	1.09588	1.09448	1.09329	1.08574	1.08422	1.08023	1.07281	1.0787	1.07193	1.07146	1.10795	1.12505	1.14022	1.12932	1.13431	1.1217	1.10348	1.11607	1.10376	1.08397	1.09795	1.08667	1.12551	1.12323	1.12396	1.08939	1.07915	1.09929	1.08855	1.09776	1.08985	1.07835	1.08051	1.08958	1.09701	1.09705	1.11632	1.06655	1.06465	1.06687	1.05919	1.05655	1.06137	1.06557
438	AGY2234	5	1.06565	1.06339	1.06388	1.06243	1.06243	1.06284	1.06135	1.06419	1.06392	1.05989	1.06027	1.05941	1.05828	1.12986	1.14373	1.14117	1.13022	1.08501	1.08672	1.0955	1.09	1.10253	1.09005	1.09631	1.09573	1.10858	1.12626	1.10628	1.1135	1.13069	1.12521	1.13513	1.13828	1.1633	1.16377	1.15397	1.17242	1.15547	1.14927	1.17128	1.06091	1.05864	1.06061	1.06497	1.06474	1.06663	1.06699
439	AGY2234	5	1.07341	1.06539	1.06999	1.05967	1.06041	1.05941	1.06095	1.06164	1.06075	1.06008	1.06328	1.06433	1.05936	1.15631	1.158	1.10913	1.13423	1.09127	1.08273	1.09144	1.08073	1.07776	1.07947	1.08755	1.08415	1.08615	1.08065	1.08284	1.08161	1.08526	1.09305	1.12088	1.11056	1.09379	1.09146	1.1	1.10436	1.08501	1.08667	1.09626	1.05941	1.05569	1.05751	1.05723	1.05475	1.05732	1.05924
440	AGY2234	5	1.06932	1.06365	1.06167	1.06196	1.0591	1.06039	1.0553	1.05911	1.05458	1.05407	1.05649	1.05894	1.06305	1.12412	1.12664	1.13153	1.1265	1.08818	1.07796	1.07888	1.0756	1.07288	1.07617	1.07724	1.08458	1.105	1.08775	1.08819	1.09667	1.12353	1.14249	1.128	1.14645	1.12098	1.10611	1.10515	1.13334	1.13482	1.15247	1.16488	1.0607	1.0581	1.05851	1.05858	1.05839	1.06124	1.06085
441	AGY2234	5	1.0491	1.05184	1.0521	1.0537	1.05534	1.05043	1.05416	1.05349	1.05164	1.05187	1.04879	1.0522	1.05164	1.10735	1.1165	1.145	1.11339	1.11093	1.06779	1.06292	1.05952	1.06153	1.05712	1.05897	1.06034	1.08623	1.08818	1.06681	1.07622	1.0931	1.07262	1.09966	1.09746	1.13446	1.12874	1.13162	1.15416	1.15826	1.15161	1.11933	1.04249	1.04832	1.05086	1.05113	1.05022	1.05072	1.05741
442	AGY2233	5	1.06226	1.05868	1.05818	1.05709	1.05077	1.05271	1.05043	1.05264	1.055	1.0577	1.05621	1.0536	1.05837	1.11731	1.13457	1.1214	1.11432	1.06976	1.07073	1.06952	1.08567	1.07136	1.07427	1.07867	1.07578	1.0744	1.08555	1.0789	1.08096	1.08351	1.08403	1.08493	1.08925	1.08778	1.09174	1.09106	1.10118	1.08148	1.07636	1.07779	1.05653	1.06143	1.06149	1.0666	1.06445	1.06409	1.06834
443	AGY2233	5	1.10427	1.09495	1.09553	1.08991	1.08813	1.08055	1.07873	1.07901	1.07669	1.08039	1.08134	1.07602	1.07506	1.19031	1.2253	1.20391	1.15688	1.15802	1.09951	1.09985	1.09107	1.09042	1.08545	1.1086	1.12427	1.12912	1.10826	1.10021	1.11982	1.14862	1.14001	1.09862	1.10128	1.10688	1.09756	1.10304	1.09868	1.103	1.09719	1.09524	1.0843	1.08493	1.08239	1.08398	1.08388	1.08658	1.08985
444	AGY2234	5	1.06399	1.06123	1.06359	1.05886	1.05593	1.0594	1.05373	1.05572	1.05293	1.05206	1.06201	1.05302	1.05688	1.13749	1.15785	1.12327	1.11159	1.05494	1.06156	1.06462	1.06074	1.0587	1.06688	1.06205	1.06482	1.08348	1.07104	1.0751	1.06801	1.06257	1.06935	1.06486	1.06715	1.06763	1.06656	1.0993	1.06885	1.07739	1.10366	1.12909	1.05026	1.05255	1.05684	1.05662	1.054	1.05706	1.06105
445	AGY2234	5	1.04812	1.04788	1.05023	1.04696	1.05136	1.04879	1.04984	1.04559	1.04817	1.04701	1.04353	1.04541	1.04725	1.12821	1.13507	1.10599	1.05922	1.05476	1.05519	1.05358	1.05814	1.05787	1.05988	1.06412	1.07336	1.06553	1.06753	1.06399	1.06041	1.0618	1.05818	1.06397	1.06628	1.07877	1.08158	1.08554	1.1647	1.113	1.09576	1.09125	1.05905	1.05833	1.05887	1.06066	1.06781	1.07291	1.07893
446	AGY2233	5	1.08139	1.07316	1.06995	1.0694	1.06771	1.06534	1.06356	1.06339	1.05964	1.05891	1.05902	1.06061	1.0576	1.15436	1.1588	1.13579	1.06912	1.06863	1.06941	1.07062	1.07513	1.07815	1.07363	1.07656	1.081	1.07624	1.09884	1.08196	1.07828	1.08989	1.07767	1.08028	1.0792	1.09948	1.08721	1.09523	1.08993	1.07904	1.08978	1.09483	1.0867	1.08041	1.08342	1.08693	1.09137	1.09825	1.09787
447	AGY2234	5	1.09901	1.09066	1.08652	1.08202	1.07902	1.07904	1.07806	1.07576	1.07316	1.0744	1.07349	1.07447	1.07346	1.13788	1.15242	1.10781	1.1098	1.09107	1.08634	1.09314	1.08651	1.08694	1.08172	1.08197	1.08362	1.08817	1.08616	1.08804	1.0905	1.08891	1.09141	1.10059	1.09783	1.1074	1.096	1.0917	1.09189	1.09184	1.08746	1.08829	1.08632	1.07954	1.07732	1.07725	1.08055	1.07678	1.07542
448	AGY2234	5	1.07406	1.06788	1.0602	1.06019	1.06122	1.05837	1.05597	1.05499	1.05285	1.05364	1.05501	1.05693	1.056	1.1461	1.15656	1.12072	1.12545	1.12349	1.07264	1.07329	1.06961	1.07345	1.07368	1.07545	1.07815	1.08706	1.08668	1.09235	1.09499	1.09258	1.0963	1.11184	1.10819	1.12434	1.10183	1.09954	1.0974	1.09469	1.09747	1.08625	1.07254	1.07133	1.0693	1.06754	1.07066	1.07346	1.0711
449	AGY2233	5	1.09013	1.0757	1.06954	1.07336	1.06809	1.06777	1.06535	1.06569	1.06194	1.06126	1.05677	1.0612	1.06475	1.15844	1.16268	1.12373	1.07282	1.07528	1.07336	1.07317	1.07683	1.08129	1.07496	1.08024	1.08352	1.08665	1.08938	1.09057	1.09268	1.15263	1.15359	1.18645	1.19061	1.15832	1.1832	1.19919	1.18966	1.19932	1.20638	1.1771	1.08845	1.07627	1.07946	1.08218	1.08397	1.08651	1.08671
450	AGY2233	5	1.07184	1.06543	1.06236	1.06014	1.06059	1.05734	1.05454	1.05488	1.0546	1.05465	1.05662	1.05467	1.05511	1.15052	1.17802	1.1606	1.09474	1.07483	1.06564	1.06773	1.06557	1.06749	1.06977	1.0686	1.06922	1.07336	1.07455	1.07542	1.08493	1.07719	1.0874	1.10573	1.13377	1.11448	1.12888	1.12632	1.06394	1.06288	1.06673	1.06402	1.07449	1.07043	1.07255	1.07567	1.07419	1.07822	1.07818
451	AGY2234	5	1.08245	1.08019	1.069	1.06785	1.06472	1.05876	1.06019	1.058	1.05911	1.06107	1.06055	1.06007	1.05146	1.10756	1.10757	1.09587	1.08556	1.07262	1.06147	1.06423	1.06582	1.06563	1.05883	1.06548	1.0638	1.0763	1.06451	1.06177	1.06683	1.07453	1.06963	1.06606	1.07644	1.08092	1.06921	1.06504	1.06683	1.06335	1.09498	1.1162	1.07091	1.06524	1.06397	1.06138	1.06422	1.06369	1.06496
452	AGY2234	5	1.05859	1.05211	1.05356	1.05128	1.05172	1.05044	1.04869	1.0524	1.04829	1.05139	1.05309	1.05066	1.05119	1.10941	1.13674	1.09271	1.09616	1.06632	1.07075	1.07806	1.07319	1.06778	1.0623	1.06536	1.06897	1.0698	1.07298	1.06998	1.06874	1.06655	1.07063	1.07461	1.07762	1.07907	1.08087	1.0848	1.088	1.08682	1.08333	1.09462	1.06952	1.06242	1.05864	1.06313	1.06344	1.06614	1.06905
453	AGY2233	5	1.06436	1.05703	1.05539	1.05722	1.05495	1.05386	1.05467	1.05584	1.0523	1.05318	1.04823	1.0467	1.04617	1.1321	1.14561	1.09836	1.06819	1.05506	1.05386	1.05197	1.05387	1.05952	1.0559	1.06145	1.06102	1.06466	1.06642	1.06505	1.09103	1.08324	1.0749	1.06922	1.06329	1.05917	1.05437	1.06089	1.06407	1.06687	1.06885	1.06641	1.07671	1.06483	1.06787	1.07181	1.0736	1.07706	1.07831
454	AGY2233	5	1.06658	1.0604	1.05931	1.06069	1.06346	1.05854	1.05906	1.06142	1.05661	1.05604	1.05612	1.05368	1.05537	1.16793	1.18686	1.17721	1.14395	1.07506	1.0642	1.06006	1.0713	1.06395	1.07773	1.07379	1.0699	1.10391	1.076	1.07601	1.08053	1.09022	1.09737	1.13046	1.13255	1.11596	1.1052	1.09278	1.1259	1.11522	1.09584	1.09911	1.07347	1.06902	1.07321	1.07243	1.0727	1.07356	1.07341
455	AGY2234	5	1.06912	1.06069	1.0552	1.0544	1.05745	1.0516	1.04441	1.04917	1.04831	1.05208	1.05019	1.05038	1.04916	1.1352	1.15411	1.13047	1.10209	1.09719	1.10337	1.07512	1.06781	1.06441	1.08442	1.07313	1.07103	1.07089	1.07346	1.09329	1.07529	1.08644	1.09369	1.0902	1.0885	1.09188	1.10538	1.10182	1.11437	1.10289	1.10725	1.14613	1.05788	1.0542	1.05399	1.05416	1.05679	1.05441	1.0478
456	AGY2233	5	1.07867	1.07443	1.07105	1.07216	1.07637	1.06941	1.0655	1.06671	1.06343	1.06045	1.06649	1.06252	1.06574	1.16592	1.18591	1.16102	1.15071	1.11557	1.07333	1.06771	1.07323	1.0717	1.0688	1.07183	1.07038	1.07359	1.07431	1.07326	1.07844	1.07648	1.09737	1.08052	1.0792	1.07646	1.08719	1.08365	1.08853	1.09362	1.08843	1.08902	1.07765	1.07674	1.0791	1.07375	1.07476	1.07701	1.07676
457	AGY2234	5	1.08104	1.07034	1.06885	1.06578	1.06727	1.06383	1.0616	1.06222	1.05827	1.05847	1.0574	1.05722	1.05911	1.12837	1.12516	1.11682	1.10388	1.11516	1.07053	1.06902	1.06529	1.06549	1.06845	1.06966	1.0678	1.06934	1.07355	1.07825	1.06946	1.07351	1.07106	1.07571	1.07001	1.07847	1.08103	1.07464	1.07863	1.08163	1.07586	1.08317	1.06211	1.06174	1.05882	1.05937	1.06585	1.06015	1.06186
458	AGY2234	5	1.07439	1.07037	1.06658	1.06353	1.06481	1.06323	1.06057	1.06238	1.06674	1.068	1.06124	1.06803	1.06327	1.18193	1.2065	1.19635	1.16429	1.16077	1.0987	1.07659	1.08129	1.0778	1.07657	1.07658	1.09192	1.09597	1.09213	1.09235	1.08586	1.10236	1.1069	1.09077	1.09571	1.10475	1.16397	1.12865	1.1392	1.14262	1.1266	1.11964	1.07284	1.06763	1.06611	1.0648	1.06721	1.06655	1.06543
459	AGY2234	5	1.05492	1.05377	1.0546	1.05068	1.0515	1.05512	1.05181	1.05294	1.04923	1.05187	1.04733	1.04919	1.04929	1.09784	1.13029	1.14464	1.1391	1.1736	1.15158	1.08137	1.07	1.06947	1.07222	1.07229	1.08309	1.07203	1.07147	1.06801	1.06731	1.07097	1.07762	1.07101	1.07156	1.0678	1.06827	1.07454	1.06536	1.07281	1.07455	1.06922	1.05845	1.05589	1.05902	1.05665	1.05722	1.05507	1.05658
460	AGY2233	5	1.06605	1.05765	1.05542	1.05679	1.0546	1.05448	1.05689	1.0524	1.05687	1.05697	1.05361	1.05228	1.05418	1.16259	1.15846	1.14957	1.0738	1.05988	1.06309	1.07213	1.06477	1.06721	1.06783	1.06474	1.075	1.11472	1.10082	1.08252	1.08418	1.08505	1.08611	1.08605	1.09082	1.105	1.09293	1.1491	1.14115	1.15766	1.16103	1.13023	1.07196	1.06584	1.06692	1.07039	1.0724	1.071	1.07588
461	AGY2233	5	1.058	1.05474	1.05353	1.05268	1.05079	1.04825	1.05537	1.05239	1.05433	1.0578	1.05412	1.0558	1.05748	1.12697	1.14154	1.13494	1.12973	1.12261	1.10573	1.07726	1.09818	1.07931	1.07858	1.08555	1.0951	1.1003	1.10627	1.12055	1.15446	1.14343	1.13933	1.14001	1.17365	1.17584	1.14899	1.14443	1.16064	1.18172	1.17473	1.15135	1.06651	1.06233	1.06267	1.06439	1.06263	1.05996	1.06696
462	AGY2234	5	1.07862	1.06833	1.06607	1.06593	1.06425	1.06846	1.06705	1.06352	1.0631	1.05758	1.05938	1.05781	1.05861	1.2045	1.23821	1.165	1.09094	1.08063	1.07943	1.0773	1.07904	1.07939	1.079	1.0859	1.09261	1.08562	1.09759	1.09938	1.09677	1.093	1.10005	1.09243	1.08872	1.09706	1.09616	1.09191	1.1052	1.10628	1.11327	1.12486	1.07505	1.06578	1.0691	1.07138	1.07383	1.07416	1.06987
463	AGY2234	5	1.06983	1.05985	1.0561	1.05419	1.05203	1.05233	1.05027	1.0533	1.05004	1.05186	1.04987	1.05221	1.06823	1.13297	1.13199	1.13207	1.13393	1.11831	1.10573	1.09007	1.06532	1.066	1.06088	1.06526	1.068	1.06468	1.06823	1.07071	1.06535	1.07013	1.07027	1.07364	1.07144	1.06744	1.075	1.10375	1.08249	1.08641	1.11286	1.07552	1.05585	1.04731	1.04922	1.04734	1.05011	1.05087	1.05056
464	AGY2234	5	1.06645	1.0619	1.05837	1.05113	1.05873	1.05206	1.04985	1.05103	1.05392	1.05095	1.05035	1.0486	1.05417	1.11393	1.12038	1.1143	1.11626	1.1072	1.08317	1.06664	1.08559	1.06795	1.0716	1.1066	1.09688	1.09046	1.09405	1.1171	1.11785	1.1065	1.07191	1.08288	1.08493	1.07916	1.10185	1.1197	1.10136	1.10439	1.10518	1.12366	1.04963	1.044	1.0469	1.04474	1.04496	1.04461	1.04533
465	AGY2233	5	1.05895	1.05497	1.05367	1.05152	1.04923	1.04951	1.04885	1.05227	1.05244	1.0518	1.05272	1.05312	1.0526	1.15012	1.15708	1.09962	1.08802	1.06648	1.06638	1.06992	1.07053	1.06932	1.07663	1.06982	1.07383	1.0727	1.07577	1.07499	1.07468	1.08112	1.0782	1.07991	1.08578	1.09558	1.08173	1.08042	1.07859	1.08121	1.07938	1.07839	1.07179	1.06173	1.06658	1.06923	1.07678	1.07741	1.07972
466	AGY2233	5	1.08668	1.0857	1.07686	1.07572	1.06883	1.06734	1.07324	1.06885	1.06697	1.09209	1.06976	1.06267	1.07037	1.19857	1.20442	1.18093	1.13905	1.14221	1.09375	1.07842	1.08842	1.08108	1.08254	1.08048	1.08494	1.08215	1.08903	1.11622	1.08914	1.08121	1.08085	1.08052	1.08947	1.08171	1.07751	1.0803	1.08581	1.08576	1.08112	1.08896	1.08528	1.08142	1.08579	1.09055	1.0889	1.08898	1.09675
467	AGY2234	5	1.07751	1.07313	1.07055	1.06991	1.06619	1.06678	1.06408	1.06654	1.06364	1.06512	1.07032	1.07038	1.07246	1.15607	1.16676	1.14692	1.12162	1.1151	1.09983	1.10312	1.10341	1.10523	1.10189	1.10011	1.12125	1.12777	1.11797	1.11128	1.14927	1.16283	1.13756	1.15132	1.16352	1.18382	1.1775	1.15009	1.15291	1.15652	1.18489	1.13222	1.07487	1.06752	1.06974	1.07525	1.0757	1.07126	1.07312
468	AGY2233	5	1.06212	1.05587	1.05765	1.0534	1.05743	1.05381	1.05069	1.05338	1.04812	1.05118	1.05175	1.05013	1.04929	1.09754	1.10718	1.09575	1.07466	1.05676	1.05822	1.05959	1.05597	1.06243	1.06276	1.07871	1.0675	1.0717	1.07195	1.0734	1.11176	1.08379	1.08526	1.07624	1.08518	1.07519	1.12888	1.10098	1.14393	1.10191	1.11868	1.09272	1.05804	1.05206	1.0515	1.05331	1.05478	1.05428	1.05906
469	AGY2234	5	1.05453	1.05429	1.05226	1.05253	1.05251	1.05631	1.0502	1.04848	1.04838	1.04815	1.05547	1.04694	1.04741	1.10485	1.12128	1.12146	1.1035	1.10732	1.05739	1.0906	1.05745	1.0579	1.05531	1.06432	1.05833	1.05466	1.05761	1.05538	1.06026	1.05914	1.06255	1.05869	1.05944	1.06255	1.05794	1.05938	1.05677	1.05877	1.05761	1.06259	1.05236	1.0464	1.0492	1.04858	1.05162	1.06098	1.0626
470	AGY2234	5	1.07668	1.06864	1.06341	1.05814	1.06045	1.05597	1.05593	1.05503	1.05548	1.0556	1.05481	1.05217	1.05311	1.14784	1.17265	1.13687	1.12994	1.08959	1.06245	1.06033	1.06442	1.06547	1.06748	1.06361	1.06503	1.06693	1.06819	1.06486	1.06575	1.08044	1.06892	1.06277	1.06544	1.07243	1.06204	1.05979	1.06252	1.05897	1.05963	1.05509	1.06998	1.06217	1.06269	1.06171	1.06011	1.05765	1.05861
471	AGY2234	5	1.08049	1.06271	1.062	1.0626	1.05851	1.05779	1.05365	1.05817	1.05802	1.05298	1.05612	1.05726	1.05683	1.12947	1.16532	1.15132	1.15907	1.12417	1.0782	1.07813	1.08036	1.07915	1.07812	1.07784	1.07706	1.08408	1.0929	1.08948	1.08623	1.09087	1.09167	1.10467	1.1252	1.09204	1.08655	1.09456	1.09661	1.10125	1.09733	1.10513	1.08226	1.06542	1.06577	1.07178	1.06836	1.073	1.06893
472	AGY2234	5	1.12187	1.0987	1.10491	1.09046	1.08817	1.08317	1.0815	1.08448	1.07556	1.06643	1.07257	1.06726	1.07223	1.22144	1.23534	1.19658	1.18348	1.08859	1.12782	1.07987	1.08355	1.07872	1.07322	1.08205	1.08246	1.07217	1.08041	1.07826	1.07004	1.07394	1.10926	1.07544	1.13057	1.08361	1.13017	1.11361	1.10155	1.1376	1.09037	1.08828	1.08913	1.0785	1.08122	1.08231	1.0827	1.08061	1.08466
473	AGY2233	5	1.064	1.05496	1.05353	1.04849	1.05123	1.0488	1.04849	1.04827	1.04586	1.04951	1.05054	1.05092	1.05321	1.12683	1.12883	1.12526	1.0741	1.06492	1.06763	1.06217	1.06624	1.06324	1.06902	1.07351	1.11173	1.08665	1.08515	1.10692	1.09289	1.15092	1.18165	1.15086	1.10624	1.10114	1.11006	1.15879	1.13557	1.18429	1.15842	1.13667	1.06712	1.06286	1.06066	1.06191	1.06662	1.06357	1.07121
474	AGY2234	5	1.07005	1.05905	1.05699	1.06021	1.05335	1.05288	1.05145	1.05453	1.05781	1.05149	1.05495	1.05606	1.06382	1.14422	1.14464	1.09702	1.10137	1.06814	1.06869	1.06626	1.06728	1.06509	1.06427	1.06888	1.0756	1.08572	1.09071	1.09816	1.11526	1.13207	1.12374	1.14969	1.08849	1.08162	1.07789	1.08482	1.08431	1.09891	1.08486	1.10457	1.06022	1.05787	1.05791	1.05791	1.05518	1.05495	1.05185
475	AGY2234	5	1.08558	1.0676	1.06841	1.07308	1.07359	1.06925	1.07015	1.0668	1.07445	1.06311	1.06504	1.06445	1.06941	1.12174	1.15009	1.13742	1.09862	1.11591	1.09844	1.10669	1.08508	1.07871	1.06653	1.06934	1.09203	1.07266	1.09348	1.07855	1.06774	1.07595	1.07358	1.07768	1.07597	1.07989	1.08008	1.07195	1.08359	1.09852	1.09489	1.07898	1.06005	1.05058	1.05218	1.0581	1.0562	1.05671	1.05636
476	AGY2234	5	1.06187	1.06267	1.06	1.05957	1.06387	1.05879	1.05799	1.05843	1.05402	1.06958	1.05398	1.05621	1.05508	1.12469	1.1384	1.13595	1.08973	1.10455	1.06667	1.07649	1.06712	1.06213	1.0901	1.07459	1.07242	1.0713	1.07081	1.0676	1.06625	1.06417	1.06856	1.07049	1.06759	1.06555	1.0761	1.09556	1.07987	1.06859	1.06612	1.06545	1.05901	1.05709	1.05573	1.05512	1.06207	1.05731	1.06165
477	AGY2233	5	1.0591	1.05339	1.05586	1.05378	1.05773	1.05541	1.05398	1.05494	1.05278	1.04957	1.0494	1.04896	1.05129	1.12302	1.11632	1.13342	1.07601	1.05708	1.06282	1.06104	1.06079	1.0583	1.06186	1.06481	1.06378	1.06127	1.0667	1.06809	1.0655	1.06646	1.06617	1.06479	1.07125	1.0701	1.07059	1.07043	1.07458	1.07239	1.09056	1.07533	1.06774	1.05927	1.06027	1.06434	1.06918	1.06848	1.0727
478	AGY2233	5	1.07956	1.06835	1.06643	1.06617	1.06109	1.05593	1.05937	1.05859	1.06051	1.05337	1.0579	1.05583	1.06064	1.1485	1.1821	1.16933	1.13095	1.07009	1.08294	1.07038	1.08017	1.07405	1.07244	1.06961	1.07526	1.07399	1.08462	1.07891	1.07954	1.07982	1.08519	1.08648	1.08521	1.08316	1.07999	1.08051	1.10161	1.0815	1.07984	1.07997	1.07424	1.06392	1.06591	1.06886	1.07001	1.07066	1.07442
479	AGY2233	5	1.08375	1.0763	1.07528	1.07145	1.07281	1.06876	1.06921	1.06853	1.07094	1.07118	1.06694	1.0695	1.07766	1.20823	1.21156	1.19206	1.16872	1.0897	1.08815	1.08609	1.0915	1.09234	1.15354	1.17037	1.12747	1.10228	1.09649	1.09736	1.10568	1.09139	1.11618	1.13819	1.1412	1.15987	1.09433	1.10736	1.10424	1.10935	1.10476	1.09759	1.07656	1.06589	1.068	1.071	1.07263	1.07703	1.07932
480	AGY2233	5	1.07582	1.06896	1.06474	1.06262	1.06034	1.05999	1.05916	1.05916	1.06248	1.05801	1.05976	1.06567	1.08049	1.15072	1.15286	1.1466	1.11429	1.09795	1.09031	1.08963	1.08828	1.09949	1.08356	1.08556	1.09319	1.09749	1.09466	1.10757	1.08046	1.08369	1.08651	1.07991	1.08643	1.08498	1.09224	1.09091	1.1035	1.08603	1.08804	1.09308	1.07988	1.07415	1.07999	1.08322	1.08408	1.08644	1.08801
481	AGY2234	5	1.09011	1.07937	1.08544	1.08496	1.08002	1.07393	1.07623	1.08133	1.0725	1.07033	1.06093	1.06664	1.07076	1.11426	1.1141	1.11077	1.0979	1.06952	1.07545	1.07063	1.07709	1.07103	1.07964	1.08121	1.06659	1.07023	1.07142	1.06729	1.06851	1.06891	1.06674	1.07271	1.0655	1.06714	1.0768	1.07245	1.06865	1.06773	1.07118	1.07744	1.05582	1.05005	1.05017	1.05306	1.05172	1.04946	1.05455
482	AGY2233	5	1.0589	1.05555	1.05461	1.05566	1.05505	1.05706	1.05375	1.05254	1.05509	1.05078	1.05035	1.05151	1.05827	1.16016	1.14487	1.14512	1.07088	1.06493	1.05664	1.05786	1.05836	1.06419	1.06399	1.08556	1.06426	1.06742	1.06748	1.06546	1.06654	1.07091	1.07241	1.07146	1.07207	1.07112	1.07315	1.07549	1.08249	1.08505	1.0849	1.09228	1.06514	1.06682	1.066	1.06772	1.06845	1.07104	1.0719
483	AGY2234	5	1.06057	1.05733	1.06054	1.05553	1.05647	1.05594	1.06107	1.0582	1.05736	1.06285	1.05884	1.05926	1.07416	1.19565	1.2023	1.13216	1.15715	1.09421	1.07188	1.08562	1.10092	1.11749	1.10657	1.14069	1.11726	1.14834	1.17282	1.12931	1.14736	1.19107	1.1709	1.17028	1.14573	1.16314	1.18153	1.16412	1.18272	1.22552	1.16048	1.15519	1.06206	1.05464	1.05666	1.05345	1.05552	1.0559	1.05661
484	AGY2234	5	1.06381	1.05891	1.05577	1.05554	1.05247	1.05411	1.05569	1.05753	1.05789	1.05407	1.05185	1.05347	1.05695	1.13167	1.16671	1.1448	1.1351	1.08069	1.06374	1.06557	1.06014	1.06155	1.05979	1.05965	1.06513	1.07647	1.07183	1.07085	1.08211	1.08304	1.07183	1.07853	1.07791	1.06902	1.06681	1.07344	1.07964	1.07726	1.07558	1.09252	1.06411	1.05683	1.05698	1.0567	1.0545	1.05758	1.06219
485	AGY2234	5	1.0885	1.07696	1.07761	1.07292	1.07202	1.06916	1.06842	1.06165	1.06699	1.06286	1.05981	1.05462	1.06837	1.14899	1.17606	1.12607	1.06466	1.06063	1.05724	1.05577	1.05859	1.04977	1.0556	1.05996	1.05556	1.05572	1.06186	1.07621	1.08126	1.06524	1.07516	1.07593	1.06214	1.06111	1.06933	1.06079	1.0826	1.06269	1.05965	1.05772	1.08451	1.07596	1.079	1.08017	1.0768	1.07721	1.07625
486	AGY2233	5	1.0742	1.07004	1.06672	1.0732	1.06971	1.06779	1.05609	1.06585	1.06331	1.06189	1.06308	1.05944	1.07134	1.20238	1.23047	1.20202	1.08865	1.06742	1.07078	1.0717	1.06702	1.06391	1.06035	1.06786	1.06861	1.07745	1.08239	1.07352	1.07699	1.08499	1.08376	1.07837	1.07984	1.08662	1.08996	1.08347	1.09809	1.09104	1.09375	1.09005	1.07513	1.07111	1.07665	1.08049	1.08174	1.09035	1.07831
487	AGY2234	5	1.05998	1.05718	1.05424	1.05349	1.05658	1.05671	1.05998	1.06114	1.06547	1.06375	1.06735	1.12007	1.12266	1.20578	1.1971	1.21671	1.1942	1.19366	1.17767	1.18869	1.17389	1.16809	1.155	1.15967	1.16834	1.16644	1.18449	1.16681	1.18978	1.19768	1.20386	1.21804	1.20086	1.19432	1.18185	1.18362	1.19396	1.18721	1.18578	1.18273	1.05718	1.05531	1.05436	1.0547	1.05235	1.05487	1.05301
488	AGY2234	5	1.05736	1.05787	1.05405	1.05469	1.0526	1.05146	1.05349	1.05024	1.06037	1.05028	1.05221	1.05046	1.05871	1.17859	1.17931	1.16607	1.14021	1.06918	1.06176	1.06418	1.05843	1.06412	1.06188	1.06028	1.05805	1.06765	1.06722	1.06515	1.06136	1.06409	1.06493	1.06899	1.06296	1.08726	1.05943	1.07781	1.0671	1.08582	1.0927	1.0755	1.06143	1.05766	1.05815	1.05601	1.05886	1.05693	1.0605
489	AGY2234	5	1.05753	1.05586	1.05291	1.05097	1.05212	1.05006	1.04879	1.05088	1.05001	1.04687	1.04786	1.04904	1.05175	1.14329	1.16744	1.1102	1.07676	1.05722	1.056	1.06178	1.05812	1.05739	1.0547	1.05961	1.08159	1.06381	1.06611	1.06607	1.07257	1.07553	1.06837	1.07447	1.07861	1.08404	1.10878	1.07991	1.0901	1.10618	1.07006	1.07349	1.06973	1.0588	1.06008	1.06443	1.06351	1.06288	1.06162
490	AGY2233	5	1.14653	1.12699	1.11839	1.11187	1.11027	1.11118	1.12547	1.11883	1.10357	1.0979	1.09291	1.08023	1.09957	1.18926	1.20571	1.17326	1.12706	1.1143	1.10643	1.1069	1.11251	1.10076	1.11262	1.11048	1.11746	1.11547	1.12137	1.10877	1.1771	1.16104	1.14083	1.11596	1.10811	1.12982	1.09385	1.11281	1.09449	1.10435	1.11392	1.11795	1.11434	1.10926	1.11036	1.10823	1.1118	1.11707	1.12558
491	AGY2233	5	1.05811	1.0543	1.05095	1.05327	1.05159	1.04888	1.04947	1.04889	1.04951	1.05011	1.04715	1.04697	1.04861	1.09726	1.10958	1.12	1.10589	1.07083	1.04862	1.05168	1.05219	1.04901	1.04917	1.05016	1.05601	1.0557	1.05488	1.06485	1.05931	1.06491	1.06215	1.05937	1.05578	1.05712	1.05795	1.05743	1.0655	1.06313	1.08413	1.08368	1.05797	1.05566	1.05784	1.06044	1.0625	1.0608	1.06167
492	AGY2234	5	1.06027	1.0565	1.0554	1.05538	1.05356	1.05478	1.0555	1.05405	1.055	1.05371	1.05476	1.05455	1.08437	1.13849	1.15455	1.12424	1.1054	1.07532	1.06264	1.06204	1.06327	1.06584	1.06188	1.06581	1.06267	1.06511	1.07267	1.06941	1.06635	1.0689	1.07145	1.06617	1.07189	1.06834	1.07298	1.07273	1.07729	1.07448	1.06779	1.07411	1.06322	1.05855	1.05547	1.05826	1.06061	1.06209	1.06605
493	AGY2234	5	1.06278	1.05887	1.05738	1.05518	1.05908	1.05632	1.05683	1.05556	1.06029	1.05814	1.05807	1.05778	1.08357	1.16641	1.10459	1.09957	1.07252	1.07279	1.07141	1.09803	1.08981	1.08428	1.07145	1.09449	1.10881	1.07981	1.08128	1.07882	1.08247	1.09437	1.09328	1.08984	1.11093	1.09658	1.10258	1.09541	1.13095	1.09998	1.12483	1.14037	1.06553	1.06032	1.06162	1.0613	1.06306	1.06293	1.06142
494	AGY2234	5	1.09111	1.08615	1.07944	1.07363	1.07416	1.06461	1.06626	1.06716	1.06603	1.06303	1.06049	1.06267	1.08202	1.14774	1.15308	1.09975	1.07738	1.06896	1.06428	1.06452	1.07065	1.07411	1.06513	1.07426	1.07726	1.06585	1.07256	1.06754	1.06769	1.07463	1.07355	1.07939	1.07789	1.07968	1.07896	1.07615	1.08752	1.08596	1.08185	1.07988	1.09137	1.08008	1.08099	1.08283	1.08406	1.09029	1.09436
495	AGY2234	5	1.05709	1.05813	1.05671	1.05336	1.05358	1.05406	1.05248	1.0529	1.05038	1.04936	1.05228	1.05129	1.06524	1.11772	1.11194	1.12176	1.11038	1.10514	1.06813	1.06814	1.07461	1.07217	1.06588	1.06683	1.06329	1.06649	1.06808	1.06808	1.07147	1.07142	1.07042	1.08275	1.07616	1.07678	1.07501	1.07868	1.0809	1.09351	1.08738	1.08641	1.05972	1.06056	1.06185	1.05757	1.05969	1.06029	1.05844
496	AGY2234	5	1.05903	1.05926	1.05586	1.05503	1.05644	1.05526	1.05664	1.05452	1.05662	1.04972	1.05264	1.06999	1.06695	1.12551	1.1339	1.13774	1.0867	1.05691	1.05589	1.058	1.05798	1.05619	1.05588	1.05647	1.05892	1.05871	1.06153	1.05756	1.06361	1.07559	1.06327	1.06548	1.06112	1.06898	1.06684	1.07412	1.07107	1.0611	1.06699	1.0654	1.05772	1.05697	1.05911	1.06025	1.061	1.06021	1.06173
497	AGY2234	5	1.06228	1.06133	1.05777	1.05782	1.0558	1.05885	1.06326	1.06033	1.06108	1.06139	1.05842	1.06496	1.09415	1.15036	1.15259	1.1272	1.10468	1.08171	1.08002	1.07653	1.07985	1.07011	1.07057	1.07716	1.07714	1.07232	1.07319	1.08424	1.08042	1.08339	1.10036	1.08543	1.09729	1.08946	1.08607	1.08545	1.07377	1.07256	1.07421	1.07004	1.06096	1.05956	1.06118	1.06577	1.06928	1.06918	1.06925
498	AGY2234	5	1.06455	1.06251	1.06298	1.05997	1.06183	1.0597	1.0602	1.0565	1.062	1.05423	1.05165	1.05236	1.0748	1.11381	1.08801	1.0913	1.07005	1.06597	1.06712	1.06751	1.06821	1.06973	1.07022	1.07006	1.07071	1.06719	1.07497	1.07287	1.07196	1.07648	1.08745	1.08825	1.07957	1.08015	1.07414	1.07239	1.07808	1.08305	1.08006	1.08549	1.08001	1.07443	1.07263	1.07071	1.06961	1.06986	1.06818
499	AGY2233	5	1.07655	1.06145	1.0649	1.06053	1.05624	1.05472	1.0572	1.05513	1.06051	1.05711	1.05483	1.05333	1.09215	1.17555	1.15794	1.1284	1.08403	1.06245	1.05913	1.07339	1.07813	1.06014	1.06142	1.05981	1.05997	1.06585	1.07954	1.05814	1.05728	1.05872	1.06303	1.08083	1.07394	1.05961	1.09112	1.05741	1.0664	1.05939	1.07633	1.07942	1.07497	1.07136	1.07119	1.07494	1.07341	1.07148	1.07829
500	AGY2233	5	1.05753	1.04998	1.05873	1.05419	1.04738	1.05039	1.05166	1.05371	1.05469	1.05046	1.04995	1.05632	1.0695	1.16216	1.16985	1.14308	1.07692	1.06565	1.0652	1.06648	1.06693	1.06258	1.06874	1.07431	1.0668	1.07318	1.07761	1.07497	1.07621	1.08059	1.07895	1.12255	1.08202	1.08289	1.12734	1.14352	1.15428	1.10423	1.08373	1.08723	1.05754	1.05696	1.05737	1.06422	1.06588	1.06609	1.07797
501	AGY2233	5	1.06078	1.05763	1.05642	1.05769	1.05728	1.05358	1.05378	1.05454	1.0525	1.0558	1.04725	1.04987	1.06748	1.14369	1.16421	1.1194	1.07778	1.06332	1.05874	1.0634	1.06564	1.05748	1.06194	1.06589	1.06314	1.06618	1.06898	1.06785	1.06497	1.0693	1.07198	1.0946	1.07361	1.08215	1.10927	1.10867	1.0695	1.07769	1.07035	1.05884	1.07968	1.08346	1.08019	1.08478	1.08488	1.08346	1.08858
502	AGY2233	5	1.09781	1.06782	1.06927	1.0648	1.064	1.06165	1.06368	1.05939	1.06006	1.05893	1.05851	1.05724	1.0724	1.13151	1.13137	1.12145	1.10961	1.08454	1.07288	1.07148	1.07935	1.09016	1.08383	1.11442	1.11911	1.06917	1.0701	1.06512	1.06687	1.07036	1.07103	1.07582	1.08792	1.13345	1.12527	1.13127	1.0782	1.0829	1.07416	1.08665	1.07628	1.07723	1.07805	1.07793	1.07589	1.07853	1.08069
503	AGY2233	5	1.07156	1.06964	1.06956	1.06107	1.06544	1.05896	1.06129	1.05827	1.05916	1.05693	1.05525	1.05733	1.07132	1.15689	1.1419	1.13757	1.0908	1.05874	1.05945	1.06691	1.06512	1.06729	1.06947	1.0711	1.07059	1.07038	1.08304	1.07116	1.06991	1.07236	1.07796	1.07825	1.07179	1.07624	1.0705	1.07676	1.08018	1.07981	1.08184	1.08545	1.08308	1.07698	1.07605	1.07452	1.07421	1.07462	1.07527
504	AGY2233	5	1.06512	1.05954	1.05601	1.05813	1.05647	1.05232	1.05494	1.05318	1.05476	1.05211	1.04912	1.05108	1.06263	1.13249	1.12428	1.13165	1.06274	1.06209	1.06168	1.06173	1.06857	1.06181	1.06769	1.06872	1.0716	1.07298	1.07509	1.06984	1.0753	1.08428	1.0826	1.07819	1.06385	1.09561	1.07183	1.06797	1.07404	1.08403	1.07974	1.08595	1.07281	1.06987	1.07215	1.07898	1.08515	1.08231	1.08463
505	AGY2234	5	1.07656	1.07322	1.07299	1.07214	1.06361	1.06431	1.06688	1.06009	1.06777	1.06637	1.06462	1.06798	1.10849	1.16431	1.12902	1.14396	1.12013	1.08909	1.08825	1.08365	1.08949	1.0816	1.07646	1.08249	1.07893	1.08394	1.0793	1.08102	1.08998	1.09171	1.09465	1.09368	1.10118	1.10417	1.10268	1.11548	1.10079	1.10468	1.10072	1.08777	1.07536	1.07417	1.07895	1.07675	1.08046	1.08204	1.08212
506	AGY2234	5	1.05771	1.06051	1.05509	1.05221	1.05444	1.04999	1.0509	1.05071	1.04935	1.05315	1.05031	1.05224	1.08294	1.14474	1.13117	1.12468	1.11601	1.07161	1.07778	1.07103	1.06959	1.07019	1.06905	1.07449	1.07991	1.0771	1.07653	1.07322	1.07074	1.07758	1.08612	1.09187	1.08257	1.08459	1.088	1.08372	1.09794	1.09206	1.0815	1.09196	1.05791	1.05492	1.0577	1.05629	1.05503	1.05439	1.0571
507	AGY2233	5	1.10789	1.10715	1.0951	1.09141	1.08393	1.07916	1.07989	1.07664	1.08071	1.07258	1.0789	1.07902	1.14922	1.22801	1.18843	1.17309	1.09497	1.09295	1.09356	1.09278	1.09294	1.08982	1.09015	1.09466	1.08949	1.09202	1.0935	1.08238	1.09246	1.09026	1.08982	1.09121	1.0948	1.09355	1.09769	1.09453	1.10057	1.10712	1.11271	1.10639	1.0998	1.09388	1.09573	1.09248	1.09726	1.10026	1.1017
508	AGY2234	5	1.08531	1.08176	1.08433	1.07633	1.08019	1.07788	1.08401	1.07507	1.07571	1.06717	1.07174	1.06847	1.13417	1.21063	1.19207	1.1976	1.17571	1.10142	1.11727	1.09687	1.10101	1.08886	1.09832	1.11412	1.106	1.10458	1.10692	1.13092	1.0919	1.09357	1.11783	1.10164	1.0973	1.09757	1.0975	1.11561	1.09652	1.09765	1.10209	1.10361	1.0776	1.07178	1.07387	1.07554	1.08008	1.07585	1.07878
509	AGY2234	5	1.06766	1.06259	1.06527	1.06357	1.06296	1.06397	1.06889	1.06319	1.06179	1.06312	1.06358	1.0612	1.09839	1.1476	1.11895	1.12912	1.10961	1.07773	1.08601	1.07996	1.07498	1.07147	1.09997	1.09394	1.09674	1.09986	1.0921	1.09842	1.09563	1.11901	1.14208	1.11699	1.11394	1.12641	1.11799	1.10543	1.10833	1.11085	1.10506	1.10517	1.07838	1.07301	1.07399	1.07615	1.07619	1.07125	1.07412
510	AGY2234	5	1.08715	1.09215	1.06287	1.06065	1.06156	1.05193	1.05885	1.0557	1.054	1.0637	1.05417	1.07595	1.07257	1.14681	1.15844	1.14774	1.13271	1.1094	1.09092	1.1214	1.07884	1.06454	1.07213	1.07531	1.06697	1.06603	1.06324	1.07162	1.07393	1.07181	1.09369	1.12518	1.13472	1.06453	1.06573	1.0771	1.07333	1.07593	1.06902	1.06677	1.06064	1.05613	1.05721	1.05877	1.05396	1.05178	1.05337
511	AGY2233	5	1.05715	1.05704	1.0541	1.05184	1.0518	1.0507	1.04964	1.05007	1.05184	1.04935	1.05049	1.05363	1.08673	1.1297	1.11207	1.12607	1.08174	1.07043	1.06233	1.06403	1.06888	1.06251	1.06274	1.06952	1.07318	1.0701	1.07999	1.07299	1.08029	1.06754	1.10212	1.0934	1.07552	1.08177	1.08694	1.08072	1.07381	1.08146	1.07124	1.08	1.0648	1.06222	1.06185	1.05978	1.06346	1.06783	1.06404
512	AGY2233	5	1.05887	1.05596	1.05012	1.05037	1.05144	1.04814	1.05049	1.05112	1.0503	1.05237	1.05111	1.04935	1.06665	1.13444	1.13636	1.10803	1.06927	1.05736	1.05371	1.05451	1.05662	1.05585	1.05869	1.07113	1.0635	1.06364	1.06999	1.06512	1.06965	1.06562	1.06995	1.07246	1.06764	1.07271	1.07072	1.07618	1.06332	1.06239	1.06674	1.07386	1.07533	1.06866	1.07474	1.07239	1.07638	1.07757	1.07861
513	AGY2234	5	1.05298	1.05361	1.05258	1.05103	1.05083	1.04937	1.05056	1.05057	1.04971	1.04741	1.04919	1.04905	1.07952	1.16006	1.11168	1.11979	1.11116	1.05931	1.06149	1.06269	1.06074	1.06384	1.08803	1.06655	1.06847	1.07374	1.07079	1.06572	1.07486	1.06464	1.06668	1.06789	1.06771	1.07111	1.06847	1.08251	1.09743	1.06349	1.0623	1.06373	1.05552	1.05244	1.05652	1.0545	1.05543	1.05806	1.06073
514	AGY2234	5	1.07139	1.06874	1.06173	1.06168	1.05693	1.05614	1.059	1.05655	1.05574	1.05634	1.05516	1.05325	1.08583	1.14337	1.14293	1.13328	1.12193	1.07364	1.06757	1.0669	1.06585	1.06604	1.06913	1.07783	1.07251	1.07109	1.07771	1.06873	1.07187	1.07325	1.0711	1.0821	1.07215	1.07186	1.07868	1.09624	1.07254	1.07232	1.08112	1.07311	1.06154	1.057	1.05936	1.06224	1.05949	1.05469	1.05599
515	AGY2233	5	1.05498	1.05231	1.04909	1.04813	1.0486	1.04505	1.04715	1.04616	1.0465	1.04863	1.04669	1.04348	1.06893	1.10402	1.09768	1.1022	1.06996	1.06066	1.05554	1.05369	1.05359	1.0552	1.05491	1.05371	1.05853	1.058	1.06273	1.06041	1.0607	1.06142	1.06792	1.07165	1.06617	1.07118	1.07427	1.08525	1.08412	1.11094	1.12393	1.0919	1.06872	1.06528	1.06806	1.06346	1.06517	1.06339	1.06564
516	AGY2233	5	1.07139	1.07281	1.06437	1.06388	1.06454	1.05682	1.05927	1.05732	1.05771	1.05158	1.05758	1.0527	1.12208	1.10855	1.10891	1.11924	1.07196	1.06256	1.06603	1.0576	1.06391	1.05801	1.0588	1.06489	1.06366	1.06618	1.07106	1.06336	1.06584	1.06565	1.06997	1.07231	1.06766	1.06398	1.07103	1.07474	1.08062	1.07232	1.06847	1.07066	1.0634	1.0693	1.06836	1.07161	1.0695	1.07282	1.07802
517	AGY2233	5	1.06474	1.05628	1.05917	1.05623	1.05782	1.05933	1.05734	1.05334	1.05268	1.05452	1.05322	1.05333	1.0929	1.14842	1.13946	1.12971	1.12924	1.06367	1.06451	1.06196	1.06236	1.05744	1.06119	1.06775	1.06596	1.06234	1.069	1.06495	1.06478	1.0657	1.06493	1.06569	1.06549	1.06258	1.06618	1.0682	1.06626	1.07251	1.07507	1.08361	1.06756	1.06001	1.06355	1.06373	1.06503	1.06401	1.07086
518	AGY2234	5	1.05644	1.05497	1.05454	1.05381	1.05531	1.05464	1.05225	1.04908	1.04746	1.04772	1.04788	1.04879	1.06835	1.12843	1.10869	1.12631	1.09999	1.05766	1.05755	1.05582	1.05859	1.05886	1.06228	1.0646	1.06737	1.07861	1.06638	1.06611	1.06899	1.06919	1.07802	1.06734	1.09781	1.06807	1.06889	1.06764	1.07017	1.06855	1.06422	1.06644	1.06096	1.06018	1.06104	1.06411	1.06243	1.05995	1.05871
519	AGY2234	5	1.07507	1.06762	1.06852	1.0762	1.07477	1.0625	1.06502	1.06869	1.05877	1.05716	1.05514	1.05782	1.11058	1.17578	1.17852	1.11094	1.07333	1.07102	1.06706	1.06796	1.0766	1.07099	1.08118	1.07245	1.09858	1.09526	1.07851	1.09204	1.06903	1.07124	1.07621	1.0823	1.07579	1.07267	1.07718	1.08344	1.09221	1.07501	1.07853	1.11874	1.06054	1.05945	1.06359	1.07066	1.07175	1.0641	1.07021
520	AGY2234	5	1.07188	1.07081	1.06813	1.06839	1.0643	1.06603	1.06426	1.06135	1.06242	1.06098	1.05653	1.05569	1.08401	1.19363	1.20556	1.09856	1.08344	1.06364	1.06054	1.05985	1.0613	1.05698	1.06697	1.06938	1.05909	1.06756	1.06477	1.06112	1.07344	1.06101	1.05793	1.06226	1.06399	1.06521	1.07165	1.06558	1.07189	1.07043	1.07252	1.07061	1.05928	1.05933	1.05665	1.0614	1.06294	1.06615	1.06383
521	AGY2233	5	1.07588	1.07418	1.06957	1.06635	1.06645	1.06377	1.0612	1.05955	1.06273	1.05681	1.06172	1.05974	1.15045	1.24323	1.21765	1.19029	1.06985	1.06854	1.06607	1.06104	1.06348	1.06665	1.07065	1.0725	1.06971	1.06999	1.0729	1.06891	1.07147	1.07805	1.07974	1.07863	1.07741	1.10594	1.07867	1.10316	1.08082	1.08037	1.09572	1.08139	1.06828	1.0709	1.07166	1.06924	1.07352	1.07655	1.08079
522	AGY2233	5	1.06485	1.06214	1.06133	1.058	1.05831	1.06332	1.06131	1.05715	1.06127	1.05849	1.05513	1.05279	1.08659	1.18159	1.18531	1.15492	1.07052	1.07916	1.07646	1.05863	1.06223	1.05945	1.05929	1.06919	1.0866	1.07232	1.069	1.06419	1.07054	1.0713	1.07391	1.06782	1.07205	1.08394	1.07157	1.07324	1.076	1.06734	1.08945	1.12004	1.06019	1.05968	1.05915	1.06417	1.0654	1.06138	1.06822
523	AGY2234	5	1.12654	1.12256	1.12233	1.11614	1.12149	1.11879	1.12284	1.12362	1.11581	1.1152	1.10832	1.10641	1.13082	1.12896	1.13157	1.12504	1.1285	1.12879	1.13383	1.12407	1.12753	1.12363	1.12762	1.13273	1.12649	1.12728	1.13409	1.11854	1.12089	1.12069	1.12138	1.12068	1.11373	1.11055	1.10942	1.10438	1.10718	1.1106	1.10369	1.12732	1.21525	1.20256	1.19151	1.18001	1.17837	1.17097	1.16392
524	AGY2234	5	1.14527	1.12198	1.11807	1.11146	1.10526	1.09632	1.09474	1.09315	1.09046	1.08153	1.08132	1.08136	1.11984	1.15827	1.14227	1.08929	1.08547	1.0827	1.09081	1.08553	1.09085	1.07816	1.08487	1.08835	1.08975	1.09558	1.09887	1.0824	1.08242	1.08889	1.07951	1.08575	1.08244	1.09338	1.08593	1.08537	1.13084	1.08898	1.08733	1.09178	1.09937	1.09066	1.09074	1.08862	1.08629	1.08929	1.09344
525	AGY2234	5	1.0587	1.05669	1.05912	1.05452	1.05312	1.05631	1.05651	1.05321	1.05407	1.0527	1.05102	1.04991	1.07904	1.12243	1.11408	1.09873	1.09274	1.05762	1.05348	1.05008	1.05833	1.05782	1.05635	1.05887	1.05917	1.06172	1.06202	1.05774	1.05817	1.0598	1.05994	1.05951	1.05981	1.069	1.07281	1.0679	1.06618	1.06777	1.06628	1.06925	1.05911	1.05465	1.05344	1.05399	1.05633	1.05658	1.05952
526	AGY2233	5	1.06489	1.06048	1.06078	1.05945	1.05747	1.05978	1.0582	1.06012	1.05668	1.05891	1.05841	1.0573	1.09276	1.1661	1.16388	1.15195	1.09208	1.06799	1.06699	1.06788	1.08715	1.07075	1.06867	1.07834	1.08002	1.08828	1.07943	1.07679	1.07756	1.08248	1.07557	1.0769	1.08162	1.0816	1.07821	1.07632	1.08685	1.09063	1.0821	1.08039	1.07472	1.06772	1.06584	1.06561	1.068	1.07233	1.07549
527	AGY2234	5	1.04961	1.05006	1.04483	1.04719	1.05037	1.04933	1.04962	1.05351	1.05029	1.04623	1.04967	1.04795	1.07186	1.13476	1.11764	1.11261	1.06889	1.11245	1.06229	1.06185	1.05999	1.063	1.06807	1.07252	1.07042	1.08634	1.08872	1.09951	1.08089	1.10178	1.09219	1.12505	1.11896	1.12018	1.09569	1.09341	1.09025	1.09921	1.10039	1.09731	1.05142	1.05047	1.05102	1.05186	1.05716	1.05708	1.06105
528	AGY2233	5	1.0692	1.06793	1.05913	1.06095	1.05478	1.05924	1.0582	1.0615	1.05669	1.05529	1.05912	1.05448	1.09646	1.13421	1.12279	1.0644	1.06437	1.06323	1.06872	1.06391	1.06937	1.06537	1.07444	1.07196	1.07352	1.07336	1.08342	1.10267	1.07302	1.10319	1.07662	1.10498	1.09479	1.09517	1.08824	1.08977	1.08714	1.09356	1.08314	1.09222	1.08829	1.08042	1.07228	1.07845	1.07667	1.08179	1.07988
529	AGY2234	5	1.06535	1.06044	1.05999	1.06448	1.06031	1.05813	1.06015	1.05867	1.05639	1.05561	1.05379	1.05466	1.0749	1.10373	1.10393	1.06969	1.09999	1.0646	1.06401	1.06428	1.06213	1.06279	1.06273	1.07245	1.06648	1.07328	1.06966	1.06955	1.06575	1.0686	1.0742	1.06819	1.06541	1.06793	1.07178	1.07977	1.06656	1.07211	1.07812	1.06978	1.07189	1.06349	1.06206	1.06165	1.06708	1.06675	1.06569
530	AGY2234	5	1.06213	1.05845	1.05966	1.0574	1.0594	1.0608	1.05467	1.05726	1.05556	1.05583	1.05978	1.05828	1.08525	1.11487	1.12839	1.12646	1.1087	1.07159	1.07204	1.07016	1.07254	1.07389	1.0753	1.07332	1.07923	1.08377	1.09282	1.0909	1.0955	1.09691	1.09254	1.09979	1.10001	1.09237	1.09372	1.09378	1.10431	1.10818	1.0941	1.09391	1.07201	1.06609	1.06515	1.06152	1.06628	1.06412	1.06677
531	AGY2234	5	1.08697	1.07066	1.06155	1.06172	1.05866	1.05685	1.05557	1.05696	1.05854	1.05444	1.05577	1.05589	1.112	1.13906	1.1537	1.12635	1.08351	1.06551	1.0697	1.06527	1.07438	1.06774	1.07879	1.07606	1.08675	1.06165	1.08961	1.09519	1.05914	1.06513	1.07461	1.05642	1.05627	1.0666	1.08799	1.06322	1.09589	1.06408	1.06277	1.08697	1.06766	1.06067	1.06212	1.06142	1.06142	1.06164	1.06041
532	AGY2233	5	1.07469	1.07033	1.06384	1.0691	1.06216	1.06124	1.06598	1.06418	1.06181	1.05955	1.05781	1.06514	1.09751	1.1311	1.12798	1.11357	1.1044	1.07588	1.07253	1.07592	1.07234	1.0885	1.07527	1.07585	1.08485	1.07871	1.0882	1.08854	1.08848	1.09676	1.09446	1.09661	1.11287	1.09511	1.11114	1.0965	1.11944	1.14065	1.10047	1.12122	1.08685	1.08572	1.08164	1.08546	1.08848	1.09346	1.09396
533	AGY2233	5	1.07745	1.07632	1.06514	1.06053	1.06063	1.05628	1.05824	1.05845	1.0577	1.05766	1.05858	1.0582	1.09602	1.117	1.11384	1.0746	1.08223	1.0792	1.07456	1.07432	1.08288	1.08266	1.08495	1.12457	1.11384	1.11723	1.11002	1.0938	1.08338	1.09192	1.11192	1.08172	1.07875	1.09185	1.07948	1.08212	1.08651	1.08379	1.08239	1.0761	1.065	1.06165	1.06016	1.06133	1.06091	1.066	1.06932
534	AGY2233	5	1.07377	1.07001	1.0687	1.06787	1.06367	1.07178	1.06243	1.06275	1.06332	1.06257	1.05978	1.06059	1.11875	1.16879	1.17685	1.14602	1.12634	1.10716	1.09584	1.08377	1.08213	1.0905	1.0948	1.10686	1.11124	1.10693	1.10951	1.09206	1.093	1.08733	1.08018	1.0813	1.06739	1.08644	1.0805	1.09891	1.07048	1.07038	1.0652	1.06211	1.08141	1.07574	1.07973	1.08123	1.08025	1.08156	1.07853
535	AGY2234	5	1.0532	1.05247	1.05367	1.05432	1.05327	1.05213	1.05358	1.05144	1.05087	1.05006	1.0519	1.05329	1.07206	1.10518	1.08305	1.10444	1.0777	1.06457	1.06598	1.06775	1.06784	1.06343	1.06993	1.06822	1.0728	1.07165	1.07647	1.08109	1.06794	1.07899	1.07173	1.07652	1.08122	1.08759	1.09056	1.08899	1.10298	1.10844	1.09062	1.08996	1.05843	1.05657	1.05467	1.05975	1.05769	1.05958	1.06049
536	AGY2234	5	1.05905	1.05853	1.05741	1.05165	1.05689	1.06081	1.057	1.05878	1.05714	1.05431	1.05765	1.05929	1.11002	1.17193	1.15652	1.13209	1.1261	1.08139	1.11173	1.0653	1.06925	1.09467	1.09754	1.13522	1.11594	1.10809	1.07952	1.07293	1.07699	1.07773	1.09329	1.13193	1.1661	1.15198	1.10561	1.09393	1.11144	1.10533	1.09055	1.10174	1.04929	1.05037	1.05332	1.05273	1.05513	1.05654	1.06096
537	AGY2233	5	1.05426	1.05491	1.05409	1.05067	1.05234	1.05579	1.05249	1.05359	1.05555	1.05549	1.05523	1.0516	1.07822	1.10889	1.10509	1.09704	1.05901	1.05634	1.05829	1.05855	1.05694	1.05682	1.05939	1.05926	1.05618	1.05408	1.06131	1.05388	1.05157	1.05574	1.05567	1.05853	1.06932	1.05479	1.05203	1.05055	1.05644	1.05374	1.05014	1.06454	1.07152	1.0608	1.0649	1.06831	1.06838	1.06699	1.0667
538	AGY2234	5	1.06732	1.06659	1.05461	1.05333	1.05282	1.05011	1.05105	1.05404	1.05965	1.06275	1.05899	1.05782	1.08715	1.13364	1.10522	1.12126	1.11377	1.07076	1.08436	1.09702	1.07662	1.08598	1.06948	1.07614	1.08944	1.10326	1.07715	1.07866	1.1049	1.10274	1.08267	1.10648	1.08254	1.10669	1.09721	1.09796	1.11435	1.10563	1.13837	1.10774	1.0607	1.05884	1.05135	1.05253	1.0557	1.0538	1.05996
539	AGY2233	5	1.05193	1.05522	1.05338	1.05294	1.05371	1.05352	1.05239	1.05245	1.05232	1.04989	1.0524	1.05214	1.05849	1.0785	1.07775	1.07031	1.05152	1.05195	1.05235	1.04806	1.05094	1.05216	1.0536	1.05131	1.04946	1.05099	1.05481	1.05123	1.0493	1.05127	1.05717	1.05272	1.05483	1.05675	1.07373	1.06003	1.06026	1.06802	1.05589	1.05648	1.05883	1.05595	1.05277	1.05972	1.05761	1.05587	1.05834
540	AGY2233	5	1.0805	1.0717	1.06423	1.06179	1.06266	1.06484	1.05902	1.0602	1.05441	1.05393	1.05829	1.055	1.10351	1.15042	1.09878	1.10944	1.08542	1.06884	1.06976	1.07196	1.07233	1.06638	1.06708	1.07999	1.08055	1.08557	1.08087	1.08275	1.07979	1.08476	1.0825	1.0825	1.07406	1.07114	1.06963	1.06144	1.0746	1.07464	1.07183	1.06036	1.0872	1.07541	1.06756	1.07428	1.07459	1.07753	1.07514
541	AGY2234	5	1.05928	1.05219	1.05889	1.05056	1.05328	1.05556	1.04914	1.05595	1.04827	1.0526	1.05328	1.04724	1.08391	1.10352	1.10398	1.09718	1.09778	1.09799	1.05801	1.05971	1.05442	1.06186	1.05602	1.0547	1.05661	1.05618	1.05567	1.05733	1.0584	1.05385	1.0573	1.07231	1.07682	1.0798	1.06672	1.08686	1.06677	1.06109	1.06273	1.061	1.04727	1.04328	1.04333	1.04307	1.04688	1.04807	1.05051
542	AGY2234	5	1.06688	1.0604	1.05945	1.05646	1.0574	1.05695	1.06132	1.05576	1.06131	1.05544	1.05406	1.06219	1.10857	1.14163	1.10225	1.0754	1.05999	1.05814	1.06187	1.09133	1.06209	1.07533	1.06531	1.06718	1.05742	1.05717	1.05576	1.05489	1.06169	1.05503	1.06472	1.06188	1.0584	1.05878	1.09904	1.08511	1.05982	1.06897	1.06997	1.08333	1.05719	1.05712	1.05671	1.06091	1.06207	1.06441	1.06702
543	AGY2234	5	1.05809	1.05841	1.05297	1.05222	1.052	1.05189	1.04963	1.05043	1.04902	1.04883	1.05005	1.04892	1.09245	1.12386	1.09548	1.0812	1.06102	1.06526	1.06225	1.05963	1.05634	1.05169	1.0569	1.05902	1.06547	1.07004	1.08095	1.07776	1.07318	1.10207	1.07951	1.07259	1.07551	1.07262	1.07666	1.07013	1.06672	1.12055	1.09664	1.07593	1.06293	1.05702	1.05419	1.05612	1.05355	1.05436	1.0551
544	AGY2233	5	1.07495	1.06947	1.07062	1.07007	1.06563	1.062	1.06615	1.06451	1.06424	1.0662	1.06162	1.06116	1.15358	1.23658	1.1578	1.13246	1.08099	1.0807	1.08088	1.08052	1.07929	1.07784	1.08554	1.0925	1.09679	1.09529	1.10241	1.11153	1.09726	1.1053	1.13237	1.10395	1.10871	1.10077	1.10837	1.10488	1.09743	1.10744	1.10952	1.11358	1.0947	1.08964	1.09486	1.09676	1.09966	1.094	1.09972
545	AGY2233	5	1.06217	1.06003	1.05731	1.05932	1.05323	1.05489	1.05977	1.05462	1.05576	1.05513	1.05825	1.05474	1.13824	1.20671	1.17976	1.12412	1.07211	1.06697	1.07454	1.07181	1.07413	1.06981	1.07353	1.07898	1.08389	1.08872	1.09433	1.14071	1.15418	1.09362	1.0946	1.08476	1.08865	1.10122	1.08827	1.1221	1.09463	1.09044	1.08904	1.10253	1.08166	1.08105	1.08363	1.0885	1.08651	1.09473	1.09429
546	AGY2234	5	1.05957	1.05671	1.05517	1.05688	1.05529	1.05422	1.05357	1.05166	1.05354	1.05102	1.05179	1.05454	1.12217	1.14333	1.14938	1.13592	1.06713	1.07307	1.06812	1.06949	1.06913	1.06429	1.0689	1.06812	1.07129	1.074	1.06824	1.073	1.07029	1.07512	1.08025	1.10595	1.07887	1.08439	1.072	1.07625	1.07357	1.07452	1.07399	1.07451	1.06363	1.06125	1.06404	1.06629	1.06834	1.07281	1.06416
547	AGY2234	5	1.06272	1.06083	1.05803	1.05586	1.05588	1.05617	1.06015	1.0578	1.06085	1.05832	1.05891	1.0588	1.13583	1.20315	1.15828	1.14719	1.11093	1.06866	1.06902	1.06867	1.06522	1.06504	1.06923	1.08898	1.06911	1.07277	1.07011	1.08207	1.08707	1.07811	1.08371	1.08636	1.08238	1.07815	1.09672	1.09905	1.08884	1.08209	1.08093	1.07296	1.05909	1.05362	1.05416	1.05832	1.05945	1.06374	1.06172
548	AGY2233	5	1.07936	1.08685	1.0784	1.07608	1.07362	1.0742	1.07355	1.07151	1.07226	1.06697	1.08027	1.07822	1.12958	1.16849	1.16392	1.13415	1.12097	1.07777	1.08274	1.08193	1.08613	1.09524	1.0838	1.08016	1.10363	1.09277	1.11326	1.08566	1.09104	1.08254	1.09611	1.08247	1.10077	1.08366	1.08071	1.09466	1.07236	1.08164	1.11066	1.08495	1.07908	1.07298	1.07562	1.07774	1.08219	1.08286	1.0806
549	AGY2233	5	1.08087	1.07485	1.07285	1.07046	1.0632	1.06036	1.0556	1.0587	1.05664	1.05692	1.05938	1.06019	1.14562	1.17552	1.14231	1.12867	1.10683	1.073	1.07701	1.07344	1.07096	1.07339	1.07746	1.07108	1.07459	1.07684	1.08252	1.07126	1.07493	1.07759	1.0746	1.08738	1.10205	1.14663	1.16073	1.13825	1.06842	1.07749	1.0856	1.06929	1.0992	1.10407	1.09871	1.09476	1.09092	1.08909	1.08406
550	AGY2234	5	1.06203	1.05546	1.05767	1.05593	1.05546	1.05473	1.05193	1.05069	1.04995	1.04823	1.04811	1.04778	1.11709	1.15096	1.15717	1.11476	1.10005	1.07631	1.06789	1.06894	1.05711	1.05755	1.06378	1.06167	1.0643	1.06864	1.06968	1.07071	1.07305	1.07103	1.06882	1.07152	1.08824	1.08382	1.07044	1.07704	1.07986	1.06895	1.07088	1.0916	1.06615	1.06178	1.06879	1.06749	1.06984	1.0653	1.06351
551	AGY2234	5	1.09826	1.0791	1.07381	1.08195	1.07585	1.0766	1.08093	1.0767	1.07469	1.07017	1.07842	1.07895	1.12853	1.1672	1.14243	1.1454	1.09552	1.08447	1.08692	1.08006	1.07514	1.06959	1.07619	1.07636	1.08133	1.0783	1.09102	1.08364	1.08677	1.09229	1.09561	1.09729	1.09642	1.10208	1.10214	1.10362	1.12586	1.11147	1.10803	1.12484	1.07823	1.0739	1.07208	1.07464	1.07648	1.07738	1.08061
552	AGY2234	5	1.06882	1.06771	1.06322	1.05794	1.05602	1.05697	1.04789	1.04522	1.04293	1.04471	1.04654	1.04329	1.06481	1.09307	1.08644	1.077	1.04743	1.04924	1.05209	1.04789	1.05162	1.05013	1.05119	1.05405	1.0551	1.05764	1.06106	1.0565	1.05797	1.05599	1.05829	1.06278	1.06393	1.05471	1.05627	1.05642	1.05966	1.0664	1.06287	1.06733	1.06823	1.07061	1.06389	1.06697	1.06199	1.07839	1.07549
553	AGY2234	5	1.06813	1.06434	1.06471	1.05742	1.07343	1.05862	1.06083	1.05371	1.05569	1.06096	1.05584	1.05968	1.09337	1.15467	1.13301	1.11806	1.08788	1.10605	1.07274	1.06932	1.07118	1.07088	1.07452	1.07838	1.08305	1.09126	1.08984	1.07858	1.11721	1.08126	1.08046	1.08431	1.08435	1.07493	1.08207	1.08509	1.07047	1.09144	1.09509	1.08286	1.04681	1.04103	1.04344	1.04373	1.04523	1.04997	1.05031
554	AGY2234	5	1.0626	1.0584	1.05219	1.05558	1.04654	1.05005	1.04885	1.04747	1.04719	1.04673	1.04618	1.04988	1.12702	1.14868	1.12301	1.10337	1.07672	1.05688	1.05046	1.05839	1.04959	1.04894	1.05779	1.07107	1.07457	1.07817	1.08485	1.06854	1.07505	1.06264	1.06588	1.06816	1.07494	1.07506	1.07546	1.07349	1.11373	1.07774	1.072	1.09692	1.05628	1.05358	1.05642	1.05525	1.05074	1.05164	1.05199
555	AGY2234	5	1.10009	1.08566	1.0892	1.08773	1.07987	1.08722	1.07879	1.07777	1.07066	1.0873	1.06946	1.07069	1.09034	1.14216	1.14858	1.13495	1.13508	1.11487	1.11065	1.10432	1.12727	1.11549	1.10155	1.11219	1.10711	1.11978	1.11729	1.11292	1.12104	1.11263	1.11423	1.11905	1.10812	1.11151	1.10948	1.11062	1.0976	1.12348	1.13291	1.11798	1.06023	1.05116	1.04873	1.05401	1.05435	1.05335	1.05362
556	AGY2234	5	1.07526	1.06694	1.06748	1.06657	1.06237	1.05937	1.05935	1.06191	1.05889	1.05705	1.06038	1.06126	1.17696	1.21996	1.1477	1.08541	1.0671	1.06761	1.09029	1.06964	1.06535	1.06412	1.09336	1.09126	1.0699	1.08663	1.10149	1.0899	1.08403	1.07299	1.07977	1.07768	1.10901	1.07791	1.07929	1.09909	1.09322	1.08828	1.08962	1.07867	1.06982	1.06945	1.06313	1.07121	1.07109	1.06704	1.06718
557	AGY2233	5	1.05711	1.06442	1.04905	1.05629	1.05911	1.04707	1.04648	1.04752	1.04567	1.04665	1.04591	1.04866	1.07979	1.11261	1.11363	1.10983	1.07975	1.08034	1.05393	1.05112	1.05384	1.05129	1.05668	1.05289	1.0549	1.05416	1.05228	1.05002	1.05304	1.05525	1.05095	1.06099	1.05647	1.05477	1.05976	1.05703	1.06029	1.06383	1.06727	1.07274	1.05816	1.05714	1.05797	1.06281	1.06147	1.06117	1.0642
558	AGY2233	5	1.05416	1.05126	1.04999	1.04986	1.04912	1.04846	1.04957	1.04906	1.04939	1.04886	1.04649	1.04761	1.1059	1.15759	1.11167	1.0957	1.06445	1.05812	1.06781	1.07918	1.05474	1.06835	1.05866	1.05461	1.05621	1.06066	1.05714	1.06085	1.07115	1.06176	1.06426	1.07295	1.06489	1.09867	1.06271	1.06797	1.06305	1.06154	1.05927	1.06712	1.06662	1.0685	1.06941	1.07285	1.06999	1.07377	1.07376
559	AGY2234	5	1.05949	1.05461	1.05306	1.05281	1.05513	1.05221	1.05145	1.05164	1.05169	1.05193	1.05202	1.05261	1.11627	1.19388	1.11874	1.16107	1.06061	1.06046	1.06703	1.05942	1.05824	1.0624	1.05766	1.0641	1.06234	1.06425	1.06384	1.0667	1.07303	1.06404	1.06403	1.06513	1.07278	1.06795	1.07167	1.07976	1.0698	1.06885	1.06961	1.06633	1.05947	1.05842	1.06196	1.06225	1.06188	1.06161	1.06049
[truncated: 76 more columns]

## Sheet: WT & Dot6-GFP msn2msn4 mutants
cell_numb	strain	rep	Msn2_ratio_T01	Msn2_ratio_T02	Msn2_ratio_T03	Msn2_ratio_T04	Msn2_ratio_T05	Msn2_ratio_T06	Msn2_ratio_T07	Msn2_ratio_T08	Msn2_ratio_T09	Msn2_ratio_T10	Msn2_ratio_T11	Msn2_ratio_T12	Msn2_ratio_T13	Msn2_ratio_T14	Msn2_ratio_T15	Msn2_ratio_T16	Msn2_ratio_T17	Msn2_ratio_T18	Msn2_ratio_T19	Msn2_ratio_T20	Msn2_ratio_T21	Msn2_ratio_T22	Msn2_ratio_T23	Msn2_ratio_T24	Msn2_ratio_T25	Msn2_ratio_T26	Msn2_ratio_T27	Msn2_ratio_T28	Msn2_ratio_T29	Msn2_ratio_T30	Msn2_ratio_T31	Msn2_ratio_T32	Msn2_ratio_T33	Msn2_ratio_T34	Msn2_ratio_T35	Msn2_ratio_T36	Msn2_ratio_T37	Msn2_ratio_T38	Msn2_ratio_T39	Msn2_ratio_T40	Dot6_ratio_T01	Dot6_ratio_T02	Dot6_ratio_T03	Dot6_ratio_T04	Dot6_ratio_T05	Dot6_ratio_T06	Dot6_ratio_T07
1	AGY2233	1	1.10968	1.09757	1.09993	1.09757	1.09486	1.08644	1.09309	1.09611	1.08864	1.09092	1.08428	1.07642	1.08003	1.27571	1.28797	1.28072	1.26378	1.19519	1.09475	1.20191	1.14733	1.12605	1.11059	1.10812	1.12515	1.11179	1.11159	1.10499	1.10243	1.09698	1.11002	1.10911	1.16967	1.1045	1.11162	1.11142	1.10671	1.10629	1.10412	1.10237	1.18403	1.19901	1.19962	1.19145	1.1925	1.18948	1.19022
2	AGY2254	1	1.05867	1.05049	1.0447	1.04482	1.04333	1.04172	1.0421	1.04073	1.04105	1.0417	1.04285	1.04209	1.04254	1.04259	1.04291	1.04008	1.04066	1.04084	1.04063	1.04095	1.04046	1.03854	1.03991	1.04033	1.03806	1.03961	1.03896	1.03826	1.03833	1.03782	1.03872	1.03938	1.03964	1.0386	1.03967	1.03847	1.04004	1.04189	1.03841	1.04141	1.13264	1.12589	1.12706	1.11984	1.12833	1.12039	1.12044
3	AGY2254	1	1.05523	1.05649	1.05795	1.05348	1.06048	1.05375	1.05835	1.05868	1.05749	1.0627	1.06509	1.06621	1.05988	1.07909	1.08827	1.07717	1.07025	1.06439	1.06532	1.05948	1.05867	1.05432	1.05488	1.05365	1.05404	1.05294	1.05062	1.05773	1.05799	1.05374	1.05587	1.04927	1.06056	1.05088	1.05151	1.04705	1.04702	1.05915	1.04331	1.04309	1.16203	1.15736	1.14978	1.12723	1.13034	1.1151	1.12268
4	AGY2254	1	1.04874	1.05132	1.04275	1.0491	1.05016	1.05023	1.04853	1.05104	1.05084	1.04924	1.05436	1.05037	1.0521	1.06786	1.0674	1.06889	1.06977	1.07558	1.07281	1.07262	1.06793	1.06313	1.06171	1.061	1.06636	1.06699	1.06706	1.0784	1.0784	1.09341	1.08536	1.09335	1.08458	1.08788	1.09063	1.09822	1.08725	1.08879	1.07961	1.08185	1.23628	1.16553	1.15107	1.14527	1.18697	1.17903	1.15335
5	AGY2254	1	1.06922	1.066	1.06022	1.06294	1.0603	1.05988	1.05627	1.05643	1.05084	1.04951	1.04926	1.04907	1.04951	1.05911	1.05251	1.05204	1.05289	1.04942	1.04665	1.04827	1.04737	1.04734	1.04642	1.04508	1.0451	1.04736	1.04199	1.04318	1.04251	1.04344	1.04215	1.04083	1.04301	1.04267	1.04039	1.04116	1.04141	1.04031	1.04184	1.04076	1.1488	1.14626	1.13416	1.13797	1.13276	1.12167	1.13159
6	AGY2254	1	1.06623	1.07804	1.08334	1.08929	1.08551	1.07527	1.08203	1.07583	1.06583	1.05812	1.05452	1.04845	1.05118	1.0535	1.05339	1.05422	1.0493	1.05098	1.04819	1.04684	1.04599	1.04545	1.0441	1.04584	1.04457	1.0444	1.04278	1.04329	1.04386	1.04185	1.04315	1.04196	1.04222	1.0395	1.04299	1.0419	1.04047	1.04305	1.03994	1.04187	1.14639	1.13565	1.23338	1.18625	1.1509	1.13038	1.14122
7	AGY2254	1	1.0479	1.04454	1.04331	1.04596	1.04225	1.0472	1.0432	1.04164	1.04138	1.04299	1.04026	1.04326	1.04417	1.04501	1.04493	1.04059	1.0428	1.03938	1.04459	1.04081	1.04084	1.04035	1.04134	1.04291	1.03793	1.04089	1.04069	1.04226	1.04065	1.04276	1.03922	1.03977	1.04007	1.03917	1.04149	1.03904	1.04053	1.03961	1.03875	1.04128	1.10112	1.10462	1.08318	1.07715	1.09095	1.08787	1.09146
8	AGY2254	1	1.05007	1.04909	1.04847	1.04873	1.0506	1.05127	1.05247	1.05098	1.05488	1.05129	1.05298	1.05381	1.05004	1.0598	1.05841	1.06605	1.06809	1.06723	1.06855	1.06745	1.06698	1.06281	1.06392	1.06105	1.05821	1.06554	1.06037	1.0613	1.06129	1.06157	1.05951	1.06036	1.05731	1.05585	1.05608	1.05886	1.05913	1.05817	1.05954	1.06089	1.25683	1.22284	1.16572	1.13425	1.13872	1.13071	1.13712
9	AGY2254	1	1.04461	1.04406	1.04119	1.04224	1.04269	1.04172	1.04008	1.03992	1.04109	1.04051	1.04185	1.0424	1.0435	1.04196	1.04044	1.04142	1.03888	1.0411	1.04229	1.03953	1.03887	1.04092	1.04266	1.04083	1.04091	1.03997	1.03826	1.03983	1.04096	1.03981	1.04094	1.03955	1.03759	1.04029	1.04003	1.04022	1.04088	1.03782	1.03988	1.03927	1.12041	1.11708	1.10145	1.08609	1.08839	1.0879	1.0869
10	AGY2254	1	1.05906	1.0604	1.05728	1.05603	1.05942	1.05965	1.06571	1.06668	1.06851	1.06832	1.06801	1.06457	1.0633	1.07023	1.0681	1.06288	1.06534	1.06546	1.06189	1.06718	1.06362	1.0645	1.06084	1.06312	1.06003	1.05829	1.05488	1.05797	1.0604	1.05804	1.05436	1.05441	1.05311	1.05387	1.05307	1.04992	1.05152	1.05062	1.04958	1.04954	1.13476	1.13136	1.13701	1.1298	1.14661	1.12734	1.12929
11	AGY2233	1	1.07995	1.06933	1.07057	1.0717	1.07918	1.09353	1.07905	1.09673	1.09405	1.0726	1.1063	1.10814	1.06572	1.18214	1.21946	1.22959	1.19581	1.17128	1.18679	1.11982	1.08634	1.06708	1.0666	1.06682	1.06565	1.06521	1.07299	1.08017	1.07561	1.06576	1.06518	1.0634	1.06268	1.06349	1.06242	1.06291	1.06809	1.06474	1.06288	1.09158	1.12368	1.14622	1.12473	1.13868	1.15171	1.19598	1.12894
12	AGY2254	1	1.06655	1.07021	1.0771	1.07339	1.075	1.07348	1.08298	1.09123	1.08535	1.07809	1.0693	1.0647	1.05863	1.0722	1.0721	1.07081	1.069	1.06929	1.06678	1.06305	1.06744	1.06109	1.0558	1.05648	1.05471	1.05575	1.05353	1.053	1.05224	1.05247	1.05444	1.05569	1.05337	1.05633	1.05392	1.05523	1.05766	1.05178	1.05318	1.05433	1.12794	1.11735	1.10015	1.09106	1.17957	1.14579	1.11108
13	AGY2254	1	1.06442	1.0638	1.05561	1.05375	1.04745	1.04847	1.04995	1.04794	1.05337	1.06098	1.06411	1.05888	1.05503	1.07717	1.08446	1.07406	1.07415	1.06483	1.05866	1.05798	1.05628	1.05933	1.05087	1.04908	1.05106	1.04837	1.05184	1.05128	1.05021	1.05564	1.05405	1.0605	1.0556	1.05926	1.05807	1.05991	1.06294	1.05981	1.0538	1.05607	1.11277	1.09509	1.09481	1.08578	1.09734	1.10539	1.11597
14	AGY2233	1	1.08414	1.07612	1.0775	1.0707	1.07847	1.07301	1.06828	1.0761	1.07093	1.0673	1.06811	1.06517	1.06282	1.14491	1.16025	1.14748	1.1119	1.20566	1.12915	1.0747	1.06922	1.06735	1.0709	1.1014	1.07207	1.07293	1.07215	1.11284	1.0734	1.07295	1.07714	1.07483	1.07315	1.13329	1.13179	1.08049	1.09272	1.07162	1.07025	1.07302	1.22888	1.21302	1.22243	1.19411	1.22631	1.20664	1.16878
15	AGY2254	1	1.05337	1.05345	1.04986	1.05053	1.05161	1.05537	1.06058	1.06402	1.06427	1.0597	1.06577	1.0598	1.05656	1.07175	1.06209	1.06193	1.05841	1.05596	1.05354	1.05095	1.05257	1.05175	1.05152	1.04909	1.04845	1.05286	1.04925	1.05172	1.04831	1.04688	1.04966	1.04975	1.04908	1.0481	1.04566	1.04886	1.04553	1.04602	1.04609	1.04659	1.15516	1.15341	1.10726	1.09206	1.16158	1.22406	1.24353
16	AGY2233	1	1.06937	1.06825	1.0636	1.06445	1.06569	1.066	1.06855	1.06478	1.07052	1.07181	1.0699	1.07174	1.07311	1.17542	1.2033	1.17317	1.15782	1.17242	1.11553	1.07859	1.07595	1.0752	1.0718	1.08174	1.07037	1.07214	1.07388	1.07372	1.07404	1.07737	1.07734	1.06941	1.07361	1.07193	1.06969	1.07227	1.07148	1.06693	1.07258	1.06678	1.17272	1.1765	1.15264	1.16691	1.16818	1.18542	1.18385
17	AGY2233	1	1.0729	1.06669	1.0605	1.06426	1.06218	1.06612	1.06236	1.067	1.05735	1.05765	1.05861	1.06287	1.06196	1.14846	1.15171	1.17807	1.17802	1.14638	1.09788	1.09584	1.07808	1.07327	1.07408	1.06601	1.06696	1.06594	1.07016	1.06995	1.07056	1.07455	1.06578	1.07202	1.08642	1.08744	1.12048	1.11257	1.07094	1.07022	1.07982	1.12664	1.17828	1.14275	1.13891	1.11516	1.09845	1.14237	1.08932
18	AGY2254	1	1.05365	1.05296	1.05051	1.05861	1.0686	1.07032	1.08357	1.08297	1.07806	1.07945	1.07363	1.06071	1.05273	1.05545	1.05101	1.05225	1.04834	1.05097	1.052	1.05277	1.04968	1.05409	1.0497	1.05214	1.05052	1.05208	1.05189	1.0508	1.05156	1.05416	1.04977	1.05268	1.04992	1.05191	1.05174	1.05024	1.05056	1.05022	1.05029	1.04893	1.13542	1.12133	1.13497	1.12568	1.13266	1.11485	1.1066
19	AGY2254	1	1.04884	1.05026	1.04535	1.04602	1.05094	1.04882	1.04843	1.04896	1.05185	1.05478	1.05316	1.05345	1.05134	1.06226	1.06118	1.07024	1.07317	1.0716	1.07442	1.07028	1.07314	1.07551	1.07283	1.07597	1.07584	1.08069	1.07654	1.07901	1.08101	1.0795	1.09054	1.08074	1.08043	1.07726	1.07334	1.07239	1.06903	1.06653	1.06069	1.06313	1.14269	1.14224	1.13028	1.11522	1.13449	1.13326	1.11776
20	AGY2254	1	1.053	1.04922	1.04921	1.04821	1.04502	1.04741	1.04763	1.04991	1.05241	1.0508	1.05267	1.05343	1.05684	1.06579	1.06335	1.05871	1.06094	1.05596	1.05802	1.05785	1.06174	1.05804	1.05676	1.05535	1.06045	1.06293	1.05925	1.0551	1.05774	1.05888	1.05443	1.05495	1.05229	1.05334	1.05245	1.0558	1.0526	1.05066	1.05026	1.05536	1.15633	1.13432	1.12227	1.10372	1.17886	1.15252	1.11094
21	AGY2254	1	1.05154	1.04602	1.05011	1.05526	1.0559	1.05202	1.05953	1.05248	1.05014	1.04849	1.05452	1.05453	1.05483	1.07258	1.07397	1.07686	1.08017	1.07085	1.07086	1.06655	1.06494	1.05959	1.05949	1.0591	1.05856	1.06119	1.06252	1.06866	1.06755	1.07179	1.07979	1.09045	1.08931	1.09429	1.0866	1.09035	1.09849	1.10806	1.11916	1.13206	1.14722	1.09811	1.08486	1.08812	1.09336	1.10051	1.1121
22	AGY2254	1	1.05559	1.05399	1.05181	1.04915	1.05201	1.05014	1.05338	1.05516	1.05387	1.05823	1.0559	1.05477	1.05713	1.06178	1.06508	1.06016	1.0712	1.06434	1.06754	1.06212	1.06757	1.05977	1.0546	1.05797	1.0575	1.06033	1.0516	1.05405	1.05444	1.05105	1.04468	1.04886	1.05419	1.05277	1.04956	1.05135	1.05049	1.04979	1.04807	1.04765	1.21314	1.18483	1.18446	1.17627	1.16439	1.22379	1.17193
23	AGY2254	1	1.07746	1.06758	1.0543	1.05562	1.05538	1.06956	1.06863	1.0855	1.09148	1.09796	1.1094	1.10831	1.10441	1.14522	1.11726	1.11823	1.11603	1.10277	1.09485	1.08302	1.07662	1.07273	1.06594	1.06422	1.06732	1.06474	1.06546	1.06312	1.0634	1.05772	1.05379	1.05859	1.06073	1.05966	1.05887	1.06121	1.05899	1.05867	1.05786	1.06046	1.14188	1.13111	1.14098	1.14419	1.13168	1.13622	1.14407
24	AGY2254	1	1.06107	1.05737	1.04838	1.0495	1.04737	1.04886	1.04818	1.04678	1.05037	1.04987	1.0465	1.04931	1.04941	1.05805	1.06563	1.06143	1.06283	1.05925	1.0554	1.0577	1.05862	1.06021	1.06076	1.0589	1.05972	1.05668	1.05937	1.06104	1.06305	1.06159	1.05805	1.06222	1.06168	1.05896	1.06335	1.06081	1.05659	1.05586	1.05598	1.05378	1.14191	1.11629	1.11682	1.11097	1.09711	1.11875	1.10297
25	AGY2254	1	1.05689	1.0473	1.05281	1.0454	1.04543	1.04983	1.04874	1.05627	1.05164	1.05615	1.05301	1.05247	1.05391	1.06633	1.06813	1.068	1.07116	1.07637	1.07781	1.06744	1.06491	1.06913	1.06292	1.05905	1.06511	1.05965	1.05707	1.05595	1.05837	1.05496	1.04444	1.05438	1.05655	1.0559	1.05763	1.06184	1.06097	1.06139	1.05749	1.05969	1.15928	1.15218	1.15186	1.13836	1.14382	1.14186	1.13406
26	AGY2254	1	1.05878	1.05183	1.04675	1.04493	1.04575	1.04498	1.04448	1.0493	1.04604	1.04651	1.05347	1.04782	1.04495	1.05151	1.05152	1.05297	1.04753	1.0475	1.04687	1.04624	1.04497	1.04493	1.04732	1.0453	1.04603	1.04476	1.04268	1.04403	1.04431	1.04345	1.04576	1.04426	1.04789	1.04304	1.04519	1.04649	1.04579	1.04142	1.04613	1.04575	1.15666	1.12597	1.12022	1.10765	1.10523	1.10485	1.10466
27	AGY2254	1	1.09009	1.08782	1.09896	1.10111	1.11456	1.11245	1.10463	1.09279	1.08373	1.06903	1.06957	1.06299	1.0554	1.07462	1.07404	1.06273	1.06596	1.06273	1.05939	1.06548	1.06153	1.05762	1.05212	1.04998	1.04874	1.05093	1.04895	1.04876	1.04895	1.04648	1.04568	1.04416	1.04185	1.04531	1.04573	1.04334	1.04267	1.04435	1.04419	1.04399	1.13496	1.12277	1.11572	1.11762	1.13495	1.11477	1.10673
28	AGY2254	1	1.05176	1.04641	1.04793	1.04266	1.04251	1.04765	1.05067	1.05195	1.04844	1.04865	1.05385	1.05021	1.04622	1.05618	1.05187	1.05204	1.05208	1.05392	1.05	1.04525	1.04555	1.04533	1.04356	1.04339	1.04733	1.04732	1.04654	1.04489	1.04406	1.0441	1.04443	1.04398	1.04671	1.04473	1.04361	1.04524	1.04277	1.04267	1.03942	1.04317	1.20991	1.15045	1.13636	1.14162	1.15597	1.1396	1.22189
29	AGY2254	1	1.0772	1.06222	1.05867	1.0533	1.05128	1.05437	1.04761	1.04683	1.05084	1.0498	1.0513	1.0506	1.05093	1.06753	1.06452	1.06089	1.06262	1.05978	1.05523	1.05411	1.04999	1.04139	1.04807	1.04878	1.04616	1.04711	1.0459	1.04579	1.052	1.04679	1.04233	1.04205	1.043	1.04056	1.0425	1.04233	1.04249	1.0426	1.04226	1.04145	1.16588	1.15469	1.12449	1.12115	1.11949	1.12003	1.10589
30	AGY2254	1	1.05135	1.04958	1.04774	1.0433	1.04318	1.04415	1.04641	1.04687	1.05007	1.05425	1.04999	1.04979	1.0508	1.05821	1.05906	1.05385	1.05318	1.05211	1.05167	1.04855	1.05161	1.04734	1.04769	1.04518	1.05155	1.04721	1.04871	1.0511	1.05136	1.04906	1.0509	1.05144	1.05273	1.05342	1.04759	1.04663	1.04613	1.04485	1.0453	1.04578	1.15298	1.1514	1.14983	1.1455	1.15151	1.14634	1.14853
31	AGY2254	1	1.05289	1.04672	1.0467	1.0428	1.04479	1.04855	1.04576	1.04884	1.04472	1.04582	1.04279	1.04281	1.04341	1.04795	1.05224	1.04968	1.04923	1.048	1.04536	1.04345	1.04417	1.04489	1.0423	1.04305	1.04006	1.04445	1.0453	1.04286	1.04402	1.04536	1.04124	1.04572	1.04104	1.04048	1.04191	1.04182	1.04239	1.03955	1.04137	1.04051	1.14487	1.14503	1.13273	1.1324	1.12922	1.14	1.12797
32	AGY2254	1	1.05716	1.05289	1.06013	1.06358	1.06389	1.07059	1.06896	1.07468	1.0533	1.05443	1.04564	1.04493	1.04533	1.05332	1.05049	1.05123	1.0457	1.04549	1.0462	1.04555	1.04669	1.04325	1.04595	1.04535	1.04538	1.04565	1.04917	1.0501	1.05383	1.0499	1.04667	1.04706	1.04644	1.04454	1.04199	1.04431	1.04568	1.04262	1.04957	1.04345	1.12957	1.11181	1.10006	1.1039	1.10884	1.10853	1.10859
33	AGY2254	1	1.06256	1.05906	1.0588	1.05341	1.05478	1.05242	1.04939	1.04646	1.04605	1.04395	1.04296	1.04368	1.04757	1.05109	1.0475	1.05181	1.04815	1.0513	1.05289	1.06118	1.05691	1.05136	1.04979	1.05255	1.05361	1.05187	1.05215	1.05106	1.05385	1.05001	1.04215	1.04823	1.04995	1.0497	1.04859	1.05097	1.04915	1.04572	1.0495	1.04635	1.12956	1.10632	1.11548	1.10781	1.10736	1.11482	1.1145
34	AGY2254	1	1.0724	1.06012	1.0639	1.06586	1.07289	1.07808	1.08693	1.09502	1.10073	1.09123	1.08927	1.09046	1.09907	1.1512	1.15782	1.14129	1.14181	1.13468	1.12048	1.12699	1.12499	1.12836	1.11834	1.11415	1.11468	1.10661	1.10451	1.09895	1.09336	1.08886	1.07611	1.08665	1.07989	1.07757	1.07543	1.07081	1.06689	1.06797	1.06159	1.06205	1.1857	1.15207	1.14492	1.14315	1.14503	1.14425	1.16638
35	AGY2254	1	1.04313	1.04292	1.04187	1.04285	1.04193	1.03996	1.041	1.04348	1.04103	1.04082	1.04185	1.04132	1.04417	1.04769	1.04952	1.04785	1.04873	1.04853	1.04983	1.0422	1.04399	1.04368	1.04174	1.04373	1.04547	1.04615	1.04453	1.04774	1.04806	1.0495	1.0455	1.05198	1.04812	1.04933	1.04845	1.04751	1.04752	1.04859	1.04339	1.04421	1.11913	1.08909	1.09575	1.09234	1.11066	1.14663	1.11928
36	AGY2254	1	1.0849	1.08487	1.06898	1.06665	1.05704	1.05409	1.04827	1.04663	1.05292	1.04758	1.04888	1.05286	1.04607	1.05127	1.04489	1.05264	1.05266	1.05405	1.0507	1.0492	1.04688	1.04912	1.04801	1.04559	1.04745	1.0493	1.04676	1.04662	1.04589	1.04425	1.043	1.04383	1.04323	1.04321	1.04543	1.04403	1.04319	1.044	1.04429	1.04489	1.14937	1.12551	1.12414	1.12356	1.16404	1.17554	1.14761
37	AGY2254	1	1.0645	1.05177	1.04993	1.04688	1.05049	1.04839	1.05148	1.05249	1.05456	1.05974	1.06103	1.05901	1.05948	1.07584	1.06204	1.07124	1.06294	1.06386	1.06214	1.059	1.05609	1.06507	1.0538	1.05798	1.05488	1.04998	1.05102	1.05491	1.05438	1.05311	1.0449	1.05138	1.04673	1.04719	1.04812	1.04552	1.04576	1.04635	1.04255	1.04524	1.14616	1.13237	1.12429	1.12304	1.11843	1.12097	1.12488
38	AGY2254	1	1.06344	1.05943	1.05754	1.05159	1.05166	1.05425	1.05334	1.05653	1.05413	1.05596	1.05913	1.04988	1.04796	1.05807	1.05754	1.05057	1.04927	1.05436	1.05541	1.05094	1.04907	1.04799	1.04576	1.04654	1.04956	1.04601	1.04686	1.0464	1.04512	1.04604	1.0405	1.04441	1.0453	1.04581	1.04394	1.04342	1.04224	1.03852	1.04274	1.0452	1.14752	1.12738	1.12255	1.10753	1.1072	1.11046	1.1107
39	AGY2254	1	1.04869	1.05048	1.04541	1.04989	1.05149	1.06322	1.06312	1.06373	1.05859	1.05366	1.05229	1.05002	1.04706	1.05493	1.05282	1.04837	1.05369	1.05323	1.05245	1.04806	1.04764	1.04595	1.04451	1.04328	1.04289	1.04506	1.04508	1.04541	1.04691	1.04736	1.04476	1.05014	1.04754	1.04565	1.04356	1.04382	1.04525	1.04471	1.04417	1.04572	1.10549	1.09103	1.09756	1.11379	1.089	1.09012	1.08603
40	AGY2254	1	1.0487	1.04481	1.04301	1.04298	1.04035	1.04132	1.04243	1.04244	1.0434	1.04363	1.04565	1.04666	1.04737	1.05561	1.06095	1.06147	1.05976	1.05403	1.05735	1.05006	1.05118	1.05103	1.05022	1.04899	1.05185	1.05292	1.04799	1.04991	1.05068	1.04789	1.04656	1.05039	1.05099	1.04886	1.04556	1.04652	1.04453	1.04351	1.04229	1.04309	1.21267	1.13121	1.11419	1.11756	1.12251	1.12252	1.16135
41	AGY2254	1	1.0511	1.04448	1.0494	1.04734	1.04509	1.04554	1.04558	1.04728	1.05024	1.04751	1.04527	1.04579	1.04613	1.05272	1.04772	1.04759	1.04883	1.04872	1.04633	1.04469	1.04203	1.04222	1.04521	1.04448	1.04503	1.04373	1.04315	1.04455	1.04183	1.04124	1.04311	1.04329	1.04465	1.04507	1.04196	1.0433	1.04075	1.04213	1.04127	1.04333	1.12264	1.11114	1.09814	1.09293	1.11441	1.13489	1.15304
42	AGY2233	1	1.07579	1.06642	1.07097	1.07124	1.07329	1.06771	1.07258	1.11306	1.07243	1.09364	1.06381	1.06356	1.06237	1.26304	1.27121	1.22597	1.21361	1.07867	1.09227	1.07918	1.08392	1.0844	1.08146	1.08755	1.08381	1.08507	1.08637	1.10321	1.10422	1.15496	1.16132	1.08715	1.09172	1.07256	1.10291	1.09751	1.08233	1.11707	1.08396	1.07921	1.17607	1.17241	1.16947	1.18695	1.18114	1.17833	1.1918
43	AGY2233	1	1.10266	1.08082	1.08565	1.08209	1.06682	1.06683	1.06499	1.079	1.07667	1.06644	1.07801	1.06022	1.08361	1.25531	1.28875	1.263	1.22015	1.19221	1.17076	1.10712	1.09099	1.09239	1.07516	1.08085	1.07364	1.07541	1.07349	1.07222	1.07648	1.08525	1.09895	1.09214	1.09897	1.11602	1.12669	1.13641	1.15242	1.09906	1.08905	1.09929	1.43107	1.18082	1.25169	1.20458	1.16781	1.18677	1.17412
44	AGY2233	1	1.09581	1.09656	1.11569	1.10859	1.11982	1.10226	1.12291	1.11531	1.10447	1.0932	1.08923	1.07907	1.09051	1.24577	1.27483	1.27964	1.23565	1.25202	1.21801	1.12181	1.10024	1.11892	1.10609	1.11697	1.09663	1.11008	1.09795	1.10368	1.13368	1.15658	1.16313	1.12305	1.13868	1.19781	1.19395	1.21745	1.22071	1.16996	1.18017	1.15106	1.3544	1.19186	1.22474	1.16759	1.25456	1.19076	1.22192
45	AGY2233	1	1.06224	1.05909	1.05822	1.06097	1.06031	1.05059	1.0655	1.06646	1.06564	1.06328	1.06585	1.06851	1.0663	1.16734	1.19378	1.18665	1.1702	1.11449	1.08047	1.08441	1.07323	1.07346	1.07167	1.084	1.08052	1.10063	1.09542	1.15128	1.08793	1.07881	1.10882	1.12214	1.09497	1.12799	1.15592	1.12391	1.07821	1.10128	1.13086	1.0802	1.12596	1.1003	1.10769	1.13409	1.1119	1.09398	1.14507
46	AGY2233	1	1.07555	1.06245	1.06753	1.06702	1.06399	1.06281	1.06486	1.0628	1.06546	1.06608	1.06255	1.06412	1.06376	1.15568	1.12627	1.08506	1.16254	1.07683	1.08027	1.06943	1.07156	1.07158	1.07283	1.06763	1.07071	1.07542	1.07498	1.07711	1.0721	1.07571	1.08106	1.08623	1.07589	1.08791	1.12264	1.12997	1.12197	1.15045	1.09931	1.11717	1.17045	1.14742	1.1507	1.15977	1.14738	1.14795	1.13643
47	AGY2233	1	1.07425	1.06793	1.04962	1.04768	1.04481	1.05067	1.04488	1.04767	1.05138	1.0486	1.05003	1.05247	1.05598	1.06988	1.11191	1.06828	1.07808	1.06876	1.05825	1.06121	1.05848	1.05961	1.06128	1.06305	1.06973	1.06582	1.0667	1.064	1.0686	1.11158	1.0853	1.10866	1.1382	1.07639	1.06858	1.06695	1.08187	1.07378	1.06958	1.06364	1.23672	1.20978	1.1147	1.12145	1.11144	1.12787	1.12952
48	AGY2233	1	1.0795	1.11896	1.12415	1.12542	1.09394	1.07902	1.06553	1.07358	1.07312	1.08278	1.0777	1.06894	1.07729	1.11489	1.15346	1.09011	1.09255	1.07474	1.0852	1.08942	1.0845	1.08651	1.08833	1.0776	1.0866	1.08822	1.08182	1.08404	1.07594	1.08563	1.08251	1.08411	1.08901	1.08839	1.08727	1.10989	1.08979	1.08212	1.08965	1.10319	1.19565	1.22077	1.34543	1.37209	1.3011	1.18193	1.12937
49	AGY2254	1	1.0474	1.04441	1.0424	1.04175	1.03871	1.04175	1.04126	1.04174	1.04028	1.04301	1.04277	1.04137	1.0446	1.04965	1.04722	1.04791	1.04791	1.04555	1.04741	1.04669	1.04479	1.04267	1.04398	1.04643	1.04519	1.04319	1.04592	1.04916	1.04699	1.04679	1.05022	1.04955	1.04694	1.04978	1.05069	1.04995	1.04953	1.0467	1.05272	1.04889	1.10655	1.09633	1.09214	1.08897	1.10113	1.10508	1.10009
50	AGY2254	1	1.05833	1.05199	1.0567	1.05597	1.05776	1.06492	1.06238	1.06207	1.0587	1.05505	1.05428	1.05582	1.05758	1.075	1.07486	1.0813	1.08442	1.09498	1.0963	1.09249	1.08205	1.07496	1.07675	1.07592	1.0738	1.0734	1.06909	1.0679	1.06781	1.06805	1.05998	1.06103	1.05783	1.05764	1.05456	1.05486	1.05654	1.05484	1.0566	1.0545	1.19906	1.16244	1.17055	1.17712	1.18316	1.17687	1.16602
51	AGY2254	1	1.06112	1.06103	1.05605	1.05833	1.06162	1.0621	1.06399	1.0647	1.06298	1.06696	1.06439	1.05826	1.05748	1.06968	1.06495	1.06219	1.06281	1.05776	1.05714	1.05093	1.04871	1.04637	1.04604	1.04562	1.05134	1.04445	1.04439	1.04495	1.0419	1.04321	1.04494	1.04394	1.04389	1.04572	1.0443	1.05564	1.055	1.05734	1.06487	1.05345	1.1382	1.12648	1.115	1.11773	1.12176	1.14366	1.18854
52	AGY2254	1	1.0494	1.04291	1.04357	1.04465	1.04101	1.04108	1.04378	1.04108	1.04362	1.0421	1.04405	1.04355	1.04307	1.04891	1.04854	1.04964	1.05317	1.04889	1.05062	1.04654	1.04923	1.0469	1.04666	1.04602	1.0468	1.04765	1.04543	1.05063	1.04531	1.04918	1.04666	1.04553	1.04693	1.04584	1.04499	1.04711	1.0443	1.04613	1.04485	1.0461	1.13053	1.11194	1.10367	1.10628	1.10601	1.09386	1.08922
53	AGY2254	1	1.04957	1.04911	1.04543	1.0436	1.04188	1.04437	1.04474	1.04621	1.04666	1.04376	1.04434	1.04388	1.0474	1.05386	1.05123	1.0534	1.05373	1.0505	1.05209	1.04721	1.04531	1.04511	1.04424	1.047	1.04552	1.04769	1.04624	1.04844	1.04558	1.04783	1.04772	1.04772	1.04424	1.04309	1.04394	1.0479	1.04655	1.04339	1.04663	1.04674	1.13682	1.1174	1.11384	1.10737	1.11661	1.11194	1.11499
54	AGY2233	1	1.06683	1.06614	1.0777	1.09158	1.0773	1.06796	1.06825	1.06063	1.11128	1.06378	1.0706	1.07166	1.0729	1.22215	1.25061	1.25017	1.20915	1.11433	1.08741	1.0783	1.07943	1.07843	1.07753	1.07734	1.08098	1.08637	1.08547	1.08701	1.09713	1.09245	1.14112	1.17383	1.08226	1.08002	1.07771	1.08986	1.07759	1.07948	1.08083	1.08401	1.24238	1.2107	1.24049	1.33648	1.27184	1.22546	1.24415
55	AGY2233	1	1.08578	1.08065	1.08292	1.07539	1.07608	1.08275	1.07133	1.07285	1.06813	1.18562	1.25576	1.15514	1.10451	1.32622	1.34543	1.32185	1.3168	1.17602	1.09137	1.07493	1.07419	1.13217	1.0982	1.16417	1.10364	1.06857	1.07475	1.07872	1.066	1.06736	1.06591	1.07443	1.07267	1.10136	1.074	1.06903	1.1136	1.11352	1.14635	1.11401	1.19287	1.15013	1.17086	1.1646	1.16755	1.42764	1.21637
56	AGY2233	1	1.09952	1.10903	1.11542	1.09623	1.07579	1.07061	1.0733	1.0764	1.07522	1.0729	1.10134	1.06081	1.07785	1.31337	1.34155	1.24692	1.25758	1.16886	1.07311	1.07319	1.07266	1.08255	1.06948	1.06239	1.06707	1.07068	1.07421	1.06956	1.0651	1.13328	1.06391	1.08239	1.08277	1.07932	1.07914	1.08904	1.14657	1.06968	1.11506	1.07605	1.22295	1.19249	1.18786	1.27444	1.20747	1.14247	1.16692
57	AGY2254	1	1.05465	1.04916	1.0486	1.04745	1.04923	1.04512	1.05029	1.05709	1.05466	1.06614	1.06673	1.05905	1.0636	1.07931	1.07132	1.05896	1.07032	1.06286	1.06057	1.05469	1.05667	1.05763	1.05532	1.05638	1.05808	1.05964	1.0597	1.05955	1.06331	1.05677	1.07339	1.07463	1.08729	1.08926	1.08819	1.0902	1.11103	1.1069	1.10618	1.13539	1.15446	1.14343	1.1414	1.14607	1.15329	1.15104	1.1704
58	AGY2233	1	1.12091	1.10051	1.0761	1.07344	1.06549	1.07028	1.07365	1.07218	1.0767	1.07326	1.08846	1.08086	1.11807	1.24166	1.28745	1.28033	1.24404	1.11067	1.09067	1.08836	1.08368	1.08568	1.13637	1.08418	1.08638	1.07557	1.07862	1.09166	1.08535	1.08941	1.08474	1.08882	1.08456	1.08648	1.1272	1.1034	1.14429	1.08272	1.08101	1.13132	1.17394	1.17041	1.14214	1.2141	1.23549	1.15469	1.19465
59	AGY2233	1	1.0785	1.07787	1.10957	1.07341	1.08252	1.06897	1.11588	1.07027	1.06771	1.12791	1.06788	1.09376	1.18495	1.41089	1.44096	1.33373	1.26181	1.23674	1.17785	1.08128	1.09179	1.106	1.10838	1.07485	1.06568	1.05924	1.0677	1.06156	1.06907	1.06785	1.07043	1.09416	1.07119	1.06985	1.0688	1.06411	1.07254	1.05707	1.06998	1.06352	1.10156	1.0994	1.18747	1.08708	1.10396	1.08397	1.10066
60	AGY2233	1	1.06106	1.05438	1.05733	1.07278	1.0714	1.06828	1.07442	1.07419	1.07849	1.09771	1.08922	1.09237	1.0661	1.08533	1.06509	1.06899	1.07029	1.0858	1.05819	1.08683	1.09505	1.08253	1.07891	1.07874	1.07792	1.08997	1.09347	1.09167	1.08549	1.07249	1.0938	1.09554	1.10102	1.09282	1.08884	1.09105	1.09415	1.08744	1.087	1.08111	1.10568	1.09778	1.11053	1.1354	1.14237	1.13202	1.15429
61	AGY2254	1	1.06031	1.05618	1.05669	1.06155	1.06102	1.07117	1.0696	1.06751	1.07391	1.05799	1.05926	1.0568	1.05864	1.06416	1.06026	1.0628	1.06046	1.05853	1.05881	1.05293	1.05234	1.05617	1.05083	1.04983	1.04651	1.04674	1.04984	1.04741	1.04832	1.04459	1.04791	1.04527	1.04712	1.04851	1.04404	1.04356	1.04476	1.04437	1.04442	1.04142	1.18151	1.16509	1.15269	1.14371	1.14004	1.1433	1.15602
62	AGY2254	1	1.05314	1.05184	1.05092	1.04787	1.05066	1.04548	1.04801	1.04917	1.04908	1.04771	1.0451	1.04476	1.05395	1.06373	1.05736	1.05423	1.0563	1.05453	1.05427	1.05281	1.0501	1.0501	1.04666	1.04749	1.0458	1.04768	1.04806	1.0451	1.0497	1.04253	1.04552	1.04334	1.04218	1.03972	1.04229	1.0416	1.04033	1.04326	1.04315	1.04371	1.15103	1.1293	1.12143	1.12428	1.12663	1.12311	1.12703
63	AGY2233	1	1.10715	1.11149	1.10212	1.09713	1.11757	1.09578	1.10203	1.10306	1.10689	1.10338	1.09573	1.10264	1.13754	1.30858	1.30677	1.17672	1.2092	1.26333	1.13985	1.13914	1.1285	1.11338	1.11346	1.11882	1.10982	1.10861	1.10331	1.09611	1.13295	1.09755	1.10713	1.1619	1.10476	1.0838	1.1105	1.08655	1.08994	1.08128	1.09507	1.13083	1.22485	1.21655	1.21564	1.20934	1.21861	1.22139	1.20223
64	AGY2254	1	1.05184	1.04558	1.04574	1.04516	1.04485	1.04224	1.04146	1.04297	1.04205	1.04381	1.04353	1.04373	1.04782	1.04759	1.047	1.04906	1.04345	1.04542	1.04219	1.04385	1.04363	1.04103	1.04193	1.03943	1.04041	1.04124	1.04134	1.03939	1.03979	1.04023	1.04152	1.03995	1.04164	1.03994	1.04002	1.03931	1.04225	1.04071	1.04254	1.04336	1.13749	1.12296	1.12576	1.11858	1.11346	1.11573	1.11565
65	AGY2254	1	1.05203	1.05154	1.04542	1.04761	1.0476	1.0443	1.04953	1.04848	1.04602	1.04529	1.04765	1.0473	1.04971	1.05868	1.04687	1.05687	1.04999	1.0459	1.04502	1.04248	1.04471	1.0444	1.0424	1.04305	1.04497	1.04338	1.04362	1.04346	1.04318	1.03939	1.04481	1.04251	1.04247	1.04287	1.0402	1.0395	1.04174	1.04028	1.04016	1.04119	1.16337	1.18268	1.12977	1.12516	1.12979	1.17314	1.17807
66	AGY2233	1	1.07877	1.07647	1.07864	1.07317	1.07243	1.07044	1.06936	1.06805	1.07197	1.07049	1.0711	1.07125	1.07921	1.18653	1.19188	1.14911	1.1934	1.11568	1.08617	1.07916	1.08283	1.0784	1.07689	1.08113	1.08293	1.08479	1.07585	1.07497	1.09223	1.0783	1.10097	1.08388	1.0918	1.07287	1.0837	1.07975	1.11399	1.13629	1.12171	1.08136	1.20742	1.18224	1.18294	1.16287	1.16782	1.15933	1.14911
67	AGY2254	1	1.04814	1.05864	1.06272	1.06437	1.06803	1.06256	1.05773	1.05326	1.04857	1.04365	1.04433	1.0472	1.04821	1.05152	1.05106	1.05489	1.05513	1.05822	1.05914	1.05063	1.05461	1.0487	1.05025	1.04982	1.05249	1.05146	1.05279	1.05374	1.05025	1.05184	1.05134	1.04967	1.05117	1.05009	1.04925	1.05126	1.04888	1.04873	1.05144	1.05103	1.11937	1.10098	1.10056	1.09701	1.0965	1.09303	1.0929
68	AGY2233	1	1.09816	1.09206	1.08897	1.082	1.08569	1.08234	1.08487	1.08133	1.08048	1.08356	1.0992	1.0776	1.08538	1.21912	1.28584	1.2235	1.11892	1.15035	1.08368	1.08381	1.08147	1.08177	1.08632	1.08503	1.08519	1.08418	1.07957	1.08066	1.08311	1.08316	1.10923	1.08244	1.1082	1.07706	1.0827	1.09616	1.08298	1.10047	1.10312	1.11274	1.19414	1.19648	1.17579	1.16379	1.18536	1.15777	1.1648
69	AGY2233	1	1.11971	1.0693	1.06741	1.06805	1.07062	1.06515	1.06947	1.06845	1.07318	1.06802	1.07823	1.06841	1.0863	1.2342	1.30898	1.21715	1.24647	1.08638	1.0777	1.07786	1.07947	1.07346	1.07752	1.07415	1.0768	1.07517	1.0723	1.0853	1.07442	1.08684	1.07015	1.10543	1.101	1.07891	1.07221	1.07261	1.13721	1.09461	1.08877	1.08376	1.28376	1.25811	1.16894	1.16271	1.16536	1.13526	1.15611
70	AGY2233	1	1.09367	1.10959	1.13173	1.11925	1.08845	1.14	1.06763	1.07651	1.07658	1.0869	1.08075	1.07006	1.09607	1.29897	1.30645	1.33128	1.27343	1.12606	1.14933	1.08967	1.08504	1.08561	1.08616	1.09333	1.07312	1.08455	1.07269	1.06642	1.07096	1.06898	1.06681	1.07777	1.07402	1.07403	1.07403	1.10177	1.08773	1.08589	1.07367	1.08237	1.20452	1.16008	1.19483	1.2551	1.4517	1.46167	1.12895
71	AGY2254	1	1.06608	1.06301	1.06299	1.05662	1.05803	1.05954	1.05714	1.05833	1.05601	1.05367	1.05238	1.04944	1.0541	1.06384	1.06675	1.05832	1.06565	1.06335	1.06115	1.05721	1.05573	1.05534	1.05367	1.05451	1.05447	1.05235	1.05622	1.05609	1.05633	1.05287	1.05471	1.0617	1.06271	1.05978	1.05559	1.05471	1.05718	1.05576	1.05907	1.05622	1.15648	1.1529	1.17532	1.21538	1.25328	1.13151	1.13045
72	AGY2254	1	1.04587	1.04408	1.04331	1.04228	1.04202	1.04253	1.04303	1.04538	1.04802	1.047	1.04752	1.04889	1.04846	1.04966	1.04606	1.04448	1.04822	1.0487	1.04437	1.04625	1.04615	1.04509	1.04439	1.04352	1.04289	1.04293	1.04428	1.04482	1.04639	1.04316	1.04514	1.04863	1.04633	1.04498	1.04748	1.04183	1.04404	1.04452	1.04383	1.04341	1.14623	1.1317	1.12035	1.10564	1.10324	1.1194	1.11799
73	AGY2254	1	1.05708	1.05629	1.0511	1.05624	1.05838	1.06286	1.06693	1.06135	1.05838	1.05794	1.05807	1.05541	1.05367	1.06463	1.05298	1.06075	1.06182	1.06007	1.06241	1.05492	1.05637	1.05266	1.04784	1.04662	1.04921	1.04877	1.04951	1.04919	1.05008	1.05031	1.04602	1.04861	1.0456	1.04745	1.04704	1.04419	1.04607	1.0472	1.04556	1.04514	1.19729	1.17051	1.17873	1.17276	1.17634	1.1782	1.16107
74	AGY2254	1	1.05738	1.04893	1.04917	1.04809	1.04715	1.04654	1.04854	1.04749	1.04998	1.05078	1.0492	1.05087	1.05687	1.05913	1.05724	1.06319	1.06356	1.06143	1.06337	1.06196	1.0571	1.05468	1.05311	1.05548	1.0561	1.058	1.05758	1.05731	1.05772	1.06437	1.06299	1.06343	1.06323	1.06172	1.06836	1.06473	1.06214	1.05566	1.05926	1.0565	1.11197	1.09295	1.10394	1.09681	1.12319	1.09239	1.08747
75	AGY2233	1	1.16295	1.07768	1.06701	1.06025	1.17002	1.11533	1.08778	1.09487	1.06809	1.0622	1.07526	1.0696	1.10001	1.26729	1.28998	1.32741	1.23713	1.09237	1.08186	1.07008	1.07899	1.07279	1.07982	1.08474	1.08075	1.0818	1.07756	1.07832	1.08419	1.07941	1.08249	1.07819	1.08622	1.0706	1.06856	1.07541	1.07908	1.07654	1.07873	1.08381	1.28371	1.27259	1.17754	1.14221	1.17985	1.30618	1.2899
76	AGY2233	1	1.09443	1.07185	1.07156	1.07218	1.07588	1.11857	1.0807	1.13532	1.05951	1.05559	1.05398	1.05411	1.07294	1.19569	1.174	1.18914	1.17001	1.10397	1.06118	1.07193	1.06182	1.05561	1.06743	1.06128	1.0575	1.06108	1.0589	1.06162	1.06339	1.07404	1.05902	1.06194	1.06501	1.07308	1.07136	1.10426	1.06017	1.06151	1.05796	1.06192	1.18611	1.14585	1.11325	1.11866	1.1563	1.16782	1.25864
77	AGY2233	1	1.09937	1.09051	1.09057	1.08387	1.0842	1.0901	1.10789	1.08721	1.12094	1.10881	1.08109	1.09369	1.17118	1.35431	1.33443	1.33913	1.28703	1.16526	1.11091	1.14884	1.15548	1.09891	1.10027	1.09104	1.0897	1.0906	1.09024	1.09444	1.09784	1.09618	1.09845	1.0962	1.09598	1.10201	1.18393	1.11312	1.0886	1.09482	1.08444	1.08322	1.28842	1.22859	1.24085	1.21979	1.22296	1.2505	1.28079
78	AGY2254	1	1.05577	1.05211	1.04711	1.05128	1.0471	1.04478	1.04041	1.04376	1.04247	1.04325	1.04318	1.0478	1.05117	1.05338	1.04823	1.04981	1.04441	1.04501	1.04539	1.04224	1.04317	1.04289	1.04577	1.04573	1.04327	1.04476	1.04676	1.04598	1.04493	1.04769	1.04229	1.04396	1.04438	1.04541	1.04215	1.04134	1.04422	1.04409	1.04518	1.04372	1.17389	1.15635	1.14704	1.16072	1.1565	1.15201	1.15178
79	AGY2254	1	1.05088	1.0412	1.04004	1.03972	1.04077	1.03848	1.03893	1.03856	1.03988	1.03873	1.03961	1.04012	1.04268	1.04248	1.0403	1.04135	1.04079	1.04148	1.03983	1.04088	1.04218	1.03981	1.04039	1.04014	1.04127	1.03979	1.03801	1.03933	1.04203	1.04063	1.04022	1.03822	1.04039	1.0382	1.03905	1.03802	1.04082	1.03926	1.04056	1.04169	1.13014	1.12068	1.10681	1.11594	1.11365	1.11079	1.11172
80	AGY2233	1	1.09762	1.08627	1.0873	1.07982	1.08573	1.08467	1.08279	1.08159	1.08434	1.08232	1.07849	1.08142	1.13726	1.31149	1.26572	1.14474	1.20098	1.08572	1.09629	1.10508	1.09263	1.09288	1.09741	1.09325	1.09231	1.08452	1.08786	1.0863	1.08985	1.07807	1.08043	1.08594	1.09267	1.09032	1.11106	1.14014	1.12911	1.2107	1.16347	1.19763	1.25104	1.20443	1.26275	1.21497	1.22912	1.22294	1.21256
81	AGY2233	1	1.0684	1.06169	1.06391	1.05676	1.06951	1.06591	1.0714	1.07271	1.07101	1.06758	1.06482	1.06496	1.14721	1.20047	1.23093	1.15769	1.16498	1.15644	1.07759	1.0749	1.06744	1.08359	1.08748	1.07103	1.07184	1.0715	1.07673	1.08125	1.07445	1.06896	1.07137	1.0686	1.06487	1.06583	1.06944	1.07455	1.06963	1.07633	1.0856	1.07788	1.15138	1.1231	1.11017	1.12906	1.14069	1.13374	1.13256
82	AGY2254	1	1.12501	1.12436	1.11855	1.10115	1.0855	1.07859	1.07198	1.06476	1.06086	1.05798	1.05452	1.05506	1.06493	1.06814	1.06486	1.05595	1.0561	1.056	1.05362	1.04962	1.05036	1.05027	1.04543	1.04743	1.04691	1.04563	1.04918	1.04698	1.04531	1.04556	1.04642	1.04514	1.0431	1.04353	1.04236	1.04275	1.04373	1.0432	1.04394	1.0446	1.12773	1.09997	1.10656	1.11631	1.12456	1.15083	1.12641
83	AGY2233	1	1.09518	1.08779	1.08659	1.088	1.10311	1.08193	1.08707	1.08469	1.08818	1.08325	1.08966	1.08487	1.15596	1.29733	1.32244	1.32506	1.30431	1.27837	1.13489	1.11265	1.12748	1.10067	1.09845	1.10264	1.1094	1.10178	1.10237	1.10123	1.10858	1.10737	1.10495	1.14105	1.15185	1.16231	1.18603	1.21212	1.20258	1.09811	1.17432	1.12263	1.2286	1.18553	1.18637	1.19004	1.19386	1.17901	1.19019
84	AGY2254	1	1.04765	1.04406	1.04337	1.04126	1.04352	1.04334	1.04286	1.04191	1.04302	1.04558	1.04405	1.04399	1.04542	1.05808	1.05078	1.05405	1.05545	1.05085	1.05113	1.04661	1.05159	1.04905	1.04619	1.04554	1.05088	1.04254	1.04308	1.04372	1.04314	1.03955	1.04027	1.04298	1.0405	1.04256	1.04529	1.04743	1.05235	1.04942	1.04773	1.05101	1.14251	1.10041	1.09776	1.09409	1.11921	1.10784	1.09165
85	AGY2233	1	1.08639	1.08207	1.07463	1.07522	1.11034	1.07207	1.06785	1.06976	1.06816	1.07275	1.07001	1.06973	1.11618	1.23089	1.25896	1.20164	1.21221	1.09832	1.08465	1.08208	1.08522	1.08267	1.0825	1.08434	1.08269	1.09159	1.0906	1.11248	1.09627	1.09462	1.10304	1.13459	1.11564	1.08428	1.08664	1.08425	1.08011	1.08138	1.1123	1.08384	1.22774	1.19612	1.19483	1.19171	1.32038	1.17352	1.16166
86	AGY2233	1	1.11411	1.09644	1.09556	1.09265	1.13073	1.12006	1.102	1.11065	1.08165	1.07385	1.07744	1.08136	1.1576	1.25912	1.29198	1.23118	1.25863	1.13361	1.10009	1.09641	1.101	1.10232	1.11235	1.10824	1.10278	1.09723	1.09998	1.1339	1.10775	1.1465	1.12865	1.11298	1.11191	1.10595	1.17381	1.14759	1.1639	1.10825	1.10783	1.10133	1.30883	1.2576	1.23988	1.25523	1.24037	1.27209	1.4037
87	AGY2254	1	1.05692	1.05051	1.0499	1.04868	1.04855	1.04927	1.05521	1.05487	1.05372	1.05549	1.05515	1.05187	1.05634	1.07208	1.06556	1.06028	1.05652	1.05912	1.06376	1.06068	1.0572	1.05683	1.05245	1.05264	1.05702	1.0533	1.05501	1.05013	1.05259	1.05268	1.05319	1.05172	1.05538	1.05387	1.05042	1.05209	1.05215	1.0522	1.04966	1.05076	1.23996	1.16517	1.16442	1.16625	1.17	1.28697	1.33929
88	AGY2233	1	1.07976	1.06907	1.06934	1.06706	1.0602	1.07524	1.08119	1.07943	1.07997	1.08029	1.07896	1.07736	1.13369	1.21709	1.2969	1.25147	1.26981	1.21408	1.13362	1.09576	1.09193	1.09127	1.09503	1.14929	1.09383	1.11384	1.16094	1.09694	1.1453	1.1038	1.11349	1.16349	1.10845	1.10516	1.16509	1.12007	1.12342	1.11135	1.1194	1.10831	1.25634	1.20637	1.22017	1.20143	1.1964	1.24129	1.27492
89	AGY2233	1	1.13344	1.07485	1.07195	1.07338	1.07084	1.07578	1.07065	1.07036	1.08417	1.07671	1.1422	1.08868	1.16459	1.35577	1.35448	1.34682	1.26531	1.08068	1.06971	1.07243	1.07059	1.07421	1.07745	1.09647	1.07381	1.07094	1.08096	1.09694	1.10312	1.1431	1.07754	1.10667	1.11356	1.07688	1.08155	1.08178	1.07859	1.07861	1.11674	1.08	1.36886	1.20151	1.16052	1.1545	1.15991	1.17288	1.16751
90	AGY2254	1	1.05009	1.0499	1.05075	1.0546	1.05737	1.05545	1.0592	1.05912	1.05506	1.05472	1.05481	1.05146	1.0558	1.06401	1.05878	1.05164	1.0555	1.0537	1.05178	1.05057	1.04881	1.04674	1.04867	1.04525	1.04276	1.04634	1.04873	1.04816	1.04749	1.04621	1.04502	1.04439	1.04471	1.04494	1.04219	1.04498	1.04228	1.04195	1.04226	1.04205	1.07976	1.08939	1.08986	1.08981	1.08612	1.07942	1.08212
91	AGY2233	1	1.08004	1.07301	1.08197	1.10183	1.11043	1.06866	1.07203	1.08696	1.1138	1.06567	1.08782	1.07355	1.09867	1.20658	1.22954	1.19029	1.15274	1.11126	1.07001	1.06613	1.06428	1.06801	1.06377	1.07522	1.06493	1.06745	1.07043	1.07544	1.0669	1.0689	1.0674	1.07282	1.07148	1.06921	1.0687	1.07596	1.06744	1.06848	1.0914	1.071	1.22435	1.1665	1.14051	1.1882	1.36771	1.24575	1.19068
92	AGY2254	1	1.06387	1.07303	1.06936	1.07698	1.08549	1.09534	1.10468	1.10204	1.11868	1.1152	1.11898	1.11785	1.1446	1.14666	1.12466	1.10175	1.096	1.09268	1.08437	1.07648	1.07261	1.07346	1.06947	1.06999	1.0664	1.06867	1.06439	1.06618	1.06246	1.05905	1.06318	1.05982	1.05926	1.05993	1.05709	1.05616	1.05438	1.05551	1.04988	1.05316	1.1578	1.1401	1.13396	1.13398	1.13108	1.13084	1.1508
93	AGY2233	1	1.1092	1.11334	1.13321	1.12915	1.14669	1.13869	1.15791	1.11668	1.11969	1.11362	1.10318	1.10052	1.17742	1.31185	1.29422	1.25773	1.20373	1.11606	1.09972	1.11032	1.10301	1.10056	1.09547	1.10198	1.11184	1.10104	1.1101	1.08403	1.08017	1.08986	1.08512	1.07796	1.07799	1.08222	1.08707	1.08683	1.10013	1.09613	1.08544	1.10274	1.24152	1.22243	1.22211	1.21501	1.21663	1.20734	1.26797
94	AGY2254	1	1.05803	1.05102	1.04925	1.05498	1.05386	1.04902	1.05448	1.06095	1.05987	1.05386	1.05616	1.05998	1.06608	1.06918	1.06261	1.0611	1.06683	1.06592	1.06711	1.06394	1.06253	1.05809	1.05157	1.05268	1.05445	1.05321	1.05274	1.05361	1.05454	1.05387	1.05187	1.05669	1.05698	1.05918	1.05833	1.05346	1.05067	1.05324	1.04841	1.04771	1.19953	1.18118	1.16725	1.17117	1.15255	1.27462	1.16466
95	AGY2254	1	1.0527	1.06064	1.05785	1.06362	1.0619	1.06002	1.05327	1.05008	1.04832	1.05099	1.04791	1.05455	1.06439	1.07019	1.06274	1.06204	1.06565	1.06135	1.0618	1.05474	1.05571	1.0538	1.04794	1.05154	1.05172	1.05032	1.05072	1.04608	1.0468	1.049	1.04618	1.0452	1.04606	1.04579	1.04451	1.04461	1.04319	1.04474	1.04335	1.04722	1.12361	1.11812	1.12546	1.12392	1.11424	1.12015	1.12032
96	AGY2233	1	1.10664	1.10565	1.10534	1.11636	1.11019	1.11384	1.11532	1.1151	1.08852	1.08493	1.08429	1.0821	1.13786	1.25765	1.2624	1.24308	1.21777	1.15265	1.13612	1.09302	1.09688	1.09026	1.09237	1.09669	1.08891	1.0875	1.09311	1.08296	1.08666	1.09159	1.09817	1.0851	1.08718	1.09253	1.08725	1.08636	1.0781	1.091	1.08598	1.10865	1.23181	1.24447	1.21945	1.22148	1.24112	1.2551	1.23702
97	AGY2254	1	1.05236	1.05647	1.04886	1.05237	1.04902	1.04833	1.05549	1.05729	1.06238	1.07074	1.07641	1.07324	1.09372	1.09826	1.09244	1.08293	1.08936	1.07633	1.0761	1.07288	1.06697	1.05753	1.05669	1.05285	1.05267	1.05725	1.05459	1.05588	1.05684	1.0567	1.05978	1.06172	1.05831	1.05602	1.05304	1.05391	1.05086	1.04999	1.04843	1.04993	1.18708	1.17306	1.16807	1.16004	1.15508	1.14716	1.14459
98	AGY2254	1	1.05195	1.05441	1.04993	1.04886	1.05009	1.04836	1.04865	1.04632	1.04664	1.0458	1.04416	1.04603	1.04599	1.04935	1.05036	1.05422	1.05265	1.0545	1.05364	1.05145	1.04707	1.05172	1.04696	1.04934	1.04798	1.04714	1.04773	1.04595	1.04474	1.04589	1.0454	1.04364	1.04613	1.04295	1.04269	1.03975	1.04242	1.04208	1.04225	1.04407	1.14164	1.11121	1.11484	1.12187	1.12488	1.11636	1.11823
99	AGY2254	1	1.0783	1.0724	1.06814	1.07517	1.06486	1.07845	1.06446	1.05439	1.05	1.05321	1.04736	1.04837	1.05	1.05574	1.06253	1.06236	1.0651	1.05821	1.0612	1.06167	1.06788	1.06711	1.07201	1.06367	1.0663	1.07467	1.07072	1.0749	1.07747	1.08528	1.09221	1.08833	1.09442	1.09492	1.09388	1.09236	1.09075	1.0886	1.08119	1.08284	1.15213	1.1296	1.12739	1.10467	1.10956	1.10756	1.10344
100	AGY2254	1	1.05322	1.04674	1.04749	1.04517	1.0439	1.04317	1.04102	1.04255	1.04259	1.04279	1.04239	1.04425	1.04488	1.04953	1.04545	1.04828	1.04412	1.04548	1.04438	1.04459	1.04712	1.04569	1.04619	1.04467	1.04335	1.04577	1.04359	1.04384	1.04451	1.04223	1.04374	1.04325	1.04293	1.04399	1.04377	1.04262	1.04597	1.03975	1.0447	1.04842	1.12442	1.10922	1.10017	1.09961	1.1001	1.15819	1.17648
101	AGY2254	1	1.05421	1.04677	1.04778	1.04526	1.04448	1.0435	1.04508	1.04487	1.04509	1.04831	1.04684	1.04734	1.0535	1.05892	1.05464	1.05484	1.05785	1.05573	1.05655	1.05493	1.05259	1.04626	1.04994	1.04951	1.0483	1.04468	1.04675	1.04483	1.04446	1.04707	1.04877	1.04852	1.04535	1.04582	1.04833	1.04669	1.04711	1.04656	1.04595	1.04991	1.16693	1.15723	1.14852	1.14528	1.14667	1.14669	1.1399
102	AGY2254	1	1.04914	1.04802	1.05116	1.04408	1.04386	1.0425	1.04655	1.04117	1.04163	1.04303	1.04185	1.04548	1.04727	1.04645	1.04433	1.04736	1.04761	1.04885	1.04649	1.04564	1.04612	1.04505	1.04487	1.04544	1.04478	1.04517	1.04726	1.04584	1.04352	1.04592	1.04249	1.04469	1.04149	1.04325	1.0478	1.04496	1.04327	1.04345	1.04643	1.04426	1.12567	1.12045	1.11351	1.11789	1.12752	1.09368	1.10384
103	AGY2233	1	1.0934	1.07395	1.10981	1.08061	1.1117	1.07395	1.07701	1.0704	1.07096	1.06844	1.06826	1.06648	1.09401	1.19559	1.18782	1.20112	1.18354	1.10392	1.07617	1.0782	1.08033	1.07358	1.07876	1.0782	1.08107	1.08531	1.08408	1.08186	1.07465	1.0764	1.07489	1.07363	1.07429	1.07884	1.07481	1.07525	1.07581	1.07236	1.06989	1.09779	1.18366	1.15901	1.31669	1.42112	1.48408	1.16105	1.16225
104	AGY2254	1	1.06084	1.06054	1.05387	1.05759	1.06025	1.07393	1.07556	1.07597	1.06452	1.05495	1.05503	1.05432	1.0602	1.05665	1.05245	1.05361	1.05202	1.05482	1.0496	1.05243	1.05006	1.04777	1.04802	1.05195	1.04861	1.04438	1.04424	1.04343	1.04387	1.0429	1.04386	1.04376	1.04393	1.04619	1.04646	1.0443	1.04384	1.04342	1.04347	1.04392	1.21136	1.17542	1.23152	1.32393	1.32855	1.31483	1.20887
105	AGY2254	1	1.05066	1.05962	1.06191	1.05735	1.0629	1.05999	1.06505	1.06237	1.05558	1.05378	1.04929	1.04704	1.04773	1.05138	1.04998	1.04834	1.04681	1.04948	1.04717	1.05184	1.04725	1.04128	1.04442	1.04292	1.04407	1.04464	1.04358	1.04293	1.04241	1.0437	1.04301	1.04331	1.04317	1.04213	1.04231	1.04743	1.04572	1.04355	1.04092	1.04594	1.14068	1.10939	1.1071	1.10316	1.10348	1.09954	1.10896
106	AGY2254	1	1.05198	1.04685	1.04391	1.04743	1.0455	1.04461	1.04396	1.04246	1.0511	1.05176	1.05234	1.05134	1.0563	1.05608	1.05617	1.05589	1.06568	1.06213	1.04706	1.04683	1.04667	1.04898	1.04887	1.05309	1.05437	1.05494	1.06219	1.06176	1.06502	1.06232	1.06574	1.0607	1.0593	1.05674	1.05957	1.05551	1.05428	1.05206	1.04634	1.0476	1.20561	1.14758	1.18903	1.25906	1.27404	1.14371	1.14113
107	AGY2254	1	1.04328	1.04638	1.04275	1.03943	1.04109	1.03903	1.04024	1.04027	1.03906	1.0425	1.04038	1.04062	1.04326	1.03974	1.04396	1.03848	1.03846	1.0418	1.0411	1.0394	1.04146	1.04184	1.03977	1.04226	1.03906	1.04181	1.03885	1.03971	1.04427	1.04383	1.04409	1.04284	1.04484	1.04458	1.04424	1.04253	1.042	1.04059	1.04303	1.04671	1.1007	1.10611	1.11691	1.08182	1.08857	1.06913	1.08232
108	AGY2233	1	1.08243	1.07465	1.07448	1.06978	1.07505	1.06639	1.06731	1.08184	1.07001	1.07316	1.07968	1.06976	1.20116	1.24188	1.26684	1.24596	1.25559	1.14194	1.07999	1.0796	1.07673	1.0782	1.07591	1.07588	1.14274	1.09707	1.07631	1.07598	1.08514	1.10921	1.09223	1.08653	1.09162	1.11484	1.09014	1.10595	1.12953	1.13977	1.10506	1.17692	1.1602	1.14646	1.15681	1.15282	1.14216	1.13012	1.15062
109	AGY2254	1	1.05248	1.04933	1.04697	1.0441	1.04367	1.04306	1.04358	1.04315	1.0418	1.04237	1.04323	1.04408	1.04322	1.04465	1.04303	1.04339	1.03951	1.04235	1.04288	1.04489	1.04353	1.04351	1.04305	1.04024	1.04393	1.04461	1.04286	1.04416	1.04244	1.04245	1.04699	1.04664	1.04593	1.04639	1.0453	1.04625	1.04566	1.04397	1.045	1.04873	1.10788	1.11267	1.10482	1.10944	1.11404	1.14527	1.12307
110	AGY2233	1	1.06891	1.07126	1.06149	1.06001	1.0568	1.05944	1.06382	1.05385	1.061	1.06508	1.06309	1.05943	1.10632	1.16493	1.18522	1.16055	1.17409	1.16918	1.12867	1.09372	1.06392	1.06461	1.06279	1.06547	1.0722	1.06456	1.06429	1.06337	1.06569	1.07299	1.06912	1.0713	1.06845	1.0714	1.06692	1.09341	1.06904	1.08755	1.05973	1.11597	1.17044	1.15305	1.13276	1.13663	1.13897	1.13346	1.1345
111	AGY2254	1	1.05589	1.05522	1.04803	1.05144	1.05027	1.04809	1.0526	1.05147	1.05004	1.05303	1.05355	1.06334	1.06896	1.06826	1.06739	1.06993	1.06789	1.08059	1.07925	1.085	1.08097	1.0844	1.09513	1.10894	1.1266	1.12504	1.12316	1.12209	1.11624	1.12433	1.12633	1.1056	1.10524	1.09346	1.0867	1.07818	1.07781	1.07334	1.05075	1.06276	1.1932	1.16347	1.13434	1.13589	1.12774	1.1208	1.11241
112	AGY2254	1	1.05709	1.05163	1.04862	1.05242	1.05043	1.05044	1.04845	1.04715	1.04911	1.04823	1.0467	1.04801	1.05769	1.05624	1.05588	1.0547	1.06064	1.05768	1.05716	1.05405	1.05204	1.05103	1.05019	1.04901	1.0492	1.05042	1.05263	1.04949	1.05203	1.05476	1.05112	1.05013	1.05113	1.04816	1.04649	1.04734	1.04779	1.04926	1.05028	1.04949	1.20952	1.18366	1.17172	1.17553	1.18206	1.15258	1.15005
113	AGY2233	1	1.1028	1.094	1.09034	1.08886	1.08275	1.0814	1.0764	1.06925	1.0734	1.07501	1.06864	1.0687	1.20117	1.30337	1.29509	1.29677	1.18021	1.07366	1.06991	1.06686	1.06622	1.06909	1.06802	1.06625	1.06789	1.06326	1.06966	1.06824	1.06413	1.06863	1.06517	1.07185	1.0655	1.06322	1.06039	1.06544	1.0679	1.06943	1.06473	1.06567	1.11727	1.11307	1.11387	1.1142	1.10403	1.09613	1.09388
114	AGY2254	1	1.04525	1.04309	1.04326	1.04434	1.04355	1.04399	1.04364	1.04338	1.04276	1.04306	1.04504	1.04381	1.04147	1.04465	1.0422	1.04558	1.04694	1.04626	1.04411	1.04432	1.04322	1.04361	1.04498	1.04317	1.04254	1.04451	1.04173	1.04034	1.03915	1.04189	1.03978	1.04211	1.04108	1.04059	1.04163	1.03773	1.04112	1.03939	1.04154	1.04182	1.16957	1.12576	1.11908	1.11995	1.13526	1.1356	1.15786
115	AGY2254	1	1.06232	1.05648	1.05241	1.05084	1.05426	1.05305	1.06088	1.06957	1.07367	1.07	1.0668	1.0624	1.06582	1.078	1.0691	1.06952	1.07232	1.06709	1.0616	1.06615	1.05835	1.0621	1.0617	1.06268	1.06496	1.0721	1.07524	1.074	1.07479	1.07373	1.07687	1.08074	1.07678	1.06944	1.06835	1.07019	1.06714	1.06627	1.06246	1.07326	1.19522	1.15932	1.1676	1.16865	1.15284	1.14029	1.25217
116	AGY2233	1	1.09319	1.0901	1.09494	1.09177	1.08475	1.0833	1.13806	1.11548	1.17964	1.08389	1.08345	1.08381	1.21559	1.35568	1.33815	1.28686	1.27694	1.20839	1.17251	1.14806	1.09886	1.08288	1.08178	1.07979	1.0758	1.07575	1.07454	1.07448	1.0789	1.07707	1.07657	1.07442	1.07981	1.07428	1.06894	1.06714	1.06698	1.06786	1.06815	1.06918	1.2518	1.18554	1.16771	1.16468	1.16543	1.16091	1.32459
117	AGY2233	1	1.1159	1.07095	1.0744	1.09812	1.09435	1.07141	1.06747	1.07982	1.07045	1.07091	1.06975	1.06951	1.11687	1.2202	1.27033	1.28484	1.25393	1.24096	1.15097	1.12872	1.07526	1.07491	1.07613	1.07137	1.07079	1.0698	1.06998	1.06988	1.06932	1.07901	1.07116	1.06701	1.0637	1.07513	1.10982	1.08555	1.07185	1.06914	1.10771	1.07904	1.20862	1.16264	1.15894	1.15365	1.19899	1.15567	1.15933
118	AGY2233	1	1.08139	1.07381	1.07278	1.07555	1.07535	1.07797	1.07151	1.07123	1.06829	1.06963	1.06738	1.06776	1.2119	1.25949	1.24783	1.1829	1.1348	1.07636	1.11665	1.0759	1.07795	1.08054	1.07737	1.12155	1.07744	1.08728	1.13199	1.12323	1.09266	1.06932	1.0688	1.07473	1.07865	1.08412	1.08382	1.09792	1.08464	1.08673	1.09358	1.09083	1.20531	1.20636	1.1848	1.19314	1.17945	1.16394	1.16189
119	AGY2254	1	1.05324	1.0479	1.04534	1.04417	1.04363	1.0432	1.04219	1.04258	1.04074	1.04266	1.04354	1.04356	1.04374	1.04335	1.04183	1.04095	1.04231	1.04172	1.04173	1.04121	1.04153	1.04102	1.04225	1.04113	1.03916	1.03894	1.04157	1.04281	1.04096	1.04069	1.04182	1.03892	1.0409	1.04047	1.04056	1.03635	1.04163	1.03877	1.0417	1.04217	1.15346	1.13471	1.16148	1.12468	1.12424	1.1176	1.11661
120	AGY2254	1	1.04579	1.04483	1.04322	1.04349	1.0425	1.04117	1.04296	1.04525	1.04204	1.04252	1.04379	1.04363	1.04807	1.04648	1.04541	1.046	1.04905	1.04976	1.04958	1.05457	1.05053	1.04807	1.04907	1.04857	1.05053	1.0507	1.04951	1.04884	1.04678	1.04811	1.04787	1.04946	1.05023	1.04758	1.04955	1.04384	1.04651	1.04703	1.0473	1.04867	1.1608	1.1403	1.12892	1.13122	1.13362	1.12483	1.14094
121	AGY2254	1	1.06177	1.05711	1.05756	1.05649	1.05887	1.05226	1.04991	1.04721	1.04633	1.04529	1.04389	1.04552	1.04947	1.05242	1.05348	1.05209	1.05738	1.05557	1.05467	1.05105	1.0571	1.0526	1.05338	1.05331	1.05197	1.05132	1.04392	1.04755	1.0459	1.04424	1.04543	1.04835	1.04436	1.04396	1.0424	1.04165	1.0473	1.04655	1.04393	1.04754	1.15833	1.14392	1.13089	1.14056	1.13496	1.13557	1.14423
122	AGY2254	1	1.05002	1.04637	1.04608	1.04574	1.04879	1.05334	1.04859	1.05311	1.05061	1.05148	1.0488	1.05494	1.07057	1.07733	1.06771	1.06737	1.07091	1.07439	1.07358	1.07544	1.07479	1.06283	1.06443	1.06228	1.06515	1.06694	1.06294	1.06337	1.05708	1.06064	1.0598	1.05489	1.0598	1.05593	1.05311	1.04939	1.05201	1.0522	1.05156	1.05219	1.10948	1.09695	1.08676	1.08879	1.08159	1.09576	1.09862
123	AGY2254	1	1.05557	1.05408	1.05195	1.05337	1.05982	1.05376	1.05306	1.05293	1.04831	1.04693	1.04895	1.04796	1.05655	1.05568	1.05015	1.06299	1.0581	1.0558	1.0542	1.0507	1.04979	1.04546	1.0479	1.04725	1.0469	1.04812	1.04407	1.04695	1.0453	1.04689	1.045	1.04489	1.04662	1.04631	1.04529	1.04504	1.04484	1.04206	1.04332	1.04359	1.19473	1.17775	1.19341	1.13949	1.15264	1.14247	1.15178
124	AGY2233	1	1.0842	1.07709	1.08409	1.10103	1.10517	1.08314	1.06568	1.07919	1.0917	1.06771	1.06765	1.07059	1.20395	1.24169	1.28478	1.25464	1.22236	1.09194	1.07347	1.07116	1.07859	1.07632	1.07725	1.07592	1.07512	1.07605	1.07599	1.09601	1.16488	1.07521	1.14907	1.08061	1.08591	1.10109	1.10733	1.07863	1.0914	1.1	1.07993	1.07876	1.16069	1.1635	1.16996	1.20826	1.30093	1.32336	1.20052
125	AGY2233	1	1.09453	1.06979	1.07084	1.06954	1.07289	1.07258	1.07522	1.07345	1.07142	1.08428	1.08372	1.07912	1.21997	1.31207	1.32646	1.33343	1.35134	1.22529	1.24986	1.2313	1.07644	1.07156	1.08642	1.08034	1.15665	1.07383	1.06924	1.08002	1.14541	1.07684	1.07081	1.07288	1.06546	1.07113	1.07233	1.07145	1.07546	1.07407	1.07052	1.08604	1.21827	1.15878	1.17572	1.17372	1.17593	1.17099	1.15882
126	AGY2254	1	1.0484	1.04447	1.04472	1.04218	1.04082	1.04403	1.04186	1.04438	1.04011	1.04268	1.04443	1.04113	1.04717	1.04501	1.0469	1.04355	1.04521	1.04361	1.04183	1.04167	1.04413	1.04206	1.04199	1.04171	1.04129	1.04133	1.03968	1.04157	1.0407	1.04171	1.04137	1.03872	1.04023	1.0403	1.04051	1.03931	1.04185	1.04038	1.0423	1.04037	1.11932	1.11961	1.13126	1.1256	1.13502	1.12001	1.12004
127	AGY2254	1	1.05589	1.05142	1.04497	1.04469	1.04295	1.044	1.04418	1.04392	1.04571	1.04701	1.04888	1.04733	1.05439	1.05864	1.05655	1.05866	1.0594	1.05749	1.0566	1.05786	1.05721	1.05719	1.05434	1.05585	1.0553	1.05748	1.05909	1.06361	1.06024	1.06316	1.05691	1.0623	1.05994	1.05791	1.05666	1.05969	1.05996	1.05844	1.05878	1.05551	1.17273	1.14787	1.13732	1.10773	1.11876	1.10989	1.10596
128	AGY2254	1	1.04863	1.05029	1.05243	1.05827	1.07467	1.09694	1.10317	1.13241	1.13753	1.14439	1.14504	1.12386	1.12947	1.10927	1.0906	1.08079	1.08154	1.07744	1.08119	1.08238	1.07233	1.07048	1.07151	1.07235	1.07432	1.07189	1.06628	1.06826	1.06875	1.06906	1.05925	1.06353	1.05922	1.05867	1.05983	1.05976	1.057	1.05821	1.05334	1.05701	1.18934	1.15361	1.14605	1.14222	1.13196	1.13087	1.1748
129	AGY2254	1	1.07054	1.06741	1.05494	1.05492	1.0519	1.05362	1.0504	1.04686	1.04644	1.04718	1.04604	1.04671	1.05101	1.05062	1.04841	1.04901	1.04665	1.04736	1.04434	1.04525	1.04662	1.04365	1.04515	1.04601	1.04361	1.04198	1.04082	1.04314	1.04203	1.042	1.04192	1.04307	1.04191	1.04414	1.04489	1.05074	1.04605	1.05168	1.05127	1.05657	1.14478	1.13726	1.1174	1.11726	1.10225	1.09663	1.1065
130	AGY2254	1	1.05964	1.05535	1.05484	1.04841	1.04318	1.04542	1.04652	1.04283	1.04361	1.04616	1.04353	1.04441	1.05571	1.05396	1.05557	1.05396	1.05274	1.0534	1.0499	1.04959	1.04757	1.04858	1.04839	1.04879	1.05264	1.04785	1.04816	1.04724	1.04529	1.04372	1.04201	1.04111	1.04459	1.04227	1.04149	1.03791	1.04263	1.04123	1.04313	1.04232	1.12191	1.10692	1.10191	1.09527	1.09287	1.13385	1.08904
131	AGY2254	1	1.04956	1.04837	1.04513	1.04854	1.04833	1.04914	1.04736	1.04778	1.05066	1.05218	1.05565	1.05428	1.06187	1.06497	1.07427	1.07795	1.08408	1.08528	1.08678	1.07361	1.06847	1.0667	1.06384	1.06287	1.05723	1.0569	1.06268	1.06324	1.06882	1.06802	1.06841	1.06351	1.06263	1.05976	1.06178	1.0561	1.05344	1.05671	1.05416	1.0521	1.14749	1.12981	1.12124	1.1172	1.11564	1.11615	1.12446
132	AGY2254	1	1.05249	1.04949	1.04834	1.0447	1.04454	1.04752	1.04581	1.04639	1.05092	1.05588	1.05324	1.05245	1.07048	1.0731	1.07339	1.07202	1.0681	1.06926	1.06259	1.06205	1.06132	1.05785	1.05359	1.05475	1.05641	1.05482	1.05392	1.05922	1.05553	1.05324	1.04937	1.04993	1.05139	1.04849	1.04681	1.04712	1.04796	1.0461	1.04796	1.04539	1.15502	1.14336	1.13769	1.13557	1.13467	1.12056	1.13214
133	AGY2254	1	1.06536	1.06513	1.06101	1.0641	1.06349	1.06835	1.07275	1.06935	1.06662	1.06487	1.06416	1.05778	1.07106	1.06932	1.06613	1.0707	1.06268	1.0596	1.05656	1.05394	1.05381	1.05566	1.05105	1.05325	1.05476	1.05152	1.04821	1.04996	1.04847	1.05038	1.04716	1.04846	1.04733	1.0465	1.04475	1.04667	1.04703	1.0476	1.04621	1.04545	1.20808	1.18033	1.16155	1.16814	1.19166	1.33978	1.2366
134	AGY2254	1	1.0601	1.07357	1.07593	1.08312	1.09403	1.10292	1.08748	1.11107	1.09587	1.11735	1.12606	1.12517	1.15566	1.15617	1.15019	1.12641	1.13147	1.12119	1.11358	1.11665	1.11749	1.11107	1.1064	1.09869	1.09492	1.08417	1.08393	1.0854	1.08107	1.08046	1.07776	1.07474	1.07129	1.07024	1.06702	1.0612	1.06252	1.06421	1.06234	1.05897	1.12648	1.12863	1.11412	1.10503	1.11096	1.12535	1.16854
135	AGY2233	1	1.07402	1.07818	1.07479	1.07142	1.07333	1.07466	1.07029	1.07093	1.06917	1.09592	1.07325	1.06714	1.14593	1.22075	1.20257	1.18619	1.1607	1.09948	1.07996	1.07874	1.08061	1.08065	1.0815	1.07937	1.07986	1.08224	1.08552	1.0852	1.08491	1.09277	1.10079	1.09129	1.09818	1.16942	1.11667	1.08844	1.088	1.08811	1.09732	1.0873	1.19542	1.16723	1.16156	1.16314	1.1513	1.15191	1.15541
136	AGY2254	1	1.07257	1.07192	1.05627	1.05627	1.04918	1.04904	1.04709	1.04798	1.05438	1.04564	1.04514	1.05052	1.0522	1.05186	1.05151	1.05021	1.05178	1.04524	1.04593	1.04285	1.04512	1.04138	1.04162	1.04191	1.04506	1.04189	1.04196	1.0422	1.04323	1.04544	1.04114	1.04087	1.04208	1.04305	1.04299	1.04151	1.04024	1.04034	1.04508	1.04152	1.20269	1.10871	1.09216	1.08664	1.13113	1.11655	1.07171
137	AGY2254	1	1.04882	1.05136	1.04504	1.046	1.04667	1.04492	1.05009	1.04898	1.05108	1.05708	1.05759	1.05593	1.07044	1.06827	1.07634	1.07626	1.0864	1.08823	1.08718	1.07756	1.09461	1.07772	1.08131	1.08209	1.08419	1.08657	1.0893	1.08387	1.08898	1.08575	1.08514	1.08398	1.08051	1.07724	1.07341	1.07047	1.06911	1.06657	1.0612	1.06027	1.13374	1.11846	1.12129	1.1121	1.1159	1.11285	1.1081
138	AGY2233	1	1.08721	1.09037	1.09296	1.076	1.07751	1.09109	1.13825	1.09041	1.11994	1.12279	1.09524	1.11803	1.17877	1.25211	1.23869	1.19893	1.16501	1.07028	1.07596	1.08372	1.07585	1.07677	1.09972	1.07519	1.0768	1.08037	1.08182	1.0805	1.13038	1.08821	1.16277	1.09497	1.09621	1.09049	1.08349	1.08287	1.08586	1.08646	1.08181	1.07915	1.19456	1.18435	1.16313	1.16068	1.16391	1.14504	1.14772
139	AGY2233	1	1.09823	1.09012	1.08026	1.08108	1.10179	1.09471	1.0677	1.06289	1.06312	1.0651	1.06305	1.06547	1.17227	1.24322	1.25322	1.25667	1.271	1.19938	1.11379	1.11853	1.08705	1.0847	1.0848	1.09138	1.10348	1.09992	1.09018	1.11364	1.13375	1.15576	1.17435	1.13306	1.08483	1.10677	1.08869	1.13117	1.12232	1.12884	1.09191	1.09112	1.24693	1.22563	1.20545	1.18777	1.17863	1.18116	1.18401
140	AGY2233	1	1.08764	1.07947	1.0751	1.09908	1.09236	1.0753	1.08465	1.07715	1.08883	1.10222	1.07677	1.07491	1.24028	1.27591	1.34034	1.31839	1.31637	1.18664	1.20489	1.11275	1.15078	1.09533	1.11815	1.1679	1.10349	1.10249	1.09434	1.09375	1.08881	1.09267	1.09196	1.09266	1.08829	1.09193	1.0843	1.08151	1.08953	1.0894	1.08651	1.09343	1.27277	1.26611	1.16583	1.19859	1.22967	1.19146	1.2057
141	AGY2233	1	1.06484	1.06963	1.06336	1.05711	1.06097	1.07341	1.09343	1.05977	1.06156	1.06139	1.06105	1.05648	1.12585	1.20828	1.19612	1.20881	1.09449	1.0682	1.08811	1.08319	1.07348	1.06811	1.06564	1.06785	1.07017	1.0694	1.06975	1.07093	1.07133	1.06468	1.06424	1.08464	1.06946	1.11253	1.10726	1.06721	1.1286	1.06625	1.06493	1.06804	1.15866	1.16162	1.14434	1.1374	1.13606	1.15795	1.20703
142	AGY2233	1	1.08227	1.08042	1.07775	1.07425	1.06966	1.06936	1.06948	1.07588	1.06731	1.08115	1.12433	1.09703	1.15371	1.16596	1.19611	1.17698	1.17521	1.1381	1.06616	1.06981	1.06898	1.06199	1.06511	1.07296	1.06087	1.06438	1.05864	1.05702	1.0655	1.05956	1.06626	1.06249	1.05784	1.0642	1.06345	1.06421	1.062	1.05616	1.06185	1.0602	1.12073	1.1123	1.10863	1.10041	1.09432	1.08786	1.09393
143	AGY2254	1	1.06017	1.06386	1.05601	1.05374	1.05683	1.07504	1.09072	1.09826	1.10815	1.12176	1.11693	1.1106	1.13083	1.13021	1.1057	1.0869	1.08958	1.08755	1.08667	1.07498	1.07127	1.06663	1.06259	1.0651	1.06378	1.05931	1.05737	1.05705	1.05795	1.05727	1.05773	1.05449	1.05179	1.05328	1.05244	1.05027	1.04991	1.05223	1.05365	1.05157	1.12157	1.12372	1.1228	1.11719	1.1192	1.17449	1.2326
144	AGY2233	1	1.08276	1.13916	1.08978	1.10313	1.08569	1.06722	1.07328	1.06467	1.07778	1.06607	1.0688	1.07449	1.28458	1.30321	1.33682	1.31425	1.24749	1.16797	1.11171	1.1396	1.1054	1.09576	1.07042	1.16369	1.19004	1.07029	1.0756	1.0868	1.07737	1.1001	1.08384	1.07205	1.07448	1.07492	1.0739	1.07163	1.07513	1.0753	1.07472	1.07734	1.17676	1.22371	1.21455	1.2482	1.23728	1.16274	1.16823
145	AGY2233	1	1.09444	1.13878	1.15356	1.07465	1.08473	1.06679	1.07945	1.07605	1.07239	1.07078	1.07023	1.06899	1.21081	1.29088	1.32189	1.28047	1.24295	1.09818	1.08708	1.0835	1.07944	1.08652	1.10165	1.09356	1.08158	1.08892	1.09018	1.08258	1.17807	1.11705	1.14576	1.15121	1.27229	1.09262	1.12526	1.23822	1.23312	1.24659	1.20734	1.26331	1.16212	1.16859	1.1805	1.27306	1.3756	1.16679	1.19164
146	AGY2233	1	1.07244	1.07815	1.06753	1.07535	1.09718	1.06792	1.07863	1.07775	1.06549	1.06618	1.06875	1.06497	1.25009	1.34449	1.20448	1.2305	1.09093	1.07106	1.06844	1.06788	1.06981	1.06706	1.06417	1.06788	1.06887	1.06598	1.06464	1.06813	1.07004	1.07129	1.07013	1.11199	1.0727	1.06788	1.07347	1.08601	1.07126	1.0714	1.0693	1.08674	1.19316	1.18362	1.16047	1.1523	1.19185	1.19477	1.18268
147	AGY2233	1	1.12997	1.0669	1.06525	1.06674	1.06697	1.07516	1.06521	1.12457	1.12089	1.13969	1.21343	1.14983	1.29805	1.37887	1.34364	1.26057	1.17911	1.07263	1.07751	1.08174	1.07572	1.0891	1.08483	1.11506	1.07906	1.07215	1.08707	1.08269	1.10446	1.20979	1.16008	1.12214	1.11028	1.08781	1.0898	1.09191	1.09217	1.08877	1.08082	1.10457	1.37008	1.1976	1.16297	1.1603	1.16331	1.13674	1.13937
148	AGY2254	2	1.04445	1.04135	1.04035	1.0403	1.04732	1.04617	1.04401	1.04307	1.03987	1.04195	1.03892	1.03991	1.0387	1.04345	1.04215	1.04249	1.04573	1.0437	1.04425	1.04444	1.04388	1.04456	1.04248	1.04269	1.04473	1.03795	1.03977	1.03901	1.03729	1.04003	1.03886	1.04023	1.03964	1.038	1.04006	1.04048	1.03734	1.03842	1.04024	1.04158	1.09865	1.0872	1.09844	1.10221	1.09597	1.09967	1.09987
149	AGY2254	2	1.04587	1.05275	1.05304	1.04882	1.04244	1.04656	1.04322	1.04568	1.04471	1.04004	1.03972	1.03829	1.04096	1.05832	1.05456	1.05692	1.06071	1.05375	1.04909	1.04641	1.05013	1.04483	1.04727	1.04765	1.04306	1.04208	1.04177	1.0425	1.04241	1.0396	1.04324	1.044	1.04446	1.04097	1.04095	1.04183	1.03977	1.04093	1.0396	1.04154	1.13953	1.11236	1.11332	1.11612	1.11103	1.10657	1.10421
150	AGY2233	2	1.06333	1.06375	1.05962	1.06683	1.06067	1.06496	1.06008	1.06496	1.06192	1.06193	1.06595	1.06206	1.0611	1.13337	1.12168	1.12842	1.10083	1.11115	1.07108	1.06665	1.06584	1.07359	1.11323	1.0959	1.06252	1.05951	1.06803	1.03966	1.03989	1.04034	1.04015	1.03961	1.04637	1.04563	1.06765	1.06839	1.07974	1.06528	1.06696	1.07096	1.14782	1.14142	1.12806	1.13916	1.13796	1.14595	1.13597
151	AGY2254	2	1.04564	1.04167	1.04255	1.04149	1.03897	1.04136	1.03907	1.0401	1.03903	1.0401	1.03815	1.04156	1.04296	1.06051	1.0624	1.06369	1.06309	1.07266	1.08416	1.09084	1.07059	1.06273	1.05767	1.05619	1.0501	1.05296	1.05021	1.0523	1.0465	1.04763	1.045	1.04722	1.04655	1.04873	1.04782	1.04612	1.0464	1.04504	1.04714	1.04752	1.0845	1.07999	1.07785	1.07465	1.06932	1.06844	1.07777
152	AGY2254	2	1.04842	1.043	1.04154	1.04113	1.04074	1.04129	1.04248	1.04125	1.03999	1.04364	1.03893	1.03853	1.04091	1.04809	1.05311	1.05575	1.0541	1.05292	1.05011	1.04843	1.04723	1.04693	1.04593	1.04748	1.04547	1.04451	1.04585	1.04356	1.04313	1.04369	1.04417	1.0433	1.04141	1.04262	1.04191	1.04075	1.04266	1.03951	1.04071	1.03972	1.12962	1.11108	1.10546	1.09194	1.09715	1.09507	1.09986
153	AGY2233	2	1.09375	1.08382	1.08858	1.08589	1.08158	1.08194	1.08183	1.07934	1.08358	1.07978	1.07943	1.07352	1.07891	1.17112	1.26137	1.21854	1.22083	1.20266	1.14651	1.08775	1.08293	1.08794	1.08151	1.08224	1.08114	1.08332	1.07934	1.07394	1.07509	1.07306	1.06985	1.07143	1.07175	1.07652	1.07715	1.08985	1.07741	1.08463	1.08692	1.19412	1.23678	1.19265	1.178	1.17101	1.18744	1.17849	1.19672
154	AGY2233	2	1.06933	1.06673	1.07109	1.06933	1.07307	1.07314	1.0712	1.07411	1.07346	1.07023	1.071	1.07438	1.07432	1.22503	1.24512	1.16598	1.15484	1.14145	1.0968	1.09437	1.09116	1.09454	1.09321	1.10529	1.09715	1.09382	1.09602	1.09241	1.10371	1.10004	1.0822	1.1218	1.08709	1.08369	1.09052	1.0969	1.10035	1.10718	1.11079	1.09823	1.19451	1.18367	1.18163	1.17262	1.1777	1.1655	1.1638
155	AGY2254	2	1.05041	1.04868	1.05614	1.05905	1.06154	1.06016	1.05918	1.06516	1.06793	1.05966	1.05794	1.05883	1.05332	1.0618	1.06141	1.06791	1.06729	1.06206	1.06454	1.05263	1.05174	1.04729	1.04942	1.04482	1.0501	1.04603	1.0459	1.05021	1.0456	1.05103	1.04599	1.04209	1.04463	1.04766	1.0482	1.04684	1.04648	1.04579	1.04498	1.04509	1.13076	1.10573	1.10563	1.09133	1.10523	1.09853	1.11973
156	AGY2254	2	1.04471	1.04314	1.04552	1.04376	1.04909	1.04146	1.04982	1.04884	1.06292	1.07082	1.05541	1.07465	1.08109	1.08511	1.07019	1.05859	1.07115	1.07286	1.06449	1.07225	1.06773	1.05456	1.05939	1.05308	1.05712	1.05222	1.05011	1.05126	1.05454	1.05645	1.05284	1.05473	1.0562	1.05488	1.05316	1.04986	1.05142	1.05425	1.05413	1.05315	1.15682	1.1255	1.12911	1.11456	1.11334	1.10379	1.11283
157	AGY2254	2	1.0425	1.04059	1.03946	1.03874	1.03783	1.03894	1.03724	1.03573	1.03928	1.03975	1.03775	1.03681	1.0381	1.03948	1.03939	1.03779	1.03849	1.03902	1.03855	1.03819	1.03706	1.03839	1.03729	1.03816	1.03782	1.03688	1.03435	1.04004	1.04227	1.03886	1.03642	1.03696	1.03765	1.03973	1.0395	1.03506	1.03726	1.03782	1.03722	1.03785	1.1	1.08954	1.09362	1.08564	1.07473	1.08465	1.09485
158	AGY2254	2	1.04639	1.04641	1.04547	1.04526	1.04544	1.05085	1.05082	1.05485	1.05393	1.04961	1.05321	1.04675	1.05166	1.06241	1.05762	1.05974	1.05749	1.06341	1.05943	1.05893	1.05636	1.05386	1.05412	1.05017	1.04875	1.04465	1.04694	1.04847	1.04911	1.04907	1.04756	1.04004	1.04077	1.04141	1.04058	1.0387	1.04028	1.04051	1.03671	1.03885	1.11755	1.10792	1.08229	1.0824	1.07874	1.08364	1.08047
159	AGY2254	2	1.04303	1.04006	1.038	1.03614	1.03765	1.03779	1.03599	1.03809	1.03774	1.0374	1.0371	1.04104	1.04071	1.04213	1.04349	1.04886	1.04713	1.04674	1.0485	1.04876	1.04861	1.04489	1.04539	1.04695	1.04597	1.04543	1.04485	1.04706	1.04988	1.04883	1.05053	1.05312	1.05029	1.04869	1.05006	1.04847	1.04723	1.04515	1.04756	1.04931	1.11518	1.09014	1.07972	1.07936	1.08234	1.08451	1.09126
160	AGY2254	2	1.06352	1.07053	1.09609	1.09652	1.10665	1.10935	1.07279	1.08914	1.0784	1.08332	1.07744	1.0652	1.06711	1.09214	1.08144	1.07244	1.05483	1.0585	1.05031	1.06895	1.05357	1.04543	1.06241	1.05224	1.05516	1.05402	1.05575	1.04875	1.05223	1.04768	1.05218	1.04788	1.04924	1.04853	1.0458	1.042	1.04353	1.04279	1.04218	1.03977	1.10616	1.10663	1.09469	1.09426	1.10206	1.09381	1.08954
161	AGY2233	2	1.07414	1.07799	1.07359	1.07203	1.07145	1.07162	1.06985	1.07366	1.07426	1.07057	1.07197	1.07467	1.07673	1.24411	1.25285	1.17828	1.15835	1.16367	1.09271	1.08465	1.08391	1.0803	1.13473	1.07952	1.08334	1.07904	1.09285	1.0836	1.08963	1.08627	1.08693	1.09291	1.08527	1.0901	1.0875	1.09344	1.08752	1.08698	1.08831	1.09555	1.18332	1.1776	1.17403	1.17064	1.17266	1.17976	1.15002
162	AGY2254	2	1.05922	1.05543	1.0525	1.05129	1.05134	1.04606	1.04945	1.04827	1.04565	1.04618	1.04444	1.04375	1.04401	1.05053	1.04708	1.04418	1.04314	1.03753	1.03981	1.03899	1.04047	1.03804	1.03707	1.03826	1.03519	1.04298	1.03712	1.03824	1.04064	1.03553	1.03612	1.03625	1.0437	1.03757	1.03909	1.03604	1.03672	1.03768	1.03779	1.03563	1.11937	1.23206	1.12715	1.19752	1.11102	1.11852	1.17804
163	AGY2254	2	1.07734	1.05916	1.05332	1.0772	1.0885	1.09595	1.0829	1.0842	1.08068	1.08285	1.07018	1.07862	1.07632	1.10362	1.09242	1.07713	1.07291	1.06888	1.06138	1.06118	1.05534	1.05958	1.05072	1.05041	1.04982	1.04922	1.04878	1.0475	1.04919	1.0458	1.04491	1.04233	1.04231	1.04156	1.04113	1.04092	1.04375	1.04078	1.04034	1.03837	1.11316	1.11517	1.12405	1.09937	1.11806	1.1218	1.11562
164	AGY2254	2	1.056	1.05167	1.06287	1.05749	1.04809	1.05732	1.05856	1.05372	1.0551	1.05327	1.04383	1.04165	1.04435	1.04791	1.04881	1.05336	1.05522	1.05582	1.04834	1.04863	1.05267	1.04973	1.05186	1.04907	1.04768	1.05357	1.05332	1.05295	1.0545	1.05624	1.05945	1.05899	1.05364	1.0562	1.05449	1.05746	1.0606	1.05542	1.059	1.06046	1.11039	1.09743	1.07897	1.08222	1.17332	1.09948	1.08154
165	AGY2254	2	1.10966	1.07504	1.07841	1.07904	1.08066	1.08359	1.08657	1.08652	1.07775	1.08191	1.07516	1.07033	1.07044	1.08033	1.08122	1.07225	1.07625	1.0672	1.07327	1.06112	1.04576	1.06681	1.05515	1.05807	1.07215	1.06583	1.05943	1.0651	1.05022	1.07176	1.06079	1.06374	1.06524	1.06371	1.06552	1.05802	1.07088	1.06437	1.07002	1.06344	1.12651	1.11961	1.12141	1.12063	1.12893	1.10852	1.10004
166	AGY2254	2	1.0601	1.04852	1.06639	1.05579	1.05199	1.04929	1.04914	1.04694	1.0466	1.04513	1.04233	1.04528	1.05039	1.0557	1.05697	1.05471	1.04918	1.04932	1.04938	1.04913	1.04888	1.04789	1.04623	1.04947	1.04772	1.04245	1.05014	1.04958	1.05277	1.04922	1.05297	1.05203	1.04824	1.05158	1.05836	1.05513	1.04929	1.04717	1.05123	1.04902	1.11562	1.10116	1.0947	1.10489	1.10415	1.08962	1.07634
167	AGY2254	2	1.06507	1.06529	1.06904	1.07107	1.08856	1.08889	1.08221	1.07648	1.05967	1.06209	1.05826	1.05866	1.05898	1.07885	1.07407	1.07062	1.06739	1.06694	1.05848	1.06141	1.05767	1.0482	1.0572	1.05666	1.05405	1.05424	1.05451	1.05637	1.05633	1.05698	1.05985	1.06128	1.05691	1.05806	1.05492	1.05507	1.05368	1.05595	1.05578	1.05884	1.14842	1.12683	1.12185	1.11979	1.19784	1.20217	1.10952
168	AGY2233	2	1.08029	1.08555	1.08077	1.07189	1.07456	1.07052	1.07481	1.07586	1.07532	1.076	1.07593	1.07771	1.07373	1.22576	1.25361	1.16816	1.16425	1.21416	1.10898	1.1061	1.09121	1.08511	1.08085	1.07906	1.07701	1.07758	1.07183	1.07842	1.07312	1.07065	1.0691	1.06655	1.07536	1.07684	1.08232	1.08724	1.079	1.08502	1.09977	1.07699	1.17971	1.19744	1.17755	1.1748	1.1748	1.16122	1.1626
169	AGY2254	2	1.04291	1.04659	1.04618	1.05512	1.05751	1.07002	1.07271	1.07448	1.06904	1.06877	1.06211	1.0569	1.05143	1.0601	1.05235	1.05069	1.04806	1.04401	1.04434	1.04329	1.04471	1.04289	1.04429	1.04167	1.04167	1.0417	1.03995	1.04082	1.03981	1.03896	1.04015	1.03893	1.03912	1.03918	1.03815	1.03824	1.03694	1.03654	1.04217	1.03862	1.11569	1.11565	1.10642	1.12659	1.11089	1.1041	1.1005
170	AGY2233	2	1.08574	1.08635	1.06908	1.07111	1.07329	1.06491	1.07059	1.07043	1.07362	1.07617	1.09022	1.0795	1.08331	1.13431	1.15714	1.1889	1.14986	1.13603	1.11122	1.13458	1.11786	1.11077	1.11781	1.12161	1.10975	1.10691	1.11709	1.11755	1.11877	1.12039	1.12429	1.12642	1.12633	1.11913	1.14963	1.13475	1.14121	1.13314	1.1603	1.12812	1.21916	1.20244	1.16543	1.18269	1.17397	1.17037	1.17398
171	AGY2254	2	1.07022	1.06001	1.07968	1.0842	1.08172	1.07266	1.07477	1.07732	1.08263	1.08205	1.0794	1.07457	1.07278	1.08446	1.07325	1.06311	1.05915	1.05184	1.05017	1.0455	1.05106	1.04657	1.04725	1.04414	1.04024	1.04071	1.04135	1.04309	1.04188	1.04258	1.04032	1.04004	1.04093	1.04133	1.04185	1.04046	1.0405	1.03866	1.04158	1.03928	1.09595	1.08892	1.10424	1.2011	1.22816	1.23225	1.22177
172	AGY2254	2	1.03693	1.03567	1.03578	1.03574	1.03833	1.04435	1.04514	1.04814	1.04926	1.052	1.05562	1.0539	1.0575	1.07755	1.07481	1.07255	1.06917	1.07128	1.06582	1.05807	1.05693	1.05231	1.04804	1.04748	1.04578	1.04515	1.04393	1.04053	1.04177	1.04035	1.03939	1.03944	1.04039	1.03751	1.03712	1.03807	1.03958	1.03752	1.03644	1.03578	1.09662	1.08426	1.07643	1.0863	1.10231	1.0992	1.08045
173	AGY2254	2	1.05804	1.05398	1.05056	1.05007	1.05205	1.06138	1.05831	1.04874	1.04362	1.05192	1.0558	1.057	1.05645	1.06693	1.06773	1.06054	1.06316	1.06171	1.05863	1.06353	1.05517	1.05702	1.05754	1.05955	1.05991	1.06317	1.06196	1.0669	1.07186	1.06671	1.06403	1.06025	1.06334	1.05975	1.0599	1.06121	1.06371	1.05938	1.05748	1.06123	1.1372	1.15195	1.14047	1.12658	1.1442	1.11443	1.12458
174	AGY2254	2	1.04617	1.04349	1.04497	1.04675	1.04496	1.04474	1.04662	1.04644	1.04577	1.04551	1.04244	1.04515	1.04454	1.05868	1.05674	1.06651	1.0635	1.06648	1.07081	1.06481	1.06005	1.05898	1.0585	1.05565	1.05468	1.05322	1.06337	1.05523	1.04761	1.04717	1.05124	1.05256	1.05527	1.05766	1.06063	1.06083	1.0612	1.06001	1.06051	1.06105	1.10223	1.1007	1.11273	1.09301	1.09713	1.10883	1.0961
175	AGY2254	2	1.0418	1.04278	1.03807	1.04082	1.04053	1.04013	1.03938	1.03781	1.04008	1.03996	1.03852	1.04043	1.04136	1.05536	1.05661	1.05553	1.0574	1.05225	1.0431	1.04717	1.04873	1.04858	1.04278	1.0412	1.03897	1.03888	1.04061	1.04031	1.04303	1.04351	1.04128	1.04474	1.04611	1.04019	1.03741	1.03986	1.04572	1.04457	1.04493	1.04291	1.06578	1.06568	1.08108	1.06765	1.06745	1.06485	1.06195
176	AGY2254	2	1.04604	1.04622	1.04569	1.04833	1.05008	1.05243	1.05233	1.05648	1.06111	1.05876	1.06269	1.06526	1.06244	1.07481	1.07124	1.07049	1.06521	1.06258	1.05804	1.05892	1.05864	1.05369	1.05078	1.05323	1.05026	1.04761	1.04532	1.04894	1.0423	1.04303	1.03947	1.03994	1.04112	1.04166	1.04204	1.03866	1.03797	1.03938	1.03598	1.03766	1.08698	1.06415	1.06394	1.07544	1.07276	1.07102	1.08887
177	AGY2254	2	1.06132	1.04773	1.05424	1.05212	1.04938	1.04899	1.04656	1.04705	1.04687	1.04534	1.04201	1.04464	1.0465	1.05361	1.05374	1.05475	1.05305	1.05469	1.04948	1.04788	1.04526	1.04462	1.04206	1.04315	1.04543	1.04292	1.04678	1.04408	1.04373	1.04023	1.04207	1.0395	1.04036	1.03914	1.03911	1.03713	1.03624	1.03822	1.03693	1.03682	1.12822	1.16891	1.11555	1.10005	1.11881	1.11765	1.1079
178	AGY2254	2	1.07098	1.06995	1.05083	1.05418	1.0558	1.05571	1.05561	1.04633	1.04996	1.04905	1.05262	1.04761	1.04934	1.07173	1.06569	1.06957	1.07018	1.06861	1.05382	1.05986	1.05412	1.05651	1.05614	1.05274	1.05857	1.05344	1.05724	1.05316	1.05784	1.05297	1.06059	1.05712	1.0544	1.058	1.05512	1.0516	1.05137	1.05169	1.05291	1.05292	1.09591	1.08308	1.07732	1.06944	1.06793	1.06235	1.06748
179	AGY2233	2	1.07764	1.07183	1.07061	1.0859	1.06648	1.06387	1.06115	1.06106	1.06254	1.06659	1.06978	1.07523	1.08367	1.16734	1.14366	1.14505	1.14477	1.12385	1.09684	1.08656	1.07216	1.08804	1.08304	1.08278	1.08408	1.08194	1.09243	1.07915	1.08832	1.07749	1.07598	1.07869	1.08051	1.07997	1.08158	1.08261	1.0861	1.09335	1.08311	1.09439	1.20599	1.21031	1.19294	1.18635	1.17116	1.17373	1.15946
180	AGY2233	2	1.06023	1.06439	1.06159	1.05665	1.05611	1.06448	1.05469	1.05448	1.0564	1.05966	1.06227	1.10029	1.07221	1.21993	1.2578	1.22445	1.19662	1.10316	1.08654	1.08215	1.07375	1.13322	1.1154	1.07418	1.07408	1.08904	1.07198	1.09166	1.08056	1.08096	1.07178	1.07033	1.07328	1.06944	1.06783	1.05906	1.08446	1.07158	1.08701	1.10172	1.10096	1.09784	1.09353	1.09974	1.09826	1.10296	1.10881
181	AGY2254	2	1.04098	1.0396	1.03719	1.03701	1.03764	1.03581	1.03581	1.03806	1.03952	1.04005	1.0413	1.04283	1.05373	1.06632	1.06263	1.06234	1.06257	1.06361	1.05888	1.06032	1.04385	1.05476	1.04978	1.04799	1.05382	1.05159	1.04921	1.05307	1.05114	1.05155	1.04999	1.05112	1.05098	1.0496	1.04815	1.04599	1.0472	1.04336	1.04569	1.04427	1.05358	1.04742	1.04459	1.04346	1.04789	1.04339	1.04238
182	AGY2233	2	1.07391	1.06586	1.06526	1.06512	1.06676	1.06353	1.06718	1.06823	1.07052	1.06761	1.06756	1.06586	1.10949	1.23261	1.25905	1.1748	1.20883	1.1842	1.09746	1.0869	1.07712	1.09634	1.08837	1.09409	1.0845	1.08897	1.08318	1.08895	1.09074	1.09447	1.09263	1.08765	1.08868	1.09787	1.09112	1.1052	1.0854	1.13036	1.0865	1.09225	1.13976	1.131	1.13366	1.12796	1.13196	1.13189	1.14064
183	AGY2233	2	1.2151	1.1872	1.19284	1.19549	1.1205	1.11101	1.11091	1.15159	1.16779	1.14868	1.13785	1.14014	1.16814	1.24017	1.28429	1.25665	1.25464	1.22881	1.16639	1.16929	1.16774	1.1492	1.15822	1.14209	1.17801	1.15095	1.13686	1.15745	1.14209	1.16927	1.16645	1.14769	1.14634	1.15052	1.14021	1.16043	1.15139	1.13097	1.1359	1.18872	1.16347	1.18102	1.1676	1.1683	1.20817	1.21578	1.20115
184	AGY2254	2	1.05776	1.04856	1.04987	1.04605	1.04564	1.04895	1.05447	1.05398	1.05333	1.05497	1.05806	1.0478	1.05632	1.07633	1.07216	1.07579	1.07576	1.07384	1.0746	1.06737	1.06204	1.05553	1.05354	1.05748	1.05225	1.04852	1.05092	1.05182	1.05274	1.05225	1.05433	1.05341	1.05182	1.05274	1.04778	1.05147	1.04841	1.04868	1.0484	1.04951	1.13722	1.12722	1.12519	1.12362	1.11682	1.10785	1.10577
185	AGY2254	2	1.04411	1.04145	1.03699	1.03503	1.03889	1.03713	1.03822	1.03947	1.03771	1.0396	1.03523	1.03854	1.03985	1.04444	1.04667	1.04356	1.04545	1.04168	1.0409	1.04107	1.03993	1.03776	1.03719	1.03596	1.03474	1.03663	1.03974	1.03944	1.03933	1.0372	1.03668	1.03994	1.03862	1.04756	1.05193	1.05844	1.0545	1.07795	1.05612	1.09924	1.08619	1.07998	1.09298	1.09143	1.09794	1.09816	1.10461
186	AGY2254	2	1.03706	1.03657	1.03686	1.03675	1.0378	1.03721	1.03826	1.03699	1.03726	1.03647	1.03784	1.03455	1.03943	1.04141	1.04003	1.04336	1.04123	1.04366	1.04243	1.04129	1.03961	1.04267	1.03742	1.03896	1.04439	1.04377	1.04683	1.04665	1.04228	1.04116	1.0434	1.04303	1.0452	1.04237	1.04667	1.04807	1.04727	1.04716	1.04498	1.04306	1.07956	1.06281	1.06388	1.07899	1.08319	1.08694	1.09417
187	AGY2254	2	1.03856	1.03825	1.03763	1.03519	1.03644	1.03724	1.03462	1.03779	1.03534	1.03642	1.0383	1.0356	1.03886	1.04242	1.04264	1.0545	1.05348	1.06883	1.05549	1.06047	1.06296	1.05254	1.04228	1.04551	1.06118	1.04922	1.06663	1.05947	1.07019	1.07219	1.07028	1.07718	1.08085	1.08381	1.07502	1.04665	1.04796	1.06411	1.07361	1.07221	1.10143	1.073	1.06767	1.074	1.07241	1.0735	1.069
188	AGY2233	2	1.06931	1.0827	1.06902	1.07544	1.07759	1.06723	1.06631	1.07015	1.06645	1.06972	1.07378	1.07662	1.1686	1.25335	1.28885	1.19557	1.23237	1.2185	1.16017	1.09117	1.17768	1.21001	1.09363	1.15025	1.12561	1.11381	1.14277	1.13173	1.14202	1.15566	1.14	1.1356	1.16786	1.13761	1.09544	1.12427	1.12601	1.16599	1.16751	1.1469	1.13375	1.14676	1.13147	1.1429	1.13879	1.13713	1.13298
189	AGY2233	2	1.07	1.07451	1.07648	1.07395	1.08197	1.0792	1.06318	1.07585	1.08444	1.06789	1.06484	1.06671	1.10481	1.2303	1.2353	1.18616	1.1634	1.13153	1.12772	1.11336	1.08266	1.08142	1.09048	1.10297	1.08599	1.08075	1.10808	1.13051	1.10734	1.11546	1.10123	1.11239	1.09119	1.09588	1.10347	1.09279	1.09121	1.09058	1.09995	1.10071	1.14761	1.13102	1.14144	1.13542	1.13413	1.14212	1.14779
190	AGY2233	2	1.07246	1.07451	1.07722	1.07404	1.07294	1.07736	1.07548	1.07866	1.07858	1.08901	1.07467	1.07969	1.10912	1.17284	1.16986	1.16026	1.16906	1.16975	1.09238	1.10505	1.08382	1.08662	1.09394	1.08548	1.08866	1.08781	1.09201	1.09206	1.09485	1.09162	1.08875	1.08727	1.0936	1.09208	1.09614	1.09067	1.09148	1.08865	1.08913	1.08705	1.13926	1.15045	1.15668	1.14854	1.14382	1.15419	1.15559
191	AGY2233	2	1.08548	1.08245	1.08484	1.07656	1.07522	1.07191	1.07409	1.07062	1.0667	1.06602	1.06648	1.06337	1.13716	1.19785	1.19136	1.16842	1.07611	1.06909	1.06648	1.06898	1.06875	1.06704	1.06655	1.06535	1.08848	1.06915	1.06933	1.06921	1.06876	1.07135	1.0743	1.06722	1.06864	1.06882	1.07712	1.11682	1.11512	1.12785	1.10691	1.06404	1.07972	1.06321	1.06339	1.06749	1.06619	1.06533	1.06965
192	AGY2233	2	1.05336	1.0567	1.05628	1.05117	1.05453	1.05613	1.0533	1.0554	1.11702	1.06841	1.06259	1.06412	1.07249	1.07412	1.11503	1.07648	1.06269	1.06944	1.06515	1.06785	1.06574	1.0614	1.06284	1.05942	1.0683	1.06121	1.06645	1.06495	1.06584	1.06947	1.10274	1.07658	1.09026	1.0962	1.14538	1.09973	1.08173	1.07843	1.08282	1.08425	1.11704	1.12062	1.11585	1.1124	1.11375	1.13245	1.13407
193	AGY2254	2	1.0401	1.03751	1.03705	1.03618	1.03716	1.03829	1.03568	1.0395	1.0422	1.03903	1.03905	1.04296	1.04748	1.04802	1.04914	1.05472	1.05446	1.05007	1.04852	1.04286	1.04582	1.04114	1.03807	1.0357	1.03995	1.0383	1.0414	1.04209	1.04368	1.04023	1.04334	1.04068	1.04227	1.04082	1.04243	1.04347	1.0418	1.04146	1.04295	1.04164	1.11478	1.10852	1.10589	1.11031	1.10505	1.09948	1.09789
194	AGY2254	2	1.0611	1.0517	1.04924	1.04684	1.04833	1.05207	1.05511	1.04769	1.05319	1.04768	1.04709	1.04554	1.06615	1.06564	1.07297	1.07326	1.05863	1.0539	1.05425	1.05968	1.05574	1.06889	1.06921	1.06278	1.06081	1.06198	1.05676	1.06013	1.06725	1.06312	1.07215	1.07524	1.0877	1.07194	1.08318	1.09617	1.08272	1.08659	1.08957	1.09147	1.15836	1.11623	1.09952	1.1012	1.10289	1.14178	1.14361
195	AGY2233	2	1.06644	1.06386	1.06618	1.0767	1.06167	1.06978	1.06882	1.11824	1.06659	1.09019	1.06442	1.06686	1.08836	1.12238	1.12123	1.13833	1.08787	1.06526	1.06205	1.05944	1.05754	1.06579	1.05884	1.05088	1.05373	1.05186	1.05664	1.05963	1.05673	1.05636	1.06218	1.05362	1.06173	1.05845	1.05671	1.06583	1.0587	1.06808	1.05707	1.05837	1.16529	1.15179	1.15378	1.15801	1.15798	1.16602	1.16876
196	AGY2233	2	1.06736	1.06437	1.06863	1.06892	1.06995	1.08887	1.07341	1.0792	1.14341	1.07837	1.06827	1.07005	1.10355	1.13792	1.15653	1.13185	1.16317	1.08774	1.0793	1.08339	1.07532	1.07869	1.07846	1.07376	1.08808	1.08165	1.08414	1.08403	1.08473	1.08455	1.08682	1.08372	1.09057	1.09478	1.13654	1.09354	1.09057	1.11538	1.1136	1.09633	1.17318	1.17369	1.17178	1.16887	1.16536	1.18679	1.19107
197	AGY2233	2	1.07801	1.06606	1.06727	1.06295	1.06507	1.0821	1.11933	1.08367	1.07355	1.0833	1.0681	1.1249	1.23937	1.29991	1.31972	1.29402	1.25631	1.17805	1.07478	1.07278	1.08007	1.06979	1.07423	1.07491	1.08539	1.0734	1.0779	1.09241	1.0814	1.08178	1.08114	1.10303	1.07605	1.06919	1.07246	1.0716	1.07016	1.07306	1.0777	1.07816	1.14638	1.10925	1.13474	1.13543	1.11862	1.15803	1.25297
198	AGY2233	2	1.0635	1.06197	1.05772	1.05889	1.05953	1.06104	1.05965	1.06043	1.05999	1.05754	1.05845	1.05835	1.1228	1.19349	1.21332	1.14535	1.19142	1.16374	1.09121	1.06689	1.06223	1.06834	1.05971	1.06145	1.07079	1.05946	1.06341	1.06175	1.05904	1.06055	1.06151	1.05761	1.06014	1.05975	1.05585	1.06012	1.05754	1.05513	1.0503	1.05705	1.11089	1.10722	1.10181	1.11248	1.11023	1.10635	1.10915
199	AGY2233	2	1.07135	1.06812	1.07504	1.08221	1.07266	1.06871	1.07171	1.07292	1.07485	1.07172	1.08119	1.08092	1.18406	1.21663	1.20987	1.20722	1.16988	1.09639	1.08823	1.08662	1.08763	1.08998	1.07861	1.0799	1.13846	1.08642	1.07771	1.07749	1.08104	1.07637	1.08053	1.0847	1.1171	1.09422	1.08938	1.09759	1.10571	1.08574	1.14473	1.11095	1.18506	1.18192	1.1789	1.18117	1.17847	1.1627	1.18083
200	AGY2254	2	1.03892	1.03824	1.0373	1.03539	1.03741	1.03652	1.03599	1.03577	1.03818	1.03619	1.03558	1.03912	1.04105	1.04343	1.03911	1.03724	1.03926	1.03824	1.03705	1.03315	1.03567	1.03409	1.03432	1.0345	1.03577	1.03703	1.03854	1.03485	1.03549	1.03634	1.03416	1.03543	1.03575	1.03773	1.03554	1.03566	1.03694	1.03936	1.04001	1.03756	1.06298	1.0549	1.05669	1.0599	1.06712	1.06661	1.07248
201	AGY2254	2	1.04302	1.03853	1.04015	1.0391	1.03684	1.03728	1.03693	1.03618	1.03483	1.03919	1.03674	1.04008	1.03972	1.04384	1.04667	1.04714	1.04307	1.04355	1.0454	1.04338	1.04831	1.04887	1.0532	1.05929	1.05682	1.05815	1.06425	1.06183	1.08228	1.08282	1.07675	1.07839	1.07134	1.07263	1.06715	1.06584	1.0635	1.06688	1.06761	1.0827	1.06943	1.0632	1.06423	1.07014	1.07124	1.07482	1.07855
202	AGY2233	2	1.07533	1.0735	1.07126	1.08831	1.07939	1.07824	1.07635	1.11383	1.07889	1.07542	1.08032	1.07989	1.16408	1.20087	1.20426	1.21126	1.15201	1.12195	1.08453	1.08397	1.08036	1.08815	1.07666	1.08508	1.08142	1.07865	1.11598	1.08771	1.08939	1.08652	1.09028	1.08953	1.09559	1.08936	1.09247	1.09069	1.08406	1.10253	1.09152	1.09255	1.14983	1.1424	1.137	1.14613	1.14985	1.16644	1.16634
203	AGY2233	2	1.0696	1.06827	1.07315	1.06988	1.07484	1.07353	1.07731	1.0717	1.07245	1.06781	1.06751	1.06767	1.16733	1.27006	1.25549	1.21678	1.08286	1.07952	1.08085	1.07446	1.07769	1.07105	1.07733	1.0773	1.08036	1.07406	1.07127	1.08475	1.11116	1.1275	1.07968	1.10876	1.06596	1.07235	1.081	1.07354	1.07303	1.08028	1.07521	1.07408	1.15574	1.15962	1.15296	1.15475	1.16553	1.15192	1.14921
204	AGY2254	2	1.04188	1.04327	1.04227	1.04283	1.04408	1.04598	1.04946	1.05034	1.04912	1.05403	1.06289	1.07039	1.09324	1.09974	1.10468	1.10073	1.10356	1.09945	1.09531	1.08718	1.08864	1.0762	1.07093	1.0703	1.06954	1.06655	1.06899	1.06844	1.06501	1.0655	1.06352	1.06441	1.06566	1.05932	1.06247	1.06077	1.05541	1.05974	1.05528	1.05546	1.10933	1.09705	1.09539	1.09081	1.08491	1.08257	1.08228
205	AGY2254	2	1.04729	1.04741	1.04077	1.0431	1.04225	1.04344	1.03816	1.03891	1.04006	1.03965	1.03818	1.04097	1.04647	1.0495	1.04648	1.04698	1.05024	1.04847	1.04837	1.04573	1.04982	1.04767	1.04373	1.04325	1.04505	1.03897	1.03799	1.03782	1.03809	1.03654	1.03723	1.03937	1.03644	1.03848	1.04062	1.03836	1.03799	1.03887	1.03562	1.03669	1.10213	1.09859	1.10141	1.09536	1.09304	1.08547	1.07231
206	AGY2254	2	1.06988	1.0462	1.04878	1.06798	1.05331	1.04792	1.04338	1.04196	1.03838	1.03799	1.03719	1.04096	1.04271	1.03724	1.03789	1.04022	1.0379	1.03854	1.03651	1.0339	1.03446	1.03657	1.0351	1.03963	1.03481	1.03549	1.03567	1.03869	1.03592	1.0352	1.03759	1.03726	1.03782	1.03778	1.03675	1.0381	1.03634	1.03885	1.03758	1.03798	1.10051	1.08203	1.06169	1.05707	1.06692	1.06565	1.08356
207	AGY2254	3	1.04378	1.04165	1.03968	1.0416	1.04094	1.03912	1.04482	1.04418	1.04164	1.04402	1.04785	1.05142	1.05422	1.07437	1.08476	1.07307	1.07521	1.07291	1.06373	1.05799	1.05977	1.05621	1.06211	1.05577	1.05616	1.06341	1.06958	1.06617	1.06782	1.07583	1.05507	1.04999	1.05864	1.06047	1.06763	1.07497	1.0783	1.07982	1.07538	1.08541	1.1566	1.17606	1.12725	1.11857	1.13757	1.12285	1.11299
208	AGY2233	3	1.07784	1.07409	1.07649	1.08034	1.07343	1.07023	1.1093	1.06473	1.0683	1.06423	1.06449	1.06211	1.06146	1.16263	1.22319	1.18372	1.1449	1.11074	1.13547	1.1196	1.10884	1.08214	1.0747	1.07522	1.07797	1.07547	1.08627	1.07713	1.10639	1.1018	1.08243	1.08148	1.07746	1.09841	1.08369	1.08067	1.07868	1.07838	1.08013	1.07545	1.18284	1.15569	1.15564	1.14603	1.14349	1.1357	1.13738
209	AGY2254	3	1.08802	1.07053	1.06585	1.06721	1.07177	1.07906	1.09081	1.0891	1.08315	1.07709	1.07712	1.06933	1.06589	1.07305	1.06829	1.06344	1.05628	1.0525	1.04869	1.04827	1.04638	1.04604	1.04669	1.04291	1.04301	1.04292	1.04744	1.04403	1.04341	1.04409	1.04166	1.04421	1.04365	1.04097	1.04234	1.04127	1.03942	1.04036	1.04238	1.04101	1.11848	1.10598	1.10381	1.10107	1.10294	1.09044	1.08874
210	AGY2254	3	1.10185	1.09521	1.08941	1.08882	1.09818	1.08394	1.0888	1.07399	1.06792	1.06821	1.07229	1.06547	1.06536	1.07534	1.07095	1.06142	1.05836	1.05787	1.04989	1.04872	1.04396	1.04653	1.04528	1.04643	1.04263	1.0465	1.04519	1.04105	1.04381	1.04153	1.0403	1.04003	1.03947	1.04042	1.04134	1.03973	1.04199	1.03765	1.04058	1.03769	1.26128	1.24523	1.19371	1.12398	1.1268	1.13083	1.12388
211	AGY2254	3	1.05718	1.05298	1.04923	1.05367	1.05523	1.05306	1.0522	1.0634	1.05841	1.05057	1.05405	1.05059	1.05719	1.06	1.06388	1.06217	1.0603	1.05551	1.05151	1.05291	1.04581	1.04492	1.04518	1.04292	1.03901	1.04228	1.04232	1.04402	1.04073	1.04356	1.04293	1.0416	1.04134	1.04197	1.04035	1.04197	1.04268	1.03853	1.04003	1.04225	1.12208	1.09327	1.08537	1.08901	1.08809	1.08626	1.09797
212	AGY2254	3	1.05174	1.05394	1.05215	1.04551	1.04608	1.04526	1.04947	1.0449	1.04536	1.04697	1.04388	1.0415	1.04619	1.04925	1.05685	1.05273	1.05283	1.04845	1.04579	1.04324	1.04686	1.04824	1.0436	1.04407	1.04538	1.04309	1.04356	1.04281	1.04324	1.04049	1.04004	1.04189	1.04182	1.04397	1.04683	1.03982	1.04539	1.04094	1.04276	1.04439	1.1604	1.12402	1.089	1.09258	1.09365	1.09346	1.09937
213	AGY2254	3	1.04459	1.04548	1.04155	1.04037	1.04246	1.04096	1.0419	1.04028	1.04155	1.04474	1.04168	1.04407	1.04716	1.0541	1.05495	1.04685	1.04775	1.04518	1.04182	1.044	1.04493	1.0429	1.04364	1.04277	1.04189	1.04359	1.04554	1.04311	1.03789	1.04159	1.03688	1.04092	1.04111	1.04048	1.04083	1.03903	1.04081	1.04077	1.04106	1.04236	1.11673	1.11847	1.12038	1.175	1.11276	1.10519	1.09959
214	AGY2233	3	1.08284	1.06445	1.06285	1.06627	1.06646	1.06791	1.06803	1.06473	1.0735	1.07052	1.07659	1.07211	1.06854	1.1814	1.21557	1.15716	1.14461	1.09233	1.07692	1.07951	1.07357	1.07504	1.07556	1.07502	1.0787	1.07763	1.08075	1.08157	1.0849	1.08266	1.08808	1.09541	1.08484	1.07825	1.08312	1.07481	1.07836	1.07163	1.07469	1.06983	1.12013	1.11377	1.11213	1.10835	1.11999	1.11692	1.11523
215	AGY2254	3	1.06889	1.06644	1.05692	1.05783	1.06375	1.06951	1.06412	1.05146	1.05705	1.05671	1.05615	1.04949	1.04752	1.06052	1.068	1.06037	1.05716	1.05527	1.04643	1.04536	1.04468	1.04515	1.04261	1.04143	1.04555	1.04485	1.05146	1.04679	1.04724	1.0426	1.04465	1.0445	1.03967	1.0413	1.04258	1.04005	1.04027	1.04179	1.04151	1.04362	1.2223	1.10788	1.10734	1.0933	1.10151	1.12834	1.08175
216	AGY2254	3	1.09895	1.0765	1.06979	1.06011	1.06745	1.06788	1.0548	1.05277	1.05052	1.04651	1.04713	1.04486	1.04734	1.05459	1.05114	1.04982	1.0517	1.04938	1.04554	1.04743	1.04778	1.04526	1.0477	1.04554	1.04515	1.04472	1.04667	1.04504	1.04105	1.04274	1.04232	1.04116	1.04415	1.04051	1.04042	1.04244	1.04258	1.04437	1.04598	1.04191	1.11563	1.09308	1.08659	1.09593	1.17942	1.20766	1.25186
217	AGY2254	3	1.0431	1.04302	1.0419	1.03913	1.03764	1.03851	1.03709	1.03822	1.03943	1.0399	1.03677	1.03567	1.03963	1.03831	1.035	1.03866	1.03503	1.03582	1.03439	1.03386	1.03561	1.03472	1.03387	1.03725	1.03819	1.037	1.039	1.03476	1.03514	1.03587	1.03573	1.03509	1.03508	1.03525	1.03567	1.03441	1.03646	1.03415	1.03453	1.03478	1.07735	1.07131	1.07878	1.07647	1.07453	1.07575	1.07376
218	AGY2254	3	1.04595	1.0427	1.04304	1.04284	1.04208	1.04025	1.04015	1.04079	1.04357	1.0436	1.043	1.04463	1.04789	1.05346	1.05304	1.05694	1.05731	1.05729	1.05185	1.04526	1.04978	1.04627	1.04425	1.04703	1.04424	1.04397	1.04583	1.04474	1.04392	1.04683	1.04539	1.04492	1.04697	1.04651	1.04143	1.04211	1.04338	1.0412	1.03995	1.04346	1.1858	1.20657	1.14728	1.1379	1.18191	1.21128	1.13478
219	AGY2254	3	1.06296	1.07053	1.07772	1.08092	1.08676	1.09002	1.0849	1.0785	1.07455	1.06922	1.05497	1.06079	1.06082	1.0706	1.09247	1.07641	1.07723	1.07395	1.07368	1.06159	1.06766	1.06278	1.06403	1.05577	1.06134	1.0549	1.05848	1.05635	1.05579	1.06798	1.07955	1.08217	1.08558	1.08856	1.08111	1.07951	1.08977	1.08994	1.10599	1.09643	1.15216	1.1445	1.13871	1.12671	1.16535	1.23059	1.17514
220	AGY2233	3	1.08425	1.07279	1.0921	1.09325	1.06778	1.06691	1.07139	1.06873	1.07017	1.07464	1.09624	1.07544	1.07777	1.21986	1.23767	1.2385	1.23385	1.1584	1.08234	1.09385	1.07825	1.07702	1.07692	1.08187	1.07888	1.08035	1.07401	1.07757	1.07958	1.07511	1.08399	1.12196	1.07116	1.07204	1.0718	1.0682	1.07769	1.08321	1.07524	1.07557	1.2189	1.16714	1.1958	1.17884	1.17946	1.21225	1.1732
221	AGY2254	3	1.04913	1.04363	1.04072	1.04398	1.04196	1.03855	1.03989	1.04368	1.04549	1.0412	1.04037	1.03813	1.04234	1.03846	1.04041	1.03902	1.03867	1.04074	1.03964	1.04025	1.04016	1.03989	1.04112	1.0397	1.0412	1.04209	1.04629	1.04216	1.04137	1.0449	1.04662	1.04788	1.0477	1.05325	1.04846	1.05005	1.04657	1.04585	1.04636	1.04786	1.09344	1.09228	1.08856	1.10764	1.09009	1.08674	1.07974
222	AGY2233	3	1.10981	1.09763	1.1122	1.11705	1.08442	1.088	1.09304	1.09297	1.09177	1.09957	1.09512	1.09019	1.09774	1.26676	1.30615	1.26533	1.23541	1.11487	1.10175	1.08947	1.09711	1.09941	1.10689	1.09009	1.08738	1.0855	1.0858	1.08848	1.08617	1.09713	1.09129	1.09072	1.11053	1.09134	1.10388	1.11851	1.1273	1.20398	1.12755	1.14225	1.21571	1.19591	1.26458	1.31356	1.17795	1.1367	1.14755
223	AGY2254	3	1.0519	1.0496	1.04562	1.04501	1.04252	1.04304	1.04219	1.04092	1.04086	1.03981	1.03979	1.0399	1.04312	1.05132	1.05468	1.05098	1.04656	1.04593	1.04715	1.04755	1.04885	1.04066	1.04218	1.04019	1.03884	1.03896	1.03837	1.04025	1.04118	1.03884	1.03946	1.04167	1.04082	1.04694	1.04698	1.04915	1.0532	1.05327	1.05149	1.05232	1.1322	1.10235	1.09659	1.11897	1.12497	1.10025	1.08832
224	AGY2233	3	1.03881	1.04081	1.03899	1.03855	1.03747	1.03692	1.03743	1.0368	1.03774	1.03885	1.03874	1.03735	1.03834	1.04407	1.04215	1.04403	1.04429	1.04219	1.04047	1.0394	1.03953	1.03894	1.04339	1.0416	1.0405	1.07629	1.07844	1.0794	1.07931	1.08119	1.08011	1.07339	1.07383	1.09667	1.10799	1.06764	1.06952	1.06473	1.07466	1.08669	1.07985	1.08129	1.12666	1.11382	1.1008	1.10528	1.11537
225	AGY2233	3	1.06291	1.05902	1.05744	1.05838	1.05605	1.05722	1.0597	1.06112	1.06181	1.0554	1.05434	1.05808	1.05859	1.18908	1.2112	1.20589	1.15792	1.08956	1.0678	1.06962	1.06293	1.06502	1.06901	1.08319	1.06636	1.09435	1.08245	1.07004	1.11833	1.09686	1.10649	1.09228	1.10566	1.17632	1.16877	1.12571	1.08476	1.17313	1.13202	1.14596	1.09502	1.08893	1.08613	1.07541	1.08731	1.08514	1.11678
226	AGY2254	3	1.0458	1.04616	1.04309	1.04273	1.05363	1.05493	1.05017	1.05078	1.05174	1.04852	1.05891	1.05921	1.05904	1.06915	1.06619	1.07022	1.06278	1.0598	1.06116	1.05696	1.05258	1.05199	1.05279	1.05293	1.05627	1.05963	1.0661	1.06338	1.06211	1.06255	1.0554	1.06193	1.06244	1.06543	1.05886	1.0598	1.06099	1.05205	1.06764	1.06447	1.09824	1.084	1.08939	1.09309	1.11373	1.13069	1.10107
227	AGY2254	3	1.0445	1.04251	1.0397	1.04137	1.03907	1.03922	1.03913	1.04183	1.03907	1.03954	1.03818	1.03827	1.04079	1.03678	1.03449	1.03741	1.03759	1.03543	1.03499	1.03356	1.03368	1.03352	1.03776	1.03504	1.03485	1.03705	1.04261	1.03608	1.03576	1.03422	1.03656	1.0342	1.0336	1.0316	1.03445	1.03629	1.03541	1.0342	1.03242	1.03442	1.07711	1.05871	1.08096	1.07108	1.07513	1.06096	1.06719
228	AGY2233	3	1.08601	1.081	1.09127	1.08268	1.08255	1.08576	1.08058	1.07709	1.08294	1.08294	1.11414	1.0877	1.08241	1.24442	1.24266	1.16917	1.14132	1.108	1.08822	1.08276	1.07995	1.07999	1.08004	1.08064	1.07631	1.08064	1.07627	1.09181	1.08471	1.10296	1.07402	1.06881	1.07562	1.08177	1.07585	1.08077	1.09224	1.08566	1.11715	1.08474	1.15813	1.15524	1.15503	1.15066	1.14878	1.15203	1.15521
229	AGY2254	3	1.04456	1.04329	1.03864	1.0406	1.04107	1.04301	1.04363	1.04341	1.04447	1.04324	1.04192	1.03964	1.04563	1.05103	1.05114	1.05044	1.04843	1.04692	1.04359	1.04237	1.04376	1.04236	1.04374	1.04281	1.04264	1.04092	1.0432	1.0415	1.03962	1.04087	1.04	1.04265	1.03991	1.04289	1.04438	1.04038	1.04432	1.04137	1.04443	1.04227	1.12072	1.12227	1.11497	1.10598	1.09844	1.0975	1.09815
230	AGY2254	3	1.04438	1.04062	1.03815	1.04016	1.04024	1.04179	1.0422	1.04382	1.04446	1.0407	1.04029	1.04117	1.0456	1.04789	1.04813	1.0483	1.04714	1.04108	1.044	1.04554	1.03947	1.0395	1.0379	1.0411	1.04029	1.04106	1.0414	1.04266	1.04047	1.03985	1.04047	1.04007	1.0399	1.04182	1.0407	1.04074	1.04096	1.04491	1.04714	1.04431	1.08365	1.08173	1.1086	1.08622	1.08385	1.08603	1.07877
231	AGY2254	3	1.05434	1.05128	1.0463	1.04972	1.04741	1.04681	1.04379	1.04373	1.04488	1.04129	1.0429	1.0419	1.04341	1.04905	1.0485	1.04836	1.05116	1.04354	1.04278	1.04165	1.03946	1.04551	1.03948	1.0439	1.04499	1.04511	1.04767	1.04421	1.045	1.04339	1.04476	1.04804	1.046	1.04615	1.04523	1.04718	1.04194	1.04339	1.0411	1.04329	1.10743	1.10449	1.11244	1.11404	1.11425	1.19359	1.10875
232	AGY2254	3	1.04216	1.04281	1.0392	1.04234	1.04382	1.04032	1.03936	1.04155	1.04173	1.0427	1.04399	1.04179	1.04891	1.05327	1.05444	1.04864	1.05215	1.05617	1.05694	1.04611	1.04147	1.04717	1.04252	1.04869	1.04676	1.04599	1.04559	1.04855	1.04715	1.04429	1.04589	1.04636	1.04447	1.04179	1.04404	1.04552	1.04343	1.04266	1.04329	1.04648	1.11011	1.09208	1.07908	1.07365	1.07517	1.0752	1.07242
233	AGY2254	3	1.04776	1.04815	1.04752	1.04384	1.04562	1.04232	1.04353	1.04292	1.04103	1.04231	1.04117	1.04153	1.04316	1.04981	1.04385	1.04112	1.04269	1.04422	1.04305	1.0401	1.03934	1.04067	1.03801	1.04369	1.04227	1.04248	1.04195	1.03859	1.04265	1.03775	1.04042	1.04314	1.0396	1.04059	1.04165	1.04182	1.03769	1.0363	1.0381	1.03758	1.08406	1.07708	1.07706	1.07687	1.07122	1.07135	1.07787
234	AGY2254	3	1.04982	1.04645	1.03862	1.03922	1.0418	1.03736	1.03994	1.04332	1.03875	1.03935	1.0384	1.03997	1.04397	1.04243	1.04253	1.04066	1.04245	1.03991	1.03993	1.04214	1.04264	1.03857	1.04097	1.04012	1.03852	1.04163	1.04419	1.04078	1.04067	1.03901	1.04009	1.04045	1.03877	1.03777	1.03431	1.03642	1.03783	1.03817	1.03677	1.03828	1.10896	1.10183	1.10474	1.10664	1.09648	1.1005	1.0926
235	AGY2254	3	1.07284	1.06462	1.0626	1.06266	1.06749	1.06223	1.06147	1.05455	1.05871	1.05145	1.05366	1.05051	1.05397	1.05929	1.06445	1.05532	1.05223	1.05628	1.05441	1.04934	1.04298	1.04618	1.04368	1.04706	1.04587	1.04438	1.04732	1.04466	1.04037	1.04252	1.04077	1.04122	1.04353	1.04133	1.04104	1.04043	1.04146	1.04022	1.03843	1.03834	1.15604	1.12841	1.13572	1.12472	1.12793	1.17516	1.10591
236	AGY2254	3	1.05345	1.05186	1.05023	1.04953	1.04855	1.04561	1.04783	1.04889	1.04814	1.04736	1.04339	1.0396	1.0453	1.04908	1.0469	1.04476	1.04437	1.03911	1.04027	1.03737	1.04028	1.03885	1.03695	1.03725	1.0349	1.03862	1.04233	1.03643	1.03767	1.03678	1.03891	1.03724	1.03808	1.03863	1.03652	1.03671	1.03664	1.03552	1.03522	1.03326	1.0696	1.07715	1.09915	1.08055	1.07287	1.07621	1.07471
237	AGY2254	3	1.04185	1.04323	1.04102	1.03729	1.03775	1.03744	1.03849	1.04035	1.04144	1.04495	1.0414	1.04039	1.04531	1.04633	1.04593	1.04303	1.04418	1.04295	1.04054	1.04154	1.04524	1.03997	1.04127	1.03847	1.0411	1.03837	1.04172	1.04067	1.03892	1.03859	1.03952	1.03997	1.03917	1.03833	1.03922	1.03782	1.03799	1.03859	1.04104	1.03922	1.07416	1.06495	1.06636	1.05908	1.0622	1.06525	1.08013
238	AGY2254	3	1.0397	1.04525	1.03626	1.03833	1.0389	1.03979	1.03965	1.03896	1.03785	1.04002	1.03844	1.03871	1.04205	1.04046	1.0388	1.039	1.03873	1.03642	1.0395	1.03951	1.03899	1.03849	1.0412	1.03999	1.04091	1.0457	1.046	1.04057	1.03992	1.03994	1.0401	1.04193	1.04251	1.04137	1.04059	1.04427	1.04353	1.04264	1.04551	1.04335	1.0721	1.0573	1.06395	1.0622	1.06097	1.05883	1.06116
239	AGY2254	3	1.04493	1.04228	1.03983	1.04254	1.04417	1.0427	1.0481	1.0454	1.04521	1.04105	1.03826	1.0392	1.04022	1.04403	1.04047	1.04107	1.04207	1.04304	1.03807	1.03953	1.03853	1.03907	1.03841	1.0388	1.03648	1.03896	1.03953	1.03732	1.04257	1.04085	1.03899	1.04151	1.04169	1.04134	1.04371	1.04096	1.04186	1.04393	1.05003	1.0543	1.09885	1.08646	1.07901	1.07078	1.07833	1.07299	1.08057
240	AGY2254	3	1.04211	1.04655	1.03692	1.04128	1.04219	1.04106	1.04336	1.04271	1.04009	1.0418	1.04174	1.04146	1.04242	1.04473	1.04267	1.04511	1.0482	1.04203	1.04548	1.03931	1.04077	1.04425	1.03875	1.04125	1.0373	1.04187	1.04243	1.04008	1.03879	1.03753	1.03716	1.041	1.03762	1.03795	1.04187	1.03813	1.03815	1.04413	1.0467	1.04643	1.08709	1.08006	1.08624	1.08403	1.08272	1.08533	1.08725
241	AGY2233	3	1.07636	1.08075	1.07087	1.07508	1.07279	1.07675	1.07744	1.07001	1.07249	1.07685	1.07426	1.07268	1.07061	1.21332	1.24804	1.20199	1.12994	1.07862	1.0827	1.0839	1.08084	1.07324	1.07765	1.10339	1.11623	1.07277	1.07072	1.07711	1.11009	1.083	1.11484	1.14738	1.09303	1.10847	1.14483	1.17261	1.12762	1.16488	1.13258	1.11316	1.13215	1.17165	1.15581	1.13203	1.14748	1.15469	1.17936
242	AGY2254	3	1.05237	1.04999	1.04666	1.04373	1.04366	1.0452	1.04359	1.04277	1.0437	1.04166	1.04125	1.04168	1.04342	1.05273	1.05311	1.04882	1.04931	1.04676	1.04403	1.04119	1.04336	1.04125	1.04391	1.04362	1.04343	1.04456	1.04547	1.04328	1.04754	1.042	1.04087	1.04092	1.03924	1.03988	1.04464	1.04503	1.04379	1.04385	1.04624	1.04447	1.12749	1.11875	1.11424	1.09713	1.09215	1.13021	1.158
243	AGY2254	3	1.05315	1.05721	1.05228	1.05879	1.05041	1.05048	1.04764	1.04584	1.04027	1.04082	1.04117	1.04176	1.04258	1.04682	1.05136	1.04521	1.04678	1.04778	1.04102	1.04187	1.03854	1.04408	1.04194	1.04152	1.04047	1.04138	1.04276	1.03889	1.03917	1.04073	1.04081	1.04285	1.03997	1.04455	1.04078	1.03995	1.04012	1.04294	1.04084	1.04107	1.10634	1.09239	1.09477	1.10874	1.15416	1.08996	1.09176
244	AGY2254	3	1.07379	1.08107	1.07329	1.06725	1.05686	1.05559	1.05495	1.05195	1.04735	1.0465	1.04957	1.04941	1.04961	1.06451	1.06278	1.05569	1.05237	1.04691	1.04476	1.04506	1.04256	1.04447	1.04116	1.04537	1.04251	1.04638	1.04523	1.04564	1.04504	1.04055	1.04676	1.04393	1.04096	1.04458	1.04327	1.04337	1.04415	1.04488	1.0471	1.04167	1.13047	1.1163	1.10649	1.10566	1.10168	1.10396	1.09317
245	AGY2254	3	1.04633	1.04481	1.04502	1.0475	1.05197	1.05184	1.05465	1.05929	1.05675	1.05511	1.05505	1.05657	1.05731	1.06149	1.05323	1.05239	1.04865	1.04974	1.04483	1.04557	1.04473	1.04614	1.04084	1.03984	1.04444	1.04716	1.0462	1.04618	1.04116	1.04427	1.0446	1.04274	1.04071	1.04285	1.04235	1.0396	1.04029	1.04107	1.03995	1.03973	1.14911	1.12528	1.12675	1.14124	1.21118	1.23262	1.10914
246	AGY2233	3	1.05982	1.06219	1.06226	1.05869	1.06261	1.05974	1.05627	1.05734	1.05978	1.06366	1.05969	1.05718	1.0573	1.16432	1.17074	1.14116	1.13959	1.07313	1.07007	1.06996	1.05868	1.05955	1.05768	1.06029	1.06672	1.06775	1.06523	1.06608	1.06773	1.09389	1.10868	1.12594	1.06679	1.1464	1.08202	1.07048	1.09862	1.11258	1.12428	1.08658	1.15257	1.14915	1.14526	1.14141	1.14573	1.12482	1.132
247	AGY2254	3	1.04287	1.04294	1.04002	1.0374	1.04413	1.04316	1.04523	1.04845	1.0482	1.04952	1.04448	1.04571	1.0533	1.05661	1.051	1.05165	1.04582	1.04542	1.04413	1.04448	1.04309	1.04389	1.03859	1.04227	1.04164	1.04676	1.04678	1.04392	1.04295	1.04382	1.04179	1.04005	1.04076	1.04186	1.04297	1.04357	1.04701	1.046	1.04865	1.0496	1.13226	1.09639	1.09352	1.09075	1.10572	1.25024	1.08473
248	AGY2254	3	1.04621	1.04163	1.0394	1.04338	1.0442	1.04583	1.04807	1.05168	1.05489	1.05239	1.05374	1.04366	1.05321	1.05327	1.04588	1.05274	1.04484	1.05355	1.05169	1.04962	1.05543	1.05654	1.0551	1.05601	1.05834	1.07248	1.07111	1.06563	1.05781	1.08832	1.06397	1.08428	1.07962	1.08532	1.09486	1.07882	1.09117	1.07009	1.06274	1.05992	1.10809	1.10693	1.13619	1.16679	1.136	1.10959	1.11144
249	AGY2254	3	1.04387	1.04517	1.04172	1.0424	1.0425	1.04691	1.04872	1.05268	1.04957	1.04616	1.04597	1.04315	1.04834	1.05366	1.05432	1.04697	1.04328	1.04413	1.04144	1.04099	1.04113	1.04097	1.03915	1.04141	1.04018	1.04086	1.04408	1.04448	1.04344	1.04258	1.04213	1.04599	1.04422	1.04358	1.04929	1.04182	1.04291	1.04232	1.04301	1.04238	1.14079	1.11975	1.11712	1.11907	1.13972	1.10964	1.0955
250	AGY2233	3	1.06318	1.05961	1.05899	1.05937	1.05302	1.05177	1.0533	1.05941	1.06453	1.05458	1.06453	1.07451	1.06641	1.18365	1.21409	1.17305	1.17849	1.07729	1.07987	1.07074	1.07279	1.07024	1.07155	1.07916	1.08895	1.12529	1.11052	1.08316	1.07781	1.08131	1.07592	1.07734	1.07545	1.0763	1.08704	1.07553	1.07761	1.1204	1.12762	1.14136	1.17611	1.14781	1.1328	1.12741	1.12811	1.12328	1.12125
251	AGY2254	3	1.0601	1.05137	1.04726	1.04729	1.04491	1.0432	1.043	1.04209	1.04073	1.0397	1.04234	1.04263	1.04466	1.05064	1.04878	1.04653	1.04737	1.04747	1.04489	1.04165	1.04227	1.04247	1.04472	1.04044	1.04572	1.04332	1.0429	1.04009	1.04214	1.03945	1.04009	1.04068	1.04152	1.04353	1.04281	1.04441	1.04459	1.04452	1.04324	1.04233	1.11922	1.11356	1.12524	1.15728	1.14853	1.09303	1.09394
252	AGY2254	3	1.04416	1.04254	1.04062	1.03779	1.03858	1.0385	1.04373	1.03973	1.04151	1.03874	1.04085	1.04045	1.03986	1.0445	1.04112	1.04325	1.03977	1.03992	1.04127	1.04084	1.04069	1.0367	1.04012	1.03966	1.03967	1.04508	1.04518	1.04217	1.04066	1.04147	1.04244	1.03844	1.04192	1.03936	1.04074	1.03899	1.04063	1.03691	1.03926	1.03972	1.12975	1.109	1.10021	1.10013	1.11249	1.10691	1.13922
253	AGY2233	3	1.09362	1.08797	1.09233	1.09458	1.14271	1.08051	1.07452	1.09458	1.07983	1.07181	1.06663	1.07039	1.07907	1.19678	1.20935	1.19014	1.11155	1.08958	1.08962	1.16454	1.10975	1.1	1.0935	1.09021	1.08787	1.09193	1.09806	1.12447	1.09176	1.08791	1.12524	1.10419	1.17118	1.09182	1.11347	1.12027	1.11606	1.13923	1.19568	1.14779	1.20057	1.21418	1.19738	1.17705	1.27714	1.17819	1.17993
254	AGY2254	3	1.05621	1.05443	1.05438	1.05658	1.05592	1.05887	1.05592	1.05729	1.05804	1.05781	1.05004	1.05136	1.04987	1.05569	1.05444	1.05072	1.04999	1.0506	1.04588	1.04375	1.04518	1.04484	1.0436	1.04416	1.04459	1.04526	1.04485	1.04174	1.04526	1.04258	1.04272	1.04138	1.04836	1.04558	1.04691	1.04319	1.04449	1.04266	1.04229	1.04591	1.10201	1.09626	1.08986	1.16136	1.18452	1.17446	1.16335
255	AGY2254	3	1.05798	1.05353	1.06195	1.0753	1.08414	1.07208	1.08195	1.09333	1.0929	1.10103	1.09878	1.11017	1.10345	1.13266	1.12638	1.11152	1.10884	1.10266	1.10391	1.08604	1.07917	1.07694	1.06966	1.0653	1.07149	1.06488	1.07113	1.05726	1.0631	1.06428	1.07373	1.08184	1.07575	1.07132	1.07873	1.07054	1.07447	1.06595	1.0771	1.07482	1.09997	1.0944	1.09427	1.10253	1.11845	1.09832	1.09553
256	AGY2233	3	1.06517	1.07241	1.06669	1.06493	1.07469	1.06466	1.06735	1.06745	1.06764	1.0685	1.06329	1.07583	1.07449	1.21512	1.20855	1.14684	1.16767	1.08726	1.0875	1.06371	1.07399	1.07465	1.08113	1.0985	1.07429	1.07177	1.08439	1.10457	1.0719	1.0646	1.06425	1.07033	1.06777	1.07365	1.08227	1.07971	1.08223	1.09322	1.16403	1.21261	1.09904	1.12255	1.1283	1.13392	1.15885	1.11715	1.12094
257	AGY2233	3	1.09203	1.09703	1.08401	1.08442	1.07858	1.07912	1.07913	1.0776	1.08016	1.07529	1.07308	1.1209	1.0863	1.26412	1.2733	1.25756	1.17997	1.16446	1.10694	1.08916	1.08623	1.0897	1.0939	1.09015	1.09242	1.0882	1.09006	1.08497	1.08623	1.1229	1.10119	1.08745	1.08794	1.13638	1.08649	1.07631	1.07334	1.08019	1.07667	1.07844	1.24792	1.15	1.15328	1.16345	1.15171	1.13384	1.14614
258	AGY2233	3	1.07916	1.09052	1.07289	1.06632	1.07595	1.06092	1.08351	1.09118	1.09959	1.06539	1.06598	1.07336	1.0737	1.26343	1.30402	1.19511	1.21497	1.09019	1.08084	1.07222	1.07363	1.07144	1.08515	1.16724	1.07572	1.08302	1.08078	1.09715	1.07179	1.08123	1.07848	1.09011	1.1193	1.09387	1.08661	1.12717	1.11477	1.11201	1.21307	1.14017	1.13358	1.13154	1.18621	1.21544	1.24424	1.11128	1.12796
259	AGY2254	3	1.05322	1.04594	1.04446	1.04432	1.05055	1.05033	1.05752	1.05869	1.05824	1.05436	1.05759	1.05448	1.05595	1.06981	1.07629	1.07607	1.08486	1.0892	1.08259	1.08121	1.07284	1.06788	1.06551	1.06559	1.06192	1.06099	1.05712	1.05323	1.05562	1.05396	1.05505	1.05928	1.06441	1.07352	1.08662	1.09168	1.09377	1.07998	1.08189	1.08519	1.12605	1.11031	1.11205	1.10611	1.10401	1.09776	1.09027
260	AGY2233	3	1.065	1.06736	1.06287	1.07159	1.13378	1.11111	1.06462	1.06131	1.06187	1.06485	1.09619	1.06552	1.06577	1.22363	1.25704	1.2451	1.22255	1.11877	1.08615	1.0724	1.08532	1.0706	1.0971	1.09905	1.08667	1.10962	1.09034	1.09661	1.07055	1.07925	1.07989	1.08943	1.10989	1.09017	1.1586	1.18646	1.17838	1.17724	1.096	1.16886	1.16183	1.11826	1.12279	1.13167	1.28626	1.22343	1.12603
261	AGY2233	3	1.06128	1.06072	1.06508	1.06467	1.07116	1.07187	1.06313	1.0791	1.08109	1.07515	1.07726	1.07641	1.0817	1.22152	1.21975	1.223	1.16634	1.10635	1.09424	1.09093	1.08889	1.08851	1.0854	1.09358	1.09295	1.09567	1.09086	1.10635	1.09824	1.10661	1.09886	1.11399	1.10422	1.11028	1.11189	1.09057	1.10094	1.08899	1.09016	1.09699	1.12323	1.11398	1.14302	1.15973	1.2018	1.14748	1.11501
262	AGY2254	3	1.05459	1.05233	1.05103	1.0587	1.05703	1.05203	1.0517	1.05173	1.05019	1.04635	1.0454	1.04318	1.04394	1.05751	1.05725	1.0522	1.04783	1.04292	1.04276	1.04589	1.05025	1.05311	1.04797	1.0506	1.04869	1.04805	1.05094	1.04812	1.04856	1.04374	1.05449	1.05256	1.05325	1.05083	1.05875	1.05155	1.05264	1.0554	1.05798	1.05168	1.07832	1.06857	1.06887	1.06732	1.07465	1.07059	1.06783
263	AGY2254	3	1.03944	1.04005	1.03694	1.03798	1.03834	1.03797	1.0364	1.03764	1.04019	1.03869	1.03613	1.03644	1.04137	1.0426	1.03819	1.03451	1.03711	1.0377	1.04007	1.03668	1.03548	1.03593	1.03755	1.03629	1.03597	1.03657	1.0434	1.03491	1.03508	1.0382	1.03587	1.03398	1.03511	1.0353	1.03655	1.03885	1.03557	1.03652	1.03731	1.03604	1.08164	1.0851	1.10034	1.09123	1.08186	1.08204	1.09091
264	AGY2254	3	1.04762	1.04565	1.0405	1.04231	1.04169	1.04264	1.03914	1.04038	1.04145	1.042	1.04191	1.04249	1.04198	1.04633	1.05193	1.04902	1.04632	1.0479	1.03892	1.04458	1.04135	1.04319	1.0441	1.04423	1.0459	1.0473	1.04846	1.04318	1.04558	1.04514	1.04536	1.04607	1.04635	1.04535	1.04618	1.04571	1.04722	1.04635	1.04474	1.04462	1.14978	1.11653	1.09977	1.09385	1.08359	1.08587	1.0958
265	AGY2254	3	1.04407	1.03936	1.03973	1.04028	1.04006	1.03717	1.04021	1.03832	1.0395	1.039	1.03713	1.03764	1.04221	1.04124	1.03938	1.03667	1.03796	1.03509	1.03671	1.03493	1.03834	1.03643	1.03771	1.03569	1.03623	1.03665	1.045	1.03819	1.03879	1.03436	1.03678	1.03575	1.03569	1.03455	1.03593	1.03742	1.03467	1.03495	1.0362	1.03459	1.10998	1.16315	1.15262	1.12066	1.09993	1.09192	1.08989
266	AGY2233	3	1.06019	1.06311	1.07407	1.06456	1.06254	1.06305	1.06405	1.06353	1.06774	1.06409	1.05932	1.06582	1.06041	1.14911	1.17348	1.15873	1.14074	1.11256	1.07561	1.07489	1.07815	1.06492	1.06698	1.06698	1.07122	1.07208	1.06182	1.07805	1.07825	1.08413	1.08148	1.08442	1.08693	1.08816	1.08371	1.08007	1.08638	1.09076	1.08869	1.09219	1.12511	1.11829	1.17165	1.13119	1.13547	1.12828	1.15365
267	AGY2233	3	1.07707	1.08036	1.07222	1.08313	1.07888	1.10542	1.10411	1.08412	1.0793	1.08069	1.07854	1.07373	1.07564	1.24985	1.22638	1.16386	1.11976	1.08112	1.07696	1.07243	1.07485	1.08055	1.08057	1.07928	1.07735	1.07441	1.07053	1.08605	1.07917	1.07782	1.07178	1.0747	1.07991	1.07175	1.07887	1.06105	1.07804	1.07795	1.08092	1.07167	1.15412	1.15648	1.14498	1.15959	1.14716	1.16759	1.17149
268	AGY2233	3	1.13011	1.11417	1.07662	1.084	1.07941	1.10186	1.07347	1.07777	1.0715	1.07484	1.075	1.07269	1.07771	1.24	1.245	1.16773	1.10392	1.08891	1.08724	1.0923	1.08082	1.08373	1.07535	1.076	1.08783	1.07582	1.06885	1.07505	1.08778	1.07509	1.07231	1.07857	1.0826	1.09991	1.07066	1.07299	1.07938	1.11619	1.0979	1.08244	1.25411	1.29949	1.16303	1.17632	1.18551	1.17657	1.16253
269	AGY2254	3	1.0456	1.04558	1.04054	1.0427	1.04052	1.04742	1.04999	1.04562	1.04259	1.04914	1.05003	1.04966	1.05356	1.05746	1.05255	1.0511	1.04163	1.04462	1.04082	1.04106	1.03844	1.03812	1.03963	1.03937	1.03886	1.04306	1.04556	1.04052	1.04458	1.04313	1.04688	1.04347	1.04166	1.04572	1.0497	1.04514	1.04154	1.04141	1.04051	1.03804	1.09997	1.07585	1.095	1.08261	1.08108	1.07334	1.07692
270	AGY2254	3	1.05462	1.05327	1.04392	1.04364	1.04184	1.04165	1.04241	1.04043	1.04078	1.0393	1.03835	1.03821	1.04161	1.04089	1.04202	1.03963	1.03838	1.03688	1.03889	1.03886	1.03823	1.03794	1.03737	1.03663	1.03791	1.0404	1.04467	1.03663	1.03859	1.03755	1.03658	1.03809	1.0373	1.0366	1.03756	1.0381	1.03741	1.03438	1.03689	1.03603	1.11327	1.10814	1.10624	1.10273	1.11278	1.09951	1.0986
271	AGY2254	3	1.04295	1.04055	1.04154	1.03958	1.03688	1.03885	1.03901	1.04122	1.04261	1.04301	1.04098	1.04222	1.04257	1.04976	1.04509	1.04348	1.04365	1.04318	1.04138	1.03934	1.04237	1.03991	1.03824	1.04116	1.04335	1.04244	1.04386	1.03858	1.04326	1.03886	1.03935	1.03911	1.03732	1.03464	1.03637	1.0373	1.03661	1.0368	1.03807	1.03935	1.10007	1.08745	1.08441	1.08876	1.09807	1.0896	1.09773
272	AGY2254	3	1.04273	1.04315	1.04019	1.04241	1.03976	1.0373	1.04023	1.0401	1.04104	1.04074	1.04099	1.0383	1.04311	1.0507	1.0454	1.04388	1.04297	1.04108	1.0395	1.03825	1.03768	1.03851	1.03864	1.04081	1.03964	1.04066	1.04623	1.039	1.04178	1.03644	1.04101	1.03865	1.03835	1.03997	1.03824	1.03584	1.03809	1.03735	1.03799	1.03848	1.10313	1.09715	1.1126	1.09905	1.12173	1.09938	1.09783
273	AGY2233	3	1.08181	1.07527	1.07383	1.0739	1.06949	1.07678	1.07083	1.07294	1.07745	1.07508	1.07817	1.07572	1.08593	1.18492	1.16196	1.14885	1.166	1.07647	1.07416	1.06479	1.06099	1.0584	1.06035	1.06127	1.05586	1.06514	1.06052	1.07117	1.06905	1.06344	1.06787	1.06599	1.08397	1.06883	1.07374	1.06113	1.07019	1.0608	1.0596	1.07067	1.19583	1.1398	1.14697	1.13452	1.15022	1.1471	1.14113
274	AGY2254	3	1.05099	1.04437	1.04014	1.0442	1.04378	1.04257	1.04627	1.04767	1.04453	1.04586	1.04112	1.04163	1.04739	1.0526	1.05414	1.05342	1.05942	1.05352	1.04713	1.04313	1.04438	1.04433	1.04491	1.04515	1.04013	1.04767	1.04754	1.04327	1.04408	1.04392	1.04354	1.04208	1.03907	1.04242	1.04097	1.03986	1.03819	1.03882	1.04172	1.03929	1.10269	1.1045	1.09709	1.10084	1.09465	1.1031	1.09224
275	AGY2233	3	1.12307	1.08735	1.08673	1.07358	1.15514	1.08864	1.08888	1.07926	1.06936	1.06765	1.0717	1.07346	1.07415	1.32414	1.31428	1.17014	1.09209	1.07933	1.08215	1.06961	1.07424	1.08052	1.07581	1.07754	1.0759	1.07536	1.06811	1.08254	1.09103	1.06689	1.07006	1.08188	1.07267	1.07699	1.08062	1.07818	1.07957	1.07384	1.07182	1.08212	1.22002	1.12957	1.17144	1.11743	1.19564	1.20571	1.27064
276	AGY2254	3	1.05211	1.04789	1.04794	1.04457	1.04498	1.0433	1.04318	1.04404	1.04062	1.04099	1.03657	1.0408	1.04415	1.04533	1.04859	1.04457	1.04126	1.04218	1.04025	1.04079	1.04207	1.04151	1.03958	1.03782	1.03785	1.04084	1.04345	1.03477	1.04034	1.03731	1.03663	1.03896	1.03669	1.03821	1.03785	1.03456	1.03746	1.03793	1.03855	1.03695	1.1444	1.14765	1.07614	1.08587	1.11093	1.13502	1.14673
277	AGY2254	3	1.06768	1.05911	1.06289	1.07234	1.0763	1.06757	1.07347	1.05535	1.06668	1.06005	1.05356	1.05639	1.05042	1.06002	1.04913	1.04677	1.0449	1.04459	1.04255	1.04135	1.04127	1.0402	1.03844	1.0382	1.03784	1.03927	1.04348	1.03631	1.03774	1.03768	1.03841	1.03803	1.03647	1.03569	1.0372	1.03613	1.0382	1.03618	1.04464	1.04355	1.08958	1.09098	1.08511	1.10328	1.08378	1.08966	1.16846
278	AGY2233	3	1.07818	1.06505	1.07057	1.06986	1.06916	1.06823	1.07535	1.07274	1.0676	1.07181	1.0676	1.0713	1.13838	1.21896	1.18995	1.22827	1.21421	1.13458	1.08932	1.079	1.09954	1.07781	1.07679	1.07069	1.10527	1.07735	1.06361	1.17755	1.07882	1.1175	1.15737	1.12946	1.11124	1.14142	1.16118	1.08821	1.08828	1.08591	1.08019	1.09002	1.18157	1.14062	1.14923	1.18925	1.14514	1.14692	1.17021
279	AGY2254	3	1.05193	1.04393	1.04308	1.0406	1.04075	1.04317	1.04396	1.04123	1.04569	1.04552	1.04354	1.04219	1.04579	1.05358	1.05016	1.04966	1.05274	1.0464	1.04541	1.04426	1.04304	1.04305	1.04817	1.04119	1.04282	1.04816	1.04625	1.04616	1.04569	1.04718	1.0432	1.04477	1.04256	1.04581	1.04358	1.0427	1.04442	1.04422	1.04361	1.04195	1.13501	1.10638	1.12236	1.10092	1.10841	1.10272	1.10854
280	AGY2254	3	1.05444	1.04992	1.05205	1.05072	1.0497	1.04624	1.05347	1.05332	1.04896	1.05069	1.04201	1.04479	1.04313	1.04716	1.05291	1.0464	1.0486	1.0431	1.04092	1.04395	1.042	1.0443	1.04654	1.04172	1.04489	1.04868	1.04763	1.0429	1.04335	1.04017	1.04619	1.04473	1.04558	1.04611	1.04338	1.04515	1.03904	1.03932	1.04032	1.03898	1.0884	1.09018	1.08652	1.12632	1.10907	1.08972	1.10099
281	AGY2254	3	1.04185	1.0436	1.04211	1.04535	1.04473	1.04444	1.04396	1.04332	1.0436	1.04314	1.04209	1.04707	1.04439	1.05003	1.04583	1.04876	1.04764	1.04524	1.04116	1.04573	1.04018	1.04052	1.04242	1.04015	1.04268	1.04363	1.04552	1.04534	1.0432	1.05086	1.06141	1.06109	1.06867	1.07248	1.08002	1.10328	1.08635	1.10086	1.08383	1.06649	1.09362	1.09104	1.11333	1.10171	1.0939	1.09117	1.09119
282	AGY2254	3	1.0418	1.04151	1.03865	1.04017	1.03914	1.0382	1.03871	1.03718	1.03719	1.03913	1.03784	1.03974	1.04047	1.04122	1.0387	1.03724	1.03816	1.03578	1.03506	1.03716	1.03635	1.03514	1.03397	1.03583	1.03818	1.03837	1.03661	1.03559	1.03559	1.03387	1.03488	1.03622	1.03558	1.03607	1.03564	1.03696	1.0377	1.03616	1.03454	1.03929	1.07756	1.07471	1.07721	1.07405	1.07764	1.07568	1.07286
283	AGY2254	3	1.04307	1.04035	1.03814	1.03949	1.03947	1.03821	1.0395	1.03659	1.03955	1.03672	1.03855	1.03911	1.04032	1.03959	1.03716	1.03675	1.03807	1.03615	1.03617	1.03484	1.03928	1.03483	1.03519	1.03645	1.03736	1.03921	1.03619	1.0367	1.03369	1.0356	1.0338	1.0349	1.03488	1.03386	1.03405	1.03582	1.03384	1.03592	1.03632	1.04015	1.07592	1.0724	1.06338	1.06855	1.07137	1.0713	1.06867
284	AGY2233	3	1.08243	1.07729	1.07727	1.12294	1.09156	1.08421	1.07558	1.07539	1.07607	1.07651	1.08133	1.0818	1.07903	1.24248	1.23794	1.21269	1.10394	1.10398	1.09701	1.09387	1.07925	1.09054	1.08539	1.07478	1.08237	1.07708	1.08193	1.08513	1.08192	1.09073	1.09306	1.07831	1.08812	1.07717	1.07641	1.07655	1.07235	1.07176	1.07795	1.0762	1.22232	1.13135	1.13438	1.1772	1.19895	1.15383	1.14045
285	AGY2254	3	1.06811	1.0749	1.07477	1.06735	1.08154	1.07881	1.07727	1.068	1.06044	1.06084	1.06298	1.05808	1.05568	1.06928	1.05335	1.05671	1.05195	1.05308	1.05156	1.04591	1.04844	1.04611	1.0447	1.04552	1.04795	1.04626	1.04532	1.04397	1.04415	1.04527	1.04323	1.04359	1.04128	1.04291	1.04531	1.04221	1.0417	1.04315	1.04351	1.04718	1.12815	1.11601	1.1119	1.11951	1.11451	1.11878	1.10448
286	AGY2254	3	1.04223	1.04436	1.04549	1.03998	1.03955	1.03866	1.04149	1.03978	1.04156	1.03909	1.03735	1.03986	1.03956	1.04213	1.03826	1.03985	1.04121	1.0369	1.04117	1.03978	1.04261	1.03999	1.04068	1.0393	1.03969	1.04303	1.04337	1.04064	1.03548	1.03582	1.0367	1.03824	1.03665	1.0376	1.03825	1.04027	1.03697	1.03752	1.03909	1.04409	1.09646	1.0896	1.08652	1.09425	1.08295	1.0861	1.09535
287	AGY2254	3	1.05551	1.04775	1.0419	1.0432	1.04528	1.04461	1.04778	1.05409	1.05156	1.04587	1.04789	1.04972	1.04787	1.05636	1.05598	1.05877	1.05741	1.05602	1.04983	1.04587	1.04539	1.04941	1.04905	1.04831	1.04795	1.04799	1.04828	1.04581	1.04194	1.04213	1.03993	1.04269	1.04209	1.04264	1.04377	1.04242	1.04345	1.04379	1.04697	1.04734	1.10834	1.09094	1.08595	1.08878	1.0849	1.0884	1.08613
288	AGY2233	3	1.09519	1.08716	1.07381	1.07334	1.07625	1.07807	1.07563	1.076	1.07699	1.06661	1.09147	1.06984	1.06747	1.24559	1.23855	1.13286	1.10212	1.08779	1.09204	1.09479	1.06951	1.07808	1.09708	1.07377	1.07842	1.07476	1.0809	1.08504	1.07843	1.08699	1.07573	1.08965	1.09412	1.09811	1.18004	1.14402	1.11144	1.18981	1.12572	1.08134	1.24743	1.25956	1.1937	1.17205	1.15872	1.18429	1.1743
289	AGY2254	3	1.04319	1.04427	1.04057	1.0451	1.0474	1.04679	1.04376	1.04634	1.049	1.04692	1.05147	1.05418	1.05534	1.06331	1.06498	1.06471	1.06576	1.05741	1.05449	1.05643	1.05145	1.05125	1.05071	1.04822	1.05141	1.05206	1.04973	1.04966	1.05123	1.04978	1.04978	1.04551	1.04559	1.04917	1.05034	1.05226	1.05424	1.04943	1.05033	1.05513	1.10643	1.07627	1.07535	1.07607	1.08021	1.07995	1.09968
290	AGY2254	3	1.0539	1.05615	1.05509	1.05146	1.05547	1.05327	1.04874	1.05115	1.04987	1.05116	1.04847	1.04778	1.04486	1.04941	1.05213	1.046	1.04061	1.03987	1.03749	1.03971	1.03838	1.03875	1.03702	1.03776	1.04047	1.03908	1.03875	1.03661	1.03736	1.03655	1.03569	1.0381	1.03674	1.03546	1.03545	1.03781	1.0374	1.03834	1.03834	1.04232	1.16959	1.13193	1.1436	1.14442	1.10097	1.11996	1.10689
291	AGY2254	3	1.04008	1.04028	1.03547	1.03498	1.03725	1.03718	1.03854	1.03573	1.03611	1.03462	1.03364	1.03977	1.0394	1.0373	1.03519	1.03451	1.03315	1.03663	1.03377	1.03449	1.03503	1.03442	1.0343	1.03298	1.03577	1.03703	1.03545	1.03712	1.03338	1.03365	1.03429	1.03643	1.03723	1.03705	1.03377	1.03539	1.03517	1.03715	1.03649	1.04257	1.07258	1.06934	1.06922	1.07734	1.07554	1.07419	1.06975
292	AGY2254	3	1.06666	1.05863	1.05257	1.05738	1.04912	1.04798	1.04336	1.04216	1.04621	1.04267	1.04356	1.04412	1.04363	1.04982	1.05002	1.04841	1.04247	1.04287	1.04194	1.04287	1.04175	1.04069	1.04135	1.04323	1.0423	1.04305	1.04081	1.04128	1.04111	1.03917	1.03926	1.0391	1.03738	1.03721	1.04043	1.04221	1.03703	1.03894	1.0419	1.05091	1.17197	1.11437	1.09677	1.09488	1.10597	1.11761	1.10044
293	AGY2254	3	1.0434	1.04212	1.03925	1.03874	1.03855	1.04078	1.03929	1.03755	1.03856	1.04122	1.03706	1.03911	1.03965	1.03885	1.03712	1.03854	1.03646	1.03409	1.03473	1.03632	1.03455	1.03403	1.03612	1.0345	1.03722	1.04015	1.03542	1.03448	1.03302	1.03381	1.03812	1.03412	1.03763	1.03675	1.0375	1.03483	1.03614	1.03528	1.03633	1.03865	1.07588	1.0656	1.06285	1.06906	1.07098	1.06509	1.06935
294	AGY2254	3	1.05106	1.04379	1.03932	1.04233	1.04113	1.04337	1.044	1.03806	1.03948	1.04281	1.04449	1.042	1.04427	1.04912	1.04844	1.05043	1.04085	1.04543	1.0412	1.04221	1.04149	1.04094	1.04235	1.04206	1.04449	1.04339	1.04563	1.03942	1.03952	1.03935	1.0422	1.04247	1.04068	1.0428	1.04222	1.04557	1.04038	1.04084	1.04324	1.04573	1.111	1.10439	1.10808	1.09542	1.0907	1.08203	1.08198
295	AGY2254	3	1.06814	1.07517	1.07792	1.08319	1.09159	1.08735	1.08111	1.07673	1.07084	1.05728	1.05898	1.05666	1.05476	1.06396	1.05445	1.05673	1.05632	1.04934	1.05285	1.05224	1.04519	1.04695	1.04739	1.04526	1.04451	1.04597	1.04679	1.04418	1.04305	1.04267	1.04269	1.04134	1.04158	1.04198	1.04273	1.0445	1.04368	1.04581	1.04088	1.04663	1.15997	1.14126	1.15223	1.1527	1.19519	1.25666	1.24248
296	AGY2233	3	1.09096	1.07848	1.13077	1.13536	1.07147	1.11584	1.0706	1.07042	1.07137	1.11274	1.07411	1.11429	1.1366	1.23582	1.28133	1.25418	1.2272	1.16021	1.14604	1.0903	1.14052	1.12781	1.12064	1.11469	1.12453	1.11026	1.12014	1.11075	1.09731	1.11178	1.12089	1.08997	1.09497	1.16034	1.13742	1.18036	1.1566	1.16786	1.11114	1.09508	1.17721	1.18146	1.17617	1.24759	1.18988	1.35803	1.24197
297	AGY2233	3	1.06906	1.06665	1.08157	1.09077	1.09031	1.12154	1.07241	1.07082	1.07313	1.0701	1.06846	1.06822	1.09284	1.22445	1.24354	1.22751	1.12251	1.09942	1.09395	1.08613	1.08408	1.07939	1.08636	1.07841	1.08845	1.07877	1.07723	1.08031	1.08238	1.08472	1.08721	1.08263	1.08284	1.14644	1.17549	1.20484	1.18477	1.09819	1.12249	1.08267	1.17943	1.13925	1.15742	1.18774	1.29457	1.33192	1.14785
298	AGY2254	3	1.05842	1.06139	1.06916	1.07195	1.07507	1.06334	1.09104	1.08078	1.06485	1.05006	1.05553	1.05486	1.05544	1.06787	1.07152	1.07274	1.06776	1.05724	1.05072	1.05229	1.0492	1.04973	1.04687	1.04285	1.04705	1.04902	1.04174	1.04481	1.04225	1.04492	1.04192	1.04007	1.04128	1.04105	1.04285	1.04356	1.04308	1.0435	1.04323	1.04893	1.14775	1.13981	1.13066	1.12245	1.11603	1.12089	1.12328
299	AGY2233	3	1.09472	1.05936	1.05643	1.05504	1.05122	1.05443	1.05213	1.05073	1.05453	1.04674	1.0522	1.06131	1.06428	1.1289	1.11009	1.12372	1.0682	1.06715	1.07021	1.07639	1.07626	1.06998	1.07396	1.07681	1.06702	1.07122	1.05692	1.05749	1.05565	1.05825	1.0638	1.06725	1.07742	1.07806	1.08306	1.08748	1.08288	1.08997	1.08383	1.08805	1.22463	1.15601	1.13413	1.11633	1.11878	1.11901	1.11689
300	AGY2254	3	1.04267	1.04722	1.04145	1.03829	1.04149	1.03793	1.03427	1.03853	1.0368	1.03753	1.03854	1.04088	1.04104	1.04191	1.03689	1.03831	1.03805	1.03989	1.04024	1.0392	1.03699	1.03624	1.03558	1.03631	1.03938	1.03877	1.0355	1.0367	1.03753	1.03557	1.03542	1.03707	1.03619	1.03726	1.03439	1.03683	1.03474	1.03547	1.03933	1.03983	1.07543	1.08529	1.07816	1.07854	1.0871	1.07744	1.06173
301	AGY2233	3	1.08042	1.07475	1.07604	1.07451	1.08964	1.09201	1.07284	1.0691	1.06853	1.06082	1.06608	1.06412	1.0854	1.22975	1.21954	1.09993	1.08221	1.08134	1.06536	1.06283	1.06188	1.06601	1.06143	1.06811	1.06879	1.07476	1.07079	1.07333	1.06646	1.069	1.0722	1.06906	1.07904	1.06997	1.07371	1.09824	1.1156	1.18649	1.15694	1.09017	1.20493	1.11665	1.11911	1.11196	1.11569	1.12431	1.11189
302	AGY2254	3	1.04643	1.0442	1.0416	1.04259	1.03986	1.04394	1.04055	1.04153	1.04372	1.04191	1.04009	1.04521	1.04389	1.04451	1.04463	1.04633	1.04192	1.04407	1.04641	1.0458	1.04121	1.04267	1.04725	1.04747	1.04249	1.04208	1.03692	1.03769	1.03815	1.04065	1.04044	1.04284	1.04648	1.04613	1.04632	1.05127	1.05012	1.0573	1.05519	1.06389	1.14624	1.13723	1.12112	1.12369	1.12038	1.11012	1.11155
303	AGY2254	3	1.06545	1.05439	1.06398	1.06739	1.08194	1.09174	1.11522	1.11024	1.10492	1.12676	1.1315	1.1198	1.12414	1.14115	1.13774	1.12648	1.11341	1.10412	1.08722	1.08255	1.0767	1.07154	1.0672	1.06383	1.0607	1.05987	1.05487	1.05738	1.05269	1.05206	1.04959	1.05129	1.05206	1.04922	1.05203	1.0491	1.04636	1.04907	1.04638	1.04881	1.24051	1.15178	1.11762	1.11743	1.17614	1.12999	1.12449
304	AGY2254	3	1.0455	1.0405	1.03871	1.03687	1.03755	1.04263	1.04352	1.0411	1.04167	1.03959	1.04413	1.04159	1.04926	1.05382	1.05322	1.05257	1.05527	1.04722	1.04588	1.04646	1.04316	1.0425	1.04389	1.04855	1.04717	1.04602	1.04067	1.04277	1.03676	1.03959	1.03737	1.03701	1.06592	1.06675	1.06798	1.07409	1.06225	1.06429	1.06448	1.06475	1.06529	1.05595	1.05341	1.06021	1.05227	1.07356	1.07361
305	AGY2254	3	1.05079	1.04015	1.04073	1.03816	1.04516	1.0428	1.03818	1.04174	1.03987	1.03893	1.03868	1.03999	1.04283	1.04451	1.04144	1.03762	1.03687	1.0384	1.03721	1.03641	1.03791	1.03797	1.0365	1.04076	1.04198	1.04378	1.03932	1.04188	1.03533	1.03809	1.03873	1.03602	1.03779	1.03697	1.0372	1.03827	1.03772	1.03704	1.03956	1.03955	1.16747	1.12811	1.13417	1.12761	1.12179	1.12343	1.08537
306	AGY2254	3	1.04765	1.04378	1.04275	1.04624	1.05323	1.05316	1.04696	1.04896	1.0459	1.04662	1.04376	1.04477	1.04279	1.04801	1.04802	1.04762	1.04631	1.05005	1.04345	1.04205	1.04001	1.0446	1.03963	1.03975	1.04311	1.04573	1.04423	1.04472	1.03923	1.04535	1.046	1.04279	1.04885	1.04249	1.04478	1.04621	1.04593	1.04889	1.04871	1.04947	1.13019	1.11832	1.10784	1.13308	1.0953	1.09535	1.11668
307	AGY2254	3	1.04611	1.0444	1.04004	1.04282	1.04107	1.04391	1.04101	1.04355	1.04302	1.04979	1.0454	1.04476	1.04839	1.04881	1.04735	1.04822	1.04484	1.04643	1.04675	1.04523	1.04321	1.04065	1.03815	1.04023	1.045	1.045	1.04041	1.03849	1.04	1.0365	1.0397	1.04629	1.05026	1.05571	1.06424	1.06095	1.06203	1.06639	1.06661	1.07176	1.10247	1.09897	1.09999	1.10426	1.13715	1.09071	1.08639
308	AGY2233	3	1.05759	1.05926	1.05728	1.05587	1.05431	1.06124	1.05254	1.05103	1.0535	1.05258	1.05011	1.05457	1.05983	1.15423	1.15728	1.13023	1.0615	1.05926	1.05924	1.0613	1.05846	1.06025	1.06596	1.06151	1.06241	1.06061	1.06271	1.05724	1.06037	1.07231	1.08146	1.06742	1.07045	1.08208	1.11525	1.06651	1.06492	1.09082	1.08954	1.0926	1.09446	1.1139	1.10765	1.10896	1.11582	1.13797	1.11129
309	AGY2254	3	1.05414	1.05116	1.0426	1.04734	1.05034	1.05153	1.05516	1.05054	1.05053	1.04848	1.05144	1.05249	1.05431	1.06467	1.06168	1.06519	1.0718	1.0611	1.05577	1.05962	1.04913	1.05169	1.05327	1.05042	1.05164	1.04785	1.04616	1.04656	1.04929	1.05004	1.04472	1.04832	1.04983	1.05089	1.04916	1.04989	1.04562	1.04503	1.04765	1.04717	1.15345	1.12525	1.1229	1.13136	1.11215	1.11844	1.12389
310	AGY2233	3	1.08787	1.08385	1.08537	1.10942	1.07614	1.07825	1.07818	1.07677	1.07787	1.08395	1.08256	1.08652	1.10348	1.18882	1.14361	1.121	1.09569	1.10039	1.10318	1.10008	1.09743	1.10121	1.0992	1.09464	1.08946	1.09301	1.08496	1.08983	1.08432	1.08891	1.07987	1.09528	1.11094	1.11405	1.11877	1.11888	1.12826	1.11865	1.13095	1.11508	1.18506	1.17806	1.16621	1.17434	1.16821	1.1632	1.1628
311	AGY2254	3	1.11598	1.10899	1.10602	1.10498	1.1114	1.1026	1.10025	1.09755	1.08951	1.08289	1.07192	1.06914	1.06539	1.07247	1.07002	1.06751	1.06693	1.05842	1.05086	1.0511	1.0489	1.04922	1.04457	1.04571	1.04442	1.04683	1.04593	1.04655	1.04539	1.04441	1.04498	1.04371	1.04602	1.04567	1.04116	1.04685	1.04233	1.04235	1.04722	1.04693	1.24305	1.1183	1.09065	1.16481	1.12218	1.13303	1.16581
312	AGY2254	3	1.08614	1.04993	1.04593	1.04023	1.03784	1.03876	1.03648	1.03781	1.03808	1.03679	1.03761	1.04037	1.04084	1.04353	1.0383	1.03645	1.03483	1.0362	1.03386	1.03402	1.03337	1.03399	1.03318	1.03525	1.03821	1.03514	1.03344	1.03391	1.03504	1.03436	1.03546	1.03411	1.03569	1.03484	1.0338	1.03271	1.03533	1.03304	1.03358	1.03703	1.06452	1.06049	1.05918	1.06088	1.05837	1.05924	1.05944
313	AGY2254	3	1.09591	1.08202	1.07888	1.07408	1.08864	1.07556	1.06977	1.06996	1.06232	1.05756	1.05528	1.05191	1.05252	1.05965	1.05792	1.05786	1.05269	1.04408	1.04385	1.04504	1.04377	1.04321	1.04368	1.04313	1.04278	1.04427	1.04135	1.04405	1.04425	1.04494	1.03886	1.03817	1.03897	1.04007	1.03882	1.03648	1.03692	1.0363	1.03959	1.04086	1.10368	1.10326	1.09833	1.10521	1.10229	1.08521	1.08529
314	AGY2254	3	1.04533	1.04424	1.04022	1.04071	1.04378	1.04389	1.04435	1.04457	1.04182	1.04135	1.04002	1.04238	1.04108	1.04138	1.04296	1.04111	1.04319	1.03907	1.04148	1.03921	1.03764	1.03634	1.03839	1.03826	1.04079	1.04127	1.04027	1.0417	1.04039	1.03637	1.03776	1.03638	1.04084	1.04091	1.04171	1.04287	1.04522	1.04135	1.04329	1.0422	1.11758	1.11088	1.10428	1.10617	1.10773	1.10262	1.10075
315	AGY2233	3	1.08065	1.08657	1.08488	1.09002	1.08711	1.08906	1.09026	1.08926	1.09873	1.08124	1.0821	1.0779	1.08745	1.2959	1.27526	1.24626	1.16693	1.12061	1.08652	1.08494	1.0853	1.0819	1.0909	1.09222	1.09243	1.08569	1.09431	1.0977	1.06506	1.07989	1.07502	1.06362	1.07266	1.06711	1.06769	1.08389	1.0726	1.07669	1.07061	1.07612	1.29254	1.17834	1.17217	1.18673	1.17022	1.17417	1.17523
316	AGY2254	3	1.05106	1.04672	1.04473	1.04636	1.04493	1.04454	1.04378	1.04557	1.04229	1.04252	1.04465	1.04594	1.05078	1.05806	1.05355	1.04899	1.04913	1.04728	1.04212	1.0413	1.04215	1.04052	1.04026	1.038	1.04363	1.04075	1.03801	1.03956	1.03876	1.0405	1.03981	1.03929	1.03787	1.03934	1.03808	1.03803	1.03665	1.03632	1.03811	1.03882	1.11492	1.10815	1.1144	1.13083	1.21406	1.09092	1.09369
317	AGY2233	3	1.07909	1.07596	1.0985	1.09261	1.14529	1.08338	1.07893	1.09007	1.0804	1.07842	1.0767	1.07202	1.16209	1.25016	1.27606	1.17485	1.19606	1.0925	1.12481	1.087	1.10888	1.08994	1.08525	1.08215	1.0842	1.08255	1.08639	1.08701	1.08688	1.09242	1.09743	1.09928	1.18211	1.12041	1.15533	1.11941	1.10035	1.23672	1.12793	1.09493	1.15719	1.15014	1.16528	1.17033	1.40442	1.32485	1.2722
318	AGY2233	3	1.06737	1.07212	1.07295	1.11739	1.07292	1.07579	1.07697	1.07954	1.11442	1.0818	1.10882	1.09173	1.20047	1.28743	1.25924	1.26365	1.21168	1.20107	1.10487	1.12764	1.10322	1.13043	1.10092	1.0998	1.164	1.14416	1.17673	1.15193	1.2421	1.1577	1.19257	1.16047	1.23543	1.17835	1.16167	1.15983	1.13249	1.17691	1.1339	1.16678	1.14461	1.14568	1.15538	1.2038	1.14497	1.19873	1.25619
319	AGY2254	3	1.04131	1.03911	1.03959	1.03773	1.03677	1.03764	1.0357	1.03807	1.03749	1.03765	1.03559	1.03981	1.04234	1.04234	1.03672	1.0377	1.03589	1.03695	1.03668	1.03502	1.03548	1.03614	1.03701	1.03502	1.03857	1.038	1.03426	1.03458	1.03577	1.03436	1.03302	1.03548	1.03447	1.03446	1.03446	1.03541	1.03529	1.03578	1.03512	1.03736	1.0847	1.08548	1.08216	1.07992	1.07808	1.07572	1.07403
320	AGY2254	3	1.06747	1.05866	1.05345	1.05806	1.05912	1.0605	1.05956	1.05257	1.05356	1.04805	1.04487	1.04588	1.05282	1.05353	1.05668	1.05109	1.04778	1.04922	1.04434	1.04316	1.04313	1.04568	1.04474	1.04455	1.04544	1.04581	1.04183	1.04052	1.04289	1.04621	1.0454	1.04407	1.04278	1.04137	1.03946	1.04096	1.03802	1.04234	1.0393	1.04117	1.12735	1.07878	1.07823	1.08672	1.08689	1.09226	1.08532
321	AGY2254	3	1.04212	1.043	1.04195	1.04196	1.04353	1.04424	1.04034	1.04157	1.03957	1.03974	1.04293	1.03866	1.0423	1.03923	1.03715	1.03563	1.04069	1.03995	1.03728	1.03597	1.03938	1.04166	1.03822	1.03965	1.04086	1.03914	1.03737	1.03704	1.03836	1.03713	1.03923	1.03621	1.03646	1.03743	1.03713	1.03641	1.03759	1.03768	1.03745	1.03976	1.09145	1.09264	1.09578	1.10519	1.12066	1.12341	1.11447
322	AGY2254	3	1.05244	1.04858	1.04894	1.04965	1.04723	1.05161	1.04709	1.04455	1.04688	1.04501	1.0406	1.04803	1.04639	1.05112	1.05062	1.04856	1.0469	1.04711	1.04848	1.04762	1.04376	1.0431	1.04339	1.04245	1.0461	1.0487	1.04941	1.04648	1.04738	1.04687	1.04507	1.04431	1.04082	1.04487	1.03717	1.0414	1.04218	1.03799	1.04443	1.04288	1.09609	1.08381	1.14945	1.08001	1.07916	1.08103	1.07712
323	AGY2254	3	1.04596	1.0443	1.04239	1.04323	1.04015	1.04351	1.04372	1.04255	1.04116	1.04119	1.04095	1.04378	1.04631	1.056	1.05856	1.05049	1.04319	1.0449	1.04457	1.04002	1.04064	1.04325	1.04263	1.03945	1.04373	1.04224	1.04131	1.03882	1.04058	1.03772	1.03908	1.03807	1.03792	1.03671	1.03947	1.03915	1.03687	1.03605	1.03583	1.03903	1.15042	1.10808	1.12263	1.11455	1.11369	1.11258	1.10387
324	AGY2254	3	1.04069	1.04172	1.03841	1.03734	1.03691	1.03694	1.0366	1.0378	1.03616	1.03763	1.03728	1.03897	1.03747	1.03813	1.03664	1.03819	1.03822	1.03517	1.03607	1.03483	1.03679	1.03535	1.03774	1.03681	1.03808	1.03699	1.03881	1.03709	1.03727	1.0357	1.03556	1.03692	1.03509	1.03462	1.03551	1.03352	1.03594	1.03599	1.03812	1.03907	1.0569	1.07542	1.06786	1.06112	1.06708	1.06128	1.0568
325	AGY2254	3	1.0492	1.04793	1.04445	1.04077	1.04372	1.04553	1.04343	1.04235	1.04061	1.04242	1.04037	1.04197	1.04604	1.05213	1.04157	1.04855	1.04331	1.03958	1.03811	1.03742	1.03813	1.03881	1.03869	1.04288	1.04549	1.04563	1.04718	1.0471	1.04467	1.04432	1.04332	1.04469	1.0453	1.0489	1.0517	1.0595	1.0615	1.06239	1.04582	1.05369	1.15653	1.12036	1.13505	1.11858	1.12315	1.13507	1.12156
326	AGY2233	3	1.07317	1.06897	1.10538	1.06214	1.06712	1.06386	1.06188	1.06263	1.06954	1.07148	1.06427	1.06758	1.16886	1.21251	1.2319	1.19625	1.16889	1.11862	1.08829	1.08112	1.07576	1.07173	1.08908	1.06563	1.072	1.06918	1.07257	1.06985	1.07861	1.07222	1.07911	1.07529	1.08033	1.07694	1.08584	1.12342	1.07151	1.11317	1.0732	1.09702	1.15601	1.14502	1.17489	1.16296	1.14448	1.13341	1.12961
327	AGY2233	3	1.05094	1.05403	1.08015	1.06124	1.05719	1.05989	1.05274	1.04437	1.04775	1.04739	1.05084	1.06248	1.05951	1.10579	1.07609	1.06689	1.0707	1.05943	1.05604	1.05577	1.06006	1.05854	1.06079	1.06606	1.05651	1.05877	1.05989	1.05552	1.05703	1.05288	1.05933	1.05371	1.06169	1.05952	1.06094	1.07082	1.06902	1.06586	1.06413	1.07155	1.11817	1.11189	1.12927	1.13678	1.12602	1.11961	1.11589
328	AGY2254	3	1.05476	1.05008	1.05176	1.04593	1.04572	1.04551	1.04629	1.04587	1.0453	1.04058	1.03933	1.04399	1.04568	1.05114	1.04064	1.04103	1.03869	1.04006	1.03403	1.03567	1.03747	1.03396	1.03423	1.03664	1.03671	1.03999	1.03686	1.03589	1.03501	1.03559	1.03689	1.03663	1.03463	1.03539	1.03519	1.0353	1.03359	1.03646	1.03297	1.04031	1.12455	1.11096	1.11119	1.10919	1.10863	1.09883	1.09912
329	AGY2233	3	1.12416	1.09038	1.08643	1.0869	1.08623	1.08481	1.08325	1.08976	1.08156	1.08655	1.08707	1.0866	1.26309	1.30333	1.30508	1.12503	1.09497	1.1015	1.09497	1.07843	1.0835	1.09563	1.09382	1.08684	1.0866	1.13175	1.09264	1.17229	1.10931	1.09881	1.09931	1.10901	1.10184	1.09716	1.09927	1.10735	1.0888	1.10888	1.12124	1.09143	1.30881	1.19125	1.18329	1.18335	1.17168	1.16612	1.17694
330	AGY2254	3	1.04238	1.039	1.03881	1.03951	1.03925	1.03942	1.03989	1.03981	1.03942	1.04037	1.0412	1.0409	1.04577	1.04836	1.04414	1.04574	1.04497	1.03997	1.03892	1.03649	1.03579	1.03579	1.03811	1.04213	1.04241	1.04281	1.04027	1.03661	1.03741	1.03638	1.03302	1.03522	1.03493	1.03684	1.03864	1.0651	1.06686	1.06395	1.05888	1.05294	1.10597	1.10469	1.10047	1.0863	1.09299	1.08924	1.09802
331	AGY2254	3	1.05992	1.05488	1.0522	1.05138	1.0587	1.06068	1.05812	1.06423	1.06694	1.07412	1.06832	1.07418	1.07925	1.08997	1.07662	1.0713	1.06259	1.05533	1.05262	1.05121	1.05108	1.051	1.0473	1.0488	1.04865	1.04594	1.04719	1.04838	1.04775	1.04875	1.05027	1.04839	1.0528	1.05995	1.05256	1.05319	1.05572	1.05876	1.05605	1.05724	1.11611	1.11774	1.19034	1.11599	1.11212	1.11106	1.11717
332	AGY2254	3	1.04432	1.04225	1.04031	1.04387	1.04063	1.04404	1.03967	1.03824	1.03975	1.03887	1.04115	1.04272	1.04641	1.0484	1.04679	1.04686	1.0445	1.04372	1.04365	1.04257	1.04211	1.04085	1.03731	1.03881	1.0417	1.04288	1.04021	1.04012	1.04137	1.04204	1.04055	1.0402	1.04079	1.04155	1.04091	1.03949	1.04174	1.04063	1.0425	1.04351	1.14879	1.09783	1.09789	1.09107	1.09092	1.08457	1.0984
333	AGY2254	3	1.04329	1.04134	1.04272	1.03847	1.04513	1.0463	1.04689	1.0468	1.04714	1.04521	1.04502	1.04234	1.04471	1.04985	1.04479	1.04385	1.04268	1.03886	1.04014	1.04181	1.03961	1.03983	1.03921	1.03689	1.04216	1.04198	1.04206	1.03742	1.04061	1.04043	1.04071	1.04057	1.03872	1.03551	1.03582	1.03706	1.03788	1.03637	1.03551	1.03799	1.10471	1.08863	1.09454	1.10273	1.10251	1.11072	1.09961
334	AGY2254	3	1.06438	1.05903	1.04828	1.0546	1.05595	1.0545	1.06086	1.06577	1.06367	1.06237	1.06098	1.06276	1.07605	1.06943	1.08365	1.08461	1.07785	1.0701	1.06091	1.06182	1.05729	1.05045	1.0509	1.0449	1.04356	1.04782	1.04491	1.04025	1.04689	1.04653	1.04435	1.04845	1.04763	1.05012	1.0565	1.05509	1.05397	1.05773	1.05635	1.05298	1.1261	1.12119	1.11355	1.11815	1.11324	1.10635	1.10058
335	AGY2254	3	1.0482	1.04476	1.04567	1.04608	1.04684	1.047	1.0442	1.04541	1.04535	1.04098	1.04515	1.04712	1.05129	1.05353	1.05268	1.05334	1.05515	1.05153	1.05124	1.05068	1.04813	1.04561	1.04895	1.04941	1.05228	1.0496	1.05332	1.0472	1.05488	1.05536	1.06392	1.07126	1.08523	1.08576	1.0904	1.0983	1.11318	1.10748	1.12507	1.1301	1.13445	1.11267	1.10639	1.10005	1.10858	1.12528	1.09355
336	AGY2233	3	1.07066	1.07509	1.0664	1.12383	1.06885	1.07254	1.07607	1.06296	1.06087	1.06583	1.06093	1.06151	1.14156	1.17723	1.18488	1.14113	1.07045	1.06945	1.06675	1.06906	1.0691	1.07578	1.07281	1.06564	1.0687	1.07206	1.06482	1.06677	1.0684	1.07189	1.06739	1.08988	1.14852	1.0827	1.07654	1.08354	1.07185	1.08908	1.15168	1.12428	1.10558	1.11721	1.11328	1.14358	1.11612	1.108	1.10561
337	AGY2254	3	1.04863	1.04851	1.05244	1.05884	1.05594	1.05463	1.05795	1.05084	1.04725	1.04363	1.0478	1.04286	1.04735	1.05123	1.04811	1.04761	1.04776	1.03908	1.04	1.03753	1.04014	1.03914	1.03637	1.03926	1.0393	1.04017	1.03914	1.0393	1.03714	1.03843	1.03555	1.03804	1.03656	1.03612	1.03728	1.03539	1.03597	1.03651	1.04022	1.04233	1.13781	1.10833	1.10198	1.12936	1.09197	1.10438	1.15438
338	AGY2254	3	1.08385	1.09941	1.09462	1.10493	1.10573	1.09083	1.07432	1.07009	1.0598	1.05963	1.04994	1.05984	1.06626	1.0666	1.06739	1.06508	1.06544	1.05382	1.05867	1.05393	1.05394	1.05481	1.0509	1.05111	1.04886	1.05359	1.05832	1.05745	1.05814	1.06396	1.06006	1.0671	1.06666	1.06636	1.07249	1.07554	1.07391	1.06674	1.0722	1.06686	1.09653	1.09616	1.10124	1.07964	1.09011	1.10094	1.0886
339	AGY2233	3	1.05621	1.08457	1.07333	1.0607	1.05956	1.0476	1.04612	1.0555	1.05117	1.05389	1.05896	1.06413	1.06835	1.05925	1.0581	1.06304	1.07227	1.07333	1.08489	1.08943	1.1137	1.10321	1.09864	1.10364	1.10348	1.10782	1.10558	1.10527	1.1125	1.10828	1.11449	1.11876	1.1078	1.0997	1.0919	1.07331	1.07356	1.06837	1.07187	1.07552	1.14826	1.15577	1.23571	1.15355	1.14422	1.11432	1.11319
340	AGY2254	3	1.04261	1.04032	1.04155	1.04237	1.03897	1.04408	1.04248	1.04209	1.0419	1.04102	1.04066	1.04204	1.04656	1.05331	1.0519	1.05043	1.045	1.04416	1.04549	1.04291	1.04343	1.04461	1.04341	1.04066	1.04435	1.04274	1.04214	1.03665	1.03837	1.03952	1.0373	1.03779	1.03775	1.03959	1.0394	1.03884	1.03821	1.03654	1.03785	1.04093	1.14142	1.08017	1.08425	1.0833	1.10586	1.07977	1.07776
341	AGY2254	3	1.055	1.04669	1.04398	1.04269	1.04341	1.04245	1.04367	1.04539	1.04398	1.04333	1.04118	1.04331	1.04498	1.05118	1.04625	1.04444	1.04883	1.04234	1.03891	1.03903	1.04024	1.03899	1.03851	1.03708	1.03974	1.04221	1.04028	1.04046	1.04261	1.04263	1.04089	1.04132	1.04086	1.03967	1.03774	1.03875	1.04079	1.03886	1.03509	1.04022	1.11615	1.10094	1.09808	1.10165	1.09587	1.10059	1.09288
342	AGY2254	3	1.05124	1.04651	1.04571	1.04693	1.04433	1.04582	1.04556	1.0413	1.04398	1.04255	1.04167	1.04667	1.04482	1.0497	1.04732	1.04779	1.04395	1.04992	1.04172	1.04378	1.041	1.04005	1.03734	1.04025	1.04118	1.04119	1.04361	1.04119	1.04319	1.04112	1.04254	1.03883	1.04081	1.03906	1.03993	1.04061	1.03686	1.03876	1.04129	1.04394	1.11588	1.08479	1.08741	1.08635	1.08222	1.0791	1.0845
343	AGY2254	3	1.052	1.04452	1.04444	1.04161	1.04703	1.04597	1.0462	1.0504	1.06313	1.04859	1.0498	1.04701	1.0525	1.05171	1.05539	1.04394	1.04062	1.04611	1.0488	1.04802	1.04746	1.04292	1.04078	1.04211	1.04526	1.04105	1.04146	1.0379	1.03574	1.04245	1.04754	1.04874	1.05137	1.04844	1.0546	1.06469	1.0664	1.06345	1.07297	1.06314	1.08461	1.07057	1.07257	1.0738	1.06984	1.06415	1.07326
344	AGY2254	3	1.05097	1.04585	1.05462	1.053	1.0589	1.05993	1.06272	1.04897	1.04982	1.04573	1.04515	1.04601	1.05454	1.05344	1.04984	1.05201	1.05501	1.04846	1.04934	1.04318	1.04442	1.04418	1.04086	1.04058	1.04458	1.04146	1.04057	1.0395	1.03999	1.04355	1.04154	1.04315	1.04295	1.03884	1.03939	1.0389	1.03904	1.03899	1.03774	1.04088	1.09386	1.09775	1.09722	1.08758	1.10845	1.09232	1.08267
345	AGY2233	3	1.05209	1.04781	1.0457	1.0468	1.04576	1.05005	1.04527	1.05158	1.06325	1.06337	1.07621	1.08182	1.10364	1.08121	1.09256	1.09719	1.0923	1.07411	1.07319	1.07586	1.07356	1.06557	1.06174	1.0564	1.06087	1.05157	1.07058	1.0634	1.07843	1.07536	1.07903	1.08738	1.10414	1.11249	1.11477	1.10209	1.11197	1.0897	1.10336	1.09607	1.09261	1.08053	1.08003	1.07074	1.07496	1.09336	1.07108
346	AGY2233	3	1.06631	1.09028	1.09266	1.08459	1.05821	1.07226	1.06297	1.05679	1.09004	1.11404	1.10372	1.05602	1.24509	1.30801	1.31418	1.25959	1.12597	1.07234	1.06341	1.0714	1.08285	1.06982	1.07373	1.08284	1.07897	1.06395	1.06151	1.07016	1.07886	1.07191	1.0746	1.07564	1.06672	1.06254	1.09905	1.06428	1.07083	1.06687	1.0585	1.06301	1.14199	1.16172	1.33538	1.34264	1.12564	1.1387	1.18613
347	AGY2254	4	1.05091	1.05179	1.04857	1.05072	1.04941	1.04933	1.0476	1.05426	1.04875	1.05143	1.05442	1.05377	1.05105	1.07003	1.07306	1.06441	1.06393	1.05473	1.04706	1.04639	1.05739	1.05518	1.05461	1.05306	1.04955	1.0508	1.04936	1.04997	1.05212	1.04948	1.05175	1.05405	1.05023	1.0521	1.04745	1.04756	1.04664	1.0483	1.04744	1.0473	1.18073	1.16359	1.15218	1.16287	1.14527	1.1485	1.15959
348	AGY2254	4	1.04999	1.04713	1.04679	1.04903	1.04505	1.04695	1.04638	1.04514	1.04779	1.04507	1.04809	1.04763	1.04154	1.0406	1.04095	1.04766	1.04316	1.04266	1.04154	1.03987	1.03888	1.03933	1.03836	1.03929	1.03925	1.03743	1.03855	1.03625	1.03798	1.03679	1.03952	1.03861	1.03789	1.03815	1.03742	1.03965	1.03646	1.04366	1.04503	1.03878	1.13418	1.12077	1.11613	1.12085	1.12136	1.11757	1.11861
349	AGY2254	4	1.06335	1.07296	1.06518	1.06071	1.05954	1.05154	1.04549	1.05533	1.05876	1.05687	1.05366	1.05422	1.05383	1.07148	1.07505	1.07213	1.07023	1.06235	1.06273	1.0703	1.06461	1.06179	1.05826	1.05957	1.06048	1.05912	1.05646	1.06332	1.06422	1.05786	1.06521	1.06507	1.06644	1.06762	1.0714	1.06283	1.06416	1.06228	1.05815	1.063	1.15336	1.13333	1.13944	1.15591	1.14112	1.14053	1.1281
350	AGY2233	4	1.08393	1.08533	1.08272	1.11084	1.0732	1.07551	1.07219	1.08144	1.06877	1.13365	1.07718	1.07453	1.06825	1.21514	1.27572	1.32621	1.27944	1.15443	1.07981	1.10457	1.07295	1.0746	1.07222	1.07342	1.06856	1.0728	1.07412	1.0751	1.0944	1.07126	1.07093	1.0824	1.0663	1.07426	1.07198	1.09277	1.08043	1.07093	1.06972	1.07976	1.11074	1.09673	1.0919	1.0869	1.08279	1.07751	1.08312
351	AGY2233	4	1.08668	1.07922	1.08121	1.0974	1.07729	1.08017	1.07737	1.07951	1.07861	1.08052	1.08814	1.08364	1.07888	1.24888	1.27465	1.22871	1.19386	1.1931	1.11505	1.12739	1.09953	1.09354	1.09561	1.10207	1.09206	1.09404	1.09152	1.09173	1.09531	1.09188	1.09373	1.10344	1.10673	1.11878	1.11199	1.11598	1.10883	1.11673	1.09744	1.11609	1.16835	1.15239	1.15817	1.19573	1.21033	1.19486	1.1401
352	AGY2233	4	1.09236	1.07845	1.14779	1.08083	1.07785	1.08048	1.07464	1.09326	1.08382	1.09149	1.07765	1.08148	1.07258	1.21859	1.17363	1.14033	1.14836	1.08898	1.07941	1.07572	1.08024	1.07165	1.07885	1.07976	1.07858	1.08432	1.0796	1.07308	1.08375	1.07299	1.06936	1.06793	1.0716	1.06841	1.07252	1.06747	1.07481	1.08433	1.1133	1.08356	1.19124	1.15472	1.19621	1.14917	1.14253	1.14153	1.13752
353	AGY2233	4	1.08855	1.08889	1.08148	1.06659	1.06448	1.06798	1.06775	1.06801	1.07041	1.07094	1.07322	1.07626	1.0728	1.18325	1.21051	1.20395	1.17116	1.10754	1.12872	1.12094	1.08932	1.09062	1.08213	1.08061	1.0863	1.07757	1.07886	1.07508	1.08074	1.07976	1.08204	1.09062	1.10267	1.1531	1.1322	1.09213	1.1	1.08935	1.1004	1.09091	1.14202	1.14359	1.14157	1.15097	1.13965	1.13073	1.13831
354	AGY2233	4	1.0786	1.08378	1.08756	1.07696	1.09778	1.10204	1.14799	1.15624	1.07488	1.09157	1.10118	1.14975	1.06908	1.20979	1.25563	1.19705	1.18181	1.15312	1.11943	1.10276	1.13725	1.15375	1.172	1.17567	1.17974	1.16345	1.11729	1.10402	1.11529	1.12925	1.08924	1.08733	1.09509	1.08638	1.08453	1.11184	1.1011	1.14808	1.12806	1.23906	1.14109	1.13592	1.12696	1.10539	1.11175	1.1292	1.23622
355	AGY2233	4	1.09468	1.07567	1.09089	1.085	1.08137	1.08532	1.08123	1.07517	1.07628	1.07002	1.0731	1.10324	1.12417	1.23728	1.22132	1.22818	1.16377	1.13222	1.13368	1.10334	1.12169	1.14698	1.11587	1.10139	1.14111	1.11347	1.12429	1.12384	1.10419	1.12087	1.10132	1.10542	1.1048	1.10827	1.10967	1.11531	1.10905	1.10671	1.11313	1.10126	1.20669	1.18192	1.19278	1.20874	1.18849	1.16856	1.18968
356	AGY2233	4	1.07542	1.07595	1.06892	1.06331	1.06149	1.05732	1.0607	1.0672	1.05784	1.0951	1.05899	1.06018	1.06057	1.15597	1.19468	1.15101	1.11035	1.06837	1.0637	1.05994	1.06533	1.06504	1.0616	1.06034	1.06525	1.06062	1.06298	1.06136	1.06285	1.07034	1.0821	1.07787	1.07066	1.11238	1.13118	1.12432	1.09593	1.08223	1.06765	1.07719	1.10606	1.0878	1.07863	1.07743	1.08041	1.08704	1.07534
357	AGY2233	4	1.12537	1.07185	1.09091	1.07164	1.07034	1.06758	1.06911	1.09749	1.08905	1.13927	1.07742	1.06845	1.07133	1.25739	1.28517	1.20196	1.10668	1.07425	1.06916	1.06923	1.07331	1.0736	1.07363	1.07736	1.11483	1.15592	1.13775	1.07681	1.08219	1.08523	1.06919	1.07709	1.07354	1.07417	1.08435	1.08248	1.08328	1.21098	1.10531	1.08598	1.18651	1.12192	1.1092	1.10818	1.10974	1.10047	1.10048
358	AGY2254	4	1.04438	1.04087	1.04081	1.04091	1.03595	1.04171	1.04025	1.04256	1.04167	1.04038	1.04189	1.03779	1.04259	1.04268	1.03811	1.04021	1.03926	1.03906	1.03868	1.03849	1.03637	1.03712	1.03972	1.03809	1.03859	1.03818	1.03704	1.03568	1.03787	1.0382	1.03696	1.03594	1.03776	1.03839	1.03778	1.03568	1.03696	1.03898	1.0358	1.03857	1.12667	1.09435	1.09267	1.12584	1.11238	1.12229	1.09014
359	AGY2233	4	1.0447	1.04386	1.04254	1.04349	1.0432	1.04191	1.04167	1.04591	1.04252	1.04075	1.03987	1.04072	1.04385	1.04426	1.04812	1.04673	1.04638	1.04404	1.04269	1.04453	1.04395	1.04149	1.04221	1.04267	1.04064	1.04216	1.04066	1.04169	1.03923	1.04122	1.04187	1.03976	1.03982	1.04114	1.04113	1.03801	1.03745	1.03994	1.0395	1.04056	1.13325	1.13351	1.13289	1.16107	1.25173	1.27779	1.25561
360	AGY2233	4	1.07639	1.07402	1.07101	1.07143	1.07029	1.06909	1.06631	1.06436	1.07092	1.06987	1.07128	1.07377	1.0714	1.13206	1.13993	1.14669	1.14217	1.12981	1.10614	1.10563	1.10109	1.09334	1.09303	1.09272	1.08676	1.09935	1.08923	1.1216	1.09547	1.1084	1.0965	1.1	1.08372	1.09838	1.08867	1.08666	1.09588	1.08752	1.10327	1.10925	1.13513	1.13106	1.13054	1.13493	1.1441	1.12593	1.12914
361	AGY2254	4	1.05211	1.04962	1.04967	1.04847	1.05121	1.05209	1.05011	1.0533	1.05309	1.06228	1.06785	1.07497	1.06586	1.07985	1.07818	1.07878	1.08122	1.08106	1.07679	1.07325	1.05987	1.06203	1.06153	1.05937	1.06257	1.06671	1.05978	1.06093	1.06063	1.05698	1.05727	1.06311	1.05479	1.06122	1.05676	1.04911	1.05303	1.05068	1.04926	1.04662	1.12672	1.11646	1.11374	1.11899	1.11432	1.10663	1.10518
362	AGY2254	4	1.07098	1.06832	1.08421	1.07666	1.10026	1.09313	1.09207	1.11099	1.09198	1.07541	1.08439	1.08239	1.08483	1.10562	1.11428	1.11598	1.11044	1.10402	1.09975	1.09321	1.09351	1.07459	1.0731	1.07533	1.06677	1.06712	1.06072	1.06922	1.06533	1.06213	1.05747	1.05894	1.04987	1.05519	1.05243	1.04791	1.04728	1.04697	1.04933	1.0535	1.14779	1.13495	1.11551	1.27046	1.3388	1.32309	1.1522
363	AGY2254	4	1.04581	1.04864	1.04995	1.06082	1.07452	1.07583	1.06571	1.06811	1.07729	1.07541	1.07511	1.07552	1.07068	1.07567	1.07683	1.07801	1.0773	1.07459	1.06459	1.0644	1.06233	1.05834	1.05703	1.0575	1.05674	1.05788	1.05839	1.05679	1.05911	1.05819	1.05602	1.05604	1.06013	1.06171	1.06068	1.05424	1.0592	1.05741	1.05966	1.06078	1.12754	1.14061	1.13738	1.12995	1.13211	1.13317	1.12284
364	AGY2254	4	1.05148	1.05262	1.05261	1.05989	1.06749	1.06332	1.05218	1.04782	1.05007	1.05098	1.05529	1.05298	1.05742	1.06342	1.06508	1.06706	1.06166	1.06041	1.06076	1.05808	1.05747	1.04568	1.04568	1.05476	1.04635	1.04755	1.04776	1.05443	1.04576	1.04902	1.04853	1.04899	1.0447	1.05013	1.04835	1.04551	1.05046	1.04979	1.05142	1.05258	1.08936	1.08353	1.0865	1.09024	1.08102	1.09015	1.12644
365	AGY2233	4	1.07208	1.06619	1.06168	1.05823	1.06365	1.06572	1.0673	1.06669	1.06487	1.06287	1.06534	1.06083	1.06457	1.15305	1.20782	1.19312	1.14173	1.09476	1.07368	1.07464	1.07205	1.06622	1.06908	1.07013	1.07351	1.0861	1.07485	1.07358	1.07209	1.07602	1.0778	1.08	1.07141	1.09063	1.08092	1.07649	1.07452	1.08003	1.07052	1.06803	1.13657	1.1304	1.12921	1.13245	1.1454	1.14408	1.14768
366	AGY2233	4	1.08167	1.07595	1.07026	1.08459	1.09505	1.06966	1.06768	1.06154	1.06386	1.05982	1.06508	1.06836	1.07242	1.13449	1.15723	1.15576	1.14778	1.12736	1.08326	1.08458	1.08089	1.07735	1.07741	1.07855	1.08532	1.0845	1.08755	1.08822	1.08488	1.12517	1.11793	1.11995	1.09402	1.11307	1.10589	1.08721	1.14294	1.09971	1.13489	1.17975	1.17134	1.15686	1.1531	1.1719	1.24949	1.15505	1.14985
367	AGY2254	4	1.05182	1.04676	1.05012	1.05015	1.05691	1.0626	1.06183	1.0691	1.0627	1.05924	1.066	1.06354	1.06934	1.09077	1.08238	1.0761	1.07321	1.075	1.07219	1.06596	1.06367	1.05633	1.05245	1.05629	1.05502	1.05527	1.0515	1.0527	1.05018	1.05114	1.05253	1.05097	1.04586	1.05107	1.04598	1.04437	1.04877	1.04467	1.04772	1.05001	1.08684	1.07401	1.07189	1.08077	1.07625	1.11813	1.13567
368	AGY2254	4	1.04697	1.04527	1.04605	1.04125	1.04173	1.0384	1.03892	1.04268	1.04446	1.04006	1.04212	1.04126	1.04418	1.05124	1.04854	1.04914	1.04859	1.0502	1.04749	1.04755	1.04593	1.04627	1.04502	1.0437	1.04718	1.04798	1.04789	1.04397	1.04651	1.04631	1.04375	1.04654	1.04655	1.04631	1.04736	1.04692	1.04623	1.04165	1.04002	1.04285	1.08526	1.08278	1.09133	1.07406	1.06541	1.06921	1.07459
369	AGY2233	4	1.06322	1.06855	1.07382	1.0745	1.08666	1.06076	1.07531	1.066	1.0651	1.05964	1.06636	1.06481	1.0604	1.18296	1.24285	1.23013	1.17233	1.07785	1.06836	1.06917	1.07001	1.06746	1.07115	1.07111	1.06956	1.08061	1.07353	1.07536	1.0808	1.07862	1.08364	1.09473	1.07653	1.08603	1.07399	1.06711	1.07714	1.07592	1.08077	1.09337	1.1512	1.15635	1.16262	1.12277	1.22096	1.11203	1.17232
370	AGY2254	4	1.05849	1.05736	1.05903	1.05514	1.05095	1.0488	1.04643	1.04642	1.04308	1.04535	1.05084	1.05076	1.04962	1.05463	1.05394	1.05565	1.05547	1.05851	1.05036	1.0487	1.04575	1.04428	1.04195	1.04374	1.04021	1.0429	1.0421	1.04056	1.03904	1.03819	1.0376	1.0385	1.03817	1.03917	1.03587	1.03839	1.03875	1.03721	1.04168	1.03921	1.11213	1.11437	1.10944	1.09909	1.10695	1.0981	1.09839
371	AGY2254	4	1.05026	1.05062	1.0526	1.04734	1.05815	1.06248	1.05536	1.05069	1.04905	1.04977	1.05067	1.05269	1.06018	1.06962	1.07177	1.07046	1.07041	1.06849	1.06443	1.06631	1.05842	1.05444	1.0513	1.05477	1.05289	1.05785	1.05241	1.05537	1.05764	1.05794	1.0606	1.06253	1.06073	1.06226	1.06016	1.05329	1.0616	1.05617	1.05591	1.05597	1.0981	1.10056	1.11283	1.09418	1.08808	1.08986	1.13866
372	AGY2233	4	1.06461	1.05803	1.06343	1.05675	1.05539	1.05642	1.06014	1.05659	1.05382	1.05361	1.05552	1.05129	1.05836	1.11701	1.13619	1.14914	1.1239	1.07128	1.05316	1.05708	1.06034	1.05617	1.05779	1.05209	1.05454	1.05171	1.05444	1.06218	1.05877	1.05655	1.05432	1.05393	1.05937	1.0627	1.06973	1.06108	1.06239	1.06561	1.06383	1.06511	1.15182	1.11127	1.1273	1.10609	1.11658	1.12746	1.14659
373	AGY2254	4	1.0489	1.05561	1.06216	1.07085	1.08396	1.08943	1.07555	1.06969	1.07698	1.07525	1.07138	1.06162	1.06203	1.08545	1.07623	1.08356	1.07814	1.0763	1.06143	1.06377	1.06074	1.05634	1.05023	1.05299	1.0515	1.05107	1.0538	1.04852	1.04899	1.05129	1.0467	1.05149	1.04535	1.04853	1.04597	1.04295	1.04189	1.04293	1.04327	1.04378	1.14872	1.12478	1.11382	1.29799	1.35114	1.31484	1.13881
374	AGY2254	4	1.04792	1.04705	1.04356	1.04239	1.04548	1.04419	1.05048	1.05474	1.05726	1.05908	1.062	1.06059	1.06619	1.07726	1.07579	1.07504	1.07165	1.0649	1.06084	1.0607	1.05471	1.05857	1.05342	1.04871	1.04837	1.04982	1.05045	1.04938	1.04979	1.04709	1.04952	1.05034	1.04636	1.05064	1.05259	1.05754	1.05756	1.06195	1.05723	1.05672	1.14789	1.14118	1.12882	1.13125	1.12495	1.12332	1.13412
375	AGY2233	4	1.08418	1.07141	1.08251	1.08343	1.08478	1.0854	1.07921	1.08266	1.07912	1.07742	1.0774	1.08576	1.07516	1.28586	1.31374	1.29594	1.23657	1.12792	1.11067	1.08071	1.07771	1.08772	1.07793	1.07445	1.09078	1.08696	1.07911	1.08037	1.10437	1.11024	1.08399	1.08146	1.07789	1.10974	1.09482	1.21333	1.13222	1.08585	1.0752	1.09871	1.16126	1.1201	1.1467	1.14997	1.16234	1.15646	1.15258
376	AGY2233	4	1.08102	1.07725	1.08051	1.08071	1.09313	1.07393	1.07943	1.07153	1.09651	1.071	1.06739	1.06819	1.08497	1.35023	1.38893	1.36121	1.26915	1.18156	1.10584	1.069	1.06911	1.07584	1.06735	1.06529	1.07091	1.06772	1.0761	1.0707	1.07304	1.06849	1.07756	1.0742	1.07081	1.06745	1.07476	1.07315	1.06728	1.07258	1.06514	1.06864	1.14027	1.14069	1.15206	1.14623	1.14676	1.1576	1.14693
377	AGY2233	4	1.08515	1.07786	1.07303	1.07468	1.06914	1.07521	1.08795	1.08949	1.0864	1.08204	1.07505	1.08371	1.08521	1.13109	1.15267	1.12819	1.10834	1.10557	1.0973	1.08213	1.08848	1.1083	1.08828	1.10249	1.091	1.10967	1.09854	1.10114	1.10624	1.10497	1.09716	1.09098	1.08596	1.09347	1.10196	1.096	1.0934	1.11646	1.12148	1.10486	1.21475	1.20978	1.17759	1.20093	1.16817	1.1605	1.21936
378	AGY2254	4	1.04315	1.04337	1.04709	1.04371	1.04802	1.04555	1.04556	1.04134	1.04209	1.0433	1.04107	1.04128	1.04909	1.06333	1.05891	1.05874	1.04901	1.04555	1.04997	1.04938	1.04679	1.04626	1.0447	1.04412	1.04446	1.04387	1.04255	1.04309	1.04006	1.0454	1.04338	1.04243	1.04508	1.04209	1.03965	1.043	1.04408	1.04611	1.04322	1.04006	1.11766	1.1026	1.10145	1.08319	1.09916	1.08913	1.08953
379	AGY2233	4	1.10304	1.08012	1.08528	1.07816	1.07846	1.0788	1.07616	1.06752	1.0781	1.08328	1.13375	1.10969	1.08429	1.26368	1.21436	1.30577	1.14431	1.09177	1.09379	1.13936	1.09935	1.07359	1.09275	1.09482	1.09983	1.09729	1.10226	1.09486	1.09997	1.09726	1.10251	1.1038	1.1755	1.09221	1.10601	1.11026	1.09441	1.10247	1.10757	1.07246	1.24791	1.20745	1.22043	1.1977	1.19469	1.21297	1.17718
380	AGY2254	4	1.06514	1.06453	1.04984	1.04996	1.04697	1.04597	1.04465	1.04197	1.04296	1.04428	1.0459	1.04531	1.04378	1.05436	1.04991	1.05149	1.04881	1.04323	1.04779	1.04583	1.04508	1.04525	1.0427	1.04434	1.04526	1.04415	1.0451	1.04631	1.0446	1.0491	1.04758	1.04634	1.04455	1.04466	1.04245	1.04344	1.0462	1.04877	1.04564	1.04593	1.11013	1.11029	1.11279	1.12738	1.11817	1.12174	1.12951
381	AGY2254	4	1.0479	1.04801	1.04684	1.04834	1.05642	1.06661	1.067	1.05588	1.04701	1.04494	1.04429	1.04581	1.04455	1.05117	1.05209	1.04858	1.04919	1.04647	1.05184	1.0476	1.04713	1.04188	1.0445	1.04165	1.04099	1.04094	1.03858	1.03766	1.0403	1.0397	1.03955	1.03911	1.04292	1.03847	1.0398	1.03922	1.03855	1.03918	1.0392	1.03687	1.09378	1.10478	1.10851	1.09832	1.10197	1.19298	1.11131
382	AGY2254	4	1.05005	1.05167	1.05081	1.04545	1.04281	1.04202	1.04089	1.04209	1.04352	1.04247	1.04854	1.04905	1.04205	1.04277	1.04778	1.05586	1.04586	1.03968	1.04226	1.04208	1.04112	1.04104	1.03847	1.03825	1.03955	1.03893	1.03755	1.03758	1.03665	1.03913	1.03692	1.03892	1.03937	1.03721	1.03757	1.03715	1.03687	1.03733	1.03559	1.03624	1.12309	1.1231	1.11209	1.10799	1.11658	1.10266	1.11627
383	AGY2233	4	1.0867	1.08018	1.08547	1.08217	1.08637	1.08122	1.08182	1.08326	1.08804	1.08107	1.08912	1.08562	1.09091	1.25638	1.29621	1.20518	1.216	1.09814	1.08684	1.08839	1.09997	1.14063	1.09279	1.16106	1.12519	1.1038	1.18777	1.18937	1.10915	1.12334	1.10506	1.11214	1.11488	1.1141	1.12247	1.12286	1.13957	1.21312	1.15852	1.13884	1.21071	1.1866	1.19048	1.19219	1.19695	1.19096	1.19646
384	AGY2254	4	1.05779	1.0551	1.05707	1.056	1.06145	1.05766	1.05766	1.05611	1.05682	1.05612	1.05578	1.06221	1.06354	1.07446	1.08504	1.07077	1.07177	1.05452	1.06028	1.06038	1.05699	1.05801	1.05173	1.05737	1.04821	1.06202	1.06643	1.0585	1.06671	1.06852	1.06094	1.06735	1.06548	1.06416	1.06751	1.0638	1.06444	1.06211	1.0622	1.06287	1.11521	1.10261	1.10814	1.10238	1.11228	1.10765	1.13224
385	AGY2233	4	1.07947	1.07135	1.07682	1.08603	1.0864	1.07637	1.07903	1.07615	1.17182	1.14277	1.0642	1.06171	1.06303	1.23133	1.21122	1.12894	1.11413	1.06868	1.08597	1.07173	1.08139	1.09244	1.07599	1.11407	1.11422	1.1562	1.12363	1.10882	1.11386	1.10205	1.15643	1.08387	1.07599	1.07476	1.07712	1.07005	1.07425	1.07851	1.07224	1.07376	1.11337	1.11799	1.11848	1.13167	1.1773	1.11581	1.12418
386	AGY2233	4	1.08664	1.08494	1.08622	1.08171	1.07979	1.07447	1.08332	1.08057	1.08414	1.07751	1.08617	1.08464	1.08297	1.25708	1.25351	1.20695	1.11187	1.08823	1.08831	1.08738	1.09059	1.08695	1.08329	1.08715	1.08626	1.09352	1.09372	1.0888	1.08309	1.08408	1.07946	1.0832	1.08252	1.08568	1.08297	1.08198	1.08457	1.08797	1.08589	1.07887	1.16362	1.16383	1.15354	1.17675	1.20407	1.15293	1.15766
387	AGY2233	4	1.07989	1.07479	1.07228	1.06674	1.06978	1.06668	1.06677	1.10752	1.07368	1.07453	1.07288	1.07695	1.08339	1.27781	1.24798	1.16909	1.17485	1.09438	1.085	1.0908	1.08696	1.0919	1.09323	1.08785	1.12019	1.14676	1.13953	1.1292	1.08662	1.12297	1.08546	1.09642	1.09628	1.11619	1.09178	1.08966	1.08858	1.0831	1.08818	1.09469	1.17097	1.1533	1.14829	1.15663	1.17923	1.14382	1.14185
388	AGY2254	4	1.04807	1.05008	1.04312	1.0441	1.04952	1.0513	1.05722	1.06016	1.05333	1.05442	1.04865	1.05297	1.04943	1.05817	1.05896	1.05574	1.05297	1.04794	1.04844	1.04694	1.0491	1.05021	1.04535	1.04748	1.0454	1.04935	1.05214	1.0499	1.05066	1.05045	1.04659	1.04979	1.04656	1.05235	1.04884	1.04562	1.04549	1.04814	1.05152	1.04929	1.11462	1.11094	1.09711	1.09061	1.09991	1.09414	1.09833
389	AGY2254	4	1.04164	1.04053	1.04069	1.04061	1.03839	1.04532	1.04453	1.04869	1.05424	1.05427	1.05399	1.05678	1.06034	1.07648	1.06928	1.06557	1.07292	1.06403	1.06265	1.06513	1.06417	1.06363	1.05855	1.05674	1.05707	1.06267	1.06175	1.06226	1.05448	1.05714	1.05733	1.0543	1.05729	1.05761	1.05523	1.05588	1.05924	1.06042	1.05863	1.05829	1.10974	1.08608	1.09144	1.09918	1.10383	1.11074	1.11631
390	AGY2254	4	1.08885	1.0666	1.07093	1.06641	1.07333	1.06019	1.0631	1.06228	1.06649	1.06113	1.07006	1.0772	1.08529	1.11222	1.09537	1.08418	1.08821	1.06543	1.06967	1.078	1.07111	1.06597	1.05641	1.06118	1.05065	1.05809	1.05569	1.05265	1.05015	1.04802	1.0486	1.04879	1.05248	1.05084	1.0524	1.04878	1.04902	1.05239	1.05031	1.05466	1.11732	1.10162	1.11177	1.14068	1.1114	1.10822	1.09107
391	AGY2233	4	1.08085	1.07769	1.08084	1.08283	1.09054	1.08505	1.07216	1.08333	1.09597	1.08225	1.08321	1.07438	1.09378	1.38569	1.3802	1.27458	1.29179	1.1398	1.20081	1.1056	1.14373	1.15329	1.12969	1.1382	1.12012	1.22154	1.21017	1.14896	1.11262	1.16597	1.13209	1.14393	1.19856	1.16813	1.16192	1.18068	1.15855	1.21755	1.16067	1.17065	1.15401	1.15751	1.16302	1.16048	1.18712	1.14664	1.13729
392	AGY2233	4	1.07347	1.07408	1.08481	1.08526	1.09718	1.08397	1.0982	1.0864	1.09408	1.07313	1.06338	1.08022	1.15038	1.22025	1.27693	1.29428	1.20639	1.07672	1.08385	1.08941	1.11257	1.07809	1.09273	1.08326	1.08712	1.09278	1.10484	1.09039	1.08326	1.09545	1.08751	1.08915	1.09552	1.08887	1.07961	1.05876	1.05599	1.06428	1.06098	1.07725	1.14318	1.16592	1.19491	1.1799	1.178	1.18013	1.21182
393	AGY2233	4	1.06312	1.06309	1.06292	1.05708	1.05994	1.06058	1.06004	1.0661	1.06831	1.07603	1.06301	1.07299	1.0682	1.08048	1.08109	1.08269	1.06887	1.05569	1.05384	1.05266	1.05669	1.05475	1.04661	1.04743	1.04832	1.04989	1.05014	1.049	1.05159	1.05241	1.0485	1.04984	1.05202	1.05357	1.05408	1.04912	1.04887	1.05365	1.05504	1.05526	1.15013	1.13203	1.12634	1.10875	1.10682	1.09792	1.09339
394	AGY2233	4	1.06686	1.06289	1.07613	1.06631	1.07507	1.0767	1.14373	1.07356	1.08084	1.102	1.07966	1.10489	1.07199	1.18453	1.22245	1.2084	1.14894	1.14806	1.10454	1.10044	1.1281	1.0976	1.07454	1.10563	1.11907	1.09005	1.08346	1.09893	1.11519	1.09174	1.0911	1.09007	1.09692	1.1075	1.10022	1.08637	1.08888	1.08794	1.08408	1.08382	1.15411	1.16016	1.15129	1.2072	1.3381	1.19383	1.21684
395	AGY2233	4	1.08028	1.0642	1.06552	1.07803	1.07146	1.0679	1.07846	1.0673	1.07461	1.07155	1.08531	1.07907	1.07376	1.28842	1.28119	1.21571	1.23404	1.19757	1.0917	1.1209	1.11029	1.08908	1.1185	1.16933	1.1072	1.13173	1.12767	1.15387	1.2468	1.13248	1.13824	1.09081	1.14508	1.11966	1.16326	1.08159	1.0936	1.12834	1.10158	1.09356	1.17299	1.14146	1.15042	1.15641	1.14813	1.14906	1.14511
396	AGY2254	4	1.04329	1.04192	1.03861	1.03881	1.03958	1.04008	1.03784	1.03887	1.0415	1.03972	1.04085	1.04559	1.04495	1.05102	1.04776	1.04577	1.04159	1.04411	1.04328	1.04632	1.04193	1.04268	1.04177	1.04071	1.03681	1.03892	1.03942	1.03716	1.03749	1.03983	1.03841	1.0374	1.03634	1.03513	1.03541	1.03634	1.03644	1.03678	1.03754	1.04194	1.08971	1.07565	1.07531	1.06738	1.08186	1.07816	1.07331
397	AGY2233	4	1.08895	1.07788	1.08333	1.07276	1.068	1.06153	1.0626	1.06969	1.08898	1.06637	1.06902	1.07268	1.08098	1.24516	1.2526	1.21128	1.22099	1.1094	1.12345	1.09244	1.0914	1.10623	1.07433	1.08646	1.07491	1.07932	1.08031	1.10137	1.07823	1.08154	1.09462	1.07844	1.07688	1.0796	1.0809	1.08393	1.08462	1.09025	1.08665	1.08773	1.19018	1.16625	1.17065	1.16763	1.14973	1.13267	1.12962
398	AGY2233	4	1.0984	1.07785	1.07667	1.0872	1.06815	1.06949	1.06559	1.06816	1.08362	1.07884	1.08708	1.06797	1.15245	1.31627	1.34948	1.32052	1.29609	1.1621	1.16194	1.12667	1.11618	1.07241	1.06621	1.06741	1.07536	1.07933	1.11374	1.10855	1.0981	1.10408	1.08575	1.07922	1.09868	1.09835	1.11224	1.11344	1.07619	1.14391	1.094	1.14867	1.16297	1.13833	1.14512	1.15453	1.1253	1.13772	1.1257
399	AGY2233	4	1.07254	1.06884	1.06833	1.07143	1.07558	1.05762	1.08511	1.07629	1.06751	1.0567	1.05761	1.06271	1.07725	1.17619	1.21303	1.14859	1.15552	1.08611	1.06804	1.07677	1.06152	1.05501	1.0611	1.05973	1.06434	1.06714	1.07106	1.06627	1.06083	1.05882	1.06311	1.05723	1.05735	1.06245	1.06308	1.06705	1.05977	1.07398	1.06184	1.05472	1.17012	1.17119	1.18122	1.18626	1.18991	1.16224	1.15727
400	AGY2233	4	1.06551	1.0511	1.0493	1.05439	1.05455	1.05108	1.05683	1.05158	1.04636	1.05059	1.05442	1.06294	1.06242	1.18137	1.15501	1.12865	1.17951	1.09244	1.06683	1.06187	1.07809	1.07327	1.06765	1.06594	1.08639	1.085	1.07979	1.07914	1.0739	1.07315	1.09121	1.08569	1.17797	1.08682	1.1146	1.1131	1.10368	1.13204	1.09048	1.09075	1.15257	1.0754	1.07057	1.08707	1.0862	1.07277	1.08844
401	AGY2254	4	1.0938	1.05865	1.07522	1.06795	1.06651	1.0584	1.05759	1.04727	1.04776	1.05184	1.04614	1.04707	1.05413	1.05663	1.05068	1.04897	1.04788	1.04927	1.04238	1.04204	1.05305	1.04831	1.04151	1.04509	1.04841	1.0479	1.0478	1.04951	1.04697	1.04444	1.04073	1.0464	1.04468	1.04327	1.04475	1.04578	1.05107	1.04947	1.05031	1.05374	1.12107	1.09926	1.09718	1.12378	1.09456	1.08579	1.08668
402	AGY2254	4	1.0472	1.04469	1.04002	1.0427	1.04229	1.04767	1.04788	1.05094	1.04988	1.05073	1.0439	1.04662	1.04879	1.05168	1.05568	1.05017	1.04523	1.04616	1.04657	1.05066	1.05151	1.04672	1.04576	1.04524	1.04617	1.04565	1.04407	1.04876	1.05037	1.04424	1.04588	1.04844	1.04781	1.0505	1.04814	1.04706	1.05084	1.04791	1.0506	1.04468	1.13238	1.12777	1.13115	1.12683	1.12768	1.11916	1.11255
403	AGY2233	4	1.09004	1.08186	1.08409	1.08202	1.07994	1.08737	1.08724	1.08794	1.08441	1.07342	1.07576	1.07564	1.13267	1.20258	1.25334	1.17296	1.10986	1.11161	1.08355	1.08233	1.07667	1.08131	1.09691	1.08892	1.08426	1.08903	1.0915	1.09085	1.09446	1.08822	1.0922	1.12144	1.09885	1.11444	1.10122	1.0949	1.09455	1.10643	1.10631	1.08979	1.16813	1.17	1.16043	1.16027	1.16244	1.1756	1.17825
404	AGY2254	4	1.04381	1.04387	1.03863	1.03736	1.0368	1.03914	1.03879	1.03734	1.03937	1.0374	1.03631	1.03886	1.03892	1.03997	1.03769	1.03754	1.03553	1.03607	1.03747	1.03465	1.03775	1.03362	1.03534	1.03776	1.03636	1.03802	1.03478	1.03554	1.03638	1.03709	1.03706	1.03518	1.0355	1.03514	1.03636	1.03556	1.03682	1.03715	1.03488	1.03503	1.09508	1.09809	1.10453	1.09002	1.09363	1.08585	1.08933
405	AGY2254	4	1.04631	1.04066	1.04192	1.03936	1.05124	1.04786	1.05268	1.05476	1.05316	1.05926	1.05309	1.05091	1.05715	1.06546	1.0673	1.07124	1.07886	1.07465	1.07007	1.05764	1.0717	1.06208	1.06371	1.05985	1.06094	1.05771	1.05654	1.05512	1.0507	1.04865	1.05053	1.04833	1.05065	1.04585	1.04657	1.04473	1.04785	1.04426	1.04743	1.04098	1.08554	1.08407	1.07058	1.08216	1.09448	1.10417	1.14344
406	AGY2233	4	1.07303	1.0825	1.08028	1.07726	1.08265	1.07632	1.07384	1.07555	1.082	1.07537	1.07467	1.07588	1.10341	1.23953	1.25987	1.26967	1.20946	1.11263	1.11056	1.10044	1.08144	1.08389	1.07546	1.07825	1.08015	1.08067	1.08124	1.08213	1.08539	1.10293	1.09321	1.08875	1.09513	1.1398	1.13145	1.10559	1.09591	1.11488	1.117	1.0829	1.20218	1.20269	1.19255	1.19088	1.19087	1.17909	1.18103
407	AGY2233	4	1.07335	1.1128	1.08353	1.06346	1.05614	1.07211	1.0725	1.07438	1.11053	1.07053	1.06689	1.08556	1.15201	1.27615	1.31594	1.24781	1.14182	1.0854	1.08165	1.07836	1.10886	1.0744	1.08826	1.1284	1.07224	1.07315	1.09047	1.07812	1.07505	1.11149	1.07493	1.07593	1.08598	1.06875	1.06775	1.07942	1.08086	1.07272	1.07844	1.06648	1.13775	1.14952	1.14104	1.11395	1.08806	1.12159	1.13033
408	AGY2233	4	1.12465	1.06856	1.09598	1.06741	1.06117	1.11913	1.06548	1.11814	1.09473	1.09757	1.06293	1.07259	1.12776	1.25171	1.27984	1.28985	1.26172	1.17575	1.13051	1.16565	1.11317	1.11968	1.06612	1.08364	1.07249	1.07464	1.0715	1.07507	1.07333	1.07573	1.0809	1.07971	1.08601	1.08039	1.09946	1.08194	1.07428	1.08103	1.07369	1.07031	1.11829	1.1189	1.12725	1.1175	1.09921	1.12048	1.14746
409	AGY2233	4	1.06996	1.07267	1.06495	1.06889	1.08171	1.07216	1.07044	1.06018	1.05885	1.06001	1.05752	1.0582	1.06641	1.14313	1.14471	1.15515	1.0809	1.07317	1.06389	1.0699	1.06804	1.07055	1.07384	1.06241	1.06856	1.07881	1.07025	1.06218	1.07037	1.07866	1.07171	1.06662	1.0733	1.07155	1.07753	1.07683	1.0737	1.06985	1.07435	1.06903	1.1481	1.14041	1.13497	1.14429	1.1467	1.13656	1.13647
410	AGY2254	4	1.05745	1.05216	1.04542	1.04582	1.04397	1.04221	1.04358	1.03999	1.04152	1.04127	1.03802	1.04177	1.04444	1.046	1.04103	1.03917	1.03929	1.03928	1.03812	1.03898	1.03838	1.03811	1.03808	1.03782	1.03858	1.03944	1.03788	1.03683	1.03645	1.03731	1.03783	1.03785	1.03557	1.03703	1.03913	1.03739	1.03723	1.0358	1.03805	1.03742	1.09001	1.08858	1.08107	1.07351	1.07634	1.07055	1.06734
411	AGY2254	4	1.05546	1.05089	1.05259	1.06034	1.05458	1.05573	1.05138	1.05582	1.04891	1.05261	1.04924	1.04918	1.05555	1.05914	1.0532	1.05451	1.06025	1.06154	1.0598	1.06034	1.05281	1.05058	1.0501	1.05051	1.04945	1.0473	1.04417	1.04481	1.04633	1.04607	1.0436	1.04187	1.04193	1.04359	1.04397	1.04308	1.04562	1.04198	1.04336	1.04134	1.0931	1.09877	1.0815	1.08939	1.08586	1.14127	1.20235
412	AGY2233	4	1.07061	1.06948	1.0757	1.06669	1.06702	1.07063	1.06995	1.06888	1.06639	1.06654	1.06872	1.06948	1.17684	1.30002	1.29804	1.21742	1.19798	1.1107	1.07722	1.07134	1.07337	1.06925	1.06773	1.10145	1.08758	1.07807	1.0728	1.06754	1.07014	1.08	1.07999	1.06841	1.16593	1.10759	1.12338	1.06917	1.0757	1.09522	1.07278	1.11474	1.13678	1.1327	1.13581	1.14053	1.13582	1.13352	1.12692
413	AGY2233	4	1.08347	1.06832	1.08705	1.07094	1.07777	1.08107	1.08161	1.08471	1.08127	1.07555	1.08101	1.10319	1.12227	1.2747	1.30239	1.22467	1.14125	1.08809	1.08839	1.07577	1.08217	1.07825	1.07866	1.08003	1.09562	1.07356	1.07157	1.08673	1.0812	1.10964	1.10474	1.0907	1.08689	1.06992	1.1208	1.10108	1.07523	1.07074	1.08846	1.0606	1.11863	1.10466	1.15805	1.0909	1.1321	1.19077	1.11172
414	AGY2233	4	1.11844	1.11247	1.10867	1.09493	1.10071	1.0901	1.08011	1.07665	1.08487	1.07177	1.0769	1.07656	1.13499	1.18522	1.19716	1.1448	1.10682	1.07632	1.08446	1.08248	1.08557	1.0828	1.09847	1.08523	1.08673	1.08365	1.07819	1.07616	1.07656	1.0782	1.08029	1.08138	1.07603	1.08985	1.10017	1.08058	1.10565	1.09138	1.09248	1.07805	1.15483	1.14087	1.1429	1.14327	1.13462	1.12872	1.12655
415	AGY2233	4	1.08722	1.05583	1.06616	1.05676	1.05806	1.04761	1.05535	1.06451	1.06222	1.06055	1.06907	1.05476	1.06904	1.16587	1.18484	1.16665	1.1784	1.154	1.08408	1.06309	1.06666	1.06017	1.06084	1.0665	1.06105	1.06267	1.06208	1.06022	1.06196	1.06425	1.06743	1.06126	1.07172	1.06703	1.08387	1.08183	1.07244	1.08186	1.06888	1.06825	1.10659	1.09285	1.10425	1.10468	1.10618	1.09249	1.09714
416	AGY2233	4	1.09646	1.09457	1.09145	1.09706	1.09457	1.13554	1.0979	1.10004	1.09759	1.10385	1.08873	1.08278	1.22075	1.36869	1.37968	1.348	1.29659	1.11327	1.10871	1.0896	1.14058	1.12002	1.10255	1.10323	1.10588	1.09912	1.1157	1.09209	1.10314	1.12552	1.11385	1.1019	1.09986	1.09178	1.11558	1.11345	1.16888	1.14662	1.19453	1.15684	1.18371	1.17785	1.16128	1.17676	1.16811	1.19691	1.17315
417	AGY2254	4	1.0532	1.04955	1.05696	1.06427	1.04556	1.04549	1.05757	1.0475	1.05118	1.04573	1.04672	1.0497	1.05511	1.05609	1.05171	1.05897	1.05625	1.06097	1.06374	1.05203	1.05257	1.04737	1.04788	1.04465	1.05192	1.05343	1.05212	1.04776	1.04743	1.04933	1.04611	1.04849	1.04513	1.04318	1.04315	1.04657	1.04503	1.04215	1.04307	1.0456	1.14086	1.1263	1.12411	1.11269	1.11457	1.11573	1.11458
418	AGY2233	4	1.09898	1.0882	1.08394	1.08283	1.08337	1.08658	1.09479	1.09892	1.1204	1.09598	1.0923	1.16896	1.2966	1.35951	1.33511	1.28499	1.13893	1.10118	1.09794	1.08858	1.09512	1.10476	1.09075	1.11164	1.12838	1.08921	1.09112	1.10533	1.1004	1.09997	1.09564	1.10199	1.1053	1.09481	1.11018	1.11498	1.10634	1.12095	1.11933	1.10223	1.23357	1.22774	1.21368	1.20972	1.20605	1.20784	1.24393
419	AGY2254	4	1.06486	1.05644	1.05203	1.0528	1.05969	1.05056	1.0599	1.07118	1.08339	1.08416	1.10645	1.08553	1.11825	1.12332	1.14246	1.15599	1.13105	1.1323	1.15895	1.08253	1.11642	1.12098	1.10099	1.09582	1.09735	1.09088	1.07115	1.07792	1.07753	1.06915	1.06863	1.07473	1.07158	1.06942	1.06993	1.07302	1.06163	1.05844	1.06794	1.06957	1.10866	1.10817	1.10464	1.1022	1.09603	1.09785	1.09251
420	AGY2233	4	1.08928	1.08463	1.08995	1.07755	1.07553	1.08445	1.08371	1.08702	1.09143	1.07507	1.12291	1.10239	1.25593	1.36342	1.3465	1.2665	1.20219	1.08588	1.11184	1.10497	1.08705	1.08272	1.08581	1.08166	1.07977	1.08317	1.08153	1.0861	1.08839	1.10944	1.15227	1.14224	1.08519	1.08597	1.10769	1.11477	1.08805	1.10968	1.07878	1.07381	1.16806	1.16921	1.17317	1.14416	1.13924	1.13413	1.16528
421	AGY2254	4	1.04434	1.04466	1.04557	1.04218	1.04444	1.04403	1.0441	1.04299	1.04624	1.04626	1.04643	1.04266	1.04583	1.05183	1.04996	1.04788	1.04964	1.04135	1.04563	1.03606	1.04185	1.04208	1.0432	1.0416	1.04155	1.04323	1.04267	1.03857	1.04096	1.03947	1.03823	1.04509	1.04309	1.04542	1.04972	1.04809	1.04671	1.04398	1.04355	1.04502	1.1234	1.147	1.11184	1.13331	1.10366	1.10419	1.10157
422	AGY2233	4	1.08927	1.12301	1.0932	1.11334	1.08673	1.09617	1.08546	1.09305	1.08813	1.0794	1.0836	1.08416	1.14469	1.3302	1.32292	1.3189	1.23664	1.24422	1.20889	1.15516	1.09273	1.13674	1.09939	1.08383	1.09206	1.09267	1.089	1.09244	1.09224	1.08911	1.08986	1.08932	1.08213	1.09023	1.08578	1.0785	1.07823	1.0793	1.08433	1.07415	1.11378	1.13034	1.13263	1.14834	1.13913	1.15068	1.13131
423	AGY2254	4	1.04325	1.04239	1.03988	1.04322	1.05202	1.05516	1.05498	1.05154	1.05532	1.05003	1.05197	1.05376	1.06098	1.06476	1.06533	1.05566	1.05322	1.0528	1.0478	1.04608	1.04715	1.04265	1.04038	1.04289	1.04457	1.04329	1.04564	1.04408	1.04318	1.04406	1.04733	1.04777	1.04634	1.04758	1.04796	1.0486	1.04818	1.04941	1.04683	1.04074	1.09083	1.08989	1.08707	1.07919	1.07622	1.07552	1.07449
424	AGY2233	4	1.08205	1.09463	1.07901	1.08175	1.07574	1.08167	1.07594	1.08154	1.0704	1.07167	1.07295	1.07156	1.1051	1.17716	1.24138	1.19237	1.15821	1.11302	1.09911	1.09376	1.08772	1.08189	1.08334	1.08464	1.0867	1.08424	1.08948	1.09119	1.08628	1.08583	1.0899	1.09731	1.08768	1.09697	1.10306	1.13138	1.14341	1.14433	1.16895	1.07355	1.19825	1.20218	1.2058	1.20235	1.1854	1.18496	1.20323
425	AGY2254	4	1.04374	1.04411	1.03815	1.03969	1.03792	1.03971	1.04002	1.03806	1.03882	1.03898	1.03554	1.03998	1.04337	1.04753	1.04734	1.05043	1.04535	1.04775	1.04882	1.04252	1.04198	1.04439	1.04571	1.03997	1.04477	1.04148	1.04568	1.04275	1.04554	1.04265	1.0443	1.04256	1.04287	1.04452	1.0456	1.04128	1.04258	1.04433	1.0407	1.03667	1.09761	1.09612	1.08524	1.08444	1.08652	1.08138	1.08698
426	AGY2254	4	1.08514	1.07602	1.07842	1.06958	1.06117	1.05405	1.05263	1.06306	1.05566	1.05877	1.04977	1.0522	1.05955	1.06635	1.06614	1.05882	1.06302	1.05889	1.05232	1.04924	1.04595	1.04553	1.04669	1.04398	1.04841	1.04925	1.04571	1.04688	1.04565	1.04746	1.04525	1.04745	1.04329	1.0475	1.04926	1.04692	1.04495	1.04732	1.04655	1.04549	1.11941	1.112	1.10245	1.11575	1.10486	1.10909	1.1099
427	AGY2233	4	1.12053	1.09713	1.08215	1.09598	1.08079	1.14942	1.08891	1.0842	1.08346	1.07957	1.08732	1.07977	1.18555	1.24037	1.20177	1.17186	1.15374	1.12726	1.10332	1.09605	1.13138	1.1057	1.093	1.09756	1.10571	1.09879	1.13239	1.14531	1.13264	1.13267	1.14514	1.22255	1.1556	1.24431	1.20743	1.19882	1.21607	1.1987	1.22698	1.12318	1.14132	1.14123	1.13588	1.13118	1.14229	1.19533	1.32251
428	AGY2233	4	1.04907	1.05507	1.05285	1.05691	1.04998	1.07561	1.06382	1.06118	1.06409	1.06684	1.06375	1.06615	1.1816	1.2397	1.27847	1.18001	1.16227	1.07025	1.07049	1.07042	1.06975	1.06849	1.08819	1.06621	1.07893	1.06953	1.07214	1.0704	1.10022	1.07187	1.07043	1.09782	1.09936	1.1329	1.12875	1.11894	1.16312	1.08309	1.07783	1.06617	1.1172	1.11669	1.10204	1.11113	1.09851	1.14032	1.16284
429	AGY2254	4	1.04537	1.04463	1.04346	1.04772	1.04852	1.04851	1.04704	1.05198	1.05387	1.04694	1.04757	1.05122	1.05888	1.06186	1.06567	1.05842	1.05784	1.05567	1.05772	1.04793	1.04787	1.04531	1.04446	1.04381	1.04673	1.04561	1.04698	1.04909	1.04828	1.04276	1.04586	1.04637	1.0448	1.04815	1.05144	1.04455	1.04344	1.04402	1.04627	1.04101	1.11552	1.11339	1.11099	1.09825	1.09934	1.10676	1.09975
430	AGY2233	4	1.13448	1.08877	1.0815	1.07395	1.08441	1.0771	1.07995	1.09996	1.08738	1.08498	1.07928	1.0772	1.2466	1.30543	1.34878	1.30372	1.28572	1.23626	1.1743	1.10297	1.08697	1.08896	1.08077	1.08946	1.08851	1.09588	1.09416	1.09643	1.15687	1.12167	1.10258	1.09663	1.09096	1.09159	1.08072	1.08013	1.09727	1.13041	1.08173	1.0759	1.2245	1.15652	1.15634	1.13689	1.13301	1.15042	1.14758
431	AGY2233	4	1.06785	1.06162	1.06397	1.06035	1.0872	1.12642	1.10928	1.10577	1.09543	1.09509	1.09949	1.1037	1.11837	1.1083	1.12064	1.11894	1.11868	1.16655	1.13231	1.13258	1.12602	1.13536	1.13079	1.12783	1.13595	1.13055	1.13527	1.12669	1.13178	1.11306	1.1159	1.13605	1.12	1.12864	1.13261	1.13693	1.13432	1.14088	1.13333	1.10547	1.1684	1.13311	1.15977	1.14541	1.25248	1.32193	1.34055
432	AGY2254	4	1.04744	1.04439	1.05025	1.04665	1.04114	1.03901	1.03918	1.04045	1.03749	1.04091	1.04337	1.04324	1.04753	1.05144	1.05094	1.04941	1.05374	1.05285	1.04871	1.04311	1.04933	1.04157	1.04303	1.04239	1.04593	1.04234	1.04689	1.04586	1.04835	1.04662	1.05118	1.0478	1.04656	1.04666	1.04553	1.05171	1.05291	1.05477	1.04935	1.04706	1.10937	1.09044	1.08049	1.07882	1.0817	1.07182	1.09415
433	AGY2254	4	1.05462	1.06631	1.0638	1.06515	1.06937	1.06467	1.05787	1.06466	1.0653	1.05603	1.05997	1.05582	1.07538	1.0794	1.0785	1.08258	1.08482	1.06754	1.09111	1.0789	1.07362	1.07312	1.05527	1.05657	1.05489	1.04824	1.04581	1.04641	1.04467	1.04506	1.0482	1.04728	1.04096	1.04506	1.04519	1.04633	1.04196	1.04207	1.04366	1.04028	1.09422	1.07516	1.08274	1.08136	1.08303	1.07745	1.08445
434	AGY2254	4	1.05051	1.04898	1.04807	1.05269	1.05746	1.06687	1.06832	1.06278	1.06622	1.07185	1.06612	1.06855	1.07909	1.08148	1.08307	1.07775	1.07165	1.06665	1.06428	1.05764	1.05725	1.05427	1.05328	1.05004	1.05286	1.05088	1.05397	1.04938	1.0506	1.04899	1.05125	1.05051	1.05047	1.05184	1.05334	1.05422	1.05287	1.05208	1.05403	1.04583	1.16878	1.1576	1.1359	1.14755	1.14691	1.14836	1.13961
435	AGY2254	4	1.04151	1.04227	1.03872	1.03954	1.04142	1.03847	1.04006	1.03991	1.04529	1.03867	1.04208	1.04317	1.04664	1.0482	1.04718	1.04686	1.04637	1.0417	1.04475	1.04325	1.04236	1.04555	1.03922	1.04011	1.04349	1.0384	1.03915	1.0437	1.04362	1.04278	1.04323	1.04167	1.04044	1.04559	1.04691	1.0429	1.04327	1.04377	1.04238	1.03839	1.12421	1.11801	1.09423	1.10106	1.0914	1.10233	1.08967
436	AGY2233	4	1.05988	1.06498	1.06065	1.06093	1.07702	1.06782	1.0642	1.0588	1.0617	1.06249	1.06516	1.06353	1.18357	1.23726	1.21045	1.17142	1.12558	1.10469	1.07085	1.10744	1.07071	1.06297	1.0716	1.07267	1.08347	1.10646	1.0846	1.0871	1.0944	1.08368	1.13124	1.09208	1.10129	1.10979	1.09224	1.0997	1.10634	1.09504	1.09568	1.0883	1.12873	1.13753	1.13177	1.12222	1.14025	1.18783	1.12429
437	AGY2233	4	1.08811	1.11371	1.09411	1.13208	1.06722	1.06348	1.066	1.06536	1.1121	1.17088	1.11857	1.12932	1.23411	1.28476	1.28518	1.24565	1.13191	1.09153	1.08356	1.0804	1.07729	1.07348	1.09337	1.08006	1.08611	1.07513	1.07341	1.07819	1.0805	1.07412	1.07691	1.07638	1.07697	1.08112	1.08266	1.09408	1.08713	1.06948	1.07837	1.07878	1.15055	1.15951	1.20093	1.28011	1.18185	1.13711	1.13608
438	AGY2233	4	1.06663	1.05802	1.06695	1.04737	1.06204	1.06106	1.05894	1.05705	1.05475	1.05329	1.05424	1.0555	1.08848	1.11978	1.08501	1.08455	1.07417	1.07136	1.06599	1.0778	1.06365	1.06285	1.07526	1.07451	1.07743	1.07076	1.08173	1.08039	1.10002	1.0848	1.13137	1.16043	1.16164	1.17387	1.14371	1.07027	1.07851	1.08442	1.0929	1.17617	1.17214	1.14478	1.18009	1.08827	1.13668	1.13189	1.12492
439	AGY2233	4	1.06578	1.06224	1.06042	1.05932	1.06254	1.06275	1.05929	1.06175	1.06037	1.06265	1.05861	1.0569	1.12721	1.14607	1.15185	1.14267	1.08765	1.12206	1.06921	1.07403	1.06369	1.06349	1.06441	1.0656	1.06738	1.06758	1.06908	1.06824	1.07229	1.06996	1.07975	1.07596	1.10686	1.10957	1.08254	1.07686	1.07252	1.07973	1.09155	1.08057	1.10606	1.10418	1.10863	1.10468	1.1127	1.11111	1.11373
440	AGY2233	4	1.07453	1.07469	1.07563	1.0839	1.09939	1.08467	1.09003	1.08701	1.09235	1.10352	1.09075	1.08611	1.23208	1.28897	1.22487	1.19176	1.15977	1.12354	1.12032	1.1907	1.12803	1.13834	1.14626	1.17432	1.19643	1.13918	1.17777	1.18165	1.18261	1.259	1.24973	1.22065	1.22909	1.20076	1.26425	1.23941	1.27479	1.21776	1.24872	1.24614	1.14535	1.15988	1.14968	1.13568	1.18396	1.14671	1.15699
441	AGY2233	4	1.0719	1.06859	1.06552	1.06425	1.06131	1.05797	1.06179	1.06163	1.06065	1.06435	1.06015	1.06752	1.20168	1.27715	1.23123	1.21897	1.21359	1.16544	1.09056	1.14025	1.08051	1.0752	1.08343	1.07373	1.08115	1.08009	1.07975	1.07825	1.08384	1.07867	1.10308	1.08914	1.07893	1.08476	1.07517	1.07446	1.08383	1.08354	1.07355	1.08735	1.15095	1.12872	1.1466	1.13417	1.14124	1.11876	1.12086
442	AGY2233	4	1.07034	1.07868	1.0667	1.06308	1.06433	1.06766	1.07598	1.07612	1.07483	1.09923	1.10683	1.06916	1.25225	1.32738	1.25911	1.19249	1.13577	1.08986	1.13068	1.11529	1.08891	1.12709	1.18344	1.09014	1.14968	1.08303	1.09916	1.15607	1.17285	1.15251	1.13054	1.18438	1.14237	1.12841	1.13903	1.13859	1.182	1.1377	1.16356	1.2065	1.12098	1.12476	1.10799	1.11159	1.09573	1.11066	1.13175
443	AGY2254	4	1.04855	1.05615	1.05567	1.05495	1.05485	1.05048	1.05261	1.0494	1.05045	1.04835	1.05244	1.04978	1.05975	1.06498	1.07156	1.07002	1.07283	1.06241	1.06829	1.05943	1.06233	1.06287	1.0655	1.05922	1.066	1.05809	1.06313	1.05921	1.06524	1.05423	1.05906	1.05581	1.06354	1.06426	1.05637	1.0515	1.05348	1.05386	1.05296	1.0565	1.1258	1.15274	1.14439	1.15418	1.14403	1.1382	1.14602
[truncated: 116 more columns]

## Sheet: WT & Dot6-GFP msn2msn4 iRFP
cell_numb	strain	rep	Msn2_ratio_T01	Msn2_ratio_T02	Msn2_ratio_T03	Msn2_ratio_T04	Msn2_ratio_T05	Msn2_ratio_T06	Msn2_ratio_T07	Msn2_ratio_T08	Msn2_ratio_T09	Msn2_ratio_T10	Msn2_ratio_T11	Msn2_ratio_T12	Msn2_ratio_T13	Msn2_ratio_T14	Msn2_ratio_T15	Msn2_ratio_T16	Msn2_ratio_T17	Msn2_ratio_T18	Msn2_ratio_T19	Msn2_ratio_T20	Msn2_ratio_T21	Msn2_ratio_T22	Msn2_ratio_T23	Msn2_ratio_T24	Msn2_ratio_T25	Msn2_ratio_T26	Msn2_ratio_T27	Msn2_ratio_T28	Msn2_ratio_T29	Msn2_ratio_T30	Msn2_ratio_T31	Msn2_ratio_T32	Msn2_ratio_T33	Msn2_ratio_T34	Msn2_ratio_T35	Msn2_ratio_T36	Msn2_ratio_T37	Msn2_ratio_T38	Msn2_ratio_T39	Msn2_ratio_T40	Dot6_ratio_T01	Dot6_ratio_T02	Dot6_ratio_T03	Dot6_ratio_T04	Dot6_ratio_T05	Dot6_ratio_T06	Dot6_ratio_T07
1	AGY1328	1	1.04668	1.0467	1.03988	1.04866	1.04307	1.04476	1.04797	1.04612	1.04014	1.04651	1.04525	1.04594	1.04812	1.08721	1.08441	1.06207	1.08723	1.06074	1.05297	1.05395	1.05309	1.05011	1.05169	1.05665	1.05783	1.0572	1.05961	1.05976	1.08806	1.08452	1.06382	1.05027	1.05597	1.0521	1.05528	1.05147	1.05145	1.05624	1.05529	1.05654	1.09851	1.0863	1.0755	1.09865	1.09246	1.09463	1.09378
2	AGY2255	1	1.04293	1.04108	1.03212	1.03513	1.03463	1.03454	1.03451	1.0351	1.03427	1.03511	1.0354	1.03535	1.03749	1.04797	1.05421	1.0747	1.05735	1.05276	1.05403	1.05089	1.05497	1.04959	1.0509	1.04938	1.04868	1.05187	1.05041	1.05216	1.05366	1.05318	1.05445	1.05191	1.05048	1.04872	1.04871	1.0505	1.04771	1.04709	1.04676	1.05104	1.06343	1.05807	1.0488	1.05709	1.05141	1.05437	1.05354
3	AGY1328	1	1.05442	1.05205	1.04637	1.05355	1.05471	1.05922	1.05757	1.05367	1.05385	1.05011	1.04882	1.04827	1.04486	1.12523	1.12936	1.13477	1.11355	1.06398	1.05518	1.07126	1.05273	1.04988	1.04635	1.04625	1.04606	1.05138	1.05241	1.05269	1.05452	1.07002	1.06454	1.08081	1.08194	1.05008	1.06456	1.13707	1.04892	1.0776	1.04911	1.05417	1.10058	1.0992	1.0918	1.11022	1.10505	1.10215	1.10304
4	AGY1328	1	1.04837	1.05232	1.04194	1.04619	1.04996	1.04562	1.04602	1.04412	1.04668	1.04584	1.04328	1.04437	1.04407	1.09197	1.1063	1.10051	1.10481	1.07443	1.07052	1.05118	1.04586	1.05022	1.05066	1.05796	1.05774	1.05313	1.05609	1.04668	1.05405	1.06253	1.04735	1.05757	1.04533	1.04612	1.05903	1.05589	1.06175	1.08309	1.0608	1.04866	1.15498	1.10079	1.07135	1.08092	1.09503	1.07509	1.07061
5	AGY1328	1	1.05036	1.05913	1.04149	1.05637	1.05695	1.07097	1.0652	1.07378	1.05983	1.05663	1.05483	1.06159	1.06411	1.14307	1.16067	1.11511	1.13061	1.12708	1.11184	1.09273	1.07763	1.06071	1.08818	1.09497	1.05594	1.05666	1.0562	1.05945	1.06296	1.06275	1.07048	1.05977	1.10084	1.10753	1.08323	1.08443	1.1057	1.08235	1.07354	1.07449	1.12402	1.12906	1.143	1.12711	1.11306	1.12149	1.1703
6	AGY2255	1	1.03795	1.03568	1.03259	1.03496	1.03152	1.03103	1.03325	1.0351	1.03303	1.03268	1.03148	1.03418	1.03235	1.03989	1.03892	1.04279	1.03921	1.0358	1.03377	1.03609	1.0332	1.03208	1.03301	1.03248	1.0315	1.03243	1.0327	1.033	1.03405	1.03275	1.03505	1.03342	1.0343	1.03477	1.03497	1.03677	1.03527	1.03751	1.03435	1.03487	1.08355	1.08536	1.0682	1.08369	1.06958	1.06998	1.07448
7	AGY2255	1	1.03836	1.03694	1.03185	1.03576	1.0332	1.03338	1.03063	1.03165	1.03145	1.03064	1.0309	1.03464	1.03245	1.03939	1.04299	1.03975	1.03826	1.03805	1.03404	1.03433	1.03395	1.03587	1.03254	1.03276	1.03263	1.03245	1.03075	1.03136	1.03133	1.03101	1.03085	1.03156	1.0303	1.03148	1.03118	1.03115	1.031	1.03057	1.02862	1.03033	1.07026	1.06637	1.05342	1.07212	1.07001	1.0701	1.07624
8	AGY2255	1	1.03421	1.03684	1.02992	1.03187	1.03185	1.03147	1.03125	1.03267	1.03122	1.03185	1.02957	1.03013	1.03263	1.0368	1.03343	1.0324	1.03193	1.03177	1.0344	1.03348	1.03149	1.03116	1.03018	1.0313	1.02962	1.03193	1.03093	1.03182	1.03238	1.03058	1.03053	1.03062	1.02859	1.03106	1.03192	1.03039	1.03006	1.03215	1.02936	1.03085	1.05782	1.0572	1.04388	1.05735	1.0578	1.06236	1.06329
9	AGY1328	1	1.04269	1.04258	1.03709	1.04438	1.04148	1.04155	1.04168	1.04032	1.03775	1.04012	1.03951	1.0441	1.04394	1.07893	1.08572	1.06291	1.07887	1.06938	1.05974	1.05184	1.05188	1.04793	1.0485	1.04525	1.04508	1.04465	1.05038	1.05156	1.04604	1.05166	1.0491	1.05378	1.05313	1.07696	1.07847	1.07506	1.08852	1.06664	1.05014	1.07937	1.11305	1.0857	1.06997	1.086	1.08473	1.07862	1.09131
10	AGY1328	1	1.05381	1.05187	1.0445	1.05682	1.04727	1.05443	1.0501	1.0522	1.04275	1.04334	1.04249	1.04446	1.04177	1.10509	1.12441	1.13257	1.12736	1.13531	1.07321	1.04961	1.04604	1.04687	1.05313	1.04622	1.07653	1.05822	1.04867	1.0565	1.05211	1.04824	1.04668	1.0532	1.10811	1.11611	1.05281	1.0895	1.08018	1.04644	1.04436	1.05604	1.13259	1.0881	1.07952	1.0968	1.08696	1.08758	1.07964
11	AGY1328	1	1.05116	1.04956	1.04169	1.05061	1.05065	1.05411	1.04838	1.04365	1.04588	1.04372	1.04219	1.04174	1.04333	1.1079	1.10432	1.07079	1.08523	1.0601	1.05238	1.04954	1.04898	1.05079	1.05172	1.05241	1.05235	1.05325	1.0544	1.08679	1.08777	1.10211	1.07422	1.07016	1.06005	1.06898	1.04985	1.05268	1.04978	1.05057	1.04629	1.03596	1.09807	1.07504	1.08296	1.0836	1.07744	1.08112	1.08036
12	AGY2255	1	1.03492	1.03228	1.02996	1.0326	1.03246	1.03223	1.03407	1.03183	1.02899	1.03218	1.03069	1.03299	1.03375	1.03624	1.03835	1.03499	1.03536	1.03626	1.03384	1.03351	1.03533	1.03502	1.03465	1.03528	1.0335	1.03314	1.03288	1.03498	1.03423	1.03619	1.03982	1.04372	1.03709	1.03682	1.03458	1.03631	1.03117	1.03094	1.03105	1.03307	1.05702	1.05569	1.04473	1.0603	1.05478	1.06048	1.06255
13	AGY1328	1	1.04684	1.04753	1.04512	1.04362	1.04187	1.04182	1.05089	1.05133	1.04365	1.03882	1.04437	1.05308	1.06388	1.09856	1.1102	1.1181	1.10562	1.07377	1.05353	1.04977	1.05091	1.05372	1.04885	1.04886	1.04775	1.05466	1.0536	1.05044	1.06823	1.09393	1.06071	1.05454	1.08639	1.07403	1.08169	1.07852	1.08133	1.1008	1.05844	1.11018	1.10165	1.10402	1.10004	1.10795	1.09544	1.0958	1.10231
14	AGY2255	1	1.03767	1.03735	1.03461	1.03593	1.03261	1.03156	1.03147	1.0319	1.03191	1.0321	1.03111	1.03463	1.03285	1.03843	1.04487	1.04321	1.04064	1.04019	1.03463	1.03341	1.03324	1.03208	1.03285	1.03224	1.03221	1.03153	1.03103	1.03132	1.03128	1.03423	1.03284	1.03309	1.03179	1.03059	1.03063	1.03139	1.0326	1.03125	1.02864	1.02859	1.06429	1.06214	1.06215	1.06307	1.06381	1.06618	1.06366
15	AGY1328	1	1.04389	1.06381	1.05932	1.10024	1.08993	1.08368	1.0774	1.07741	1.07489	1.07198	1.06802	1.05919	1.06571	1.10011	1.12657	1.11998	1.10556	1.095	1.06462	1.06304	1.05898	1.06004	1.05644	1.05553	1.05273	1.05518	1.05793	1.05736	1.05602	1.06505	1.06284	1.06181	1.05764	1.06324	1.06179	1.06399	1.06133	1.07025	1.06416	1.06451	1.10511	1.09178	1.08493	1.21126	1.21702	1.21185	1.17564
16	AGY2255	1	1.03635	1.03322	1.03171	1.03021	1.03101	1.02998	1.02802	1.02795	1.02737	1.02975	1.02963	1.03187	1.03411	1.03472	1.03541	1.03418	1.03319	1.03211	1.03196	1.03131	1.03129	1.03387	1.03419	1.03471	1.03236	1.03121	1.02984	1.03236	1.03128	1.03195	1.03102	1.0336	1.03144	1.03184	1.03181	1.0349	1.03115	1.03613	1.03293	1.03758	1.05125	1.05231	1.05148	1.05485	1.05577	1.05572	1.05397
17	AGY2255	1	1.03465	1.03415	1.0325	1.03051	1.02882	1.03004	1.0286	1.02859	1.03046	1.03053	1.02958	1.03023	1.03732	1.03321	1.03595	1.03624	1.03732	1.03424	1.03418	1.03172	1.03368	1.03423	1.0339	1.03146	1.03549	1.0326	1.0319	1.03413	1.03233	1.03289	1.03198	1.03341	1.03072	1.02975	1.03009	1.02999	1.03022	1.03025	1.03104	1.03094	1.06278	1.06623	1.0649	1.06735	1.06536	1.06358	1.06298
18	AGY1328	1	1.0499	1.04949	1.04956	1.05533	1.04812	1.05075	1.04697	1.05177	1.05118	1.05175	1.04922	1.05314	1.05139	1.11153	1.15329	1.1178	1.10003	1.06822	1.06401	1.05889	1.05751	1.05519	1.06132	1.07774	1.06421	1.07566	1.05228	1.05956	1.06051	1.05937	1.07437	1.14688	1.06946	1.05885	1.07802	1.07914	1.09895	1.0691	1.06791	1.06626	1.1228	1.10974	1.1081	1.11922	1.10633	1.10968	1.09264
19	AGY2255	1	1.03657	1.03502	1.03313	1.03203	1.03182	1.03065	1.03051	1.0308	1.02956	1.03111	1.03082	1.03275	1.03281	1.03579	1.0381	1.03608	1.03538	1.03489	1.03175	1.03392	1.03122	1.03302	1.03076	1.03522	1.03128	1.03131	1.03256	1.02987	1.03095	1.03081	1.02975	1.03402	1.03465	1.03362	1.03435	1.03269	1.03157	1.03229	1.03271	1.03254	1.06815	1.06796	1.06466	1.06849	1.0645	1.06271	1.06054
20	AGY1328	1	1.10165	1.07739	1.09244	1.0848	1.10999	1.09618	1.09281	1.07945	1.10129	1.09194	1.09265	1.08959	1.09081	1.11764	1.12102	1.11138	1.09293	1.09296	1.07996	1.06905	1.06608	1.0601	1.05932	1.05716	1.052	1.05496	1.05662	1.05531	1.05175	1.0585	1.05429	1.05426	1.0505	1.04817	1.04772	1.04527	1.04612	1.0563	1.0474	1.05079	1.0737	1.07738	1.15079	1.13284	1.13376	1.19574	1.16154
21	AGY1328	1	1.09831	1.11299	1.11817	1.13411	1.15743	1.14555	1.142	1.13131	1.10383	1.10163	1.08785	1.07394	1.07443	1.10195	1.13815	1.1256	1.12308	1.09996	1.06268	1.05677	1.05964	1.05617	1.05001	1.05241	1.05021	1.05355	1.05684	1.05395	1.05471	1.05593	1.05427	1.05907	1.05913	1.05396	1.04993	1.04946	1.05633	1.05317	1.05896	1.05066	1.09366	1.07838	1.08715	1.0871	1.10586	1.10246	1.07578
[truncated: 57 more rows]
[truncated: 116 more columns]

## Sheet: WT Dot6-GFP & WT Tod6-GFP
Cell_ID	Strain_ID	Rep	GFP_ratio_T01	GFP_ratio_T02	GFP_ratio_T03	GFP_ratio_T04	GFP_ratio_T05	GFP_ratio_T06	GFP_ratio_T07	GFP_ratio_T08	GFP_ratio_T09	GFP_ratio_T10	GFP_ratio_T11	GFP_ratio_T12	GFP_ratio_T13	GFP_ratio_T14	GFP_ratio_T15	GFP_ratio_T16	GFP_ratio_T17	GFP_ratio_T18	GFP_ratio_T19	GFP_ratio_T20	GFP_ratio_T21	GFP_ratio_T22	GFP_ratio_T23	GFP_ratio_T24	GFP_ratio_T25	GFP_ratio_T26	GFP_ratio_T27	GFP_ratio_T28	GFP_ratio_T29	GFP_ratio_T30	GFP_ratio_T31	GFP_ratio_T32	GFP_ratio_T33	GFP_ratio_T34	GFP_ratio_T35	GFP_ratio_T36	GFP_ratio_T37	GFP_ratio_T38	GFP_ratio_T39	GFP_ratio_T40	iRFP_ratio_T01	iRFP_ratio_T02	iRFP_ratio_T03	iRFP_ratio_T04	iRFP_ratio_T05	iRFP_ratio_T06	iRFP_ratio_T07
[truncated: 126 more rows]
[truncated: 33 more columns]

[truncated: 2 more sheets: WT & Tod6-GFP msn2msn4 mutants, Legend]
