# Supplementary material for: The importance of regulated resource reallocation during dynamic environmental shifts in yeast
Source: EMBO J. 2026 Mar 11;45(8):2808–30. doi: 10.1038/s44318-026-00727-x (PMC13084002; doi:10.1038/s44318-026-00727-x)
Supplement: Supplementary file 5 — Dataset EV4 [file 44318_2026_727_MOESM5_ESM.xlsx]

## Sheet: log2 fold change
gene	gene_annotated	AGY4 T10 vs. T0 Timecourse Rep1	AGY4 T20 vs. T0 Timecourse Rep1	AGY4 T30 vs. T0 Timecourse Rep1	AGY4 T40 vs. T0 Timecourse Rep1	AGY4 T50 vs. T0 Timecourse Rep1	AGY4 T60 vs. T0 Timecourse Rep1	AGY4 T90 vs. T0 Timecourse Rep1		AGY2046 T10 vs. T0 Timecourse Rep1	AGY2046 T20 vs. T0 Timecourse Rep1	AGY2046 T30 vs. T0 Timecourse Rep1	AGY2046 T40 vs. T0 Timecourse Rep1	AGY2046 T50 vs. T0 Timecourse Rep1	AGY2046 T60 vs. T0 Timecourse Rep1	AGY2046 T90 vs. T0 Timecourse Rep1		AGY594 T10 vs. T0 Timecourse Rep1	AGY594 T20 vs. T0 Timecourse Rep1	AGY594 T30 vs. T0 Timecourse Rep1	AGY594 T40 vs. T0 Timecourse Rep1	AGY594 T50 vs. T0 Timecourse Rep1	AGY594 T60 vs. T0 Timecourse Rep1	AGY594 T90 vs. T0 Timecourse Rep1			AGY4 T10 vs. T0 Timecourse Rep2	AGY4 T20 vs. T0 Timecourse Rep2	AGY4 T30 vs. T0 Timecourse Rep2	AGY4 T40 vs. T0 Timecourse Rep2	AGY4 T50 vs. T0 Timecourse Rep2	AGY4 T60 vs. T0 Timecourse Rep2	AGY4 T90 vs. T0 Timecourse Rep2		AGY2046 T10 vs. T0 Timecourse Rep2	AGY2046 T20 vs. T0 Timecourse Rep2	AGY2046 T30 vs. T0 Timecourse Rep2	AGY2046 T40 vs. T0 Timecourse Rep2	AGY2046 T50 vs. T0 Timecourse Rep2	AGY2046 T60 vs. T0 Timecourse Rep2	AGY2046 T90 vs. T0 Timecourse Rep2		AGY594 T10 vs. T0 Timecourse Rep2	AGY594 T20 vs. T0 Timecourse Rep2	AGY594 T30 vs. T0 Timecourse Rep2	AGY594 T40 vs. T0 Timecourse Rep2	AGY594 T50 vs. T0 Timecourse Rep2	AGY594 T60 vs. T0 Timecourse Rep2	AGY594 T90 vs. T0 Timecourse Rep2
YAL001C	YAL001C ... TFC3 transcription initiation from RNA polymerase III transcription famitochondrion* | YAL002W	0.796937	0.637667	0.776036	-0.164137	0.156154	-0.0975476	0.154923		-0.192219	0.404014	0.652824	0.519558	0.142888	-0.709541	-0.519902		-0.251942	0.149848	0.35924	0.465395	0.503097	-0.548797	-1.17743			0.119918	1.06954	1.01087	0.33207	0.80838	1.26286	1.08145		-0.33407	1.18637	0.469992	-0.0202133	-0.00429465	0.835388	1.0056		-0.553401	0.504067	0.146356	-0.345655	0.438541	0.683246	1.08298
YAL002W	YAL002W ... VPS8 late endosome to vacuole trans molecular function unknown membrane fraction | YAL003W	-0.0129488	0.801668	1.24569	0.56843	0.0638074	0.175587	0.0782292		-0.253693	1.12604	1.28988	0.615808	0.282305	0.0126437	0.0171374		-0.200332	1.20736	1.28922	0.660907	0.352626	0.137049	-0.616601			0.0464333	1.26651	1.27697	0.605854	0.416995	0.375664	0.261281		-0.190371	1.00113	0.408453	0.0924073	0.116089	-0.0768117	0.13102		0.553201	1.52095	0.918742	1.10956	0.807125	0.438964	0.461206
YAL003W	YAL003W PAC Cluster EFB1 translational elongation translation elongation factor activribosome* | YAL004W	-0.233617	-1.83554	-2.1191	-1.4317	-0.784605	-0.606049	-0.731973		-0.532153	-1.38139	-1.3148	-0.474059	-0.484919	-0.545482	-0.406067		-0.878406	-1.98484	-2.51478	-1.4094	-0.613794	-0.745489	-1.02365			-0.355762	-1.51171	-1.51837	-0.813655	-0.138383	0.134104	0.214353		-0.748257	-1.07593	-0.285096	0.258572	0.257613	0.525213	0.398608		-0.745962	-2.10154	-1.05018	-1.2505	-0.203676	-0.250101	0.204574
YAL004W	YAL004W ... | YAL005C
YAL005C	YAL005C ... SSA1 protein folding* ATPase activity* cytoplasm* | YAL007C	2.01671	2.50943	2.70917	2.52852	1.83688	1.24319	0.36623		2.37389	3.14982	2.4109	1.33021	0.584776	-0.351216	-1.8879		1.42271	1.86365	1.60212	1.05444	0.793655	0.681951	-0.754544			2.08403	2.40855	2.55477	2.35454	2.00136	1.03851	-0.0651079		0.0618846	-0.751093	-0.690286	-0.447152	-0.754059	-1.69237	-1.89923		1.04551	1.71334	1.03442	1.2221	0.833815	0.170005	-0.604983
YAL007C	YAL007C ... ERP2 ER to Golgi transport molecular function unknown COPII-coated vesicle | YAL008W	-0.57171	-0.45446	-0.499477	-0.497389	-0.564189	-0.258633	0.0914457		-0.600848	0.0397076	0.446843	0.320067	0.179195	0.188959	0.128616		-0.700843	-0.64546	-0.698258	-0.829206	-0.690319	-0.301466	0.0204754			-0.625968	-0.185249	-0.228332	-0.331985	-0.128893	-0.00908012	0.14311		-0.861067	-0.207363	0.00903056	-0.102242	0.114332	-0.10681	-0.158507		-0.429673	-0.580952	-0.366187	-0.140844	-0.0615422	0.0465582	0.147855
YAL008W	YAL008W ... FUN14 biological process unknown molecular function unknown mitochondrion | YAL009W	0.260676	0.402539	1.26463	1.2183	0.741965	0.527361	-0.115621		0.235654	0.695503	1.34741	1.51759	0.862222	0.0954701	0.0200374		0.316063	1.36791	1.71254	1.85387	1.19552	0.349625	0.140956			0.142137	1.13655	1.72937	1.32959	0.883624	0.694909	0.405685		-0.130758	0.396753	0.61253	0.303953	-0.271531	-0.0509106	-0.0118666		0.412461	1.15674	1.52883	1.77745	1.50653	1.12504	0.431262
YAL009W	YAL009W ... SPO7 sporulation (sensu Fungi)* molecular function unknown integral to membrane* | YAL010C	0.363839	0.348161	0.447172	-0.126649	0.0432601	0.0163338	0.0235491		0.176521	1.15107	0.994402	0.817609	0.486506	0.175159	0.236746		0.23498	0.926356	0.695739	0.499491	0.47621	0.388371	-0.24635			0.00509441	0.636574	0.642458	0.122328	-0.0844697	0.157329	0.157013		-0.119921	0.75975	0.88895	0.0875744	0.179732	0.219856	0.170156		-0.151968	0.564887	0.225701	0.304896	0.170078	0.101348	0.00933844
YAL010C	YAL010C ... MDM10 protein complex assembly* molecular function unknown mitochondrial outer membrane* | YAL011W	0.517069	0.645009	0.943528	0.106343	-0.333045	-0.077406	0.00323609		-0.0713891	1.12198	1.26487	0.83116	0.0804017	-0.430997	-0.373307		0.394125	1.16123	0.880796	0.809887	0.51562	-0.0197716	-0.641579			0.0631	1.19535	1.11479	0.462879	0.705867	0.738934	0.758738		-0.0696235	1.33117	0.745233	0.34625	0.425548	0.464005	0.668896		0.270675	0.957204	0.519585	0.567931	0.62856	0.497304	0.315289
YAL011W	YAL011W ... SWC3 chromatin remodeling* molecular function unknown nucleus* | YAL012W	0.604755	0.0387657	-0.0699263	-0.548229	-0.409252	-0.179077	-0.622787		-0.32823	0.186609	-0.0409295	0.127292	-0.067697	-0.85609	-0.456892		0.103708	0.0789238	0.294475	0.723178	0.581201	-0.72157	-1.28586			0.0972725	0.750965	0.696308	0.067311	0.614884	1.67499	1.58724		0.2214	1.20207	0.158917	0.0140143	-0.451102	0.879288	1.09001		-0.0561652	0.893479	0.511829	-0.19665	0.362989	0.957255	1.3467
YAL012W	YAL012W ... CYS3 sulfur amino acid metabolism* cystathionine gamma-lyase activity cytoplasm | YAL013W	-1.16151	-1.52038	-1.77319	-1.94094	-2.14585	-1.94266	-1.57897		-0.562181	-1.20261	-0.695655	-1.33295	-1.16632	-1.25016	-0.78237		-0.757468	-2.12305	-2.10836	-2.74121	-2.21108	-1.39683	-2.18582			-0.673432	-1.65779	-1.85667	-1.95761	-1.53331	-1.25515	-1.54554		-0.796838	-1.36896	-1.43386	-1.51788	-0.485428	-0.889463	-1.19462		-0.906829	-1.73097	-2.00568	-2.23306	-1.60223	-1.20186	-1.63351
YAL013W	YAL013W ... DEP1 regulation of transcription fr molecular function unknown cellular component unknown | YAL014C	0.274834	-0.0183782	0.169496	-0.558571	-0.302143	-0.664504	-0.183141		-0.0875188	0.533247	0.568577	0.176408	-0.0503849	-0.402709	-0.261433		-0.211272	0.0264126	-0.266725	0.197456	0.345851	-0.819255	-0.754022			-0.215368	0.459438	0.164814	-0.630581	-0.0899195	0.935033	0.818085		-0.188264	0.944964	-0.185731	-0.485415	-0.781251	0.521753	0.596251		-0.647883	0.0672133	-0.448897	-0.857657	-0.180092	0.037986	0.779861
YAL014C	YAL014C ... SYN8 transport SNAP receptor activity endosome | YAL015C	-0.644792	0.0561687	0.20941	-0.106392	-0.433178	-0.344501	-0.389752		-0.967268	0.16311	0.900852	0.142293	-0.16228	-0.518156	-0.154832		-0.299637	0.235572	0.343358	0.359615	0.0491727	-0.255411	-0.647378			-0.953842	0.0897499	0.405693	-0.159209	-0.16152	-0.142388	-0.107544		-0.806629	0.343763	0.136141	-0.35821	-0.58167	-0.223108	0.0919281		-0.352813	0.594634	0.445908	0.334297	0.0976976	-0.142586	0.0355618
YAL015C	YAL015C ... NTG1 DNA repair* DNA-(apurinic or apyrimidinic site)nucleus* | YAL016C-B	1.22833	1.45275	1.14371	0.657643	0.41843	-0.0571065	0.147626		0.730297	1.10203	0.789241	0.835041	0.120182	-0.583719	-0.206488		0.689558	1.10457	0.786694	0.691196	0.696127	-0.143582	-0.487651			0.791187	1.06094	0.92723	0.207295	0.334419	0.818283	0.862375		0.862104	1.43677	0.729619	0.501129	-0.279029	0.828244	0.87608		0.428193	0.911477	0.59229	-0.0385115	0.206164	0.375867	0.500181
YAL016C-A	YAL016C-A ? Dubious Dubious open reading frame unlikely to encode a protein, based on available experimental and comparative sequence dataYAL019W-A																			3.89661	2.34685	1.24335	0.810177	1.77839			0.840708	1.78031	1.33051	1.27525	0.644228	0.699405	0.677124		-0.0898014	2.21101	1.42195	1.6314		-0.740864	1.05193		-0.349414	0.431135	-0.147516	-0.110141	0.064145	-1.18441	-1.40054
YAL016C-B	YAL016C-B ... YAL016C-B biological process unknown molecular function unknown cellular component unknown | YAL016W											0.385885	1.5876			2.30714			0.739119		-0.353592	-1.13517		-0.600126			2.42567	2.78031	3.33051	2.86021	3.64423	2.02133	0.0921618
YAL016W	YAL016W ... TPD3 protein biosynthesis* protein phosphatase type 2A activitcytoplasm* | YAL017W	0.0449082	0.558233	0.916425	0.0884643	-0.0122933	-0.0902682	-0.148806		-0.360397	0.600863	0.958378	0.838168	0.197978	-0.124607	-0.228314		0.0950952	0.889896	1.03345	0.668451	0.376382	-0.0567855	-0.329855			-0.0672168	0.917562	1.017	0.318686	0.380367	0.153692	0.158148		-0.169236	0.929625	0.886418	0.327196	0.0936713	0.103936	0.0644267		0.0541642	0.758168	0.513044	0.499965	0.206414	0.0797689	0.0167811
YAL017W	YAL017W ... PSK1 protein amino acid phosphoryla protein serine/threonine kinase actcytoplasm | YAL018C	-0.0076749	1.35632	1.9261	1.23983	0.459607	0.529092	0.478161		-1.03809	0.91228	1.32553	0.337211	0.0999713	-0.386021	0.045539		0.0863544	1.78158	1.8965	0.684602	0.409039	0.538215	0.3021			0.579817	1.89248	1.98612	1.29853	0.969371	0.633567	0.537384		-0.299743	0.586028	0.149193	-0.259946	-0.02094	-0.303339	-0.0908977		0.770049	2.12598	1.34272	1.6382	0.824787	0.380817	0.524916
YAL018C	YAL018C ... YAL018C biological process unknown molecular function unknown cellular component unknown | YAL019W	0.975274	2.80759	1.01908						0.777603	-0.149326	1.38589	-2.31929	-2.08952		-1.08518		1.89209										0.780309	-1.25445		0.0592658	-0.885557											0.328658	0.109207				0.230631	1.18443
YAL019W	YAL019W ... FUN30 chromosome organization and bi molecular function unknown nucleus* | YAL020C	-1.76863	-0.716402	-0.145666	-0.588219	-0.295962	-0.72311	-0.428016		-3.3286	-0.977187	-0.256725	0.0178515	-0.101205	-1.02222	-0.578776		-2.21817	-0.757418	0.104834	0.513327	0.624933	-0.484172	-1.61306			-1.44469	0.106938	0.333873	-0.0644401	0.818258	1.49954	1.4856		-1.8457	1.54737	1.03089	1.43113	1.29128	1.88776	2.10727		-2.10198	-0.128782	0.410605	-0.125738	0.728859	0.969922	1.28706
YAL019W-A	YAL019W-A ? Dubious Dubious open reading frame unlikely to encode a protein, based on available experimental and comparative sequence dataYAL026C-A																			0.241259	-0.823077	-0.604652
YAL020C	YAL020C ... ATS1 budding cell bud growth* molecular function unknown cytoplasm | YAL021C	-0.294815	0.672433	0.965307	0.758133	0.45058	0.151737	0.232913		0.24155	0.531852	1.12285	0.617148	0.614738	-0.260011	-0.135808		0.188696	0.540767	1.39783	1.16952	0.545948	-0.324376	-0.1454			-0.239216	0.625423	0.667909	0.81636	0.167415	0.343607	0.285886		-0.232759	0.460367	0.345082	0.232601	-0.298604	0.0781099	0.05193		-0.0504602	1.17439	1.03982	0.767631	0.407732	0.117173	0.647159
YAL021C	YAL021C ... CCR4 regulation of transcription fr 3'-5'-exoribonuclease activity cytoplasm* | YAL022C	-2.37118	-0.525183	0.0834733	-0.148597	-0.623509	-0.349509	-0.20633		-2.25825	-0.144979	0.765662	0.12182	-0.0982581	-0.265691	-0.0736172		-2.03054	-0.402265	-0.0353851	-0.373896	-0.30585	-0.289079	-0.349104			-2.11283	-0.293968	-0.0306328	-0.259699	-0.0336338	-0.321734	-0.445072		-1.13183	0.292419	0.162694	-0.00191501	0.20619	-0.141564	0.104397		-1.60542	-0.239906	-0.311538	0.205936	-0.0686345	-0.338312	-0.345232
YAL022C	YAL022C ... FUN26 nucleoside transport nucleoside transporter activity membrane* | YAL023C	-1.73255	-0.745021	-0.180594	0.0721709	-0.218303	-0.240905	0.0783704		-0.942307	-0.38425	0.539603	0.0389873	0.16765	-0.0231298	0.153274		-1.3869	-0.34782	0.104817	-0.566763	-0.549831	0.000772146	0.00285199			-1.51141	-0.753888	-0.351276	-0.179344	-0.194755	-0.611064	-0.661314		-1.2196	-0.245208	-0.0832842	-0.117325	-0.0990027	-0.604639	-0.402144		-1.12687	-0.48326	-0.227259	0.304896	-0.24087	-0.464968	-0.604896
YAL023C	YAL023C ... PMT2 O-linked glycosylation dolichyl-phosphate-mannose-protein endoplasmic reticulum | YAL024C	-1.57486	-1.18539	-0.812081	-0.831948	-0.833848	-0.42834	-0.0635119		-1.57561	-0.709414	-0.100099	-0.311364	-0.0458644	-0.167196	-0.0741427		-1.67995	-1.47769	-1.15339	-1.46938	-0.901698	-0.394889	-0.100082			-1.55913	-1.19217	-0.79271	-0.774863	-0.451053	-0.403543	-0.261863		-1.14662	-0.391524	-0.410744	-0.147469	0.238733	-0.138362	-0.112186		-1.31567	-1.15744	-0.929768	-0.811483	-0.541707	-0.530837	-0.21758
YAL024C	YAL024C ... LTE1 regulation of exit from mitosi guanyl-nucleotide exchange factor abud | YAL025C	-1.98166	-0.806814	-0.952066	-0.701042	-0.286889	-0.120067	0.0420286		-3.54978	-0.625528	-0.0419115	-0.0768143	0.049217	-0.443417	-0.39525		-3.16908	-1.18771	-1.00714	-0.459749	-0.143911	-0.514027	-0.706283			-1.72449	0.00127938	-0.155908	-0.16319	0.562351	1.08935	1.24987		-1.63037	0.29847	0.12931	0.204288	0.404049	0.786613	0.926399		-2.12679	-0.57046	-0.389974	-0.264212	0.0720937	0.505572	1.0654
YAL025C	YAL025C PAC Cluster MAK16 ribosomal large subunit biogen molecular function unknown nucleolus | YAL026C	-2.44894	-3.9094	-3.93238	-2.65405	-1.50381	-1.93259	-1.75658		-3.27015	-2.83863	-1.85275	-0.69027	-0.738807	-1.33883	-1.21377		-2.49193	-2.07	-1.5379	0.126799	0.220777	-1.45991	-1.68987			-2.94267	-3.82904	-2.23047	-1.83933	-0.795193	0.529984	0.819423		-1.20326	0.554594	0.994739	1.20255	0.824005	2.40871	2.38272		-2.45957	-1.72054	-0.808507	-0.979025	-0.301391	0.584783	1.08001
YAL026C	YAL026C ... DRS2 processing of 20S pre-rRNA* ATPase activity* plasma membrane* | YAL027W	-1.2253	-0.0302267	0.487381	0.0544974	-0.171439	0.257817	0.0922143		-1.70378	-0.0539135	0.655765	0.237963	0.0671896	-0.238516	-0.206353		-1.34603	0.227391	0.66967	0.0566123	-0.0166647	0.068663	-0.246555			-0.69741	0.762744	1.04541	0.671117	0.874084	0.774397	0.609431		-0.836393	0.839673	0.302947	0.236605	0.500676	0.277013	0.393156		-0.818607	0.719261	0.367769	0.666148	0.483329	0.394215	0.429686
YAL026C-A	YAL026C-A ? Dubious Dubious open reading frame unlikely to encode a protein, based on available experimental and comparative sequence data; partially overlaps the uncharacterized ORF YAL027W and the verified gene DRS2YAL031W-A																		4.02452		1.34685
YAL027W	YAL027W ? SAW1 biological process unknown molecular function unknown | Protein involved in Rad1p/Rad10p-dependent removal of 3'-nonhomologous tails during double-strand break repair via single-strand annealing; green fluorescent protein (GFP)-fusion protein localizes to the nucleusYAL028W	0.218545	0.982959	0.448763	0.0229274	0.439777	-0.327813	-0.917329		-0.265466	0.723213	0.853011	0.991994	0.265957	-0.790359	-0.247832		-0.143805	0.521718	0.118948	0.884687	0.727603	-0.488754	-1.13946			0.269959	1.26165	1.01215	0.108894	0.395408	1.11801	0.973109		-0.0532756	1.4725	1.2761	0.318689	-0.325571	0.862477	0.943117		-0.63012	0.15043	0.313815	-0.0757077	0.105368	0.321779	0.729343
YAL028W	YAL028W ... FRT2 response to stress molecular function unknown endoplasmic reticulum | YAL029C	2.3003	2.0971	1.83307	0.683441	0.419981	0.493165	0.0513064		1.4384	2.05081	1.78364	1.11494	0.132869	-1.03381	-0.41141		2.2393	2.21584	1.9988	1.75389	1.28943	0.47775	-0.312069			2.14171	2.80605	2.27762	1.32628	1.40636	1.40958	1.03327		0.732894	1.25451	0.299094	-0.480811	-0.711462	-0.282325	-0.0462043		1.57807	2.49748	1.51991	1.37394	0.923101	0.313093	0.48928
YAL029C	YAL029C ... MYO4 intracellular mRNA localizatio microfilament motor activity mitochondrion* | YAL030W	-0.745867	-0.718476	-0.329166	-0.822552	-0.834749	-0.640101	-0.546386		-1.30401	-0.176634	0.302362	0.128622	-0.162338	-0.641495	-0.536745		-1.10011	-0.470178	-0.28535	-0.498875	-0.45983	-0.677028	-0.684116			-0.944575	-0.194635	-0.235366	-0.475597	-0.0729901	-0.00210907	0.029134		-0.417072	0.898261	0.844242	0.41687	0.578213	0.561541	0.715711		-1.1218	-0.253791	-0.589803	-0.229957	-0.240269	-0.34164	-0.033143
YAL030W	YAL030W ... SNC1 endocytosis* v-SNARE activity transport vesicle | YAL031C	-0.259942	0.597208	1.12074	0.883547	0.466255	0.309993	-0.168602		-0.26634	0.594835	1.03358	1.34605	0.577233	-0.0618862	0.0482172		0.197583	1.10495	1.33021	1.44033	0.963874	0.127641	-0.171962			-0.643815	0.635324	0.960008	0.763583	-0.130153	-0.0983711	-0.282736		-0.418494	0.152863	1.04246	0.146091	-0.480577	-0.172999	-0.187897		0.263648	0.90785	1.46301	1.22827	1.01638	0.362596	0.296071
YAL031C	YAL031C ? GIP4 biological process unknown molecular function unknown cytoplasm | Cytoplasmic Glc7-interacting protein whose overexpression relocalizes Glc7p from the nucleus and prevents chromosome segregation; potential Cdc28p substrateYAL032C	0.264781	1.12918	1.25251	0.309787	0.0158539	0.194254	0.289466		-0.799168	1.22305	1.24581	0.784094	0.377821	-0.156313	0.220223		0.0182358	1.15216	0.907866	0.452624	0.256771	-0.0625557	-0.385726			0.203537	1.09897	0.919356	0.188809	0.38166	0.300591	0.250908		0.219468	0.876588	0.245794	-0.104462	0.0643752	-0.0401693	0.173771		0.265969	1.26354	0.48325	0.29641	0.354421	0.143433	0.0623517
YAL031W-A	YAL031W-A ? Dubious Dubious open reading frame unlikely to encode a protein, based on available experimental and comparative sequence dataYAL034C-B																	0.776615	1.32408	-0.289255	-1.35359	-1.13517													0.910199		1.74388	1.6314	0.259391	0.844098	-0.533032
YAL032C	YAL032C ... PRP45 positive regulation of transcr transcriptional activator activity nucleus | YAL033W	0.915267	1.10582	0.473645	-0.452117	-0.13571	-0.252891	-0.291972		-0.0573945	1.23242	1.09521	0.475982	0.249156	-0.0298693	-0.0360091		0.19583	0.789553	0.203961	0.30036	0.368318	-0.619439	-0.878641			0.527865	1.10951	0.621913	-0.429099	-0.0771965	0.513441	0.746604		1.14356	1.71286	0.831472	0.314966	0.237195	0.993897	1.43354		0.220555	0.612161	-0.302093	-0.569573	-0.039806	0.276194	0.45771
YAL033W	YAL033W ... POP5 rRNA processing* ribonuclease P activity* ribonuclease MRP complex* | YAL034C	-1.2016	-1.01838	-1.2551	-0.72041	-0.580364	-1.0636	-0.240559		-1.36702	-0.753842	-0.486736	0.51477	-0.160606	-1.059	-0.255801		-1.17595	-0.315328	0.0266653	-0.121735	0.11817	-0.520903	-0.270659			-1.08529	-0.639799	-0.552841	-0.755445	-0.253202	0.343869	0.510991		-1.17881	0.0955302	0.299779	0.125606	0.389027	0.912333	0.863389		-1.19376	-0.426389	-0.18451	-0.623845	0.0177521	0.165255	0.34553
YAL034C	YAL034C ... FUN19 biological process unknown molecular function unknown cellular component unknown | YAL034W-A	2.61483	3.06864	2.4131	1.2356	0.532727	0.76975	0.829143		-0.922209	0.925537	0.902339	0.151504	0.0970324	0.057335	-0.146037		2.9597	3.49349	2.59511	1.59192	1.1414	0.698868	0.537441			2.87703	3.17638	2.26536	1.07335	1.03484	0.779673	0.906677		0.433761	1.18981	0.439873	0.187214	0.43465	0.291824	0.341437		3.15478	3.55767	1.88811	2.25132	1.42638	0.564532	0.821855
YAL034C-B	YAL034C-B ? dubious orfYAL037C-B											0.385885	-0.734325	0.495439		-0.500219			2.11763	1.08926		1.82831	3.39514					0.780309	1.33051	0.275252	1.64423	1.69941	1.09216		-0.0898014	0.211007	1.00691			-0.740864	0.466968
YAL034W-A	YAL034W-A ... MTW1 chromosome segregation molecular function unknown spindle pole* | YAL035W	0.489847	0.874707	0.381649	-0.240107	1.09389	-0.13399	-0.180364		-1.91872	0.213244	-0.35108	0.440173	0.432245	-0.44885	-0.27195		-0.928938	-0.873324	-0.814236	-0.506603	0.791549	-0.536921	-1.21257			0.438609	1.4535	0.165455	0.275252	0.86104	2.34793	2.46767		-0.912924	1.07976	0.107843	0.415265	0.758197	1.769	1.58003		-0.555865	0.26121	0.174412	-0.405597	0.566645	0.855122	1.54848
YAL035W	YAL035W PAC Cluster FUN12 translational initiation GTPase activity* mitochondrion* | YAL036C	-1.18853	-1.37147	-0.6289	-0.68259	-0.171881	-0.284079	-0.413799		-1.52674	-1.04001	-0.0606921	0.38317	0.200087	-0.128293	-0.285347		-1.24732	-1.0109	-0.346314	0.190099	0.25497	-0.351523	-0.80762			-1.08944	-0.58695	-0.0267685	0.104249	0.366459	0.675055	0.667897		-0.563585	0.706143	0.925233	0.842129	0.591029	0.921681	1.13649		-1.66542	-0.661631	-0.0879099	-0.367251	0.126123	0.20442	0.364648
YAL036C	YAL036C PAC Cluster RBG1 biological process unknown GTP binding cytoplasm | YAL037C-A	-1.88491	-3.63047	-2.63608	-1.58671	-0.839307	-0.986237	-0.96661		-2.21155	-1.72243	-0.734705	-0.155044	-0.123957	-0.521837	-0.377953		-1.09141	-0.498135	-0.10974	0.18984	0.105389	-0.166179	-0.513604			-2.59352	-2.77322	-1.80487	-0.888331	-0.57499	-0.214254	-0.0678668		-0.963584	0.173424	0.747173	1.27506	0.937463	1.2056	1.1655		-1.18022	-0.410046	0.0407314	0.00431066	0.318878	-0.00219628	0.0914503
YAL037C-A	YAL037C-A ... YAL037C-A biological process unknown molecular function unknown cellular component unknown | YAL037W	1.27254	0.121347	-0.471247	0.137464	-0.473061	0.0537567	0.949897		1.6256	-0.109798	0.488979	-0.845356	-0.704859	1.24747	0.119932		0.418161	-0.78926	-0.569707	-1.48965	-1.34162	-0.21407	0.893863			1.21268	0.0147743	-0.949594	0.09468	0.72669	-0.530077	-0.0180211		0.393281	-0.822159	-0.379269	-1.39507	0.174999	-1.2003	-2.29202		0.386373	-0.113185	-0.335961	-0.451833	-0.643674	-1.79912	0.0932773
YAL037C-B	YAL037C-B ? Dubious Dubious open reading frame unlikely to encode a protein; identified by gene-trapping, microarray-based expression analysis, and genome-wide homology searchingYAL042C-A	0.849743	-0.77737	-1.56588	-1.75468	-2.95674	-0.163136	-1.10997		0.26303	0.435636	0.385885	-0.149362	-0.504561	-1.81142	0.615258		0.776615	-0.260881	-0.289255	-1.35359	-0.720129	-0.153297				-2.40722	-1.14569		-1.65075	-1.01874	-1.22659	-2.15577		-0.312194	-1.01139	-0.385404	-0.912922	-0.963001	-0.740864	-1.01846		-0.671342	1.80965	-0.147516	-1.6951	0.649107	-1.18441	0.599463
YAL037W	YAL037W ... YAL037W biological process unknown molecular function unknown cellular component unknown | YAL038W	1.13139	0.450899	0.843992	-0.544113	-0.143508	-0.157259	0.187007		-0.228549	1.48096	0.853664	0.75548	0.367115	-0.571593	-0.662491		1.17482	1.46414	1.47424	0.621404	0.135285	-0.245415	-0.277207			0.954364	1.43453	1.11402	0.321795	-0.00110683	0.469108	0.428211		0.298015	0.53563	-0.119844	-0.387603	-0.437682	-0.160403	-0.145216		1.36428	1.75691	0.803575	1.4424	1.40518	0.893596	1.03242
YAL038W	YAL038W PAC Cluster CDC19 glycolysis* pyruvate kinase activity cytosol | YAL039C	-0.0856891	-0.940466	-1.57686	-1.08335	-0.555165	-0.0617052	-0.0378448		0.481292	-0.245559	-0.303462	-0.2615	-0.0673902	0.268888	-0.088685		0.0667982	-0.731292	-1.19288	-1.20542	-0.575223	-0.0455461	-0.033649			0.0403951	-1.10805	-1.48524	-0.815337	-0.169763	-0.229856	-0.268065		0.113925	-0.781161	-0.683388	-0.328566	0.0802247	-0.38478	-0.552799		-0.200003	-0.879977	-0.867298	-0.838524	-0.610869	-0.463589	-0.199875
YAL039C	YAL039C ... CYC3 cytochrome c-heme linkage holocytochrome-c synthase activity mitochondrial intermembrane space | YAL040C	0.270081	-0.385887	0.294713	-0.00434278	-0.389407	-0.30599	-0.238163		-0.986229	-0.138718	0.661288	0.445621	-0.26028	-0.494826	0.0100886		-0.0609106	-0.254525	0.321171	0.695408	0.617195	-0.347854	-0.372556			-0.481221	-0.20253	0.359808	-0.0715505	-0.338611	0.325695	0.0946259		-1.04185	0.0567717	0.296159	-0.543411	-0.973556	0.0578605	0.888087		-0.517633	-0.141925	0.300228	-0.0245208	0.138999	-0.340526	0.301871
YAL040C	YAL040C ... CLN3 G1/S transition of mitotic cel cyclin-dependent protein kinase regnucleus | YAL041W	0.137836	0.569729	0.629349	0.422571	-0.0614373	-0.00338932	0.0450681		-1.07102	0.224846	0.561478	-0.151798	-0.206827	-0.395601	0.22038		0.507804	0.893956	0.692058	-0.280055	-0.0584656	0.2288	-0.049241			0.920497	1.03002	0.855408	0.51307	0.960677	0.358396	0.37699		-0.0977998	0.503321	0.0151983	-0.0288773	0.379845	-0.233387	0.255254		1.14341	1.19755	0.745391	1.30778	0.990812	0.380037	0.318325
YAL041W	YAL041W ... CDC24 establishment of cell polarity signal transducer activity* nucleus* | YAL042W	-0.00801965	0.060187	0.0847737	-0.261388	-0.507602	-0.312969	-0.251083		-0.755829	0.304392	0.615591	0.280802	-0.437706	-0.511326	-0.325024		-0.109668	0.282887	0.197391	-0.093617	-0.0565823	-0.155811	-0.828854			0.0829621	0.623221	0.598697	0.0999754	0.358319	0.500642	0.501293		-0.137758	0.846577	0.232787	-0.0497347	-0.151856	0.00550439	0.27873		-0.134284	0.467033	0.123722	0.19054	0.33166	0.266091	0.286203
YAL042C-A	YAL042C-A ? dubious orfYAL047W-A																		3.43956	4.41118	3.34685
YAL042W	YAL042W ... ERV46 ER to Golgi transport molecular function unknown integral to endoplasmic reticulum m | YAL043C	-0.3549	-0.119889	0.295679	0.14025	-0.185257	-0.119978	0.171753		-0.0223235	0.309396	0.890677	0.422194	0.329068	0.194611	0.0600989		-0.136898	-0.235436	0.215615	-0.124458	-0.0683928	0.0655321	0.0316236			-0.420442	-0.423605	-0.103507	-0.0255175	-0.214416	-0.368982	-0.498706		-0.229309	0.0436533	0.163361	-0.0990908	-0.149539	-0.374775	-0.361192		-0.472597	-0.000217951	-0.129005	0.159219	-0.107528	-0.50614	-0.444877
YAL043C	YAL043C ... PTA1 mRNA polyadenylylation* RNA binding mRNA cleavage and polyadenylation s | YAL044C	0.605114	0.57701	0.354617	0.117612	-0.337989	-0.340099	-0.276485		0.662126	1.19974	1.3075	0.249107	0.237943	-0.148821	-0.0294824		0.58661	0.647359	0.660589	0.00762351	0.0255159	0.0430094	-0.163809			0.369848	0.38654	0.254445	-0.131477	-0.275891	-0.159525	-0.2509		0.902438	1.1662	0.545029	-0.0107176	-0.0123379	-0.182986	0.113546		0.415027	0.640555	-0.0145225	0.165224	-0.190862	-0.378527	-0.268956
YAL044C	YAL044C ... GCV3 one-carbon compound metabolism glycine dehydrogenase (decarboxylatmitochondrion* | YAL044W-A	-0.413262	-0.606172	0.0956152	0.71794	0.983496	0.70799	-0.177011		-0.441153	-0.55982	0.691029	1.43745	1.10547	0.453888	-0.171934		-0.496918	-0.182465	0.570219	1.48482	1.47759	0.806356	-0.412625			-0.63528	-0.677274	0.315641	0.865139	0.735255	0.699035	-0.0089601		-1.03222	-2.26661	-2.01895	-2.09752	-2.75061	-2.326	-1.65404		-0.796079	-0.644861	0.97601	0.868326	1.06924	0.809753	-0.197004
YAL044W-A	YAL044W-A ... YAL044W-A biological process unknown molecular function unknown cellular component unknown | YAL045C	0.560237	-0.77737	1.34101	1.15221	2.21319	1.7844	1.69738										0.991628	-1.3678	1.18879	0.539493	0.757918	0.32475	-1.70704			-0.744255	-0.219691	0.330514	0.275252	-0.355772	-0.563629	0.0921618			-1.11092	1.55945	0.157467	-0.477574	0.259136	-0.0476056		1.78809	0.69417	0.437447	2.76433	1.38607	1.81559	0.599463
YAL045C	YAL045C ... | YAL046C																							3.10031
YAL046C	YAL046C ? AIM1 biological process unknown molecular function unknown | Protein involved in mitochondrial function or organization; null mutant displays elevated frequency of mitochondrial genome lossYAL047C	-0.154361	0.310093	0.358929	0.196605	0.396407	0.221802	0.247577		-1.25139	0.241912	0.308302	0.479409	0.217218	0.132751	0.0872587		-0.307723	0.166844	0.190308	0.491368	0.247889	-0.389637	0.0847565			-0.68236	0.0167492	0.176313	0.24328	-0.297669	0.342471	0.298086		-0.360763	0.0601018	0.439141	-0.215019	-0.495805	0.0147552	0.0941266		-0.354869	0.188642	0.508268	0.0445814	0.224968	0.0989003	0.426131
YAL047C	YAL047C ... SPC72 mitotic sister chromatid segre structural constituent of cytoskeleouter plaque of spindle pole body | YAL048C	0.625332	0.244656	0.206164	-1.10462	0.0977079	0.0678373	-0.459917		-0.680208	0.544865	0.158079	0.861404	0.386028	-0.702191	-0.566562		-0.284993	0.444313	-0.00756117	0.658263	0.416617	-0.448104	-1.72782			0.132888	0.866039	0.944623	0.493432	1.02952	1.89205	2.04351		-0.984448	1.02459	0.2663	0.213443	-0.18509	1.11561	1.09853		0.0290974	0.916562	0.628588	0.34052	0.941889	1.4899	1.72875
YAL047W-A	YAL047W-A ? Dubious Dubious open reading frame unlikely to encode a protein, based on available experimental and comparative sequence dataYAL059C-A
YAL048C	YAL048C ... GEM1 vesicle-mediated transport GTPase activity mitochondrial outer membrane | YAL049C	-0.255434	0.482106	0.675671	-0.0735024	-0.249211	-0.0284964	-0.0610649		-0.919099	0.926884	0.961745	0.438622	0.111815	-0.0118639	-0.063233		-0.132999	0.625972	0.585052	-0.0377172	0.114257	-0.166908	-0.216294			-0.0725808	1.00088	0.629276	0.262428	0.631404	0.330437	0.0921618		0.108298	0.959171	0.387186	0.337304	0.401996	0.398909	0.222549		-0.000290808	0.721915	0.274508	0.373283	0.197823	0.0279463	0.0828871
YAL049C	YAL049C ? AIM2 biological process unknown molecular function unknown | Cytoplasmic protein involved in mitochondrial function or organization; null mutant displays reduced frequency of mitochondrial genome loss; potential Hsp82p interactorYAL051W	-0.403644	0.0501627	0.555832	0.432749	0.22801	0.108581	-0.030903		-0.317594	0.18988	0.893489	1.03274	0.519143	0.189665	0.113426		-0.222612	0.490865	1.01014	1.1189	0.584871	0.100422	-0.175545			-0.395451	0.391071	0.900326	0.547845	0.333559	0.231342	0.0419761		-0.434656	0.108684	0.586378	0.249764	-0.102065	-0.0725732	-0.0606618		-0.246099	0.585828	1.00244	1.02123	0.798181	0.423459	0.223874
YAL051W	YAL051W ... OAF1 peroxisome organization and bi DNA binding* nucleus | YAL053W	-0.649737	0.247362	0.931226	-0.144985	-0.367626	-0.0828532	-0.404108		-1.56343	0.214509	1.00585	0.70984	0.0625747	-0.581994	-0.492646		-0.650395	0.496213	0.805902	0.65976	0.589827	-0.389165	-1.00329			-0.660952	0.926499	1.22728	0.39383	0.664266	0.700666	0.658509		-0.406992	1.27233	0.934245	0.578818	0.30056	0.699109	0.720479		-0.0691018	0.909094	0.967293	0.737212	0.757884	0.512016	0.498219
YAL053W	YAL053W ? FLC2 biological process unknown molecular function unknown | Putative FAD transporter; required for uptake of FAD into endoplasmic reticulum; involved in cell wall maintenanceYAL054C	-0.457259	0.347924	0.44192	0.683644	0.269915	0.456766	0.137004		-0.388238	0.392017	0.599754	0.207934	0.331544	-0.105272	-0.16088		-0.0446159	0.292849	0.525814	-0.00475101	0.0270391	0.503114	0.091107			0.182692	0.438872	0.347877	0.59204	0.60382	0.0585141	-0.257599		0.138047	-0.0945093	-0.0114585	0.438903	0.450911	-0.59676	-0.657541		0.404264	0.551912	0.562703	1.05916	0.461023	0.115936	-0.37992
YAL054C	YAL054C ... ACS1 acetyl-CoA biosynthesis* acetate-CoA ligase activity mitochondrion* | YAL055W	-0.209151	0.708057	1.14671	1.13187	0.531261	0.0474311	0.165033		-0.744025	0.470402	0.991807	0.0124598	0.11058	-0.446506	0.242365		2.17352	3.265	3.50773	1.93296	0.629254	0.297816	0.0477188			0.351323	1.06297	1.14744	0.794167	0.366095	-0.0541242	-0.305849		-0.62944	0.099362	-0.282972	-0.310445	-0.214824	-0.549499	-0.176729		2.21402	3.60225	2.47264	2.37973	0.875312	-0.0404407	-0.309935
YAL055W	YAL055W ... PEX22 protein-peroxisome targeting molecular function unknown peroxisome | YAL056W	1.75768	1.30669	0.929811	0.186426	0.961646	0.218543	-0.109975		0.166168	-0.301329	0.511416	0.76044	0.468967	-1.30738	-0.398936		0.747468	-0.512419	0.236813	1.46198	1.27626	-0.819873	-1.15652			0.947623	1.36527	1.05634	0.0666656	0.265717	2.04336	2.05706		0.222143	1.61041	0.575197	0.440174	-0.954734	1.42352	1.88976		-0.185915	0.272706	0.56618	-0.63852	-0.294309	0.805943	1.06413
YAL056C-A	YAL056C-A	0.390312	-1.36233	-1.56588	1.83028		0.0295092			2.36257	2.75756	1.38589	0.265675	-0.504561		1.08474		-1.10791	-1.1454	-1.17378		-2.01969	-1.45286					-0.219691	2.65244	-0.724748	-0.355772	0.284368	0.0921618		-2.41173	-3.11092	-1.89998	-2.4275	-2.06254	-4.06279	-0.395529		0.498583	-0.890793	-2.14752	1.3049	0.064145	-0.447441
YAL056W	YAL056W ... GPB2 signal transduction signal transducer activity cytoplasm* | YAL058W	0.343166	0.436313	0.754764	0.0576928	-0.046654	0.0875069	0.12561		-0.49771	0.776995	0.878282	0.536584	0.159691	-0.0647069	0.0244053		0.289096	0.733133	0.719307	0.449169	0.174915	-0.0490644	-0.0540144			0.223362	0.930626	0.852316	0.159494	0.426323	0.474623	0.465738		-0.0307355	0.931515	0.3228	-0.161175	0.109779	0.166888	0.460493		-0.00978933	0.685203	0.244546	0.255802	0.233474	0.222564	0.259319
YAL058W	YAL058W ... CNE1 protein folding* unfolded protein binding integral to endoplasmic reticulum m | YAL059W	-0.511317	-0.124236	0.317548	0.00536899	-0.106805	-0.289876	0.115738		-0.213745	0.0945993	0.569007	0.273788	0.119637	-0.0820681	0.06655		-0.619931	0.154017	0.690504	-0.0112625	-0.352265	-0.115822	-0.168987			-0.696949	-0.111631	0.0152497	-0.0400121	-0.133379	-0.388726	-0.291167		-0.484748	0.139217	0.492563	0.16729	0.117211	0.0456646	-0.261464		-0.598647	-0.160553	-0.0502187	0.348951	-0.152666	-0.382565	-0.251893
YAL059C-A	YAL059C-A ? Dubious Dubious open reading frame unlikely to encode a protein, based on available experimental and comparative sequence data; partially overlaps verified gene ECM1/YAL059WYAL068W-A
YAL059W	YAL059W PAC Cluster ECM1 cell wall organization and bio molecular function unknown nucleus* | YAL060W	-0.634779	-2.17592	-3.25394	-2.56827	-1.37178	-1.85119	-1.72003		-1.20037	-2.45745	-2.40766	-1.16798	-0.995547	-1.40334	-1.17829		-1.41547	-0.855062	-1.01837	-0.147797	0.107154	-1.41528	-1.19431			-1.62878	-1.63473	-1.62996	-1.72475	-1.27777	-0.383057	-0.111979		0.141524	0.594336	1.16518	1.40062	0.690026	1.91548	1.97683		-1.25101	-1.4864	-0.520733	-0.875676	-0.515523	0.214631	0.0742422
YAL060W	YAL060W ... BDH1 butanediol fermentation "(R,R)-butanediol dehydrogenase acti"cytoplasm | YAL061W	1.83877	1.61003	1.84996	1.49415	0.765336	0.44696	0.603617		0.717154	1.18202	1.17608	0.593561	0.27118	-0.033502	-0.0272835		1.74094	1.63132	1.90876	1.45232	0.802807	0.775693	0.704873			1.66367	1.25405	1.52636	1.10604	0.163743	-0.180204	0.0267139		-0.303769	-1.06427	-1.83187	-2.93125	-3.20372	-3.06726	-2.74304		1.56105	1.40148	1.24919	1.40317	0.646309	0.226957	0.131751
YAL061W	YAL061W ? iESR cluster BDH2 biological process unknown "oxidoreductase activity, acti | Putative medium-chain alcohol dehydrogenase with similarity to BDH1; transcription induced by constitutively active PDR1 and PDR3; BDH2 is an essential geneYAL062W	4.7312	5.01384	4.34615	2.69407	1.32433	1.41915	1.86998		1.38732	3.03326	2.16724	0.75506	0.368647	-0.319567	-0.107902		4.62704	4.81554	4.30411	2.66616	1.57517	1.15028	0.801196			4.48961	4.75924	3.95249	2.2348	1.47638	1.43238	1.59035		2.33871	2.60314	0.760033	-0.0812768	-0.222945	-0.225904	-0.059256		4.43903	4.65142	2.76308	2.29916	1.28233	0.878538	0.982246
YAL062W	YAL062W ... GDH3 glutamate biosynthesis glutamate dehydrogenase activity nucleus* | YAL063C	1.07248	1.28257	1.13657	1.09332	0.391183	-0.34246	-0.0839793		0.961411	1.72864	1.73617	0.611631	0.495439	-0.161849	0.00551638		1.28341	1.36078	1.40069	0.982036	0.540671	-0.391457	-0.99326			1.1812	1.54401	1.35112	0.917862	0.754106	0.291271	0.587931		0.721165	1.22987	0.805807	-0.126815	-0.198459	-0.413883	-0.411726		1.03549	1.63277	1.03469	1.11225	0.847521	-0.270136	0.247751
YAL063C	YAL063C ... FLO9 flocculation (sensu Saccharomy mannose binding cell wall (sensu Fungi) | YAL063C-A	-0.41038	-0.0297573	0.171082	0.284848	-0.0969176	0.228818	0.383065		-0.79124	0.89064	0.829015	0.156264	0.350623	0.117988	0.213872		-0.572189	0.165249	0.638272	0.297604	0.0902659	-0.161064	0.15913			-0.396332	0.246877	0.571522	0.108602	0.3223	0.304627	0.33317		0.0140344	0.571183	-0.0972436	-0.20203	-0.466848	0.16459	0.0229302		-1.16817	-0.0721224	0.0437085	0.149102	0.215012	0.00349759	-0.446708
YAL063C-A	YAL063C-A ... YAL063C-A biological process unknown molecular function unknown cellular component unknown | YAL064C-A	-1.34665		1.39759	-1.49165	-0.108743	-0.707456	0.568097		-3.41879	0.14613	-1.48858	-1.3864	-1.15664	-2.68589	-1.37469		0.307129	-1.31533	0.656297		-2.18961	-0.622782	-0.0696112			1.84071	1.78031	1.74555	-0.30971	1.64423	1.57387	0.507199		0.272769	-0.596348	0.614596	-0.175957	0.621961	0.152221	0.466968		1.65059	2.69417	0.852484	2.62682	0.064145	1.23063	0.599463
YAL064C-A	YAL064C-A ... YAL064C-A biological process unknown molecular function unknown cellular component unknown | YAL064W	-5.11219	-0.694908	0.0190787	-0.127898	-0.137312	-0.0135596	-0.553581		-4.48292	0.371506	1.56276	-0.00995928	0.398142	-0.290588	0.468072		-1.58596	0.523391	0.898372	-0.097252	-0.398201	-0.345942	-0.962696			-3.40722	-0.00818686	1.25251	0.642035	0.525584	0.97504	0.798431		-1.83704	0.0139705	-0.155358	-0.222751	-0.207735	-0.20799	-0.156884		-2.16611	0.614443	-0.779784	0.520625	-0.43062	-0.108855	0.104698
YAL064W	YAL064W ... YAL064W biological process unknown molecular function unknown cellular component unknown | YAL064W-B									-0.959362	0.435636	-0.614115		-1.50456				1.6697				-0.242082	0.32475																					0.109207			1.64911	-0.769369
YAL064W-B	YAL064W-B ... YAL064W-B biological process unknown molecular function unknown cellular component unknown | YAL065C	-1.8992	-0.651839	1.2035	-0.0441868	0.976146	0.962395	0.600519		-1.7249	-0.329898	0.468347	0.265675	0.162864	-0.506566	0.167205		-1.54531	0.324082	1.29571	-0.353592	0.297793	0.502055	-0.221614			-2.32922	0.310824	1.83301	0.628889	1.05927	1.14419	0.729592		-0.990266	0.573577	0.342517	-0.974323	-0.300036	-0.300292	-0.0549852		-1.84127	0.18721	0.206121	-0.164589	-0.198889	0.1051	-0.111031
YAL065C	YAL065C ... YAL065C biological process unknown molecular function unknown cellular component unknown | YAL066W	-1.8992	-0.429447	0.367002	-0.307221	-0.661284	-1.52303	-0.984444		-1.83383	-2.0238	1.01392	-0.106294	0.428325	-0.363961	-0.500219		-0.147436	-0.184932	1.28919	0.596826	-0.836825	-0.077348	0.212789			-1.66179	0.277809	0.330514	-0.00485569	0.0161971	0.821396	0.326627		-1.89716	-0.011385	0.472577	0.202555	-1.54796	0.0367435	0.566503		-1.32342	0.350215	-0.606948	0.845465	-0.395287	0.230631	0.140031
YAL066W	YAL066W ... | YAL067C
YAL067C	YAL067C ... SEO1 transport transporter activity membrane | YAL067W-A	-1.60969	-0.625367	-0.343491	0.78964	0.628223	0.614472	1.04203		-1.25892	0.389833	0.845317	0.310069	0.35342	-0.0170046	0.254668		-1.17639	-0.991491	-0.367789	0.0153338	-1.3512	-0.646868	-0.138091			-1.21819	-0.10866	-0.406452	0.185985	0.000372099	-0.0375604	0.255661		-0.170721	0.157568	-0.0926221	-0.186487	0.432228	0.489003	-0.456411		-0.292831	0.957204	1.33791	1.50653	1.82968	0.716058	0.525462
YAL067W-A	YAL067W-A ... YAL067W-A biological process unknown molecular function unknown cellular component unknown | YAL068C																	4.06202
YAL068C	YAL068C ... YAL068C biological process unknown molecular function unknown cellular component unknown | YAL069W																		3.43956
YAL068W-A	YAL068W-A ? Dubious Dubious open reading frame unlikely to encode a protein; identified by gene-trapping, microarray-based expression analysis, and genome-wide homology searchingYAR009C
YAL069W	YAL069W ... | YAR002C-A
YAR002C-A	YAR002C-A ... ERP1 ER to Golgi transport molecular function unknown mitochondrion* | YAR002W	-0.803504	-1.14431	-0.949245	-0.517573	-0.559218	-0.296008	0.230749		-0.250356	-0.726746	-0.355936	-0.426426	-0.0919978	-0.035996	0.0111507		-0.455574	-1.0303	-0.88833	-1.08174	-0.828591	-0.0319054	0.477497			-0.711594	-1.21154	-1.15616	-0.688893	-0.783182	-0.855296	-0.566612		-0.605283	-1.23819	-0.640389	-0.429969	-0.124767	-0.498097	-0.632568		-0.249776	-1.19055	-0.767041	-0.496248	-0.491122	-0.503146	-0.496885
YAR002W	YAR002W ... NUP60 nucleocytoplasmic transport* structural constituent of nuclear pnuclear pore | YAR003W	0.238308	-0.0461869	0.089468	-0.357425	-0.282279	-0.342884	-0.528864		-0.204314	0.360039	0.392369	0.597964	-0.0353162	-0.435911	-0.573536		-0.561287	-0.221001	-0.415653	-0.00868367	0.113475	-0.70708	-0.942781			-0.547788	-0.0254523	0.0605749	-0.279416	0.144701	0.245146	0.202626		0.156698	1.18111	1.01593	0.333923	0.0328827	0.587462	0.757483		-0.800853	-0.360278	-0.0927083	-0.413568	0.0197509	0.224546	0.387959
YAR003W	YAR003W ... SWD1 chromatin silencing at telomer histone lysine N-methyltransferase COMPASS complex | YAR007C	0.223621	0.546151	0.473429	-0.099708	-0.150524	-0.0556515	-0.105995		-0.030862	0.628281	0.635647	0.218951	0.159572	-0.359213	-0.315922		-0.126909	0.196343	-0.34843	-0.400643	-0.295182	-0.044577	-0.403386			-0.0280479	0.557917	0.285941	-0.170646	-0.0756638	-0.0236334	-0.103758		0.0304928	0.692845	0.176374	-0.101392	-0.03151	0.0903082	-0.176889		0.105918	0.429467	0.0581008	0.0748392	0.0132211	0.243086	0.000884775
YAR007C	YAR007C ... RFA1 DNA recombination* damaged DNA binding* cytoplasm* | YAR008W	-0.556249	0.321258	0.557945	-0.129454	-0.0681115	-0.0136627	-0.146733		-0.651077	0.840027	1.26536	0.762423	0.580904	-0.0322226	-0.233653		-0.999722	-0.113501	0.17613	0.08537	0.272797	0.0903506	-0.848332			-0.660332	0.631364	0.908782	0.283992	0.322926	0.669032	0.467201		-0.44876	0.609072	0.135098	0.124438	-0.024035	0.154922	0.0989636		-1.21387	-0.00968323	0.0324229	-0.275766	0.195764	0.501718	0.193013
YAR008W	YAR008W ... SEN34 tRNA splicing tRNA-intron endonuclease activity mitochondrial outer membrane* | YAR014C	-1.2037	-1.82628	-2.36425	-2.16972	-0.903629	-0.75326	-0.731463		-1.67557	-0.435849	-0.716213	-0.164375	0.0653891	-0.591591	-0.482408		-1.66001	-0.884587	-1.54301	-0.0748533	0.246666	-0.690846	-1.07627			-1.90037	-1.11278	-1.47376	-1.46583	-0.405957	0.762731	0.561647		-1.00734	0.486115	0.22062	0.949928	0.441389	1.25914	1.09179		-1.60625	-0.684342	-0.455638	-0.630009	0.24145	0.866475	0.912485
YAR009C	YAR009C YAR009C ? TRANSPOSABLE TY ELEMENTYAR010C	-1.69458	-2.73673	-1.78828	-1.05107	-1.10874	-0.560615	-1.19486		-1.9262	-0.318203	0.207548	0.0682291	-0.504561	-0.794742	-1.83902		-2.07583	-0.997846	-0.639198	-0.555781	-0.499323	-0.835815	-2.30057			-1.8755	-1.0994	-0.43816	-0.203916	0.387453	-0.042797	-0.0738481		-1.20083	-0.0360855	-0.163011	-0.255593	-0.305672	-0.576888	-0.629708		-1.77088	-0.767936	0.0471315	-0.405597	-0.0701561	-0.249995	-0.625604
YAR010C	YAR010C YAR010C ? TRANSPOSABLE TY ELEMENTYAR019W-A
YAR014C	YAR014C ... BUD14 cellular morphogenesis during molecular function unknown bud neck* | YAR015W	-0.193094	-0.013853	0.055994	-0.413561	-0.107705	-0.309659	-0.513632		-1.24449	-0.215501	0.245529	0.276596	-0.070465	-0.660624	-0.667406		-0.926709	0.149254	0.385933	0.58799	0.399185	-0.432431	-0.665271			-1.07905	-0.0181808	0.0294207	-0.24911	-0.0818704	0.58007	0.516771		-0.946676	0.921624	0.366695	0.0770859	-0.0641974	0.6485	0.869783		-1.0994	0.114753	0.304996	-0.0198125	0.0151715	0.361553	0.538948
YAR015W	YAR015W ... ADE1 purine nucleotide biosynthesis phosphoribosylaminoimidazolesuccinocytoplasm* | YAR018C	-0.654083	-1.21408	0.172954	1.65919	1.54466	0.378659	-0.502292		-0.648433	-0.811876	1.9446	2.69953	1.63573	0.221001	-0.60522		-0.904279	-0.633876	1.01963	2.28366	1.73034	0.290431	-0.500507			-1.30812	-1.43529	0.355633	1.41721	0.768669	0.140967	-0.445363		-0.883445	-3.25011	-3.26603	-3.11083	-3.34391	-2.50311	-1.58747		-1.20347	-0.589174	1.29632	1.59467	1.13093	0.221879	-0.464976
YAR018C	YAR018C ... KIN3 chromosome segregation protein kinase activity cellular component unknown | YAR019C	-1.40466	-1.27278	-0.973832	-0.716113	-0.262326	-0.371384	0.178886		-0.922837	-0.679841	0.526748	0.603789	0.359784	-0.112689	0.289055		-1.3888	-1.04602	-0.611773	-0.086897	-0.358999	-0.612998	-0.0774862			-1.85278	-0.924493	-0.302277	-0.294113	0.0902927	0.378783	0.697883		-0.662506	0.155802	0.0441779	-0.0811557	-0.534486	0.435066	1.07634		-1.9495	-1.01198	-0.44235	-0.256332	-0.11006	-0.155078	0.767107
YAR019C	YAR019C ... CDC15 protein amino acid phosphoryla protein kinase activity bud neck* | YAR020C	-0.622628	0.88451	1.06722	0.459222	-0.397773	-0.0760195	-0.0543822		-1.64119	1.12305	1.09256	0.262549	0.0573181	-0.343497	0.0826598		-0.631616	1.3926	0.764694	0.238177	0.0212452	-0.23557	-0.380326			0.0837216	1.62499	1.37457	0.530812	0.996406	0.418365	0.267462		-0.689561	0.856825	-0.144726	-0.224866	-0.101077	-0.0487528	-0.189673		0.0267003	1.66092	0.622286	0.872456	0.424984	0.196498	0.205035
YAR019W-A	YAR019W-A ? Dubious Dubious open reading frame unlikely to encode a protein, based on available experimental and comparative sequence dataYBL005W-A		3.22263	0.604041	0.415245	0.213185	-0.385528	-0.109975		0.0406376	1.11371	0.64892	0.52871	-0.241526	-0.963424	-0.822148		0.974554	1.93706	-0.676278	1.34685	1.3847	0.0446425	1.33478			0.255745	2.0027	1.74555	1.01222	1.05927	0.699405	1.20764		0.717553	1.79597	1.32884	0.116825	0.259391	1.06649	0.274322
YAR020C	YAR020C ... PAU7 biological process unknown molecular function unknown cellular component unknown | YAR023C	1.21231	2.00024	2.5155	1.92982	1.37546	1.09252	0.989561		0.26303	1.13608	1.08632	0.0382647	-0.182633	0.0954701	-0.0407878		0.953492	1.61644	1.69498	0.853033	0.501143	0.415898	-0.200856			0.276807	1.55083	1.37233	0.772752	1.33813	0.821396	0.290101		1.35766	1.70577	0.210447	-0.243071	0.754156	0.00915762	0.255463		1.37596	2.15651	1.11552	1.3049	0.405182	0.908703	0.393012
YAR023C	YAR023C ... YAR023C biological process unknown molecular function unknown cellular component unknown | YAR027W	0.501343	0.918624	1.32942	0.801136	0.42731	0.380006	0.223449		-0.125372	0.866271	1.28859	0.470034	0.55684	0.294374	-0.242422		0.783425	1.57416	1.36963	1.35139	0.631974	0.283198	0.184292			0.196851	1.61758	1.67912	0.953324	0.624863	0.536676	0.782206		0.0823795	1.04994	0.260889	0.159723	-0.305393	0.279314	0.0854047		1.08765	1.68179	1.15204	0.996774	0.823137	0.752584	0.868649
YAR027W	YAR027W ... UIP3 biological process unknown molecular function unknown nuclear membrane | YAR028W	0.353456	1.36906	1.76586	1.21175	0.691049	0.367614	0.186908		-0.0490653	0.972042	1.31511	1.22941	0.565341	0.173149	0.177213		0.426428	1.67888	1.87009	1.53021	0.824059	0.047532	0.0875311			0.787733	1.98539	2.08814	1.6021	0.874032	0.53886	0.579933		-0.17469	0.687204	0.807382	-0.102136	-0.561553	-0.309814	-0.414388		0.878614	1.62674	1.59487	1.58064	1.11749	0.704365	0.0855951
YAR028W	YAR028W ... YAR028W biological process unknown molecular function unknown cellular component unknown | YAR029W	-1.06958	-0.473217	0.274734	0.14631	-0.0916695	-0.142257	-0.457898		-0.524643	0.0467827	0.57853	0.634397	0.295984	-0.195094	-0.378657		-0.274397	0.119595	1.01049	0.706795	0.433654	0.0218601	0.260158			-0.793811	-0.23855	0.456045	0.2101	-0.397592	-0.209829	-0.243887		-0.719552	0.191983	0.468444	0.280838	0.0422393	0.120372	-0.274204		-0.697221	0.153407	0.378553	0.349096	-0.0422771	0.0204762	-0.126856
YAR029W	YAR029W ... YAR029W biological process unknown molecular function unknown cytoplasm | YAR030C	-1.10273	1.0191	0.771151	0.167317	-0.44978	-0.109894	-0.550547		-1.69633	1.11371	0.385885	0.4356	-0.434171	-0.741031	-0.06726		-0.429836	-0.274686	1.2819	0.918005	0.0989553	0.665787	0.633996			-0.365743	1.12135	0.947185	-0.0466759	0.3223	0.547402	0.185271		2.76818	2.73457	2.37615	2.35386	3.11737	2.11712	2.27432		-0.749345	0.384842	-0.147516	0.144432	0.138146	0.268106	0.15889
YAR030C	YAR030C ... | YAR031W	1.25538	0.000237456	1.11861	0.192852	-0.00920735	0.89458	1.17013		-1.39994	0.580026	0.225421	-0.338396	-1.05205	-0.474385	-0.660684		0.155126	1.94771	0.826222	0.942458	1.07342	0.225215	0.415816			0.355281	1.14288	0.845087	-0.0726711	0.158801	0.699405	0.606735		-0.452372	0.626045	-0.355656	-0.538527	-0.325571	0.0892109	-0.0591013		0.203127	0.916562	0.852484	0.626824	0.064145	0.1051	-1.40054
YAR031W	YAR031W ... PRM9 vesicle organization and bioge molecular function unknown endoplasmic reticulum* | YAR033W	-1.50277	-0.334852	0.0912285	0.174237	-0.390393	-0.604841	-0.840788		-1.18175	-0.0259438	0.297349	0.580717	-0.0766993	-0.44885	-0.534985		-0.621831	0.13122	0.61064	0.125972	-0.113709	-0.269343	-0.375135			-0.792753	0.165227	0.715432	0.201879	0.100404	0.0284695	-0.486851		-0.91647	0.328844	0.467275	-0.200725	0.0971198	-0.364716	-0.443765		-0.073083	0.611708	0.901728	0.807397	0.402015	0.0149024	-0.526068
YAR033W	YAR033W ... MST28 vesicle organization and bioge protein binding endoplasmic reticulum* | YAR035C-A	-0.795244	-0.362333	0.161098	-0.136928	-0.388456	-0.320677	-0.598722		-1.30986	-0.087042	0.69074	0.27975	-0.100171	-0.632097	-0.30228		-0.103091	0.830267	0.955367	0.582278	0.135687	-0.209253	-0.169492			-0.629435	0.147614	0.330514	-0.148347	-0.690562	-0.51165	-0.389854		-0.646195	0.0907131	0.467394	-0.0638571	-0.348841	-0.322944	-0.34907		-0.532515	0.362494	0.4228	0.0505791	-0.395287	-0.32191	-0.654855
YAR035C-A	YAR035C-A ... YAR035C-A biological process unknown molecular function unknown cellular component unknown | YAR035W																	1.89209									0.840708	0.780309				-0.300595	1.09216				-2.89998	-2.01246	-2.06254		-2.85496			0.109207	0.852484	0.304896	0.064145	-0.769369	-0.400537
YAR035W	YAR035W ... YAT1 alcohol metabolism* carnitine O-acetyltransferase activmitochondrion | YAR042W	-1.6377	-1.30788	-0.636967	-0.548229	0.0152457	-1.27861	-0.286852		-0.21462	-0.603892	0.533984	1.13304	1.14397	0.118678	0.0976821		-0.751144	-1.42091	-0.216621	0.373907	0.360159	-0.840836	-0.127884			-1.26165	-1.0172	-0.244601	0.67039	-0.119332	0.822464	0.833075		-1.69861	-0.590447	-0.0169331	0.476765	0.867813	0.270913	0.180086		-1.40831	-0.431361	0.244802	0.230896	0.168482	-0.567735	0.525462
YAR042W	YAR042W ... SWH1 steroid biosynthesis phosphatidylinositol binding endoplasmic reticulum* | YAR047C	-1.38591	-0.331203	0.723238	0.194197	-0.300927	-0.128963	-0.00721495		-2.09567	-0.834218	0.697774	0.523364	0.0169988	-0.330144	-0.40536		-2.10484	-0.760805	0.201372	0.261381	0.206825	-0.489588	-0.810886			-2.16979	-0.253804	0.536035	0.0653992	0.28282	0.497597	0.397016		-2.21387	0.263073	0.177434	0.0390265	-0.069381	0.217576	0.283018		-2.16687	-0.0824794	0.198369	-0.0552793	0.206216	0.136179	0.479715
YAR047C	YAR047C ... | YAR050W		0.959595	-0.565884	1.05267	1.21319	1.48894	2.0055		-0.321933	0.0730662	0.675392	0.417678	0.412977	0.995934	1.0303		-2.41776	-1.13333	0.216806	-1.54797	-1.52219	-1.76271	-1.20954			-1.61872	-0.679123	1.04101	-1.18418	0.644228	0.487901	0.954658		-2.89716	0.211007	0.315036	-0.175957	1.037	-0.378294	0.788896		-0.308772	0.471777	1.04513	1.19798	1.50472	1.12372	0.114036
YAR050W	YAR050W ... FLO1 flocculation (sensu Saccharomy mannose binding cell wall (sensu Fungi) | YAR053W	-2.0051	-0.77737	0.321107	0.232915	0.0531079	0.0612717	0.0577529		-2.21175	-0.149326	0.697087	-0.0968949	-0.0370559	-0.13168	-0.13271		-2.53847	0.231392	0.476582	0.200742	0.143932	0.460538	-0.172705			-1.09789	0.163638	0.588312	0.839153	0.764523	0.225692	0.00322809		-1.03466	0.475602	0.481594	0.097966	0.323522	0.131901	0.171725		-1.61981	0.258585	0.602506	0.780924	0.102964	0.0713232	-0.159529
YAR053W	YAR053W ... | YAR060C	-1.34665	-0.514336	-1.30285	-0.906683	-0.693706	0.292544	0.738022		-2.28129	0.921063	0.871312	1.19167	-0.241526	0.0365764	0.347777				-1.79827	0.30732	0.677748	-2.07735	-0.524177				0.780309	2.17851	0.760679	1.64423	1.46494	2.22967		-1.96427	-0.248424	0.0499823	-0.564999	0.607315	0.121632	0.961732		-1.08638	-1.89079	0.852484	1.11225	-0.935855	0.400556	0.769388
YAR060C	YAR060C ... | YAR064W
YAR061W	YAR061W
YAR062W	YAR062W
YAR064W	YAR064W ... YAR064W biological process unknown molecular function unknown cellular component unknown | YAR066W			-0.565884	-2.75468	-1.37178	-1.97049	-2.69494		-3.12929	-0.734289	-0.78404	-1.90425	-2.67449	-1.39638	-2.67014					-2.29701	-1.07858	-1.51175	0.456458				0.195347	-0.254448	0.275252	0.644228	0.921798	-0.492801		-2.89716	-0.596348	-1.80044	0.30947	0.259391	-0.0887874	-1.01846			0.109207	1.43745		1.06414	0.815594	1.18443
YAR066W	YAR066W ... YAR066W biological process unknown molecular function unknown cellular component unknown | YAR068W																																				-1.57805				-1.53303
YAR068W	YAR068W ... YAR068W biological process unknown molecular function unknown cellular component unknown | YAR069C
YAR069C	YAR069C ... | YAR070C
YAR070C	YAR070C ... | YAR071W
YAR071W	YAR071W ... PHO11 phosphate metabolism acid phosphatase activity extracellular region | YAR073W	-2.19465	-2.53226	-1.56588	-1.92461	-1.80474	-1.68098	-0.0575071		-2.45122	-2.88629	-3.10597	-0.626265	-0.0895233	-0.741031	-0.565808		-0.969202	-0.52127	0.102432	0.333551	-0.617949	-1.05112	-1.66787			-1.61872	0.490802	0.11901	-0.0142544	-0.00784841	-0.11617	-0.197345		-1.79024	-1.34259	-0.745994	0.549868	1.34405	0.486051	-0.486238		-1.2563	-0.6684	-0.732478	-0.280066	0.479182	-0.0324034	0.0145001
YAR073W	YAR073W PAC Cluster IMD1 biological process unknown molecular function unknown* cellular component unknown | YAR075W	-0.024726	-0.77737	0.0190787	0.415245	-0.371777	-1.38553			0.0406376	-0.149326	0.385885	-2.31929			-0.0851819		0.155126	1.11763	0.0892563		0.828308					-1.15929	0.780309	-0.0845234	-1.72475		-2.30059
YAR075W	YAR075W PAC Cluster YAR075W biological process unknown molecular function unknown cellular component unknown | YBL001C		-0.192408								1.43564		-0.734325			0.499781
YBL001C	YBL001C ... ECM15 cell wall organization and bio molecular function unknown cytoplasm* | YBL002W	0.273798	0.228147	0.406914	0.740486	0.86006	0.69509	0.135915		-0.293335	-0.48114	-0.166884	0.584172	0.372087	0.151263	-0.114608		0.513464	0.277163	0.741623	1.44369	1.20912	0.506211	0.0503927			-0.0110232	0.339403	0.826556	0.924041	0.468465	0.769351	0.436752		-0.304937	-0.0977714	0.5399	0.411454	-0.00732352	0.303252	0.151057		0.433877	0.357135	1.29018	1.04281	1.13702	1.23714	0.53641
YBL002W	YBL002W ... HTB2 chromatin assembly or disassem DNA binding nuclear nucleosome | YBL003C	-0.96462	-0.60146	-1.16105	-1.38118	-1.85573	-1.37375	0.321423		-0.749114	0.427023	-0.0991123	-0.638228	-0.818918	0.054155	0.581604		-0.353595	-0.10493	-0.7842	-1.35293	-1.4637	-0.781643	0.629588			-0.674916	-0.205877	-0.61855	-1.09821	-1.47043	-1.02969	0.465735		-0.0131932	0.2293	-0.293365	-0.800261	0.0279341	0.394322	0.344803		-0.0761782	-0.11049	-0.83191	-0.989692	-1.11504	-0.560319	0.648227
YBL003C	YBL003C ... HTA2 chromatin assembly or disassem DNA binding nuclear nucleosome | YBL004W	-0.328577	0.102804	-0.592631	-0.706534	-1.46453	-1.56108	-0.0885745		-1.31533	0.295643	-0.215565	-0.217266	-1.16109	-0.758418	-0.115026		-0.884238	0.0933737	-0.556746	-0.552101	-1.40394	-1.5469	0.438033			-1.00298	-0.0878093	-0.105767	-0.802407	-1.99818	-0.526463	0.98904		-0.426836	0.905445	0.533724	-0.571358	-0.625132	1.00739	0.839522		-0.652674	-0.119599	-0.415132	-1.37546	-1.92446	-0.482166	1.25873
YBL004W	YBL004W ... UTP20 35S primary transcript process snoRNA binding cytoplasm* | YBL005W	-2.95301	-4.60944	-3.90921	-2.63406	-1.90066	-1.3839	-1.13802		-2.56373	-2.83245	-1.56887	-1.07191	-0.788805	-1.06795	-0.736517		-2.61094	-0.933414	-0.822277	-0.789589	-0.656941	-0.508886	-1.06216			-2.99339	-4.19818	-2.75635	-1.38892	-0.39979	-0.894012	-0.562498		-1.19477	-0.0983207	0.80823	1.40879	1.73028	1.28578	1.4638		-1.70522	-0.642718	-0.319186	0.371693	0.23376	-0.0326824	-0.253426
YBL005W	YBL005W ... PDR3 regulation of transcription fr DNA binding* cytoplasm* | YBL006C	-0.0948302	0.164449	0.382599	-0.161189	-0.42108	-0.037605	-0.375292		-0.511734	0.849405	0.835371	0.34701	0.020874	-0.157156	-0.111408		-0.195781	0.463406	0.353201	-0.0479307	-0.0988762	-0.385594	-0.442641			-0.445815	0.321517	0.222909	-0.0159622	-0.0407729	-0.049773	-0.121297		0.0511595	0.864814	0.481014	0.185861	0.133476	0.0537423	-0.107457		0.234498	0.494111	0.195415	0.433986	0.296471	0.125619	0.0566418
YBL005W-A	YBL005W-A YBL005W-A ? TRANSPOSABLE TY ELEMENTYBL005W-B
YBL005W-B	YBL005W-B YBL005W-B ? TRANSPOSABLE TY ELEMENTYBL006W-A	-2.60969	-0.77737	0.893548	1.63764	0.213185	1.61447	1.30506		-1.25482	-0.149326	-0.121075	-0.401749	-0.615592	-1.39638	-1.34822		-2.21783	-1.25532	-0.698733	-0.76307	-0.927973	-0.562775	-0.331532			-0.159292	-0.219691	1.10812	0.168337	1.48073	0.750031	1.03969		-2.52276	-0.0844485	-0.747974	-1.0531	0.362485	-0.910789	-1.48057		-1.84127	-0.475755	-0.147516	0.594403	0.801111	0.148169	0.677465
YBL006C	YBL006C ... LDB7 cell wall mannoprotein biosynt molecular function unknown cellular component unknown | YBL007C	0.00543598	0.32081	0.548812	0.0983877	0.136687	-0.003894	0.106601		-0.321933	0.572373	1.03412	0.905814	0.443909	-0.059348	-0.0111813		-0.0624651	0.656997	0.882805	0.570888	0.0257538	-0.27909	-0.41701			-0.57951	0.370433	0.42798	0.0353014	0.121878	0.340156	0.149193		-0.230093	0.756442	0.866622	0.235176	-0.135365	0.376754	0.472527		-0.248131	0.594634	0.342587	0.174588	0.260065	0.0229185	0.364997
YBL006W-A	YBL006W-A ? Dubious Dubious open reading frame unlikely to encode a protein, based on available experimental and comparative sequence data; completely overlaps the verified gene LDB7/YBL006CYBL039C-A
YBL007C	YBL007C ... SLA1 cell wall organization and bio "protein binding, bridging*" actin cortical patch | YBL008W	-0.493311	0.412086	0.867841	0.335252	-0.128388	-0.140394	-0.231317		-1.18199	0.16645	0.92565	0.567331	0.252678	-0.263332	-0.330691		-0.628522	0.516831	0.905311	0.380679	0.176069	-0.11549	-0.720382			-0.650817	0.559106	0.908071	0.389313	0.361757	0.247209	0.141272		-0.753417	0.471739	0.371239	0.236512	-0.1187	-0.0892241	0.106326		-0.525165	0.748842	0.504891	0.576285	0.250797	-0.0551119	0.128439
YBL008W	YBL008W ... HIR1 regulation of transcription fr transcription corepressor activity nucleus* | YBL008W-A	-1.65389	-0.506068	-0.404274	-0.80853	-0.593134	-0.696615	-0.436574		-2.42127	-0.278455	0.0664253	-0.179316	-0.239058	-0.433289	-0.623955		-1.6192	-0.272429	0.12496	-0.0246698	-0.100799	-0.203028	-0.853335			-2.11475	-0.691111	-0.595988	-0.856232	-0.526325	-0.0267098	0.0795397		-0.551029	1.02756	0.635086	0.592109	0.550854	0.980949	0.970734		-1.88984	-0.242265	-0.191057	-0.289847	-0.248068	-0.0107316	0.215286
YBL008W-A	YBL008W-A ... YBL008W-A biological process unknown molecular function unknown cellular component unknown | YBL009W																		0.117631	0.0892563	0.0249199		-0.189823	-0.221614											-1.0898	0.79597			-0.740609	-0.740864	-0.533032
YBL009W	YBL009W ? ALK2 meiosis protein serine/threonine kinas | Protein kinase; accumulation and phosphorylation are periodic during the cell cycle; phosphorylated in response to DNA damage; contains characteristic motifs for degradation via the APC pathway; similar to Alk1p and to mammalian haspinsYBL010C	-1.49556	-1.68601	-2.48109	-1.95283	-1.03941	-0.36472	-0.0618802		-2.09127	-0.953184	-0.685906	-0.622084	-0.116028	-0.196425	-0.394472		-1.55488	-0.77946	-1.43789	-1.27249	-0.322967	-0.347731	-0.386186			-1.97302	-1.50549	-2.21832	-1.61307	-0.373376	0.00630345	0.306122		-0.678322	0.0574241	-0.140097	0.489624	0.834847	0.946947	0.841921		-1.50703	-1.28311	-1.03733	-1.02853	-0.310251	0.116298	0.347379
YBL010C	YBL010C ... YBL010C biological process unknown molecular function unknown clathrin-coated vesicle | YBL011W	-0.239465	0.0430805	-0.365585	-1.36675	-0.450633	-0.448264	-0.474739		-1.29885	0.681112	0.314332	0.277263	0.1337	-0.466409	-0.571773		-0.543218	-0.138709	-0.479027	-0.0884619	0.348462	-0.943662	-0.866519			-0.513957	0.70436	-0.226968	-0.635111	0.241469	1.25635	1.15991		0.361183	1.83514	0.901694	0.618101	0.41007	1.50497	1.32084		-0.495185	0.427383	-0.0567504	-0.502459	0.305153	1.18301	1.22142
YBL011W	YBL011W ... SCT1 phospholipid biosynthesis glycerol-3-phosphate O-acyltransferendoplasmic reticulum | YBL012C	-0.369075	-0.113055	0.432832	0.00115774	-0.397679	-0.143467	-0.178312		-1.11902	-0.0327925	0.191713	-0.349369	-0.450622	-0.622788	-0.521753		-0.227988	0.237278	0.48726	-0.0786086	-0.158759	-0.0733116	-0.349111			-0.6841	9.02e-05	0.231749	-0.200248	-0.0993934	-0.119827	-0.186228		-0.338736	0.222235	-0.0488972	-0.310533	-0.183829	-0.195072	-0.0759448		-0.325784	0.506935	0.0627243	0.158764	0.0387753	-0.218333	-0.0342954
YBL012C	YBL012C ... | YBL013W	-0.28776	0.445022	-0.565884	-1.75468	-0.95674	-1.38553	1.55299		-0.222397	0.172602	1.80092	-0.319287	0.99794	-0.489492	0.615258		0.985201	0.947706	0.919331	0.0249199	-0.341617	0.225215	-0.391539			0.203278	-0.705118	-0.154913	-0.94714	0.644228	-0.201059	-0.130231		-0.674764	0.848437	-0.163011	-0.69053	0.674429	-1.32583	-0.381029		0.00672962	0.594634	-1.88448	1.07043	-0.450428	0.66359	-0.55254
YBL013W	YBL013W ... FMT1 translational initiation* methionyl-tRNA formyltransferase acmitochondrion | YBL014C	-0.024726	0.413152	0.404104	-0.429362	-0.736774	-0.665636	-0.686475		0.884987	1.59091	1.84532	0.914768	0.893989	0.65396	0.269168		0.675206	0.73082	1.08096	0.445464	0.477121	0.230721	0.259471			0.0849444	0.723165	0.813939	0.483569	0.671973	0.605362	0.200077		0.675733	1.13701	0.163033	0.23547	0.48766	0.451781	0.314964		0.141889	1.26533	0.230996	0.479394	-0.0207439	-0.184406	0.435964
YBL014C	YBL014C ... RRN6 transcription from RNA polymer RNA polymerase I transcription factRNA polymerase I transcription fact | YBL015W	0.147951	-0.0857285	-0.301611	-0.717968	-0.842407	-0.828937	-0.787055		-0.145923	0.48184	0.0830378	-0.0718092	-0.377963	-0.788134	-0.601891		0.336013	0.246855	0.0847292	0.0868511	0.00919414	-0.52144	-0.711568			-0.278978	0.255696	-0.311592	-0.767392	-0.194275	0.0397048	0.425808		1.15736	1.34984	0.520515	0.408034	0.450214	0.951707	1.095		0.162825	0.468535	0.14794	-0.200339	0.169498	0.167328	0.518928
YBL015W	YBL015W ... ACH1 acetate metabolism* acetyl-CoA hydrolase activity mitochondrion* | YBL016W	0.55459	1.11593	1.27764	0.495618	-0.300315	-0.374301	0.104345		-0.488122	0.11864	0.557127	-0.251724	-0.512488	-0.509392	-0.311532		0.986729	1.75904	1.78436	0.90922	0.369131	0.121881	0.185377			0.452255	1.26153	1.33669	0.467704	-0.140473	-0.196114	0.00769503		-0.312194	0.68376	0.187238	-0.0930039	-0.0805245	0.196821	0.268904		0.940893	1.87236	0.988986	1.04626	0.284963	-0.0646997	0.310873
YBL016W	YBL016W ... FUS3 protein amino acid phosphoryla MAP kinase activity cytoplasm* | YBL017C	-0.770389	-1.32286	-1.34549	-1.92886	-1.59885	-1.58936	-1.41401		-0.430394	-0.415579	-0.363863	-0.525197	-0.865696	-1.22244	-0.957392		-0.360295	-0.338897	-0.502401	-0.510082	-0.60688	-0.97679	-1.39823			-0.822462	-0.735141	-1.07352	-1.20552	-0.792666	-0.826614	-0.782103		-0.670823	-0.341955	-0.551462	-0.701621	-0.84534	-0.803775	-0.712658		-0.30032	0.0356935	-0.235701	-0.380593	-0.1285	-0.59534	-0.391319
YBL017C	YBL017C ... PEP1 protein-vacuolar targeting* signal sequence binding Golgi apparatus | YBL018C	-1.02746	-0.238965	0.325449	-0.0652752	-0.392866	-0.153933	-0.0669326		-1.31864	-0.162265	0.551064	0.0846587	0.00939037	-0.219369	-0.00253471		-1.133	0.0734312	0.435003	-0.108783	-0.320173	-0.0340719	-0.259196			-0.902448	0.0773523	0.306491	-0.012667	0.0619105	-0.196443	-0.239727		-0.815007	0.246003	0.174451	0.0310576	0.197711	-0.100619	0.162444		-0.79734	0.161308	0.0324522	0.257933	-0.134625	-0.325737	-0.264279
YBL018C	YBL018C ... POP8 rRNA processing* ribonuclease P activity* ribonuclease MRP complex* | YBL019W	-2.01079	-2.29395	-2.76053	-1.4639	-1.12754	-1.00594	-0.529689		-1.47086	-0.653173	-0.510279	-0.0724936	-0.248722	-0.511187	-0.416562		-1.2226	-0.365452	-0.258312	0.367808	-0.119225	-0.798436	-0.491703			-2.67531	-2.52158	-2.82936	-1.95388	-1.32582	-0.138538	0.320308		-1.23225	0.135059	0.306474	0.375743	-0.0110606	1.03263	1.05603		-0.91235	-0.950775	-0.350456	-0.449583	0.0109521	0.266096	0.672647
YBL019W	YBL019W ... APN2 DNA repair phosphodiesterase I activity* nucleus | YBL020W	0.67945	0.791291	0.800733	0.738253	0.302236	0.138738	0.0290019		-1.19458	0.785382	1.06555	0.65495	0.0328122	-0.139746	-0.211874		-0.0677878	1.03388	0.639377	0.877603	0.51755	-0.240784	-0.865666			-0.386703	1.20097	0.97437	0.516838	0.316654	0.940991	0.71177		0.337947	1.75715	1.22016	0.864331	0.272102	1.14976	1.03049		-0.113565	0.963602	0.508752	0.257975	0.258232	0.508021	0.678072
YBL020W	YBL020W ... RFT1 N-linked glycosylation* oligosaccharide transporter activitendoplasmic reticulum membrane | YBL021C	-0.993581	-0.500207	-0.347996	-0.395819	-0.540545	-0.515274	-0.235674		-0.630152	0.463925	0.373132	-0.457863	-0.20084	-0.328376	-0.293557		-0.462292	0.232017	0.229268	-0.499657	-0.518463	-0.0771614	-0.221988			-0.57992	0.00222319	-0.0649449	-0.12904	-0.0412266	-0.592707	-0.448305		-0.0463946	0.440771	0.136908	0.0613031	0.603752	-0.100153	-0.167698		0.0782971	0.479809	0.271494	0.672761	0.286537	-0.0186784	-0.238492
YBL021C	YBL021C ... HAP3 transcription* transcriptional activator activity nucleus* | YBL022C	1.13092	1.44241	1.32263	1.40302	0.840142	0.156181	-0.0918272		0.703603	1.96813	2.23197	1.2484	0.817367	-0.0952134	-0.0470468		0.81863	1.35167	1.46146	1.18075	0.840759	-0.149465	-0.869313			-0.0921782	0.996801	0.786194	0.621703	0.158801	0.311589	0.00727292		0.636748	1.18482	0.857599	0.173523	-0.289694	0.39286	0.408722		0.564471	1.19429	0.825263	1.09481	0.551497	0.437531	0.697199
YBL022C	YBL022C ... PIM1 proteolysis and peptidolysis* ATP-dependent peptidase activity mitochondrial matrix | YBL023C	-0.800075	0.409871	1.10764	0.631666	0.463054	-0.195763	-0.467212		-1.4487	0.561384	1.49062	1.08727	0.193375	-0.815981	-0.671283		-1.04503	0.140309	0.922689	0.795508	0.445038	-0.586601	-1.47207			-0.917119	0.609152	1.32824	0.774361	0.79107	0.595343	0.226631		-0.676303	1.09356	0.727172	0.117264	-0.287623	-0.181766	0.299156		-1.36381	0.439707	0.585034	0.347252	0.319998	0.077893	0.0241117
YBL023C	YBL023C ... MCM2 DNA replication initiation* chromatin binding* cytoplasm* | YBL024W	-1.92694	-0.471267	-0.662745	-0.990248	-0.546864	-0.564852	-0.40867		-2.1853	-0.350606	0.263895	0.185505	0.116573	-0.407503	-0.214908		-1.87851	-0.473299	-0.64292	-0.486042	-0.198575	-0.218392	-0.889302			-1.8229	-0.460699	-0.427007	-0.836085	-0.375034	0.083499	0.278575		-1.37137	0.500514	0.396142	0.253841	-0.0728052	0.364345	0.736807		-1.77998	-0.669468	-0.797458	-0.771861	-0.256849	-0.184406	0.181931
YBL024W	YBL024W PAC Cluster NCL1 tRNA methylation tRNA (cytosine-5-)-methyltransferasnucleus | YBL025W	-1.19188	-1.60284	-1.2987	-1.10739	-0.567194	-0.585709	-0.386921		-1.47378	-0.883058	-0.434749	0.0750327	-0.111267	-0.45011	-0.449333		-1.44831	-1.58115	-1.15581	-0.179028	0.0209988	-0.559528	-0.867611			-1.69022	-1.6494	-0.876322	-0.732275	-0.294528	0.0275761	0.171876		-0.5144	0.791516	1.05009	0.866854	0.676809	1.13014	1.13043		-1.81236	-1.41901	-0.529856	-0.632412	-0.16256	0.0261265	0.335394
YBL025W	YBL025W ... RRN10 transcription from RNA polymer RNA polymerase I transcription factRNA polymerase I upstream activatin | YBL026W	0.999522	0.766252	0.721398	0.407071	0.526939	0.106868	0.177307		0.869651	0.921063	0.731382	0.844969	0.362173	0.145511	0.021127		0.762676	0.909044	0.549464	0.973875	0.219676	-0.596349	-0.213103			0.0388347	0.541962	0.247621	-0.28071	-0.0236272	0.252279	0.382999		0.761335	1.15329	0.709528	0.316525	0.186879	0.858174	0.860631		0.191154	0.69417	0.263417	0.254856	0.843118	0.545986	0.921391
YBL026W	YBL026W ... LSM2 nuclear mRNA splicing, via spl RNA binding nucleolus* | YBL027W	-0.304412	-0.801217	-1.11724	-0.59266	-0.554322	-0.362069	-0.746091		-1.18668	-1.15302	-0.876411	0.391052	-0.432591	-0.608664	-0.72754		-1.18683	-0.88846	-0.873113	0.0271283	0.0852513	-0.625824	-1.19479			-1.12982	-0.626631	-0.292849	-0.298924	0.0780897	0.482191	0.600224		-1.19721	0.0860645	0.589718	0.0727197	-0.284121	0.488903	0.517817		-0.556326	-0.684741	0.220366	-0.198602	0.486646	0.771012	0.800315
YBL027W	YBL027W RP Cluster RPL19B protein biosynthesis structural constituent of ribosome cytosolic large ribosomal subunit ( | YBL028C	0.106094	-2.0808	-2.75151	-1.43225	-0.252619	-0.372867	-0.589328		-0.351431	-2.03748	-1.96192	-0.432804	-0.15274	-0.231565	-0.485795		-0.671934	-2.04911	-2.16258	-0.526781	-0.154956	-0.527261	-0.643377			-0.574575	-2.25311	-2.38218	-1.16696	-0.540989	0.279281	0.183722		-0.693562	-0.6831	0.722873	0.981499	0.70057	1.55131	1.35268		-0.896552	-2.2189	-0.887298	-1.38323	-0.327586	0.230363	0.266555
YBL028C	YBL028C PAC Cluster YBL028C biological process unknown molecular function unknown nucleus* | YBL029C-A	-1.07719	-6.58473	-4.46635	-2.39211	-1.17913	-0.926097	-1.63193		-2.22117	-3.11895	-2.0312	-0.674204	-0.701598	-1.23261	-1.0017		-2.59229	-2.71999	-2.03013	0.127924	0.361424	-1.30921	-1.74664			-2.05411	-3.20762	-2.80942	-1.35278	-0.380225	0.717477	1.26881		-0.674764	0.878432	1.66242	1.51356	1.52948	2.71083	2.68024		-1.49876	-1.80568	-0.18793	-0.609987	0.390848	1.06841	1.57738
YBL029C-A	YBL029C-A ... YBL029C-A biological process unknown molecular function unknown cellular component unknown | YBL029W	1.65257	1.9383	2.34845	1.86408	0.940167	0.9364	0.852223		0.40742	0.721687	0.97926	1.19101	0.376795	-0.345102	-0.0202265		2.1134	2.2283	2.57653	2.27501	1.5515	0.829847	0.47988			1.51644	2.20002	2.41687	1.89924	0.619028	0.605879	0.880658		-0.120336	0.742103	1.11131	0.203717	-0.645612	0.0868485	-0.0229985		2.073	2.25843	2.30405	1.91431	1.35365	0.911013	1.06895
YBL029W	YBL029W ... YBL029W biological process unknown molecular function unknown cytoplasm* | YBL030C	0.0282229	0.125019	-0.107678	0.298269	0.587195	0.120932	0.0433763		-0.469557	0.070872	0.475153	0.996489	0.244631	0.161468	0.404623		0.462555	0.653684	1.08021	1.52636	0.875613	0.117606	0.0858142			0.203278	0.92715	1.13295	1.02759	0.743764	0.983045	0.781993		-0.547008	-0.0844485	0.153563	0.412564	0.285863	0.902279	0.430898		0.370478	0.665601	1.05658	1.17163	1.07822	1.11663	0.785018
YBL030C	YBL030C ... PET9 aerobic respiration* ATP:ADP antiporter activity mitochondrial inner membrane | YBL031W	-0.745507	-0.353403	0.229529	0.334455	0.0300267	0.17499	0.518243		-0.805029	-0.449388	0.237573	-0.217114	-0.198286	-0.378575	0.31763		-0.232199	-0.118361	0.24845	0.0703063	0.0317603	0.451301	0.107122			-0.109062	0.256352	0.911451	0.982392	0.772198	0.379737	0.6489		-0.765949	-0.0363961	0.0930177	0.0213088	-0.0765816	-0.341362	0.163172		0.130557	0.572964	1.03862	1.03364	0.894726	0.421786	0.722251
YBL031W	YBL031W ... SHE1 biological process unknown molecular function unknown microtubule cytoskeleton | YBL032W	-0.423275	-0.0304891	-1.61651	-1.25511	-0.260132	-0.506544	-0.324099		-0.434271	-0.140556	-0.271227	0.815014	0.605493	0.322881	0.351682		-0.44251	-0.377644	-0.425918	0.0051566	0.453064	-0.260212	-0.677895			-0.178658	0.306378	-0.298392	-0.30971	0.874841	1.56862	1.57759		-0.191339	0.622539	0.735451	0.678252	0.772563	1.44608	1.39518		-0.777276	-0.644882	-0.147516	-0.515283	0.232651	0.840905	1.34153
YBL032W	YBL032W ... HEK2 telomerase-dependent telomere mRNA binding cytoplasm* | YBL033C	-0.624008	-1.00452	-0.843958	-1.07661	-0.809554	-0.538191	-0.18679		-0.496455	-0.545888	-0.0353638	0.101345	0.0778473	-0.218822	-0.0492646		-0.5546	-1.2246	-1.02541	-0.74448	-0.231682	-0.343717	-0.399568			-0.948016	-0.709124	-0.652089	-0.7123	-0.143415	0.169029	0.208024		-0.899741	-0.312447	-0.352954	-0.289549	-0.116025	0.12623	0.296774		-0.581644	-0.595994	-0.489229	-0.580602	0.00329554	0.00908354	0.440824
YBL033C	YBL033C ... RIB1 riboflavin biosynthesis cyclohydrolase activity cytoplasm* | YBL034C	0.617989	0.463638	0.632275	-0.192709	-0.0601503	-0.16885	-0.109975		0.510398	1.01231	0.80834	0.377716	0.0110036	-0.451331	-0.0557382		0.634997	0.14328	0.121246	0.282012	0.343312	-0.222538	-0.630197			0.478522	0.719844	0.393708	-0.323231	-0.113522	0.606296	0.637097		0.466461	0.760565	0.140437	-0.580106	-0.907259	0.334202	0.526386		0.191621	0.264009	-0.11064	-0.548714	-0.114561	0.400037	0.446941
YBL034C	YBL034C ... STU1 microtubule nucleation structural constituent of cytoskelespindle pole body | YBL035C	-0.115874	-0.369712	-0.70486	-0.926447	-0.682707	-0.508385	-0.0664729		-0.689664	0.118709	-0.0132108	-0.349661	-0.176235	-0.573653	-0.373687		-0.425674	-0.218057	-0.831394	-0.797699	-0.462986	-0.403114	-0.564836			-0.0602824	0.652626	0.123153	-0.321584	0.472824	0.781758	0.814867		0.318872	0.86216	0.00691362	0.306928	0.62928	0.570868	0.586347		0.409419	0.226701	0.193521	0.205361	0.774638	1.01659	1.09423
YBL035C	YBL035C PAC Cluster POL12 DNA replication initiation* alpha DNA polymerase activity nucleus* | YBL036C	-1.45882	-1.53084	-1.84032	-1.81263	-0.697497	-0.606029	-0.352705		-1.09886	-0.443272	-0.42147	-0.0971324	0.221728	-0.25669	-0.544094		-1.31344	-1.29479	-1.48622	-1.05024	-0.310714	-0.116029	-1.12056			-1.30346	-1.3456	-1.60843	-1.26267	-0.364111	0.259204	0.145223		-0.467606	-0.223013	-0.225335	0.446009	0.194296	0.432201	0.529252		-1.26905	-1.08447	-0.712678	-0.831882	-0.0806265	0.430057	0.147713
YBL036C	YBL036C ... YBL036C amino acid metabolism alanine racemase activity* intracellular | YBL037W	0.31871	0.294919	-0.189128	-0.431612	0.0418338	-0.163951	-0.0873436		-0.674679	-0.0749362	0.0970708	0.53622	-0.147541	-0.697622	-0.640842		-0.684991	-0.215003	-0.124079	0.615665	0.360159	-0.483197	-0.80342			-0.361884	0.0200283	0.226357	-0.131039	0.275493	0.792066	0.738791		0.136743	1.42506	1.33299	0.811726	0.173746	1.02002	1.13539		-0.858326	-0.20365	0.0672934	-0.334005	0.0674501	0.402026	0.528246
YBL037W	YBL037W ... APL3 vesicle-mediated transport molecular function unknown AP-2 adaptor complex | YBL038W	-0.875033	-0.470136	0.137217	-0.240684	-0.267888	-0.389381	-0.303169		-1.48543	-0.15938	0.675392	0.516412	0.158404	-0.170774	-0.149198		-0.812503	-0.0581847	0.139548	0.190689	0.0753209	-0.193978	-0.450476			-0.865301	0.287452	0.691436	0.40284	0.634313	0.505348	0.390177		-0.822013	0.572942	0.43475	0.0892187	0.121602	0.105545	0.300609		-0.349414	0.220853	0.200704	0.377653	0.314688	0.20554	0.503033
YBL038W	YBL038W ... MRPL16 protein biosynthesis structural constituent of ribosome*mitochondrial large ribosomal subun | YBL039C	1.10286	0.909322	0.681003	0.657266	0.618307	0.089983	0.022129		0.156115	0.576992	1.03087	0.890166	0.407976	-0.641495	-0.144739		0.380105	0.0929961	0.443133	0.973998	0.481745	-0.357583	-0.715734			0.234371	1.07751	1.04467	0.614054	0.536588	1.27174	1.4291		0.105565	1.3018	0.884154	-0.0250437	-0.676668	0.618069	0.969724		0.0639545	0.7987	0.717064	0.201185	0.572031	0.940661	1.30694
YBL039C	YBL039C PAC Cluster URA7 phospholipid biosynthesis* CTP synthase activity cytosol | YBL039W-B	-2.64595	-7.04245	-6.31312	-4.02387	-2.54554	-2.06292	-1.72075		-2.2469	-5.7917	-3.29397	-1.46612	-1.20834	-1.18557	-1.12536		-1.41365	-1.66979	-1.4406	-0.739729	-0.696685	-0.700611	-0.749647			-3.18653	-6.00343	-5.14007	-2.95297	-2.08062	-1.53347	-0.912607		-2.44785	-1.42642	0.462978	1.2703	1.20075	1.47671	1.47093		-1.71516	-2.04104	-1.08461	-1.1392	-0.839611	-0.562536	-0.359296
YBL039C-A	YBL039C-A ? Dubious Dubious open reading frame unlikely to encode a protein, based on available experimental and comparative sequence data; completely overlaps the verified ORF URA7; identified by expression profiling and mass spectrometryYBL068W-A
YBL039W-B	YBL039W-B ... YBL039W-B biological process unknown molecular function unknown cellular component unknown | YBL040C	0.368938	0.699952	0.901242	0.6008	-0.0669229	0.208833	-0.290547		-0.578272	1.05377	1.24502	1.20573	-0.230386	-0.0380129	-0.145124		0.81713	2.26506	1.48244	1.60531	0.785055	0.254589	-0.81115			0.710647	2.07208	2.44408	1.71189	0.976072	1.20775	1.34271		-0.379308	1.03698	1.08146	0.233743	-0.392685	0.0188728	0.126477		0.91362	1.71993	1.63172	1.3049	1.08351	0.560336	0.782327
YBL040C	YBL040C ... ERD2 protein-ER retention HDEL sequence binding integral to endoplasmic reticulum m | YBL041W	-0.415469	-0.371814	-0.0809071	-0.229749	-0.175724	-0.26473	-0.089126		-0.275605	0.0569493	0.51812	0.465097	0.33719	-0.0830701	0.193327		-0.174438	-0.0757287	-0.0207751	-0.0121541	-0.411722	-0.235084	-0.200401			-0.437088	0.0368497	0.101628	0.020831	-0.223776	-0.271729	-0.194827		-0.593518	-0.256581	0.157345	-0.12363	-0.219097	-0.397998	-0.451256		0.121827	-0.00166584	0.16569	0.106027	0.0720286	-0.14157	-0.268434
YBL041W	YBL041W ... PRE7 ubiquitin-dependent protein ca endopeptidase activity "proteasome core complex, beta-subun" | YBL042C	0.949042	0.965155	1.09238	0.867852	0.833001	0.261814	-0.285481		0.574792	1.0155	1.56394	1.68167	0.73821	-0.200708	-0.489561		0.474907	0.738294	0.89786	1.35754	0.901097	-0.226768	-0.884744			0.296354	0.938418	1.25317	0.747394	0.57431	0.664066	0.347461		0.419447	1.40508	1.42547	0.484448	-0.0857736	0.251523	0.272151		0.105473	0.59667	0.802304	0.521846	0.435141	0.42387	0.162874
YBL042C	YBL042C ... FUI1 uridine transport uridine transporter activity plasma membrane | YBL043W	-2.31596	-2.72235	-1.07586	-0.745758	-1.27153	-0.770258	-0.15728		-0.844664	-1.25422	0.39998	-0.403119	-0.416265	-0.521822	-0.404331		-0.907662	-1.53411	-0.246551	-0.794872	-0.725091	0.0886873	0.475855			-2.40464	-2.80064	-0.887865	-1.00313	-1.09063	-0.852638	-0.371726		0.299942	1.64425	2.08085	1.63756	2.00252	1.51637	1.1892		-0.948042	-1.12402	-0.368425	-0.197469	-0.328932	-0.112296	-0.0236458
YBL043W	YBL043W ... ECM13 cell wall organization and bio molecular function unknown cellular component unknown | YBL044W	-1.37836	-0.300932	0.195956	-0.786389	-0.647412	-0.265234	-0.463611		1.11864	1.85067	1.85982	2.26568	1.64744	0.773542	1.68741		0.70887	1.42626	0.450355	1.90059	1.00654	-0.0511165	0.502054			1.13021	1.0027	1.55291	1.86021	1.96616	1.55185	1.59466		-0.33081	1.09553	1.30647	1.06846	0.202808	1.27294	1.72072		-0.279025	0.864095	0.437447	0.828458	0.819032	1.03799	0.84739
YBL044W	YBL044W ... YBL044W biological process unknown molecular function unknown cellular component unknown | YBL045C	2.97527	3.47056	3.87706	2.73717	1.95015	0.199434	0.890025		1.84799	2.43564	2.55581	2.4356	1.19588		0.959212		2.42261	3.49203	3.35674	1.76189	0.617741	-1.62278	-0.654574			2.92817	3.58766	3.1885	2.36272	-0.355772	0.284368	0.0921618		1.03573	0.921501	1.17197	-0.564999	-2.20004	-2.61533	-0.407502		3.18664	3.43114	2.75937	1.62682	-0.935855	-1.76937	-1.40054
YBL045C	YBL045C ... COR1 aerobic respiration ubiquinol-cytochrome-c reductase acrespiratory chain complex III (sens | YBL046W	0.0827539	0.654482	1.39718	0.841659	0.314399	0.434075	0.737729		-0.065396	0.344945	0.741432	0.38702	0.276069	0.146162	0.784154		0.302366	1.04436	1.32345	0.893259	0.755241	0.573529	0.264627			0.309136	1.24185	1.66911	1.16793	0.886105	0.803728	1.00865		-0.282774	0.157265	0.0232584	-0.232976	-0.270996	0.0443687	0.582092		0.361252	1.27438	0.95628	1.06151	0.812699	0.520005	0.927583
YBL046W	YBL046W ? PSY4 biological process unknown molecular function unknown | Putative regulatory subunit of an evolutionarily conserved protein phosphatase; localization is cell-cycle dependent and regulated by Cdc28p phosphorylation; required for cisplatin resistance; homolog of mammalian R2YBL047C	0.968321	0.89723	0.272835	-0.603371	0.0258149	-0.916043	-0.255825		-0.78172	0.513115	0.563528	0.215049	0.0837144	-0.625007	-0.432201		-0.428717	0.429451	-0.126436	0.199687	0.408162	-0.89615	-1.0419			0.178289	0.964734	0.362936	-0.517423	0.0327936	1.22183	1.09216		0.44426	1.70875	1.05979	0.457428	0.282292	1.53414	1.396		-0.153494	0.723025	0.0748765	-0.313233	0.295875	0.759884	1.31994
YBL047C	YBL047C ... EDE1 endocytosis molecular function unknown bud neck* | YBL048W	-0.599074	1.0732	1.71537	1.30118	0.488838	0.431286	0.313343		-1.13611	0.474429	1.41345	0.671839	0.548295	0.0890438	0.139542		-0.414073	1.28728	1.63194	0.515487	0.248485	0.402278	0.106387			-0.22628	1.30986	1.52739	1.07399	0.815624	0.2978	0.0596371		-0.547903	0.584186	0.776135	0.246912	0.439337	-0.355037	-0.203863		0.263891	1.75786	1.19848	1.62014	0.855025	0.348056	0.13008
YBL048W	YBL048W ? RRT1 | Identified in a screen for mutants with increased levels of rDNA transcription; dubious open reading frame unlikely to encode a protein, based on experimental and comparative sequence dataYBL049W	0.297202	0.807592	1.189	0.874676	-0.12385	0.314911	0.349457		0.156115	1.24299	0.800923	1.00264	0.302794	-1.00407	0.0847431		-1.61887	0.606669	1.27873	1.17692	0.101617	0.572234	-0.510184			0.140268	1.3278	1.21504	1.06667	1.40322	1.14871	1.19908		0.258122	0.558931	0.517108	0.464748	0.192277	0.822072	0.914427		0.608766	1.76128	1.68899	2.85509	2.56057	1.96243	1.28396
YBL049W	YBL049W iESR cluster MOH1 biological process unknown molecular function unknown cellular component unknown | YBL050W	0.720701	1.54456	2.29794	2.29741	1.49496	1.44587	1.55745		-0.107461	0.984975	0.385885	0.778488	-0.0547579	0.0884154	0.0964249		0.848238	1.8546	2.33734	1.97437	1.49747	1.40184	0.926063			0.453684	1.76966	2.30914	1.8025	1.24327	1.22665	1.35343		-0.0898014	1.13009	0.210447	0.157467	0.285386	0.716181	0.751697		0.204922	1.58472	1.92005	1.95428	1.65568	1.06871	0.801956
YBL050W	YBL050W ... SEC17 ER to Golgi transport* soluble NSF attachment protein actiperipheral to membrane of membrane | YBL051C	0.796304	1.04575	1.23512	0.728764	0.476219	0.0759196	-0.147449		0.116347	0.95052	1.42575	1.35021	0.536815	-0.303079	-0.198329		0.417781	1.13798	1.15746	1.27486	0.578497	-0.0287389	-0.399532			0.185917	1.21378	1.39629	0.790688	0.373581	0.817005	0.673669		0.0741401	1.19855	1.2815	0.17527	-0.351642	0.282712	0.524703		0.0941925	1.03521	1.04827	0.75146	0.582739	0.607852	0.753645
YBL051C	YBL051C ... PIN4 G2/M transition of mitotic cel molecular function unknown cytoplasm | YBL052C	-0.128202	0.0509823	0.0207992	-0.606729	-0.617017	-0.520796	-0.36751		-0.737947	0.290076	0.77331	0.765559	0.2027	-0.301899	-0.21991		-0.368156	0.0363534	0.121773	0.228671	0.250387	-0.603541	-0.969353			0.140764	0.875072	0.879742	0.318282	0.839518	0.795407	0.746883		-0.420249	0.744535	0.46951	0.246705	0.0502237	0.222744	0.479977		-0.324567	0.35798	0.413689	0.312907	0.696517	0.545473	0.593829
YBL052C	YBL052C ... SAS3 chromatin silencing at telomer histone acetyltransferase activity*histone acetyltransferase complex* | YBL053W	-0.675652	-0.851795	-0.806526	-1.7228	-0.54271	-0.337963	-0.218751		-1.55004	-0.977502	-0.631324	0.10923	0.047721	-0.441267	-0.406397		-1.42633	-0.645277	-0.673651	0.109183	0.13319	-0.645753	-1.31765			-1.05518	-0.269616	-0.276701	-0.0664391	0.692483	1.39758	1.3437		-0.863733	0.915405	0.145978	0.423956	0.596695	1.42332	1.39093		-0.92914	0.0466659	-0.0139922	0.00466325	0.43929	0.768191	1.20468
YBL053W	YBL053W ... | YBL054W												-0.734325																			-0.300595
YBL054W	YBL054W ? PAC Cluster TOD6 biological process unknown molecular function unknown | Protein involved in rRNA and ribosome biogenesis; binds polymerase A and C motif; subunit of the RPD3L histone deacetylase complex; similar to Dot6p; contains chromatin specific SANT domainYBL055C	-2.00621	-3.37356	-3.82222	-3.51798	-1.86994	-2.09908	-1.38424		-2.04528	-3.78779	-2.50411	-0.673826	-0.702955	-0.874568	-1.43676											-2.82278	-3.54944	-3.76791	-2.44877	-1.32034	-1.0118	-0.842284		-0.383533	-0.610655	1.032	2.16483	1.89411	1.6442	1.66612
YBL055C	YBL055C ... YBL055C biological process unknown molecular function unknown cytoplasm | YBL056W	-0.343145	-0.16764	0.0237552	-0.188577	-0.307647	-0.538573	-0.550213		-0.387281	-0.163826	0.825951	0.638627	0.235287	-0.315725	-0.34966		-0.146822	0.190402	0.584348	0.575589	0.0295275	-0.472961	-0.202392			-0.592672	-0.133961	-0.0174093	-0.192616	-0.372695	-0.393985	-0.462624		0.956135	1.39033	1.70953	1.31793	1.22938	0.931894	1.11286		-0.399669	0.029037	0.124157	0.399224	-0.0484468	-0.11808	-0.154207
YBL056W	YBL056W ... PTC3 protein amino acid dephosphory protein phosphatase type 2C activitcytoplasm* | YBL057C	-0.154893	0.402203	1.00086	0.59748	0.243417	0.0320528	-0.250083		-0.709292	-0.105673	0.605655	0.531085	0.0844713	-0.274103	-0.285708		-0.297686	0.568311	0.96244	0.788425	0.318368	-0.324106	-0.434202			-0.69175	0.536941	1.1083	0.453799	0.301638	0.219949	0.166956		-0.578197	0.554063	0.579613	0.165585	-0.0187244	0.242467	0.363939		-0.484048	0.561929	0.575198	0.69379	0.168461	0.0783249	0.14915
YBL057C	YBL057C ... PTH2 protein biosynthesis aminoacyl-tRNA hydrolase activity cytoplasm* | YBL058W	-0.181595	0.200604	-0.0618413	-0.148023	-0.179679	-0.669702	-0.448391		-0.401012	0.461766	0.897442	0.589862	0.227122	-0.211469	-0.207976		0.0520923	0.487667	0.483901	0.388737	0.230052	-0.510949	-0.0367086			-0.791049	-0.169418	-0.0233124	-0.322557	-0.458234	-0.235575	-0.19564		0.0419572	1.12367	1.37182	0.56691	0.186635	0.746251	0.691048		-0.496333	-0.0563422	-0.063706	-0.0305783	-0.237699	-0.179919	-0.206545
YBL058W	YBL058W ... SHP1 sporulation (sensu Fungi)* molecular function unknown cytoplasm* | YBL059C-A	0.66265	1.22825	1.59745	1.03669	0.779873	0.0511832	-0.197085		0.131785	1.16775	1.75217	1.46663	0.601896	-0.287611	-0.429287		0.443414	1.02048	1.5504	1.35866	0.890857	-0.0457029	-0.672405			0.411839	1.30312	1.55319	1.06826	0.710616	0.578227	0.158549		0.3426	1.30415	1.20014	0.308933	-0.14921	0.0557002	0.109533		0.0414557	1.06951	1.01474	0.920665	0.618915	0.364355	0.182852
YBL059C-A	YBL059C-A ... YBL059C-A biological process unknown molecular function unknown cytoplasm* | YBL059W	0.100805	0.348161	0.282113	0.218848	0.704844	-0.0794252	0.0859457		-0.379471	0.0357056	-0.429083	0.490235	-0.216435	-1.01495	-0.455365		-0.50977	-0.0806977	-0.0715977	0.584288	0.382051	-0.881191	-1.27555			-0.300648	0.279411	0.656284	0.421473	0.156877	1.16755	1.13013		-0.450549	0.509769	1.0571	0.203537	-0.203236	0.653276	1.15458		-0.733403	0.225852	0.432376	0.0925927	0.275649	0.732238	1.01829
YBL059W	YBL059W ... YBL059W biological process unknown molecular function unknown mitochondrion | YBL060W	0.683811	0.113005	0.276237	-0.169718	0.778465	-0.283649	0.554841		0.784799	1.1798	1.49022	1.14342	0.758474	0.334257	0.0604955		-0.160375	0.650126	-0.103389	0.294381	0.256169	-0.296738	-1.12208			-0.127584	0.780309	0.90475	0.306961	0.0350182	1.14419	0.922237		0.153756	0.588243	0.39686	-0.300583	-0.826	0.577744	0.390346		-0.117744	0.2211	0.357719	-0.189868	0.154343	0.363898	0.611051
YBL060W	YBL060W ? YEL1 biological process unknown molecular function unknown | Guanine nucleotide exchange factor specific for Arf3p; localized to the bud neck and tip; required for localization of Arf3p to the bud neck and tipYBL061C	-0.261765	-0.429447	-0.452426	-0.741624	-0.380548	-0.643326	-0.818085		-0.184329	0.488655	0.151874	0.640622	0.072666	-0.728958	-0.60417		-0.0435968	0.415213	0.244585	0.433282	0.475102	-0.76897	-1.16689			-0.481221	0.58221	0.399607	-0.0880958	0.560164	0.987179	0.884664		0.479359	1.36301	1.24405	0.452962	0.249931	1.03517	1.16668		0.0734007	0.560819	0.397918	0.139837	0.48696	0.738169	0.846158
YBL061C	YBL061C ... SKT5 response to osmotic stress* enzyme activator activity bud neck* | YBL062W	-1.19876	-1.57859	-1.48616	-1.60678	-0.936391	-1.29807	-1.58072		-1.28129	-0.410143	-0.041536	0.27673	-0.0950828	-0.885421	-0.932624		-0.961445	-0.739296	-0.919674	-0.352655	-0.278139	-0.623251	-1.46556			-1.1017	-0.342258	-0.474395	-0.462802	-0.0668587	0.48515	0.165346		-0.631137	0.691	0.552921	0.264483	-0.00364318	0.192223	0.481657		-1.0733	-0.548511	-0.377814	-0.524303	-0.18946	-0.0977167	0.00262605
YBL062W	YBL062W ... | YBL063W
YBL063W	YBL063W ... KIP1 microtubule nucleation* structural constituent of cytoskelespindle pole body* | YBL064C	-0.909956	-0.428135	-0.69058	-0.956544	-0.506527	-0.12556	-0.404595		-1.84241	-0.532655	0.0798986	0.278442	-0.252253	-0.532445	-0.468511		-2.08564	-1.51016	-1.53853	-0.868678	-0.00273187	-0.845623	-1.12358			-1.02923	0.319175	0.377381	0.0067634	1.21093	1.83876	1.67712		-1.33928	0.802148	0.112354	0.0037047	0.717133	1.25138	1.15737		-2.06683	-1.06072	-0.758013	-0.637223	0.105724	0.88692	0.998594
YBL064C	YBL064C iESR cluster PRX1 regulation of cell redox homeo thioredoxin peroxidase activity mitochondrion | YBL065W	2.7863	3.50869	3.65129	3.09707	2.40724	1.72523	1.74088		0.896848	1.79694	2.20541	2.1638	1.36576	1.21051	1.91339		2.54903	3.45378	3.6386	3.35827	2.44758	1.48117	1.2801			2.4883	3.48025	3.60737	3.12285	1.98539	1.67335	1.4834		0.850492	1.56507	1.75682	0.796984	0.144455	1.14068	1.70184		2.23126	3.18423	2.87339	2.71993	1.90807	1.48496	1.30075
YBL065W	YBL065W ... | YBL066C																																			-0.373955
YBL066C	YBL066C ... SEF1 biological process unknown molecular function unknown cellular component unknown | YBL067C	-0.585683	0.18337	0.311663	-0.0896782	-0.41602	-0.120881	0.0371792		-0.814753	0.524996	0.669514	0.0444346	-0.1151	-0.297308	-0.209038		-0.361249	0.605543	0.399732	-0.0382829	0.167542	0.0512316	-0.409208			-0.684312	0.532928	0.595975	-0.0213965	0.400303	0.0835109	0.209655		0.292815	1.02294	0.403127	0.304117	0.486356	0.127764	0.54497		-0.304961	0.574871	0.226459	0.556435	0.25679	-0.126691	0.20069
YBL067C	YBL067C ... UBP13 biological process unknown ubiquitin-specific protease activitcellular component unknown | YBL068W	-1.44525	-0.321828	0.00587313	-0.250827	-0.261111	-0.445929	-0.584271		-2.70844	-0.407714	0.439183	0.387107	-0.0664397	-0.695943	-0.675974		-1.4943	0.273247	0.463947	0.300644	-0.0971751	-0.340563	-0.928917			-1.43562	-0.099132	0.207988	-0.15531	0.123971	-0.00403633	0.00345759		-0.880163	1.04065	1.17659	0.650417	0.463105	0.411481	0.480578		-0.989644	0.450372	0.555157	0.52452	0.488833	0.208679	0.361861
YBL068W	YBL068W PAC Cluster PRS4 histidine biosynthesis* ribose-phosphate diphosphokinase accytoplasm | YBL069W	-1.30684	-2.57772	-1.7214	-1.26026	-1.00492	-1.14966	-1.16361		-0.911107	-1.41826	-0.348901	0.193567	-0.124289	-0.636053	-0.56034		-0.690354	-0.308575	-0.526576	0.0768699	-0.000298689	-0.698739	-0.656306			-1.91026	-2.32822	-1.49879	-0.799849	-0.787164	-0.804257	-0.621186		-1.09575	0.319618	1.17486	1.04644	0.633787	0.586989	0.564523		-0.948135	-0.623689	0.0530544	-0.199235	-0.107003	-0.0897696	-0.166317
YBL068W-A	#N/A
YBL069W	YBL069W ... AST1 protein-membrane targeting molecular function unknown extrinsic to membrane | YBL070C	-0.865248	-1.2368	-0.064486	0.0446224	0.0618757	-0.318414	-0.268237		-0.591358	-0.221895	0.588702	0.579961	0.431433	-0.0914312	-0.269297		-0.437216	-0.155251	0.340795	0.410836	0.365601	0.242288	-0.091864			-1.35683	-0.96351	0.060626	0.275252	0.137448	0.313696	0.222812		-1.08352	0.0371395	0.471491	0.617471	0.605063	0.536276	0.372598		-0.671342	-0.342589	0.372491	0.471794	0.302009	0.329259	0.526178
YBL070C	YBL070C ... | YBL071C			0.0190787	-0.169718					2.6256			-0.734325			-0.500219		0.155126	0.117631	0.0892563		-0.756655	-0.189823				-0.159292		0.330514	-0.724748	-0.355772	0.284368					0.421951	-0.69053	0.259391	-0.740864	-0.533032		0.91362		-0.147516	1.3049	2.38607	-0.769369	0.599463
YBL071C	YBL071C ... | YBL071C-B	-0.134909	-1.4054	-1.2104	-0.899629	-0.576597	-0.888029	0.0693492		-0.0457772	-1.13265	-0.830926	0.17926	-0.345863	-0.482798	-0.0935942		0.786201	0.238221	0.0517816	0.494405	0.584382	0.08549	-0.259089			-1.22488	-1.31923	-0.701907	-1.10808	-0.964982	-0.554043	-0.411007		0.00973425	0.54661	1.27756	1.2747	0.996357	1.03674	1.01716		0.027002	-0.475755	0.146931	0.295794	0.298157	-0.0543459	0.11947
YBL071C-B	YBL071C-B ... YBL071C-B biological process unknown molecular function unknown cellular component unknown | YBL071W-A	1.97527	1.80759	0.0190787	0.830282	-0.371777		0.890025		1.04064	1.43564		-0.248898	-0.826489	-0.548386	-0.500219		1.76085	1.50096	-0.112378	0.145214	0.849066	-1.39146	-0.423248			0.255745	0.517275	0.0674796	-1.30971	0.0592658	-1.30059	-0.492801		0.232127	-0.788993	0.881383	0.30947	1.06675	-0.418936	-2.53303		0.831158	0.3316	-2.73248	0.889859	0.286537	-1.0324	-0.663572
YBL071W-A	YBL071W-A ... KTI11 peptidyl-diphthamide biosynthe molecular function unknown cytoplasm* | YBL072C	-1.05169	-3.53226	-1.64835	-0.774858	-1.19593	-0.731025	-1.19244		0.26303	-0.846763	-0.128688	0.0684428	0.241991	-0.343272	0.0632099		0.316001	-0.173483	-0.0471353	0.757429	0.541723	0.0199613	0.321593			-1.00729	-1.94216	-0.759684	-0.48374	-0.326917	-0.243451	0.149306		-0.117282	0.731014	1.27899	0.838938	1.13138	1.12367	0.958216		0.297726	-0.374472	0.605103	0.839441	0.867748	0.42273	0.671932
YBL072C	YBL072C RP Cluster RPS8A protein biosynthesis structural constituent of ribosome cytosolic small ribosomal subunit ( | YBL073W	0.0226797	-1.43867	-2.26581	-1.56889	-0.543382	-0.348486	-0.531567		0.114217	-1.05683	-1.65206	-0.372368	-0.126206	0.0173837	-0.0655727		0.0231761	-1.0409	-1.67384	-0.480932	-0.0551518	-0.345415	-0.0379274			-0.441003	-1.55145	-2.06626	-1.29893	-1.0566	-0.322145	-0.317388		-0.51697	-1.06801	0.0154839	0.300206	0.00178285	0.681603	0.511742		-0.515295	-1.70378	-1.03694	-1.42614	-0.76741	-0.0788132	-0.200739
YBL073W	YBL073W ... | YBL074C									0.455675	0.435636		0.850638	0.910477	-0.226458	-1.08518		0.6697		0.603829	1.53949	2.92784		0.292959			0.103742		-0.406452	-1.04668	-1.6777	1.07792	-0.229766		-1.0898	1.67044	0.421951	-1.10557	-0.740609	-1.74086	0.05193
YBL074C	YBL074C ... AAR2 assembly of spliceosomal tri-s molecular function unknown snRNP U5 | YBL075C	0.445904	1.10457	0.820533	-0.0135985	-0.058117	-0.632168	-0.049433		0.160932	0.999537	1.05872	0.89186	0.10116	-0.145158	-0.251192		0.682996	1.07699	1.32468	1.00861	0.610361	0.31133	-0.531191			-0.19324	1.05448	1.1137	0.109515	0.414361	0.514726	0.802034		-0.483465	1.40231	0.925718	0.351905	0.343049	0.676862	1.0733		0.121728	1.08412	0.638359	0.534378	0.171948	0.460113	0.561661
YBL075C	YBL075C iESR cluster SSA3 response to stress* ATPase activity cytosol | YBL076C	1.52338	2.87116	2.84415	2.07862	1.15754	0.705142	0.809855		0.0899653	1.68026	1.69774	0.993832	0.371048	-0.239058	-0.201051		1.10205	2.39918	2.3828	1.63177	0.918707	0.155338	-0.127554			0.728959	2.36627	2.3833	1.4938	0.89074	0.608485	0.527222		-0.434937	1.3624	0.905184	0.233853	0.164234	0.552544	0.637574		0.527302	1.91558	1.16614	0.896712	0.524825	0.202886	0.0476085
YBL076C	YBL076C ... ILS1 protein biosynthesis isoleucine-tRNA ligase activity cytosol | YBL077W	-1.28104	-2.42608	-1.6172	-1.24684	-0.964989	-0.725345	-0.742959		-1.25096	-1.40917	-0.612446	-0.394808	-0.164855	-0.470114	-0.447071		-1.40825	-1.60226	-1.10248	-0.904883	-0.574662	-0.393831	-0.679148			-1.55728	-1.98301	-1.4936	-0.975674	-0.501747	-0.590654	-0.600008		-1.00529	-0.244386	0.156527	0.40934	0.53959	0.310771	0.395114		-1.48687	-1.58989	-0.832287	-0.575982	-0.478938	-0.519597	-0.526781
YBL077W	YBL077W PAC Cluster | YBL078C	0.975274		0.0190787				-0.109975		1.6256	0.435636		-0.734325	-0.504561		1.82171			-0.560441	-0.588816	-0.653152	-0.434727	0.132105	-0.899686						0.275252	2.22919		1.09216
YBL078C	YBL078C iESR cluster ATG8 protein-vacuolar targeting* microtubule binding autophagic vacuole* | YBL079W	2.28403	3.89248	3.53119	2.79712	2.71569	1.56443	0.788146		-0.892248	1.67268	2.82012	2.61145	1.26299	0.0536499	-0.0851819		0.858145	3.03122	3.02931	3.69405	2.6115	0.338109	-1.47795			2.44557	4.99625	4.955	3.96175	3.22919	3.79744	3.5679		0.393408	2.4792	2.31115	1.1797	0.274821	1.22777	1.08768		0.935315	2.98069	3.43745	2.36903	2.4502	2.5721	2.59946
YBL079W	YBL079W ... NUP170 mRNA-nucleus export* structural molecule activity nuclear pore | YBL080C	-1.50142	-0.818847	-0.630081	-1.09018	-1.23003	-0.732125	-0.439956		-1.86248	-0.498623	-0.19223	-0.246351	-0.412825	-0.671548	-0.59086		-1.29761	-0.239951	-0.398888	-0.664859	-0.550577	-0.454295	-0.799884			-1.38299	-0.378662	-0.228296	-0.656035	0.178797	0.016634	0.0485006		-0.686541	0.624578	0.411159	0.337541	0.458132	0.486546	0.650297		-0.902356	-0.251931	-0.288893	0.0260158	-0.0851545	-0.158377	-0.0276572
YBL080C	YBL080C ... PET112 protein biosynthesis* molecular function unknown mitochondrion | YBL081W	0.398304	0.745727	0.600475	0.188095	-0.0139648	0.0454507	0.0323784		-0.220323	0.42522	0.790506	0.556125	0.0907436	-0.499909	-0.31538		0.0451535	0.82518	0.678624	0.699679	0.282516	-0.075364	-0.289359			0.332421	1.13093	1.07251	0.441673	0.505464	0.915484	0.935953		0.158878	0.732705	0.231345	-0.100814	-0.238949	0.251976	0.438113		-0.126712	0.990563	0.497641	0.215398	0.532425	0.593201	0.792108
YBL081W	YBL081W ... YBL081W biological process unknown molecular function unknown cellular component unknown | YBL082C	-2.73622	-1.41358	-1.46415	-0.82562	-0.7167	-0.773036	-0.362038		-2.77295	-0.607282	0.0341126	-0.429411	-0.371587	-0.25662	-0.432201		-2.1523	-1.22327	-1.19845	-1.31091	-0.748788	-0.542628	-0.552393			-1.56902	-1.07687	-1.11937	-0.645009	0.355195	-0.689257	-0.366471		-0.663392	0.484384	-0.0778704	0.540142	0.536198	-0.245095	-0.0284578		-1.38309	-0.640537	-0.48094	0.206995	0.170078	-0.231475	-0.260954
YBL082C	YBL082C ... ALG3 protein amino acid glycosylati "alpha-1,3-mannosyltransferase activ"endoplasmic reticulum | YBL083C	-0.921386	-0.571395	-0.410314	-0.0830954	-0.275101	-0.121899	0.162551		-0.67342	-0.591729	0.397883	-0.158426	0.251553	0.00921153	0.316998		-0.682817	-0.123762	0.439224	-0.0615873	-0.429853	0.160145	0.474086			-0.706907	-0.669695	-0.57864	-0.445898	-0.400886	-0.545646	-0.317949		-0.372874	-0.198513	0.255132	0.522952	0.945731	0.293951	-0.139926		-0.34272	0.0699657	0.128792	0.278854	-0.143696	-0.372511	-0.18962
YBL083C	YBL083C ... | YBL084C																				2.34685
YBL084C	YBL084C ... CDC27 mitotic sister chromatid segre protein binding* anaphase-promoting complex | YBL085W	0.259067	1.09824	0.993768	0.213611	0.204797	0.139669	0.0332201		-0.997117	1.46723	1.1741	0.558566	0.326179	-0.221144	0.152341		-0.0406687	0.861463	0.739705	0.4983	0.23229	-0.264693	-0.803826			0.639945	2.00208	1.70466	0.814458	1.0809	0.832544	1.15819		0.460295	1.3694	0.49843	0.138511	0.111516	0.248764	0.357506		0.494148	1.40702	1.13072	0.735788	0.921851	0.910694	1.14128
YBL085W	YBL085W ... BOI1 establishment of cell polarity phospholipid binding bud neck* | YBL086C	0.23329	0.475611	0.333775	-0.745691	-0.144242	-0.239851	-0.0196856		-1.48619	0.0456897	0.277509	0.441914	0.267102	-0.502842	-0.0477072		-1.01716	-0.771075	-0.732998	-0.450572	-0.0458991	-0.833417	-1.29673			0.0537685	0.83742	0.53021	-0.376335	0.716086	1.15478	1.32504		-0.530648	0.517505	-0.115829	0.0991772	0.0513161	0.954253	1.06973		-1.05305	-0.0333624	-0.16627	-0.653131	0.201164	0.676936	1.05356
YBL086C	YBL086C ... YBL086C biological process unknown molecular function unknown cellular component unknown | YBL087C	2.547	2.32743	1.84327	0.408642	0.421392	-0.075507	-0.11989		0.0187781	0.965316	0.892845	1.08076	0.234573	-0.855476	-0.648611		1.51499	1.76766	1.46726	1.7089	1.07289	-0.455672	-0.641974			2.26381	2.99761	2.30275	0.92968	1.08173	1.47404	1.22495		0.788357	1.77894	1.19998	0.55204	0.120871	0.850856	0.864115		1.60057	2.6581	1.84445	0.956001	1.62757	1.68325	1.57793
YBL087C	YBL087C RP Cluster RPL23A protein biosynthesis structural constituent of ribosome cytosolic large ribosomal subunit ( | YBL088C	-0.562635	-1.94486	-2.95321	-1.86626	-0.87653	-0.692164	-0.902439		-0.327398	-1.47167	-1.84985	-0.685092	-0.439108	-0.284902	-0.23737		-0.0907976	-1.51913	-2.37674	-1.07597	-0.747543	-0.226326	-0.148476			-0.597384	-2.10755	-2.34688	-1.32876	-1.07764	-0.762432	-0.753345		-0.635987	-1.25337	-0.185252	0.282412	0.107791	0.154018	0.0472195		-0.210666	-1.90753	-1.03144	-1.48931	-0.753585	-0.494799	-0.495867
YBL088C	YBL088C ... TEL1 response to DNA damage stimulu protein kinase activity nucleus* | YBL089W	-1.38462	-0.568423	-0.187012	0.0229274	-0.53004	-0.23025	-0.119373		-1.51936	-0.269308	0.177219	0.129969	-0.469025	-0.621251	-0.496626		-1.65764	-0.0727002	-0.257194	-0.113935	-0.162715	-0.152487	-0.774516			-1.2904	-0.137553	0.448008	0.263547	0.55403	0.283396	0.433199		-1.21306	0.225256	0.37834	-0.0901373	0.088571	-0.044561	0.152182		-1.17995	-0.104499	0.251754	0.597251	0.490896	0.15553	0.275573
YBL089W	YBL089W ... AVT5 transport transporter activity cellular component unknown | YBL090W	-0.62096	0.361664	0.61708	0.489994	0.248307	0.148006	0.151187		-0.60789	1.11681	1.10382	0.265675	0.368098	-0.0889545	0.276974		-0.657273	0.595162	0.532114	-0.112319	-0.457161	-0.0640269	0.0162919			-0.67739	0.621293	0.425846	0.318401	0.285564	-0.385152	-0.204663		-0.381264	0.141937	-0.126101	-0.373301	-0.211448	-0.691857	-0.824495		0.053393	0.570341	0.3736	0.706995	0.128275	-0.206433	-0.327474
YBL090W	YBL090W ... MRP21 protein biosynthesis* structural constituent of ribosome mitochondrial small ribosomal subun | YBL091C	0.119009	0.403202	0.125012	-0.0510732	0.289016	-0.413273	-0.694937		-1.01595	-0.177341	-0.27016	0.4356	-0.0688639	-0.942005	-0.436893		-0.734524	-0.143988	-0.189437	0.91233	0.514849	-1.16039	-0.763342			-0.836177	0.520832	0.482517	-0.0645978	0.137268	0.926878	0.902059		-0.300368	1.10956	1.00394	0.00853912	-0.604725	0.745834	1.26411		-0.842823	-0.00730663	0.32542	-0.598888	0.039054	0.773529	1.22932
YBL091C	YBL091C ... MAP2 proteolysis and peptidolysis methionyl aminopeptidase activity cytoplasm | YBL091C-A	0.862843	0.171307	0.159979	0.0968365	0.441837	-0.0737199	-0.0262479		0.53293	0.103793	0.173341	0.585626	0.468006	0.0338977	-0.110728		0.107315	-0.251396	0.0155533	0.507349	0.474635	-0.199648	-0.690177			0.196372	0.00260194	0.128183	0.0856889	0.327689	0.634214	0.499691		0.28919	0.648732	0.677517	0.316211	0.0494181	0.64967	0.709853		-0.594547	-0.336418	-0.12116	-0.226944	0.105729	0.0991681	0.276502
YBL091C-A	YBL091C-A ... SCS22 biological process unknown* molecular function unknown cellular component unknown | YBL092W	0.109575	0.70638	1.11548	0.47273	0.543689	0.0728366	-0.0301212		0.222084	0.57719	1.01479	1.50181	0.849723	-0.0849038	0.415568		0.0810482	0.664265	1.06098	1.26031	0.75423	-0.130634	-0.106931			0.186352	1.17528	1.71636	1.16772	0.844822	0.964431	1.03111		-0.285588	0.627875	0.759901	-0.112909	-0.307378	0.28094	0.202468		0.254019	1.18017	1.18649	0.972321	0.776658	0.480472	0.653012
YBL092W	YBL092W RP Cluster RPL32 protein biosynthesis structural constituent of ribosome cytosolic large ribosomal subunit ( | YBL093C	-0.0800672	-2.15032	-3.16809	-1.99553	-0.58062	-0.469442	-0.662238		-0.0623283	-1.4833	-2.17164	-0.196481	-0.158115	0.162923	-0.214213		-0.260637	-1.90583	-2.49292	-0.622201	0.0629393	-0.358418	-0.524662			-0.604558	-2.08152	-2.59881	-1.31755	-0.499625	-0.0502232	-0.0620605		-0.63068	-1.0794	0.429605	0.908433	0.62846	1.16762	1.05179		-0.681015	-2.37376	-1.13667	-1.61506	-0.455461	0.266512	-0.146263
YBL093C	YBL093C ... ROX3 transcription from RNA polymer RNA polymerase II transcription mednucleus* | YBL094C	0.886818	0.462171	0.198155	-0.107523	0.732411	-0.129928	-0.33661		0.657694	0.390689	0.285085	0.486803	-0.0785019	-0.626819	-0.815525		0.199826	-0.0535556	0.163005	0.849467	0.780441	-0.299846	-0.905752			-0.0488941	0.0286219	0.275785	-0.0768937	0.414494	0.711559	0.499857		0.904485	1.31548	1.22032	0.488868	0.0379489	0.832648	0.848109		-0.146086	0.203535	0.585545	0.390064	0.671675	1.0683	0.984334
YBL094C	YBL094C ... | YBL095W																		2.43956
YBL095W	YBL095W ... YBL095W biological process unknown molecular function unknown mitochondrion | YBL096C	0.588251	0.72013	1.42347	0.266381	0.125722	-0.225064	0.387525		-0.134449	0.554281	0.300996	0.0671295	-0.207579	-1.26828	-0.585108		0.337124	1.3261	0.323722	0.755811	0.194017	-0.440784	0.063477			0.255745	0.458381	0.37782	-0.0169285	-0.404681	-1.30059	-0.492801		-0.0138526	0.673979	0.720292	-0.199544	0.00413417	-0.0195802	-0.187897		0.517692	1.44263	1.25302	0.790323	0.227644	0.419665	5.78e-07
YBL096C	YBL096C ... | YBL097W	-1.02473		-1.98092	-2.16972	-0.371777	-1.38553	-0.525012		-1.54432	-0.734289	-0.78404	-1.09689	-0.215054	-1.81142	-0.210713		-0.880498	-1.91799	-1.94637	0.311224	-0.792279	-1.22545	0.550117			-0.924827	-3.30715	-2.17199	-1.22725	-0.63588	-0.14013	0.326627		-0.0898014	1.62604	0.836989	0.894433	1.84435	1.58106	2.63689		-1.51934	-1.06072	-1.73248	-1.28007	-3.10578	0.060706	1.23689
YBL097W	YBL097W ... BRN1 mitotic sister chromatid segre molecular function unknown nucleus* | YBL098W	-0.157993	-0.957942	-0.513795	-0.797749	-0.11939	-0.691631	-0.243241		-1.39794	-0.00293676	-0.600176	0.156603	0.103559	-0.198713	-0.0677789		-1.41122	-1.56419	-1.47709	-0.687278	0.307476	-0.502413	-1.24047			-1.14115	-0.690582	-0.803342	-0.636211	0.0546931	1.01033	1.12377		-0.493698	0.703606	-0.0156289	0.301058	0.614486	1.2465	1.5485		-1.52639	-1.2186	-1.20739	-1.05266	-0.234513	0.0228262	0.599463
YBL098W	YBL098W ... BNA4 NAD biosynthesis kynurenine 3-monooxygenase activitymitochondrion | YBL099W	0.0706219	-0.0421978	0.409261	0.128722	-0.102781	-0.403562	-0.452207		-0.123638	0.809662	0.985865	1.18758	0.391507	-0.306259	-0.708662		0.117158	0.574871	-0.0482472	0.2557	0.163557	-0.584484	-0.598788			-0.327285	-0.0973869	0.338229	-0.00568474	-0.391009	-0.567502	-0.296052		-0.448284	-0.32466	-0.535693	-1.35304	-1.62725	-1.44048	-1.27073		-0.713162	-0.265188	-0.459176	0.0435097	-0.468203	-0.712785	-0.722465
YBL099W	YBL099W ... ATP1 ATP synthesis coupled proton t hydrogen-transporting ATP synthase mitochondrial nucleoid* | YBL100C	-0.566766	0.549454	1.07561	0.89507	0.524114	0.457532	0.605438		-1.21684	-0.175934	0.583587	0.0212677	-0.0331511	-0.268565	0.478385		-0.496799	0.569222	1.01509	0.622778	0.30447	0.485658	0.23907			0.122309	1.08365	1.55354	1.27142	0.874837	0.826162	1.01895		-1.01106	-0.182793	-0.0927217	-0.209195	-0.345238	-0.270062	0.0832142		-0.163669	1.08301	1.07504	1.1692	0.696357	0.41237	0.696468
YBL100C	YBL100C ... | YBL100W-C	-1.20251	-1.00325	0.110227	0.0967973	-0.351019	0.382464	0.273354		-1.66563	-0.7372	0.226105	0.0928386	-0.392668	-0.858726	0.428227		-1.80341	0.263434	0.178029	0.00498593	-0.0985168	-0.0894624	-1.3866			-1.64311	0.896406	1.30203	0.986193	1.36987	0.683195	1.08813		-1.40175	-0.315061	-0.390422	-0.49705	0.211863	-0.351093	-0.179396		-0.185915	0.065264	1.13344	1.94181	1.22119	0.815594	0.743509
YBL100W-A	#N/A
YBL100W-B	YBL100W-B	-1.91781	-0.155882	-0.433434	-1.0628	-0.902292	-0.227987	-0.350983		-1.71425	1.3246	1.15456	1.25225	0.166816	0.0630486	0.204325		-1.64534	-0.0198725	0.0257533	0.748013	0.215466	-0.327326	-1.28512			-1.22968	0.387992	0.982591	0.467897	1.42184	1.45683	1.28481		-0.755382	1.2266	0.220317	-0.356111	0.59381	0.144965	0.172224		-0.578233	0.787279	1.11552	0.921568	1.28654	1.23063	1.57522
YBL100W-C	YBL100W-C ... YBL100W-C biological process unknown molecular function unknown cellular component unknown | YBL101C	-0.024726	1.36013	0.867076	0.0933167	0.628223	1.54047	-1.4319		-0.959362	-1.78676	0.970848	0.545783	0.273047	-0.226458	-1.98565		-0.00407225	-0.304602	1.3451	0.450684	1.08415	-0.126629	-0.643847			-1.06618	0.458381	0.815941	0.175717	0.737338	-0.885557	-0.492801		-2.25973	1.36301	0.775588	0.9469	0.896821	1.21849	1.61897		0.788089	1.10921	1.65984	1.47482	1.06414	0.037986	1.40682
YBL101C	YBL101C ... ECM21 cell wall organization and bio molecular function unknown cytoplasm | YBL102W	-0.00316064	1.11438	1.55243	1.0991	0.512926	0.371289	0.0734068		-1.1806	0.769336	1.55928	1.06556	0.44413	-0.247468	-0.452353		0.0283378	1.21802	1.50006	1.33192	0.729211	0.10679	-0.520426			-0.0672633	1.26697	1.51001	1.01049	0.938244	0.403164	0.0236071		-0.729885	0.28993	-0.0377788	-0.29511	-0.63779	-0.769783	-0.621589		0.25413	1.63972	1.44078	1.60868	1.0465	0.378119	0.360275
YBL102W	YBL102W ... SFT2 Golgi to endosome transport molecular function unknown Golgi membrane | YBL103C	-0.668986	0.795709	1.41339	1.47013	0.985223	0.935754	0.661434		-1.16382	0.0392515	0.864488	0.629448	0.452567	-0.113983	0.41961		-0.890792	0.445494	1.25428	0.852354	0.574757	0.759647	0.298893			-0.591943	0.789547	1.28102	1.31712	0.688342	0.32398	0.326859		-0.986042	-0.00267614	-0.172004	-0.226341	-0.243799	-0.46547	-0.507062		-0.31398	0.887681	1.23997	1.28658	0.808888	0.344308	0.3411
YBL103C	YBL103C ... RTG3 transcription initiation from specific RNA polymerase II transcricytoplasm* | YBL104C	-0.0659486	0.181407	-0.0935791	-0.51211	-0.146485	-0.612443	-0.274829		-0.924029	1.04815	0.671593	0.5587	0.127323	-0.567892	-0.264265		-0.132594	0.412025	-0.0143812	0.407782	0.176797	-0.512101	-0.730305			-0.0594812	0.852862	0.445673	-0.111135	0.357016	0.848512	0.878698		0.31344	1.16566	0.2762	-0.0669283	0.0196642	0.444124	0.641584		-0.556664	0.257053	-0.178994	-0.0591573	0.159523	0.156084	0.480522
YBL104C	YBL104C ... YBL104C biological process unknown molecular function unknown cytoplasm | YBL105C	-0.866464	-0.434683	-0.106452	-0.851977	-0.531935	-0.693153	-0.477032		-1.07199	0.671811	0.738282	0.513903	0.257279	-0.226458	-0.0951957		-1.02484	-0.206725	-0.0105393	0.231371	0.30333	-0.232285	-0.976274			-1.0414	-0.160912	0.0918415	-0.671464	-0.102292	0.442073	0.399735		0.0202214	1.23797	0.657505	0.331084	0.307575	0.78104	1.00583		-1.2587	-0.0364402	-0.0327738	-0.282457	0.138623	0.320901	0.510805
YBL105C	YBL105C ... PKC1 cell wall organization and bio protein kinase C activity cytoplasm* | YBL106C	-0.923981	0.0130347	0.346441	-0.133873	-0.424917	-0.347472	-0.288431		-1.70383	0.0890109	0.810583	0.486609	0.0213946	-0.406622	-0.504306		-1.3398	0.0314153	0.444328	0.295527	0.211779	-0.409743	-0.942546			-1.22866	0.345112	0.625355	0.0473118	0.37838	0.523638	0.50688		-1.0717	0.847266	0.536587	0.0321569	0.105768	0.388002	0.653795		-1.64632	0.197698	-0.0336826	0.0344644	0.126839	0.136356	0.298258
YBL106C	YBL106C ... SRO77 exocytosis* molecular function unknown plasma membrane | YBL107C	-1.81022	-0.640868	-0.363293	-0.428354	-0.522557	-0.30001	-0.36861		-1.80104	-0.455512	0.623061	-0.106294	-0.199922	-0.467055	-0.202922		-1.85914	-0.254869	0.0965524	-0.271632	-0.498505	-0.429384	-0.367749			-1.5928	-0.580689	-0.568483	-0.697475	-0.333912	-0.314427	-0.293803		-0.34787	0.762417	0.814269	0.443011	0.860842	0.520096	0.81111		-1.94409	-0.235492	-0.467831	-0.195454	-0.22035	-0.304373	-0.133206
YBL107C	YBL107C ... YBL107C biological process unknown molecular function unknown cytoplasm | YBL107W-A	-1.26573	-0.418916	-0.565884	0.339296	0.581225	-0.716734	-0.871815		-2.25059	-0.126243	0.912816	1.24222	0.510869	-0.765617	-0.297911		-1.30805	-0.371538	-0.348383	0.939266	0.693915	-1.03409	-1.03271			-1.61872	0.165227	1.04828	0.879951	1.12624	1.75496	1.33821		-1.14324	1.26885	1.68225	0.610259	-0.0957037	1.23266	1.46368		-1.83735	-0.414355	0.317607	-0.0689186	0.347938	0.836352	0.876801
YBL107W-A	YBL107W-A ... | YBL108C-A
YBL108C-A	YBL108C-A ... YBL108C-A biological process unknown molecular function unknown cellular component unknown | YBL108W
YBL108W	YBL108W ... | YBL109W
YBL109W	YBL109W ... | YBL111C	4.2232	5.22263	2.01908	2.41524	3.21319	2.61447	2.47499		3.89862	2.89507	2.08632	0.725107	1.0804	0.580897	1.08474		2.47705	1.52202	1.64565	-0.740615	-1.52219	1.50407	0.597813			3.51878	2.62831	0.330514	0.760679	1.3223	0.699405	0.355196		3.99766	3.2554	1.12239	0.479395	1.84435	0.0664908	-0.533032		1.49858	0.568639	-0.147516	0.112251	0.23407	-0.599444	-1.81557
YBL111C	YBL111C ... YBL111C biological process unknown molecular function unknown cellular component unknown | YBL112C
YBL112C	YBL112C ... YBL112C biological process unknown molecular function unknown cellular component unknown | YBL113C
YBL113C	YBL113C ... YBL113C biological process unknown helicase activity cellular component unknown | YBR001C	-0.834504	0.132744	0.0760346	0.0623249	0.150521	-0.186844	0.233099		0.000279812	0.266954	0.453904	0.146462	0.470348	0.576627	0.114287		-1.3468	-0.623081	0.139317	-0.417134	0.203073	0.062234	-0.122366			-0.729148	-0.0257809	-0.0828371	-0.37972	0.408273	0.279297	0.259272		-0.273109	0.306165	-0.445023	0.337879	0.465296	0.170392	0.274322		-1.72976	-0.400467	-0.445316	0.108976	0.109233	-0.20749	-0.317121
YBL113W-A	YBL113W-A ? Dubious Dubious open reading frame unlikely to encode a protein; identified by gene-trapping, microarray-based expression analysis, and genome-wide homology searchingYBR012W-A
YBR001C	YBR001C ... NTH2 response to stress* "alpha,alpha-trehalase activity" cytoplasm* | YBR002C	1.07176	2.00422	2.5711	1.79557	1.17812	1.0054	0.924939		0.068436	1.70381	2.14679	1.62199	0.97363	0.72502	0.813828		0.710512	1.98808	2.22325	1.84556	1.37606	0.785351	0.348918			1.16794	2.34581	2.76177	1.84808	1.53117	1.43565	1.3564		0.349951	1.86195	1.6459	0.433312	0.491986	0.826332	1.01191		0.689475	1.88237	1.58471	1.50172	1.09534	1.00955	1.17784
YBR002C	YBR002C ... RER2 protein amino acid glycosylati prenyltransferase activity endoplasmic reticulum | YBR003W	0.623686	0.235988	-0.121784	-0.426057	-0.249606	-0.904902	-0.770705		-0.742871	-0.191146	-0.16513	-0.0335329	-0.541674	-1.18582	-0.929063		0.126021	-0.109012	-0.384824	-0.0179255	0.104165	-0.841995	-1.41723			0.0635849	0.228899	0.0338232	-0.450442	-0.279736	0.33003	0.276722		0.443268	0.854598	0.509023	0.213255	0.0135398	0.879128	0.960445		0.0520536	0.266113	-0.323593	-0.205298	-0.0310122	0.272977	0.423385
YBR003W	YBR003W ... COQ1 ubiquinone metabolism trans-hexaprenyltranstransferase acmitochondrion | YBR004C	1.00155	1.28322	1.52407	0.748444	0.315547	0.395317	0.359707		0.0442042	1.17189	1.34789	0.873079	0.286376	-0.0613022	0.337424		1.07259	1.62543	1.31892	0.744781	0.489643	0.129924	-0.052707			0.934958	1.71387	1.59321	0.767331	0.783391	0.666569	0.64498		0.181203	0.897913	0.028982	-0.162262	-0.218135	-0.147586	0.224632		0.945547	1.66834	0.792825	0.671542	0.559556	0.394607	0.397244
YBR004C	YBR004C ... GPI18 GPI anchor biosynthesis mannosyltransferase activity endoplasmic reticulum | YBR005W	-0.53507	-0.592155	-0.477259	-0.495356	-0.495513	-0.558545	-0.404981		-0.369451	-0.158652	-0.208403	-0.334238	-0.449838	-0.787452	-0.328643		-0.931822	-0.0364316	-0.194089	-0.828438	-0.966751	-0.303243	-0.967526			-0.338942	-0.055006	-0.12477	-0.0494476	0.266547	-0.646254	-0.461303		0.382544	-0.20403	0.0689746	0.176715	0.366306	-0.434878	-0.46718		0.50977	0.521946	0.361994	1.32089	0.550884	-0.0416219	-0.480839
YBR005W	YBR005W ... RCR1 cell wall organization and bio molecular function unknown integral to endoplasmic reticulum m | YBR006W	0.704377	0.818009	1.03855	0.476645	-0.0435903	-0.160897	-0.395132		1.43883	1.48128	1.57401	1.09929	0.464188	-0.247217	0.0639845		1.23752	1.32098	1.55059	0.975289	0.466733	0.033565	-0.122853			0.644387	0.731779	0.780907	0.371112	-0.160376	-0.407228	-0.668243		1.70929	1.03068	1.17897	0.400324	-0.117678	-0.240062	-0.462643		1.12265	1.40925	0.939034	1.00414	0.117443	-0.158781	-0.164909
YBR006W	YBR006W iESR cluster UGA2 response to oxidative stress* succinate-semialdehyde dehydrogenascytoplasm | YBR007C	0.962563	2.51386	3.20021	2.63836	1.70702	1.0238	0.715347		0.831483	3.12028	2.99407	2.07303	1.0503	0.445216	0.383505		1.36988	2.94469	3.559	3.08641	2.28513	1.49729	0.635588			1.35879	3.04127	3.43151	2.62787	1.77694	1.05088	0.76877		1.09743	2.16851	1.45401	0.821474	0.229362	-0.0959277	-0.136348		1.38966	3.05466	2.96593	3.08287	2.20849	1.46053	0.839796
YBR007C	YBR007C ... DSF2 biological process unknown molecular function unknown cellular component unknown | YBR008C	0.0117999	-0.0718175	-0.0568702	-0.309442	-0.114922	-0.0213151	-0.0308043		-0.172211	0.780364	0.80888	0.610403	0.420094	0.0980213	-0.254309		-0.453172	-0.0627143	-0.228593	-0.167045	0.0935343	-0.465851	-1.00634			-0.109073	0.35343	0.224506	-0.0447117	0.571675	0.980669	0.925672		0.456873	1.04462	0.494792	0.559565	0.319933	0.757387	0.825525		-0.236127	0.0887433	-0.0493355	-0.181886	0.422193	0.698045	0.933531
YBR008C	YBR008C ... FLR1 response to toxin multidrug transporter activity integral to plasma membrane | YBR009C	-0.157993	-0.445294	-0.0593954	-0.0634088	-0.00638131	0.279222	0.338616		0.197142	0.465384	0.820513	0.144237	0.430113	0.101469	0.214026		-0.00806071	0.36657	0.333817	-0.243841	-0.0254152	0.300124	0.371809			-0.32145	0.0505151	-0.00828786	-0.060522	0.252959	0.365142	0.263684		-0.238725	0.151536	-0.445599	0.0167231	0.231377	0.205435	-0.165231		0.1234	0.476939	0.204096	0.568792	0.558409	0.311081	0.497709
YBR009C	YBR009C ... HHF1 chromatin assembly or disassem DNA binding nuclear nucleosome | YBR010W	0.215238	0.138805	-0.629125	-0.962575	-1.45814	-1.64458	0.000642747		-0.903846	0.246791	-0.807394	-0.7063	-1.16061	-0.48927	0.109317		-0.792666	-0.0926119	-0.852712	-0.550207	-1.27706	-1.40972	-0.0947858			0.248275	0.842796	0.327318	-0.475616	-0.970847	0.729163	2.21062		-0.140332	0.975474	-0.0342471	-0.865134	0.391448	1.97818	1.78847		-0.0697602	0.030937	-0.262913	-1.242	-0.894035	0.331645	2.04869
YBR010W	YBR010W ... HHT1 chromatin assembly or disassem DNA binding nucleus* | YBR011C	0.177101	0.100404	-0.769094	-1.28712	-1.39234	-1.25409	-0.11264		-0.992999	0.200123	-1.02323	-0.705523	-0.77904	-0.3686	0.0212243		-0.518837	-0.0674993	-0.957115	-0.649043	-1.06143	-1.24394	-0.253573			-0.360721	0.179213	-0.141727	-1.01494	-1.5772	0.172201	1.34646		0.346037	0.684843	-0.224152	-0.510662	0.161565	1.71432	1.4178		-0.660768	-0.425103	-0.803171	-1.95981	-1.35418	0.00323904	1.23557
YBR011C	YBR011C ... IPP1 phosphate metabolism inorganic diphosphatase activity cytosol | YBR012C	0.489631	-0.0310437	-0.313957	-0.643569	-0.616044	-0.501425	-0.174923		0.856792	0.565744	0.0357751	0.016512	-0.190365	0.0684063	0.0772491		0.433111	0.0922715	-0.252219	-0.502158	-0.411723	-0.275533	-0.11572			0.238037	-0.175623	-0.483085	-0.636928	-0.493469	-0.452517	-0.34459		0.517589	-0.0747185	-0.136533	-0.264594	-0.228844	-0.119003	-0.0585269		-0.0286086	-0.389177	-0.686082	-0.525401	-0.594027	-0.513973	-0.349963
YBR012C	YBR012C ... | YBR013C	1.43471	1.02998	0.341007	0.415245	1.53511	1.13803	1.05995		-0.782485	1.04136	-0.0502139	1.28127	0.672317	0.107961	-0.438819		-0.484878	-0.107335	0.112217	0.554841	0.303781	-0.607434	-1.27666			1.45738	1.96088	1.37782	0.891924	2.5187	2.15007	1.79998		-0.177264	0.947973	0.421951	-0.153502	0.110528	0.381126	-0.424098		0.41112	0.343673	0.623002	0.387358	1.26208	1.00115	0.21244
YBR012W-A	YBR012W-A YBR012W-A ? TRANSPOSABLE TY ELEMENTYBR012W-B
YBR012W-B	YBR012W-B YBR012W-B ? TRANSPOSABLE TY ELEMENTYBR076C-A	-1.60969	-0.169688	0.18135	0.11039	-0.0361744	0.199434	0.355689		-1.46838	0.0335378	0.957792	1.07859	0.728929	0.693372	0.267607		-1.83971	-0.929675	0.264343	0.200007	0.196039	-0.565751	-0.323368			-1.15929	0.220882	0.330514	0.842937	0.743764	0.699405	0.215544		-1.34614	1.10667	1.05097	1.12161	0.877521	0.739762	0.595292		-0.83004	0.0788337	0.396805	0.577915	0.986977	0.795416	0.164247
YBR013C	YBR013C ... YBR013C biological process unknown molecular function unknown cellular component unknown | YBR014C	-0.492505	0.467049	1.6902	1.26735	1.03212	0.958426	0.595578		-0.977284	-0.260358	1.03472	0.948193	0.0863265	-0.226458	-0.482517		-1.1635	0.327933	0.739379	1.03234	0.509681	0.232632	-0.499599			-1.2124	0.74512	1.69018	1.18562	0.962676	0.548367	0.346479		-1.19672	0.320129	0.187486	-0.018913	-0.547964	-0.262817	-0.472491		-0.48812	0.809647	1.04231	1.40643	1.08651	0.570481	-0.178145
YBR014C	YBR014C ? GRX7 biological process unknown molecular function unknown | Cis-golgi localized monothiol glutaredoxin; more similar in activity to dithiol than other monothiol glutaredoxins; involved in the oxidative stress response; does not bind metal ions; functional overlap with GRX6YBR015C	1.33824	2.03101	2.08913	1.0801	1.14208	0.592777	0.467792		0.673266	2.3343	2.24194	2.03581	1.11902	0.29759	0.45722		0.396759	1.38285	1.53275	1.65054	1.21718	-0.0465936	-0.436114			1.45206	2.5667	2.5959	1.935	1.55706	1.95104	1.94641		1.27477	2.94014	2.61309	1.14741	0.151242	1.30741	1.37599		0.786091	1.85348	1.74416	1.18667	1.51087	1.63925	1.71381
YBR015C	YBR015C ... MNN2 protein amino acid glycosylati "alpha-1,2-mannosyltransferase activ"Golgi apparatus | YBR016W	-0.988667	0.0313186	0.472244	0.293953	0.104767	0.221066	0.331983		-1.03584	-0.359425	0.388312	0.125051	0.332782	0.186757	0.184315		-0.890781	-0.0453879	0.479134	-0.00558992	0.183439	0.476254	0.406805			-0.895807	0.0527831	0.342639	0.17149	0.367692	0.0570562	0.0323095		-0.57864	0.230751	0.559541	0.443182	0.749813	0.364529	0.348648		-0.636114	0.190363	0.31633	0.73003	0.404755	0.0550213	0.182803
YBR016W	YBR016W ... YBR016W response to dessication molecular function unknown plasma membrane | YBR017C	-0.024726	1.13741	1.1886	0.808533	0.25456	0.0544761	0.409985		0.130835	1.54753	1.86214	1.56493	0.660184	0.489412	0.304918		0.0636724	1.36477	1.29929	0.897732	0.866179	0.195299	0.194872			-0.0439491	1.59089	1.38264	0.795557	0.640744	0.255659	0.268839		0.441784	0.952344	1.06605	0.127305	-0.259452	-0.344856	-0.23883		0.0792982	1.23522	1.07733	0.944165	0.818184	0.455475	0.159401
YBR017C	YBR017C ... KAP104 protein-nucleus import* nuclear localization sequence bindicytosol | YBR018C	-0.524539	-0.128359	0.159386	-0.331421	-0.370375	-0.372953	-0.423856		-0.59735	0.182603	0.627858	0.442553	0.157744	-0.311727	-0.281775		-0.675265	-0.0537972	0.290849	0.135693	0.149076	-0.390034	-0.721665			-0.571346	0.0455819	0.271838	-0.00763195	0.255826	0.0189418	-0.145117		0.143707	1.03489	1.01539	0.768467	0.642188	0.473536	0.671025		-0.903829	-0.309316	-0.0861637	0.163557	0.0722468	-0.134594	-0.134218
YBR018C	YBR018C ... GAL7 galactose metabolism UTP-hexose-1-phosphate uridylyltrancytoplasm | YBR019C	1.17167	3.02137	2.24147	0.567248	0.435577	0.455774	-0.30262		1.23328	2.95021	2.63742	1.79222	0.961103	-0.0952134	0.151857		1.64593	2.72133	2.26232	1.58131	0.922595	-0.218392	-2.15707			2.08172	3.35797	2.87108	1.90328	1.30027	1.16281	0.775688		1.33701	2.15063	0.831064	0.518284	-0.116757	-0.0422448	-0.314023		2.01147	2.53371	1.53529	1.41452	1.13815	0.0270977	0.480818
YBR019C	YBR019C ... GAL10 galactose metabolism UDP-glucose 4-epimerase activity cellular component unknown | YBR020W	-0.293215	0.546372	0.910767	0.667146	-0.0553038	0.261591	0.453659		-0.353382	1.05939	1.36302	0.444645	0.439944	-0.0963974	0.410899		-0.290673	0.75245	0.762755	0.207639	0.155502	0.091359	0.474605			-0.320756	0.97578	0.680457	0.524073	0.507856	0.373937	0.30238		-0.237269	0.566421	0.0434395	0.200307	0.259391	-0.142337	-0.321528		0.247044	1.66992	1.03518	1.2002	0.658694	0.564055	0.825971
YBR020W	YBR020W ... GAL1 galactose metabolism galactokinase activity cellular component unknown | YBR021W	-0.0113055	0.956896	1.20242	0.604515	0.296147	0.44286	0.443179		0.638897	0.909567	1.01686	0.0957502	0.171004	-0.319567	-0.0190927		0.532632	0.741297	0.605282	0.379883	0.209536	0.209878	0.324573			-0.00278792	0.772775	0.930427	0.814411	0.316654	0.404462	0.255392		1.02143	1.17194	0.568437	0.230243	0.701702	0.31847	0.208332		0.363146	0.467894	0.324553	0.654481	0.218473	0.276435	0.153061
YBR021W	YBR021W ... FUR4 uracil transport uracil permease activity plasma membrane* | YBR022W	1.37594	0.507817	-0.495096	-0.0936258	-0.763746	-0.197425	0.30227		2.68973	2.70715	0.859816	-0.290432	-0.261499	-0.216775	-0.031544		2.29281	0.98937	0.0416134	-0.682787	-0.373663	0.4995	0.904535			1.97094	0.12198	-0.330194	-0.22775	-0.566167	-0.595298	-0.262898		4.69081	3.57438	2.09486	1.3779	1.703	1.07471	1.02698		2.31595	0.259393	-0.332766	0.219378	0.0615479	-0.036561	0.015797
YBR022W	YBR022W ... POA1 tRNA splicing phosphoric monoester hydrolase acticellular component unknown | YBR023C	-0.828806	-0.0668767	0.568636	0.115012	-0.0341961	-0.466448	-0.721409		-1.2697	-0.452471	0.226105	0.695183	0.1337	-0.285837	-0.399133		-0.647641	0.246476	0.0707599	0.930789	0.499471	-0.597731	-0.896626			-0.970259	0.46737	0.994997	0.303821	0.500218	0.762908	0.715092		-0.470706	0.755556	0.569564	0.00929659	-0.394965	0.310037	0.450937		-0.998704	-0.00356055	0.344096	-0.0361406	0.451806	0.330167	0.265279
YBR023C	YBR023C ... CHS3 cytokinesis* chitin synthase activity cytoplasm* | YBR024W	-1.57592	-1.17298	-0.767189	-0.551562	-0.633236	-0.33729	-0.417305		-1.11606	-0.358701	0.253435	-0.0394772	0.163457	-0.231529	-0.249896		-1.34777	-0.924919	-0.720167	-0.864289	-0.470965	-0.0933217	-0.599535			-1.34725	-0.785151	-0.689754	-0.550629	-0.0784096	-0.461955	-0.684114		-0.656744	0.113113	0.0450308	0.337935	0.476593	-0.204171	-0.395609		-1.11463	-0.964583	-0.380102	0.00133406	-0.0534152	-0.302328	-0.609835
YBR024W	YBR024W ... SCO2 copper ion transport thioredoxin peroxidase activity mitochondrial membrane | YBR025C	0.982769	1.69836	1.93794	1.16418	0.944127	0.537304	0.199881		-0.00745674	0.781023	1.34389	1.08648	0.346062	-0.58734	-0.0911068		0.262042	1.46643	1.66597	1.65241	1.11781	-0.0489602	-0.377734			0.856562	2.17528	2.20353	1.52024	1.14438	1.44035	1.26827		0.142489	1.5808	1.30901	0.256359	-0.374181	0.527953	0.781926		0.513937	1.84617	1.47264	0.92852	0.722039	0.951477	1.1665
YBR025C	YBR025C ? PAC Cluster OLA1 biological process unknown molecular function unknown | P-loop ATPase with similarity to human OLA1 and bacterial YchF; identified as specifically interacting with the proteasome; protein levels are induced by hydrogen peroxideYBR026C	0.199148	-1.05457	-1.59662	-1.10091	-0.41757	-0.363518	-0.568959		0.157612	0.101556	-0.428022	-0.0587937	-0.0942603	-0.194816	-0.353791		-0.0726355	-0.744774	-1.26382	-0.579688	-0.223874	-0.225773	-0.221279			-0.344548	-1.15713	-1.5799	-0.931997	-0.417287	-0.322276	-0.413658		0.00572845	-0.217134	0.109403	0.54374	0.539959	0.581437	0.449155		-0.414633	-1.21091	-0.784895	-0.773383	-0.246095	-0.204041	-0.257725
YBR026C	YBR026C iESR cluster ETR1 aerobic respiration* enoyl-[acyl-carrier protein] reductmitochondrion | YBR027C	-0.125449	0.574615	1.35047	1.33139	1.07639	0.616843	0.323336		-0.674671	-0.356068	0.145335	0.646316	0.285789	-0.288187	-0.414683		-0.600779	0.71256	1.22296	1.75283	1.28803	0.425167	-0.266549			-0.341496	0.713583	1.5444	1.28627	0.978447	0.840715	0.591988		-0.660005	0.0627083	0.513553	0.303896	-0.0611468	0.307458	0.307321		-0.530037	0.663391	1.3226	1.4744	1.09242	0.673706	0.364325
YBR027C	YBR027C ... | YBR028C									0.6256	-0.564364	-0.614115	0.725107	-2.50456	-0.641495	-1.50022			-1.084		-2.17671						-0.159292	0.780309	1.91548	0.275252	2.45158	1.69941	2.26209		-1.0898	0.79597	0.00691362	-0.105567	1.58132	1.8441	2.37386		-0.0863798		-0.147516	0.304896	-0.935855	-0.769369	1.18443
YBR028C	YBR028C ... YBR028C biological process unknown protein kinase activity cytoplasm | YBR029C	-0.0105121	-0.0375505	-0.565884	-0.986627	-0.598143	-0.709839	-0.520258		-0.922497	-0.335681	-0.402919	-0.187194	-0.545882	-0.907928	-0.792747		-0.764483	-0.726877	-1.01829	-0.606184	-0.505116	-0.923687	-0.817095			-0.0691751	0.350137	-0.146964	-0.575936	0.133067	0.632797	0.633062		0.112175	0.80905	0.239407	0.099832	0.267253	0.693263	0.922811		-0.659801	-0.243464	-0.599723	-0.378981	0.0699273	0.315023	0.708239
YBR029C	YBR029C ... CDS1 phosphatidylglycerol biosynthe phosphatidate cytidylyltransferase mitochondrion* | YBR030W	-2.32479	-1.49113	-0.313497	-0.315569	-0.673851	-0.280129	0.151291		-2.08742	-1.27821	0.159226	-0.193381	-0.431989	-0.45048	0.18095		-1.64787	-0.758711	-0.012343	-0.616466	-0.725016	-0.190803	0.223318			-1.98372	-0.859008	-0.163083	-0.10292	-0.10003	-0.400997	0.101828		-1.7524	-0.895293	-0.330848	-0.54151	-0.145747	-0.430172	-0.0290366		-1.16432	-0.278309	0.121517	0.387447	0.0665475	-0.152175	0.196663
YBR030W	YBR030W ? PAC Cluster RKM3 phospholipid metabolism molecular function unknown | Ribosomal lysine methyltransferase specific for monomethylation of Rpl42ap and Rpl42bp (lysine 40); nuclear SET domain containing proteinYBR031W	-0.228925	-0.553932	-0.317571	-0.487989	-0.129643	-0.124937	0.107177		-0.670641	-0.153652	0.121122	0.212888	-0.0938492	-0.445255	-0.284011		-0.450636	-0.022221	0.0151075	0.222426	0.14679	-0.3931	-0.514044			-1.54049	-1.07127	-0.629837	-0.850685	-0.526255	0.112208	0.398823		-0.10961	1.04803	1.13645	0.717935	0.82676	1.28513	1.37211		-0.501843	-0.0355854	-0.0584782	-0.166062	0.188719	0.323262	0.684898
YBR031W	YBR031W RP Cluster RPL4A protein biosynthesis structural constituent of ribosome cytosolic large ribosomal subunit ( | YBR032W	-0.734133	-2.07073	-2.49315	-1.40968	-0.94379	-0.372273	-0.0698498		0.0638422	-1.81148	-1.55523	-1.11159	-0.467214	0.0750461	0.0509572		-0.744159	-1.80956	-2.27416	-2.23502	-1.31296	-0.218281	0.285941			-0.663819	-2.51849	-2.64454	-1.47239	-0.792282	-0.939799	-0.943876		-0.569672	-1.47036	-0.620085	0.0794863	0.693695	-0.0609339	-0.209282		-0.68989	-1.9055	-1.46291	-1.15287	-0.803864	-0.814421	-0.697501
YBR032W	YBR032W ... | YBR033W	0.975274	1.0971	0.893548	0.660357	0.265652	0.199434	-0.031972		1.72514	1.95021	1.38589	1.10218	0.688084	0.136112	0.821709		1.7592	1.11763	0.532863	0.628991	1.18445	0.414249	-0.406039			0.212676	1.08516	0.528453	0.357714	0.804693	-0.300595	-0.13732		1.9102	1.64397	1.26995	1.44697	2.02493	0.329525	1.2325		1.57659	1.56864	1.47697	1.2435	0.801111	0.774952	0.336428
YBR033W	YBR033W ... EDS1 biological process unknown molecular function unknown cellular component unknown | YBR034C	-0.344483	0.432553	0.828915	0.374106	0.0797316	-0.0670808	-0.0841345		0.0317594	0.554514	0.765077	0.317826	0.191105	-0.157334	0.167861		0.123945	0.683485	0.821468	0.202208	0.339714	0.570678	-0.353198			-0.175117	0.625388	0.715066	0.480303	0.423584	0.15836	0.1638		0.503673	1.03895	0.4557	0.436068	0.801026	0.0918761	0.29009		0.666751	0.631886	0.651104	1.21043	0.880182	0.442828	-0.149405
YBR034C	YBR034C PAC Cluster HMT1 mRNA-nucleus export* protein-arginine N-methyltransferasnucleus | YBR035C	-3.33831	-3.31566	-3.05243	-1.93581	-1.17391	-1.35242	-1.34592		-2.98554	-2.40943	-1.37649	-0.572317	-0.62079	-1.07355	-0.862467		-2.11941	-1.49081	-1.21845	-0.438862	-0.265308	-0.820982	-0.927176			-3.11494	-2.87156	-1.91778	-1.40427	-0.637229	-0.335892	-0.396902		-1.64029	-0.566893	0.126962	0.474141	0.114893	0.369711	0.602044		-2.15517	-1.64381	-0.557905	-0.594903	-0.226693	-0.0966698	-0.0662903
YBR035C	YBR035C ... PDX3 fatty acid metabolism pyridoxamine-phosphate oxidase acticellular component unknown | YBR036C	0.872075	0.884246	1.12335	0.891564	0.69359	0.270681	0.118503		0.396526	0.595527	0.617211	0.958332	0.488605	0.070714	-0.083819		0.34436	0.763008	1.12926	1.30047	0.93655	0.206233	0.0275137			0.209221	0.740688	1.03541	0.833163	0.287548	0.412502	0.274441		0.304399	0.45077	0.660951	0.188511	-0.308582	0.0431751	0.240522		-0.0222777	0.435412	0.638827	0.570848	0.374736	0.271895	0.360754
YBR036C	YBR036C ... CSG2 calcium ion homeostasis* enzyme regulator activity integral to endoplasmic reticulum m | YBR037C	-0.746546	0.53105	0.726792	0.68963	0.214908	0.233502	0.242988		-0.548949	0.726611	0.997026	0.318926	0.292978	0.0563179	0.233974		-0.441089	0.647773	0.920051	0.040888	-0.166249	0.271572	0.252923			-0.341081	0.38667	0.361682	0.336929	-0.0837829	-0.546322	-0.566147		-0.0956376	0.160028	0.105038	-0.126098	-0.0513683	-0.530923	-0.479297		-0.110539	0.700823	0.297224	0.687335	0.0220415	-0.409848	-0.546215
YBR037C	YBR037C ... SCO1 protein complex assembly* thioredoxin peroxidase activity* mitochondrial inner membrane | YBR038W	0.361553	0.599193	0.855074	0.755615	0.464218	0.212034	0.458015		0.455675	0.861243	0.837581	0.494117	0.338714	-0.137332	0.240983		0.891167	0.886587	0.791614	0.618176	0.383283	0.518204	0.440426			0.503846	0.723065	1.11936	0.784534	0.28213	0.455393	0.434415		0.39311	0.0550892	-0.0776199	-0.448169	-0.783464	-0.434502	0.0958265		0.477405	0.77466	0.576383	0.518817	0.386073	0.000333428	0.107517
YBR038W	YBR038W ... CHS2 cytokinesis chitin synthase activity bud neck | YBR039W	-0.363096	-0.412577	-0.358632	-0.908019	-0.883874	-0.590235	-0.0614209		-0.79844	-0.545844	-0.147809	-0.54588	-0.227306	-0.396383	0.176609		0.128128	0.438456	0.0481415	-0.746556	-0.729882	-0.399267	-0.145616			-0.251419	0.0285224	-0.297376	-0.699362	-0.213268	-0.302148	0.124394		-0.430532	-0.175574	-0.705357	-0.414146	0.124529	-0.236674	0.269552		0.391906	0.768297	-0.108742	0.173591	-0.343306	-0.403001	0.298927
YBR039W	YBR039W ... ATP3 ATP synthesis coupled proton t hydrogen-transporting ATP synthase "proton-transporting ATP synthase, c" | YBR040W	0.248406	0.518694	1.024	0.510612	0.545374	0.188438	0.476083		-0.427609	0.162313	0.804945	0.906658	0.427976	-0.24711	0.283721		-0.111163	0.330286	0.819877	1.22124	1.0444	0.164759	-0.293716			0.0904484	0.978168	1.32895	1.01618	1.12037	1.09921	1.33882		-0.265889	0.479557	0.644038	0.344337	-0.053475	0.646914	0.844903		-0.291577	0.610224	1.03537	0.94275	1.1322	0.948642	1.21233
YBR040W	YBR040W ... FIG1 cellular morphogenesis during molecular function unknown cell wall (sensu Fungi)* | YBR041W	-1.62137	-2.56164	-3.76519	-4.80199	-3.62553	-3.75476	-3.36373		-0.0264766	-1.21644	-3.26619	-1.73432	-2.71606	-1.87853	-2.00545		-1.05409	-2.67655	-4.16435	-3.42134	-2.10338	-2.85847	-2.56833			0.263919	-1.67912	-3.12892	-2.18418	-1.72774	-2.11617	-1.19734		-0.236643	0.139454	-1.04039	-0.811836	-0.235373	-0.203207	-0.556491		-0.200037	-1.1803	-3.28502	-2.83261	-1.14736	-2.14134	-1.53804
YBR041W	YBR041W ... FAT1 lipid transport* long-chain-fatty-acid-CoA ligase acplasma membrane* | YBR042C	-1.28326	0.181183	0.815118	0.521153	0.1557	0.281583	0.0810847		-1.56254	0.321203	0.933226	0.606419	0.552772	0.132859	0.206633		-1.17853	0.416401	0.718953	0.18151	0.029986	0.212524	0.0440978			-0.821511	0.666696	0.985112	0.758503	0.614369	0.139082	0.0822772		-0.960182	0.302396	0.566318	0.182151	0.13636	-0.259092	-0.191582		-0.707322	0.625024	0.552377	1.01134	0.455447	0.181844	0.000215921
YBR042C	YBR042C ? CST26 phospholipid biosynthesis acyltransferase activity | Protein of unknown function, affects chromosome stability when overexpressedYBR043C	-1.42362	-0.526881	-0.586642	-0.39211	-0.273992	-0.113156	-0.259897		-1.47833	0.0103304	0.303784	0.0913309	0.0824466	-0.260625	-0.145515		-1.36145	-0.128297	-0.0826711	-0.138019	-0.310931	-0.0254667	-0.416262			-1.81069	-0.469798	-0.358686	-0.463298	-0.442245	-0.33424	-0.334004		-1.03596	0.0362745	0.225382	0.101858	-0.107102	-0.146788	-0.164684		-0.93582	-0.0629736	0.124507	0.128646	-0.0405524	0.104444	0.0457189
YBR043C	YBR043C ... QDR3 multidrug transport multidrug efflux pump activity plasma membrane* | YBR044C	-0.717504	-0.172067	-0.0224833	-0.214295	-0.549037	-0.616727	-0.40796		-0.100718	0.756281	0.756979	0.131374	0.134929	-0.239339	-0.17701		-0.256566	0.643683	0.466267	-0.0453217	-0.0279874	-0.164049	-0.0788013			-0.638127	-0.103367	-0.199651	-0.441404	-0.376371	-0.238998	-0.0206956		-0.0535053	0.457483	-0.0864	-0.182634	0.114518	0.254534	-0.0364903		-0.00761049	0.70546	-0.00208544	0.204319	0.0122172	-0.21385	0.203726
YBR044C	YBR044C ... TCM62 protein complex assembly unfolded protein binding mitochondrial inner membrane | YBR045C	0.555371	0.576267	0.434116	0.195279	-0.00113405	-0.14452	0.137186		-0.158006	0.615504	0.373863	0.47949	0.175007	-0.54689	0.145312		0.118142	0.260281	0.428943	0.468229	0.230077	-0.566781	-0.539276			-0.0149025	0.494313	0.45182	-0.0107433	0.0545123	0.409547	0.50957		0.268558	1.18716	0.807722	0.0454894	-0.160384	0.247262	0.814215		-0.315929	0.305498	0.235034	0.0430296	0.110131	0.195153	0.45845
YBR045C	YBR045C ... GIP1 spore wall assembly (sensu Fun protein phosphatase 1 binding prospore membrane* | YBR046C	2.62553	2.92307	2.47121	1.38828	1.30379	1.10276	0.968028		0.759456	1.80487	1.89895	0.768176	0.100301	-1.35199	-0.658917		1.13495	2.64119	2.22311	1.86062	1.15024	0.66262	-0.747683			2.51056	3.183	3.0642	1.85291	1.6873	1.55588	0.880658		2.08679	3.15743	1.83699	0.183939	0.166282	0.455533	0.582445		1.79578	2.81616	2.19965	1.84679	1.51584	1.1544	1.17021
YBR046C	YBR046C ... ZTA1 biological process unknown molecular function unknown cytoplasm* | YBR047W	0.411373	1.17282	2.20559	1.68624	0.85434	0.455926	0.49014		0.391803	1.19514	2.22692	2.09876	0.920382	0.142409	0.272647		0.522858	1.82256	2.38823	2.25802	1.34189	0.673169	-0.364077			0.585313	2.13506	2.69024	2.08686	1.19037	1.16771	1.16478		-0.0566346	1.06783	1.15808	0.330289	-0.494448	-0.31226	-0.319052		0.530966	1.9032	2.08811	1.93816	1.41068	0.722139	0.821855
YBR047W	YBR047W ... FMP23 biological process unknown molecular function unknown mitochondrion | YBR048W	2.86836	3.43764	2.65467	2.28971	1.60223	0.714007	0.606233		1.33014	2.95221	2.95743	2.78225	1.51534	0.7329	0.236746		1.76578	2.64082	2.58207	3.00754	2.25838	0.996329	-1.96146			2.81646	4.38121	4.16509	3.20125	2.2609	2.45073	2.56031		1.45273	3.97285	3.39824	1.5408	1.40825	1.44982	1.13323		1.25066	2.71926	2.69202	1.83833	1.6742	1.81559	1.63694
YBR048W	YBR048W RP Cluster RPS11B protein biosynthesis* structural constituent of ribosome cytosolic small ribosomal subunit ( | YBR049C	-0.484158	-1.71861	-2.70956	-1.96256	-1.28079	-0.690015	-0.661066		-0.169315	-1.39811	-1.96353	-1.25998	-0.747777	-0.287684	-0.376041		0.0799017	-1.16446	-2.15752	-1.37625	-0.59622	-0.235714	0.0447614			-0.312343	-1.65791	-2.33329	-1.44898	-0.95112	-0.778922	-0.716203		-0.58536	-1.52518	-0.414124	-0.0372724	0.382435	0.110867	-0.0572536		0.0261961	-1.33036	-0.935909	-1.07139	-0.442006	-0.415149	-0.282836
YBR049C	YBR049C ... REB1 regulation of transcription fr RNA polymerase II transcription facnucleus | YBR050C	0.241821	-0.349205	-0.0129233	-0.467453	-0.312356	-0.33372	-0.433882		0.0110311	0.293617	0.541715	0.47805	0.21517	-0.396101	-0.412757		-0.155949	0.0488158	-0.05298	0.195311	0.215248	-0.459171	-1.02464			-0.10434	0.219367	0.372291	-0.0626595	0.448336	0.837872	0.800383		0.285708	1.27954	0.862113	0.475056	0.487343	1.00155	1.1287		-0.416552	0.243344	0.139972	-0.0640293	0.293917	0.56972	0.850113
YBR050C	YBR050C ... REG2 negative regulation of transcr protein phosphatase type 1 activityprotein phosphatase type 1 complex | YBR051W	3.23161	2.44502	2.09708	1.46771	0.628223	-0.385528	-0.109975		2.81825	2.53517	1.78798	1.18624	0.211646	-1.22646	0.151857		2.39459	2.31403	1.9417	1.38638	0.85478	-0.230465	0.930389			4.48456	4.65478	3.91548	3.21385	2.05927	2.9218	2.7926		3.80502	3.70286	2.83134	0.953326	1.34685	2.52592	3.57549		3.34658	3.66992	2.38854	2.73786	1.64911	1.71606	2.18443
YBR051W	YBR051W ... | YBR052C									3.04064	3.0206	1.38589	1.26568		1.3585	0.499781		3.15513	3.11763	2.08926	2.83227	1.82831	0.810177				0.840708	-0.219691	-0.669486	-0.139785		0.284368	0.41409		1.9102	2.53294	1.74388	0.30947	0.259391	2.42906	2.63689		1.78809	1.43114	-1.14752		-0.935855	-1.76937	-0.400537
YBR052C	YBR052C ? iESR cluster RFS1 biological process unknown molecular function unknown | Protein of unknown function; member of a flavodoxin-like fold protein family that includes Pst2p and Ycp4p; green fluorescent protein (GFP)-fusion protein localizes to the cytoplasm in a punctate patternYBR053C	1.42717	2.13254	2.26715	1.91947	1.35931	0.573906	0.423409		0.208542	0.833308	1.32654	1.50996	0.57325	-0.0945816	0.193215		1.16301	2.07976	2.26834	2.22135	1.27719	0.518877	0.331944			1.26138	2.17161	2.36034	1.83786	0.968916	0.752411	0.627305		-0.0064818	0.624328	0.855736	-0.0227876	-0.665408	-0.373347	0.0559272		0.920717	1.81685	1.70604	1.57467	0.833191	0.505709	0.323997
YBR053C	YBR053C iESR cluster YBR053C biological process unknown molecular function unknown cellular component unknown | YBR054W	1.43396	1.88516	2.0783	1.52543	1.11953	0.661777	0.425605		1.00321	1.60321	1.98253	2.00879	1.29068	0.699541	0.326112		1.57348	2.2339	2.31479	2.18604	1.4854	0.601159	0.486575			1.23853	1.82142	1.91714	1.38833	0.862168	0.463255	0.337663		0.626977	1.18028	1.40626	0.779914	0.15197	0.154368	0.0671853		0.854702	1.55821	1.43923	1.60015	0.928515	0.452768	0.216212
YBR054W	YBR054W ... YRO2 biological process unknown molecular function unknown mitochondrion* | YBR055C	-0.283287	1.16201	2.07833	2.64137	1.95983	1.71191	1.80585		-0.549224	1.85921	2.57828	2.12067	2.18569	1.78005	2.08556		0.21612	1.72674	2.73201	2.27345	1.88309	2.25139	2.29477			0.697973	1.5647	2.48759	3.04461	2.44513	1.70814	1.79078		-0.600658	0.322091	0.86833	1.58678	1.75878	0.632384	0.618231		0.979787	1.91879	2.72725	3.05205	2.45	1.86109	1.90936
YBR055C	YBR055C ... PRP6 nuclear mRNA splicing, via spl "RNA splicing factor activity, trans"U4/U6 x U5 tri-snRNP complex | YBR056W	0.0150445	-0.281739	-0.117081	-0.271816	-0.403486	-0.566698	-0.726646		-1.02664	-0.581767	0.108246	0.338205	-0.158616	-0.529482	-0.600497		-0.69547	-0.507899	-0.0565835	0.312678	0.255245	-0.400315	-0.879566			-0.595392	0.17561	0.353847	0.0278147	0.393685	0.658315	0.740194		-0.454434	1.15961	1.01809	0.475114	0.526428	1.05407	1.23109		-0.935194	-0.240575	-0.00370994	-0.239765	0.0682262	0.24284	0.425957
YBR056C-B	YBR056C-B
YBR056W	YBR056W iESR cluster YBR056W biological process unknown molecular function unknown cytoplasm | YBR056W-A	1.59838	1.85533	2.328	1.85898	1.4672	1.02377	0.715374		0.845866	1.40178	1.8945	2.0709	1.40925	0.542136	0.143042		1.13436	2.038	2.52428	2.51846	1.81674	0.783245	0.0590999			1.02291	1.97995	2.36361	1.77064	1.2308	1.09746	0.790001		0.477862	1.35319	1.52326	0.974026	0.335614	0.389994	0.339657		0.77573	1.92373	1.88499	1.87691	1.38916	1.00048	0.568183
YBR056W-A	YBR056W-A ... YBR056W-A biological process unknown molecular function unknown cellular component unknown | YBR057C	0.560237	0.22263			-0.371777	1.19943	-0.109975		1.6256	2.0206	2.97085		1.0804	2.5809	0.499781			-0.952758	0.018867	-1.04547	-0.827044					-0.159292	0.780309	1.33051	1.27525	1.64423	-1.30059	1.09216		3.71755	2.21101	1.00691	2.7689	2.25939	0.259136	1.7889
YBR057C	YBR057C ... MUM2 premeiotic DNA synthesis molecular function unknown cytoplasm | YBR058C	0.862574	0.843284	0.454815	-0.0965513	0.436768	2.24e-05	-0.0289029		-0.443693	0.333355	0.31275	0.568831	0.078572	-0.67292	-0.369213		-0.185151	0.118391	-0.0204082	0.500218	0.550766	-0.307708	-1.06279			0.404608	1.26957	0.956699	0.163504	0.743764	1.60809	1.55728		0.240232	1.39218	0.768059	0.352016	-0.0199912	1.1108	1.3144		-0.318769	0.89899	0.327393	0.21233	0.756411	0.937951	1.37026
YBR058C	YBR058C ... UBP14 protein deubiquitination* ubiquitin-specific protease activitcytoplasm | YBR058C-A	0.0264281	0.317461	0.657165	0.165018	0.0270888	-0.0243203	-0.178986		-0.717787	0.201316	0.741338	0.647774	0.23927	-0.190055	-0.373256		-0.458211	0.276572	0.683646	0.741151	0.48461	-0.0997767	-0.571208			-0.45449	0.307324	0.579039	0.229082	0.21205	0.414624	0.326272		0.149665	1.14961	1.22521	0.545294	0.469463	0.648178	0.667107		-0.615617	0.12535	0.322758	0.278274	0.152682	0.142788	0.362967
YBR058C-A	YBR058C-A ... TSC3 sphingolipid biosynthesis* enzyme activator activity membrane fraction* | YBR059C	-0.516114	-0.384817	-0.458438	-0.272444	-0.406906	-0.435977	-1.06603		-0.307763	0.0397076	0.00369656	0.670182	0.143695	-0.169874	-0.168879		-0.271884	0.00836119	0.183078	0.655967	0.486983	-0.535533	-0.353427			-0.638298	0.143475	0.483053	0.368697	0.213011	0.467147	0.378251		-0.734771	-0.0161425	0.75594	0.192656	-0.00150743	0.355581	0.136106		-0.0863798	-0.092898	0.658491	0.456899	0.698541	0.787024	0.578089
YBR059C	YBR059C ... AKL1 actin cytoskeleton organizatio protein kinase activity cytoplasm* | YBR060C	0.0742284	0.644733	1.14724	0.273376	-0.0629847	-0.0980043	-0.0273913		-1.16418	0.328313	1.16416	0.931429	0.331304	-0.333781	-0.390466		-0.188009	0.776029	1.11159	0.774654	0.454145	-0.117154	-0.783055			-0.312715	1.21469	1.43871	0.603804	0.901933	0.991405	0.778191		-0.847635	1.04238	1.07017	0.177418	0.157971	0.283415	0.437475		-0.294107	1.11953	0.832657	0.58476	0.676484	0.502792	0.626161
YBR060C	YBR060C ... ORC2 DNA replication initiation* DNA replication origin binding pre-replicative complex* | YBR061C	0.11335	0.111347	0.202243	-0.48536	-0.328338	-0.293995	-0.298127		-0.587394	-0.0253874	0.0533098	0.242147	-0.248616	-0.481031	-0.556464		-0.318426	-0.453769	-0.330141	-0.17317	-0.0699503	-0.542451	-0.94408			-0.0634766	0.255973	0.227879	-0.0930789	0.231253	0.658586	0.643717		0.40442	1.08497	0.697097	0.388654	0.219551	0.906356	1.04443		-0.517821	0.0312049	-0.0215632	-0.432069	0.266879	0.347276	0.573928
YBR061C	YBR061C PAC Cluster TRM7 protein biosynthesis* tRNA methyltransferase activity cytoplasm | YBR062C	-0.697916	-1.49009	-1.65411	-1.01894	-0.42153	-0.683209	-0.626295		-1.47874	-1.40567	-0.552093	0.0596544	-0.339199	-0.603479	-0.72137		-0.550577	-0.104924	-0.00776817	0.491796	0.210224	-0.412378	-0.594273			-1.23458	-1.14814	-0.751229	-0.647389	-0.284218	0.228273	0.409191		-0.687364	0.278407	0.513099	0.709533	0.583826	0.753496	0.816234		-0.83938	-0.502437	0.0332785	-0.0876572	0.097741	0.280736	0.307436
YBR062C	YBR062C ... YBR062C biological process unknown molecular function unknown cellular component unknown | YBR063C	0.910423	1.07239	1.17662	1.36688	1.31518	0.19414	-0.295841		0.0518648	0.739417	1.31662	1.91673	0.909067	-0.393568	-0.642238		0.285373	0.752552	1.27395	2.00419	1.38281	-0.344978	-0.713805			0.701644	1.25455	1.7678	1.62651	1.16813	1.47409	1.03651		0.244894	1.06345	1.57935	0.562451	-0.289947	0.348483	0.371719		0.213665	0.777063	1.31192	1.09889	1.08149	0.876348	0.893194
YBR063C	YBR063C ... YBR063C biological process unknown molecular function unknown cellular component unknown | YBR064W	1.17609	0.933123	1.11861	-0.0614648	-0.212299	-0.277275	-0.054833		0.488097	1.56973	0.926454	0.799789	-0.0434269	-0.635264	0.103359		0.401552	0.871017	0.994645	0.471878	0.00560883	-0.62654	-0.433039			0.518779	0.731399	1.15154	0.144466	0.10191	0.424783	0.721324		0.988201	1.6907	1.20622	0.372206	-0.0230085	0.418334	1.14504		0.242684	0.641555	0.143074	-0.0593781	0.253806	0.169749	0.40852
YBR064W	YBR064W ... | YBR065C
YBR065C	YBR065C ... ECM2 cell wall organization and bio molecular function unknown nucleus | YBR066C	0.821923	0.745665	0.362666	-0.556741	-0.300811	-0.788493	-0.263325		0.256366	0.957173	0.824006	0.288759	-0.118907	-0.536798	-0.511901		0.274531	0.804844	0.727321	0.464205	0.142062	-1.14388	-0.849443			0.618315	1.05161	0.964386	-0.47122	0.128639	0.622784	0.757743		1.15894	2.09811	1.182	0.392363	0.378444	1.16292	1.2985		0.441772	1.11431	0.196749	-0.0664707	0.19138	0.319898	0.634837
YBR066C	YBR066C ... NRG2 invasive growth (sensu Sacchar transcriptional repressor activity nucleus | YBR067C	2.24206	1.19532	-0.495495	-1.20624	-0.649311	-0.298065	0.486961		0.767187	1.26506	-0.0326162	-0.13902	-0.494219	-0.658899	0.0603196		1.76758	1.18322	-0.466187	0.188064	0.417544	-0.745266	-0.510983			2.42971	1.95158	0.108122	-0.334163	0.378767	1.60872	2.40436		1.93058	2.03998	0.582724	-0.20678	0.0173164	1.26791	1.63036		2.19476	1.24671	0.241049	-0.618482	0.742217	0.972833	2.07077
YBR067C	YBR067C ... TIP1 cell wall organization and bio structural constituent of cell wallcell wall (sensu Fungi) | YBR068C	-0.399471	-0.466885	-0.890736	-0.179178	0.0591611	-0.0546904	-0.549405		0.178801	0.185871	0.091104	-0.42477	-0.708851	-0.797588	-0.412589		-0.127555	-0.373751	-0.425419	-0.479556	-0.0841146	-0.0436898	-0.967642			-0.0718296	-0.719121	-0.872054	-0.189197	0.251783	-0.452193	-0.841097		-0.0708557	-0.275373	-0.221389	-0.324221	-0.531216	-1.00791	-0.765685		-0.0493779	-0.00706362	0.0196799	0.425015	0.343326	-0.289079	-0.986599
YBR068C	YBR068C ... BAP2 amino acid transport amino acid transporter activity plasma membrane | YBR069C	-0.0667517	0.996156	1.14743	1.02009	0.0482418	0.0940408	0.120593		-0.888273	0.895514	1.01569	0.196608	-0.10981	-0.455698	-0.00412181		0.333758	1.21092	1.39491	0.535621	-0.0107764	0.280869	0.276132			0.510693	0.98558	1.02112	0.653203	0.192838	-0.41449	-0.294881		0.939081	1.44122	0.628369	0.423758	0.548943	-0.181561	-0.195727		0.789115	1.41208	0.829061	1.3921	0.410361	-0.316506	-0.30477
YBR069C	YBR069C ... TAT1 amino acid transport amino acid transporter activity plasma membrane | YBR070C	-1.45428	-1.95506	-2.1104	-1.8277	-1.85514	-1.14818	-0.509955		-1.00751	0.0538852	-0.0573111	-0.792709	-0.60802	-0.325684	0.215919		-0.671699	-0.2976	-0.986572	-1.45644	-1.16351	-0.467081	-0.161519			-1.30862	-1.88715	-2.12067	-1.71636	-1.25665	-0.963163	-0.547076		-0.393181	0.550629	0.0602768	-0.217531	0.376384	0.2796	0.629239		-0.301045	-0.491711	-0.90269	-0.909446	-0.750746	-0.603486	-0.241744
YBR070C	YBR070C ... ALG14 dolichol-linked oligosaccharid "transferase activity, transferring"nuclear envelope-endoplasmic reticu | YBR071W	0.239432	-0.152515	-0.915033	-0.899957	-0.286696	0.00228769	0.142912		0.488097	0.518732	0.164443	0.329806	0.741264	0.390461	0.0559458		0.459425	-0.151256	-0.704293	-0.546237	-0.120999	0.348645	0.518269			0.127453	-0.774625	-1.31645	-0.848524	-0.638246	-0.243799	-0.207186		0.335603	0.0393473	0.278656	0.401278	0.168746	0.304651	-0.0305321		0.262039	-0.682607	-0.336446	-0.505065	-0.248697	0.130909	-0.126262
YBR071W	YBR071W ... YBR071W biological process unknown molecular function unknown cytoplasm | YBR072C-A	-0.297876	-0.679936	-1.37718	-1.21451	-0.194173	-0.0954491	0.0648422		0.426421	0.85855	0.600736	1.12184	0.978608	0.448099	0.412976		-0.0137078	-0.607019	-1.01246	-0.575402	0.350572	0.0782954	-0.300102			0.318697	-0.436075	-0.703756	-0.256517	0.693063	0.645348	0.77108		0.200964	-0.298872	0.173049	0.546877	0.0963774	0.0834624	0.272589		0.162836	-0.66564	-0.0287696	-0.243782	0.61651	0.700224	0.409578
YBR072C-A	YBR072C-A ... YBR072C-A biological process unknown molecular function unknown cellular component unknown | YBR072W	-0.024726	1.22263	2.34101	1.41524		-0.385528			1.04064			0.265675	1.0804	1.3585	1.08474		0.974554	0.352096	0.323722	0.259385	-0.52219	0.0446425				2.84071	2.78031	2.65244	0.275252	0.644228	1.28437	0.0921618		1.49516		-0.578049	1.30947	1.25939	-0.740864	0.466968		0.91362		0.852484		0.064145	0.815594	1.18443
YBR072W	YBR072W iESR cluster HSP26 response to stress* unfolded protein binding cytoplasm* | YBR073W	3.6224	5.06465	5.33306	4.9257	4.52793	3.53156	2.70103		1.06887	1.52411	1.80164	2.53061	2.18487	1.57518	0.485454		3.3371	4.80117	4.87068	4.75294	4.02582	3.07624	1.32857			3.59213	5.01322	5.12613	4.72126	3.9124	3.14173	2.27685		0.701703	0.509865	1.2328	1.24202	0.570654	0.378224	0.332118		2.90052	4.07235	3.79004	3.6501	3.38824	2.75003	1.54297
YBR073W	YBR073W ... RDH54 meiotic recombination* DNA-dependent ATPase activity* nucleus | YBR074W	-0.121805	-0.8778	-1.20019	-1.23044	-0.257504	-0.231336	-0.303961		-0.727749	0.390918	0.125439	0.574594	0.596701	-0.239467	-0.561057		-1.27593	-1.31343	-1.472	-0.659685	0.0466594	-0.342067	-1.36184			-0.968088	-0.813318	-0.758569	-1.13499	-0.0206578	0.87029	0.548711		-0.16691	0.574173	0.564808	1.02591	0.759682	1.3176	1.28349		-1.39774	-1.4864	-0.677324	-1.20363	-0.0667965	0.493665	0.492711
YBR074W	YBR074W ... YBR074W proteolysis and peptidolysis metalloendopeptidase activity cellular component unknown | YBR076W	-1.52014	-0.850249	-0.256088	-0.371529	-0.553298	-0.426983	-0.43992		-1.78928	-0.422796	0.0599802	-0.216866	-0.305252	-0.557804	-0.35473		-1.91507	-0.715027	-0.192442	-0.572491	-0.573754	-0.50028	-0.698672			-1.76855	-0.621407	-0.274664	-0.329926	-0.235156	-0.538686	-0.472864		-0.909699	0.290692	0.490246	0.397638	0.476063	0.213461	0.289655		-1.02294	-0.609757	-0.201087	0.107988	-0.079507	-0.296771	-0.32873
YBR076C-A	YBR076C-A ? Dubious Dubious open reading frame unlikely to encode a protein; partially overlaps verified gene ECM8; identified by fungal homology and RT-PCRYBR109W-A	0.985843	0.807592	0.323933	0.497707	0.0164932	0.397374	0.211954		0.952282	1.30099	0.887545	0.375648	0.42219	0.192146	0.388464		0.766997	0.648883	0.669418	-0.016407	0.177144	0.220414	0.0761475			0.538438	0.592682	0.0604249	0.193825	-0.143468	-0.274442	-0.105519		0.823565	0.424522	0.101129	-0.219079	-0.416912	-0.519737	-0.57798		0.624643	0.178916	-0.329994	0.246598	0.092434	-0.394157	-0.251394
YBR076W	YBR076W ... ECM8 cell wall organization and bio molecular function unknown cellular component unknown | YBR077C	2.16114	1.62862	1.15658	-0.0322142	-0.301388	-0.00701672	-0.109975		2.23858	2.49792	1.62035	0.265675	0.108416	-0.40703	-0.00271977		1.62515	1.87396	1.37166	0.346848	-0.737289	-0.269993	-0.4087			1.9261	1.72654	1.18242	0.127154	0.286676	-0.800166	-1.17793		2.78467	1.88478	0.757554	0.502115	0.567514	0.114746	0.500915		1.83116	1.69417	0.326415	0.835411	0.142148	-0.415732	-0.0469004
YBR077C	YBR077C ... SLM4 signal transduction "phosphatidylinositol-3,4-bisphospha"cytoplasm* | YBR078W	0.30695	0.367893	0.426454	0.373904	0.396631	0.490052	0.221702		0.490522	0.803254	0.703255	1.00855	0.538039	0.249838	0.268257		0.471318	0.522975	0.531937	0.591155	0.366071	0.268568	0.38982			-0.21374	0.209846	0.337782	0.308861	0.15783	0.0568388	0.128141		0.486952	0.362396	0.389355	0.326255	-0.121271	0.044397	0.0083031		0.260178	0.301255	0.279415	0.185433	0.230882	0.199241	0.119281
YBR078W	YBR078W ... ECM33 cell wall organization and bio molecular function unknown mitochondrion* | YBR079C	-1.71814	-2.60145	-2.09208	-0.891689	-0.728004	-0.256473	0.182636		-1.14546	-1.76321	-1.06528	-0.87503	-0.224194	-0.0258242	0.339573		-1.73219	-2.62856	-1.96325	-1.67279	-0.985168	-0.0310213	0.244013			-1.23693	-2.48357	-1.76826	-0.640434	-0.128324	-0.242234	0.0206408		-1.23414	-1.77267	-1.35855	-0.272299	0.340752	-0.15393	-0.0841262		-1.41273	-2.49686	-0.955429	-0.459984	-0.403647	-0.390218	-0.142955
YBR079C	YBR079C PAC Cluster RPG1 translational initiation translation initiation factor activcytoplasm* | YBR080C	-1.12957	-1.59657	-1.30213	-1.08736	-0.846458	-0.642604	-0.546357		-1.33986	-1.15348	-0.499052	-1.42e-05	-0.0794049	-0.415732	-0.461778		-1.81112	-2.07042	-1.54949	-0.656098	-0.25179	-0.574009	-1.10573			-1.57051	-1.30676	-0.931895	-0.714354	-0.144149	0.0759897	0.0196977		-0.809344	0.572918	0.966199	1.06865	0.961331	1.06976	1.24086		-1.91839	-1.92517	-0.640004	-0.463625	-0.0362196	-0.0419645	0.0949756
YBR080C	YBR080C ... SEC18 ER to Golgi transport* ATPase activity cytoplasm* | YBR081C	-0.489325	0.0837501	0.864972	0.372784	0.0831137	0.0338016	-0.0543172		-0.712322	0.272362	1.1852	0.93777	0.382357	-0.0874243	-0.0536027		-0.936103	0.140028	0.687326	0.439017	0.168057	-0.187943	-0.489548			-0.958319	0.391357	0.716599	0.295609	0.209825	0.215951	0.0914023		-0.602041	0.650612	0.796449	0.120324	0.0366582	-0.00226468	0.124329		-0.980124	0.102905	0.11405	0.218062	-0.0729812	0.0160785	-0.0524344
YBR081C	YBR081C ... SPT7 protein complex assembly* structural molecule activity mitochondrion* | YBR082C	0.473667	0.0153537	0.112523	-0.45982	-0.426432	-0.605242	-0.374082		-1.14452	0.277784	0.393945	0.427947	-0.0925574	-0.848257	-0.703875		-0.610408	-0.345341	-0.243319	0.289132	0.0303515	-1.09848	-1.26955			0.0183505	0.562332	0.666305	0.175717	0.699536	1.22225	1.23268		-0.310881	1.28589	0.778157	0.0558651	0.0104779	0.85978	1.06891		-1.15509	-0.102738	-0.220634	-0.373176	0.141706	0.407993	0.802555
YBR082C	YBR082C ... UBC4 response to stress* ubiquitin conjugating enzyme activiproteasome complex (sensu Eukaryota | YBR083W	0.231484	-0.219903	-0.347174	-0.00789881	-0.146829	-0.161538	-0.453326		0.313837	0.179376	-0.105579	0.535904	0.0381876	-0.198048	-0.469467		0.102373	-0.157514	-0.506024	-0.14028	0.00101993	-0.259594	-0.819137			0.388274	0.136863	0.340628	0.282696	0.405525	0.208475	0.23959		-0.342362	-0.654299	-0.491377	-0.217004	-0.51482	-0.474338	-0.524807		0.205693	-0.306814	0.00709949	-0.0982418	0.387338	0.0617073	0.0570913
YBR083W	YBR083W ... TEC1 pseudohyphal growth* specific RNA polymerase II transcrinucleus | YBR084C-A	-1.20125	-1.94932	-1.92527	-1.51102	-1.05635	-1.13334	-0.643193		-1.01311	-0.562546	-0.936953	-0.409852	-0.694869	-0.818716	-0.282774		-1.4566	-2.04971	-1.76587	-0.38145	-0.248346	-1.28631	-1.6025			-1.46118	-1.37456	-1.39566	-0.935603	-0.291105	-0.164825	0.340738		-0.388397	0.471426	-0.37233	-0.75466	-0.841265	0.0457322	0.52987		-1.52162	-1.38193	-0.61744	-0.608424	-0.0629419	-0.298406	0.231179
YBR084C-A	YBR084C-A RP Cluster RPL19A protein biosynthesis structural constituent of ribosome cytosolic large ribosomal subunit ( | YBR084W	0.129347	-1.99987	-2.9308	-1.38143	-0.246607	-0.41583	-0.687229		-0.262598	-2.04448	-2.05011	-0.222301	-0.0518192	-0.274039	-0.509195		-0.491626	-1.64903	-1.81889	-0.171827	0.0646152	-0.457973	-0.700306			-0.379648	-1.92925	-2.13581	-0.909575	-0.124259	0.499559	0.47341		-0.787935	-0.799233	0.808774	1.11258	0.949139	1.64317	1.51229		-0.690843	-1.74399	-0.491806	-0.902111	0.01456	0.449431	0.584378
YBR084W	YBR084W PAC Cluster MIS1 nucleobase, nucleoside, nucleo formate-tetrahydrofolate ligase actmitochondrion | YBR085C-A	-0.838105	-3.4148	-2.6728	-1.98915	-1.34456	-1.2156	-0.800466		-1.04614	-2.04263	-1.19363	-0.555589	-0.383456	-0.569993	-0.604498		-1.24774	-1.54271	-1.01754	-0.672521	-0.435991	-0.478503	-0.436722			-1.83816	-3.20778	-2.67989	-1.78417	-0.986924	-0.901193	-0.643342		-0.779461	0.114046	0.656657	1.18591	1.32174	1.4124	1.28868		-1.50222	-1.77631	-1.04546	-0.880181	-0.663282	-0.434389	-0.311471
YBR085C-A	YBR085C-A ... YBR085C-A biological process unknown molecular function unknown cytoplasm* | YBR085W	1.45368	3.05734	3.30067	2.83692	1.81517	1.15871	1.04399		0.361493	1.80919	1.83209	1.47962	0.68372	0.119932	0.310961		1.80798	3.49754	3.38446	3.12047	2.16649	1.16123	0.699802			1.74595	3.5892	3.72884	2.97972	1.77386	1.32739	1.21615		0.294342	1.18635	1.04622	0.431828	-0.21953	-0.0929925	-0.17409		2.06511	3.35619	3.07881	2.7895	1.95368	1.37557	1.20478
YBR085W	YBR085W ... AAC3 anaerobic respiration ATP:ADP antiporter activity mitochondrial inner membrane | YBR086C	-0.832081	-1.65184	-1.16025	-2.04419	-1.50928	-2.00846	-0.791799		-0.584967	-0.253162	-0.179178	-0.656322	-0.504561	-0.695943	-0.715948		-0.930693	-1.11503	-2.25032	-1.43013	-1.88978	-1.58598	-1.45428			-1.82226	-1.75713	-2.37685	-2.26218	-1.67081	-1.76003	-1.48591		-1.20874	-1.07504	-0.982744	-1.15126	-1.57415	-0.837437	-1.33005		-1.15963	-2.30108	-1.76133	-2.03139	-1.5066	-1.81287	-1.66643
YBR086C	YBR086C ... IST2 response to osmotic stress molecular function unknown plasma membrane* | YBR087W	-0.913934	0.396718	1.04006	0.689497	0.0065683	0.230862	0.187158		-1.41198	-0.461584	0.206923	-0.0879838	0.168602	-0.0988165	0.241806		-0.882465	0.627466	0.891578	-0.223991	-0.221819	0.103146	0.0643593			-0.438768	0.940727	1.08414	0.718416	0.834954	0.0856818	0.0462915		-0.896805	-0.0974048	0.26139	0.484537	0.922578	0.061465	0.0363943		0.0488326	1.13457	0.757424	1.35607	0.728136	0.268809	0.205393
YBR087W	YBR087W ... RFC5 mismatch repair* DNA clamp loader activity DNA replication factor C complex | YBR088C	-0.408701	-0.28982	-0.465357	-0.496612	-0.207925	-0.675586	-0.436869		-0.936642	0.0906245	-0.112423	0.55143	0.427452	0.0890438	-0.295602		-0.903023	-0.119927	-0.415294	0.0487483	0.196784	-0.420808	-0.245275			-0.648984	0.128613	0.0621462	-0.17754	0.161992	0.565623	0.406618		-0.130877	0.863544	0.936018	0.868898	0.475261	1.01421	0.84158		-0.61922	-0.313894	-0.0586346	0.0408965	0.162071	0.439171	0.570218
YBR088C	YBR088C ... POL30 nucleotide-excision repair* DNA polymerase processivity factor nucleus* | YBR089C-A	-0.807915	-0.899361	-1.48993	-1.57182	0.313587	0.50305	0.352997		-0.959362	-0.886292	-1.08805	0.403179	0.788221	0.0838821	-0.189879		-1.73854	-2.70204	-1.80441	-0.562088	0.00863952	0.297938	-0.936946			-0.828319	-0.947611	-1.49052	-0.971542	-0.293615	0.882377	0.661922		-0.98744	-0.686631	-0.536229	0.833032	0.0299094	0.833451	0.613124		-2.2563	-2.38829	-0.645016	-1.88775	-0.291999	0.656896	0.457444
YBR089C-A	YBR089C-A ... NHP6B regulation of transcription fr chromatin binding nuclear chromatin* | YBR089W	0.0114942	-0.233748	0.169859	0.598691	0.838337	0.979756	0.926246		-0.198149	-0.49281	0.433979	1.4054	1.06401	1.04572	1.01374		-0.736238	-0.638078	0.187696	0.79438	1.10612	0.054468	0.344604			-1.17113	-0.7281	-0.427571	0.476715	0.400716	0.0715527	0.103907		-0.529964	-1.17557	0.314594	0.125829	-0.112239	0.00183784	-0.438487		-0.140186	-0.492531	0.467704	0.598189	0.499881	0.238946	0.431621
YBR089W	YBR089W PAC Cluster | YBR090C																																		0.910199			-0.69053			-0.533032
YBR090C	YBR090C ... YBR090C biological process unknown molecular function unknown cytoplasm* | YBR091C	-0.539299	0.22263	-0.717887	-0.906683	0.00673419	-1.70746	-0.261978		0.0406376	1.85067	1.26035	0.680713	-0.0895233	0.18858	-0.763254		0.892092	1.26963	-1.75874	1.34685	1.2027	0.96218	0.252317			-0.381685	-0.705118	-0.154913	0.715825	0.296305	0.0619753	0.677124		0.102844	0.573577	0.0740278	0.589578	0.0369988	0.699708	0.566503		0.831158	-0.890793	0.267522	1.52729	0.479182	0.1051	-0.178145
YBR091C	YBR091C ? TIM12 (MRS5) biological process unknown molecular function unknown cellular component unknown | Essential protein of the inner mitochondrial membrane, peripherally localized; component of the TIM22 complex, which is a twin-pore translocase that mediates insertion of numerous multispanning inner membrane proteinsYBR092C	0.323197	0.265699	-0.167334	-0.821794	-0.112391	-0.906361	0.0155564		0.730682	1.027	0.496916	0.544651	0.112111	-0.226458	-0.0566128		0.619586	0.50574	-0.264837	0.459323	0.297717	-0.967724	-0.379787			0.3941	0.227768	-0.0174093	-0.0142544	-0.355772	-0.377557	-0.23211		1.08708	1.045	0.65994	0.169612	-0.53625	0.144965	0.228808		0.372601	-0.133153	-0.147516	-0.145269	-0.268981	0.0401091	0.434178
YBR092C	YBR092C ... PHO3 phosphate metabolism* acid phosphatase activity periplasmic space (sensu Fungi) | YBR093C	-2.33419	-4.1636	-4.24498	-2.77081	-1.79884	-1.36134	-0.564041		-1.76469	-3.19437	-2.23875	-1.10399	-0.265003	-0.0643161	0.347037		-1.86065	-3.296	-2.76782	-1.89142	-1.35834	-1.35489	-0.39985			-2.03252	-4.17426	-3.76966	-2.18567	-1.32849	-1.19235	-0.419065		-2.25923	-2.82699	-1.34414	0.121048	0.507769	0.50377	0.442586		-1.84104	-3.1744	-1.69795	-1.51085	-1.4322	-1.56216	-0.513577
YBR093C	YBR093C ... PHO5 phosphate metabolism* acid phosphatase activity cell wall (sensu Fungi)* | YBR094W	-0.277064	-0.20815	-0.425333	-1.05372	-1.04851	-1.0096	-0.0833803		-0.17869	-1.1976	-1.80551	-1.17379	-0.631061	-0.305107	0.103673		0.104313	0.146252	-0.116588	-0.320855	-0.576546	-0.906781	-0.415386			-0.121433	-0.208063	-0.552598	-1.03009	-0.917571	-0.847698	-0.381306		-0.691047	-1.82009	-2.30051	-0.824476	0.0406822	0.185505	-0.710262		-0.00727724	-0.0804538	-0.656127	-0.647124	-0.777593	-0.84447	-0.446566
YBR094W	YBR094W ? PBY1 biological process unknown molecular function unknown | Putative tubulin tyrosine ligase associated with P-bodiesYBR095C	-0.430486	-0.11098	0.383199	-0.0882901	-0.299174	-0.527226	-0.133433		-1.03509	-0.00142755	0.297141	0.603905	0.190826	-0.0134643	-0.330294		-0.644936	0.484347	0.74089	0.745957	0.493665	-0.0586841	-0.524177			-0.97858	0.361305	0.33999	0.00411411	0.293493	0.288324	0.221649		-0.500639	0.774785	0.903768	0.723456	0.628489	0.626605	0.713788		-0.55064	0.725583	0.508268	0.713967	0.55297	0.382294	0.443295
YBR095C	YBR095C ... RXT2 conjugation with cellular fusi molecular function unknown nucleus | YBR096W	0.59392	0.10431	-0.0154097	-0.948949	-0.417948	-0.566858	-0.639228		-0.831206	0.527267	0.477516	0.29687	-0.0954482	-0.776374	-0.787101		0.254309	0.427869	0.338465	0.530468	0.557845	-0.593964	-1.28989			0.268801	1.22777	1.06748	0.0688014	0.769759	1.67516	1.67712		0.358251	1.50778	0.750986	0.313916	-0.0143696	1.09919	1.29704		-0.218085	0.381892	0.540206	-0.241847	0.599864	0.666099	1.13852
YBR096W	YBR096W ... YBR096W biological process unknown molecular function unknown endoplasmic reticulum | YBR097W	-0.567716	0.0190427	0.360396	0.549033	0.164459	0.164106	-0.131428		-0.515412	0.570748	1.13622	0.94803	0.609118	0.25144	0.0827948		-0.298724	0.72065	0.650203	0.404116	0.0611795	0.290912	0.0174044			-0.451342	0.374088	0.612182	0.61807	0.154404	-0.348022	-0.57952		-0.379106	0.289824	0.792388	0.218362	0.00307676	-0.601293	-0.57646		0.195622	0.486617	0.668507	0.936818	0.504906	0.124817	-0.349541
YBR097W	YBR097W ... VPS15 protein amino acid phosphoryla protein serine/threonine kinase actmitochondrion* | YBR098W	-1.48079	0.0661254	0.243396	-0.443579	-0.764516	-0.275246	-0.222085		-1.99121	0.014285	0.938999	0.392256	-0.119763	-0.473205	-0.512875		-1.57866	0.362038	0.187345	0.143131	-0.145614	-0.448526	-0.817899			-1.82343	0.248627	0.418801	-0.18243	-0.0880759	0.12404	-0.130814		-1.00734	0.827448	0.758655	0.143848	0.149208	0.199579	0.404644		-1.19741	0.279132	0.179746	0.291476	0.185774	0.0341643	0.0491463
YBR098W	YBR098W ... MMS4 DNA repair* transcription coactivator activity*nucleus | YBR099C	0.754505	0.846067	0.219016	0.235539	0.0037317	0.359215	-0.275034		0.888634	2.24756	0.992064	0.453302	0.112111	-0.0318105	-0.377363		-0.0785243	1.33918	0.110863	0.436986	0.610087	-0.110883	-0.239536			0.694857	1.90642	0.839528	0.975692	0.977212	1.75385	1.60604		0.805862	1.39945	0.83489	0.75357	0.614486	1.5053	1.24527		0.556068	1.10038	0.437447	0.0348071	0.552083	0.922928	1.11228
YBR099C	YBR099C ... | YBR101C
YBR101C	YBR101C ... FES1 protein biosynthesis adenyl-nucleotide exchange factor acytosol* | YBR102C	1.16961	0.987366	0.140458	0.134921	-0.0818597	-0.394602	-0.575638		1.63185	2.54846	0.373313	0.503188	0.0519577	-0.827153	-0.801948		1.14384	0.893899	-0.333298	0.415247	0.174241	-0.61669	-1.31794			1.52372	1.68436	0.892982	1.00673	0.610353	0.575534	0.652567		0.495161	0.660062	0.999913	0.651609	-0.169682	0.190168	0.285397		1.10064	0.731323	0.301615	0.266761	0.386073	0.10624	0.156985
YBR102C	YBR102C ... EXO84 exocytosis* protein binding bud neck* | YBR103C-A	0.0363855	0.283741	0.400788	-0.394424	-0.0609899	-0.102974	-0.181058		-1.05761	0.07242	0.344597	0.323302	-0.114614	-0.499476	-0.579227		-1.07728	-0.20869	0.195655	0.296443	0.144031	-0.542256	-0.939444			-1.15929	0.229294	0.298678	-0.301148	0.0678278	0.67341	0.655979		-0.868137	1.04934	0.740817	0.393631	0.137101	0.813182	0.816165		-1.15247	0.12207	0.104712	-0.170232	0.0939802	0.202363	0.775595
YBR103C-A	YBR103C-A ... | YBR103W																	1.89209			2.76189	0.980311					3.42567			0.275252	1.64423	-0.300595	2.09216										-1.67134	-0.890793		0.889859		-1.76937	-1.40054
YBR103W	YBR103W ... SIF2 chromatin silencing at telomer NAD-dependent histone deacetylase anucleus* | YBR104W	0.00844088	0.46879	-0.0148687	-0.348055	-0.0837967	-0.0636002	0.071091		-0.491473	0.790209	0.59902	0.751615	0.197534	-0.353948	0.063048		-0.395071	0.3044	0.262219	0.566221	0.484053	-0.350978	-0.830228			-0.580756	0.55149	0.315043	-0.350682	0.364945	0.873172	0.901165		-0.173703	1.74058	1.19036	0.913327	0.803013	1.53636	1.66114		-0.466228	0.224685	0.237148	-0.341467	0.459005	0.592088	0.945237
YBR104W	YBR104W ... YMC2 transport transporter activity mitochondrial inner membrane | YBR105C	-2.29482	-4.71988	-4.223	-2.18149	-1.2482	-1.40918	-0.943965		-2.0406	-1.73637	-1.18254	-0.349749	-0.439527	-0.877347	-0.764086		-1.15438	-0.843955	-0.738846	-0.104292	-0.047548	-0.683969	-0.480497			-2.85747	-3.67459	-3.14948	-2.08343	-1.21744	-0.662193	-0.378371		-0.965813	0.569461	0.245073	0.92795	0.681348	0.993324	0.946437		-1.65624	-0.958148	-0.847007	-0.773106	-0.782334	-0.305802	-0.0220257
YBR105C	YBR105C ... VID24 vesicle-mediated transport* molecular function unknown extrinsic to membrane* | YBR106W	0.827109	0.550475	1.54178	1.09989	0.583056	0.243229	0.215901		0.495453	0.254142	0.736111	0.319952	-0.101093	-0.032661	0.143452		1.13166	0.902801	1.6003	1.57321	1.20909	0.416956	0.239067			0.379671	0.462119	1.29807	0.952388	0.839011	0.223572	0.166162		-1.01324	-0.479636	-0.552598	-1.51119	-0.905328	-0.375622	-0.471766		0.851741	0.847274	1.26821	1.72062	1.1062	0.673954	0.802054
YBR106W	YBR106W PAC Cluster PHO88 phosphate transport phosphate transporter activity mitochondrion* | YBR107C	-0.987343	-1.52728	-0.978929	-0.573768	-0.336338	-0.260728	-0.362919		-0.613304	-0.598983	-0.0765913	0.242927	0.13609	-0.025637	-0.22787		-0.91674	-1.42604	-1.08665	-0.576523	-0.25854	-0.24897	-0.142025			-1.31441	-1.71815	-1.07244	-0.520099	-0.635764	-0.599968	-0.642971		-0.765315	-0.985912	-0.218832	-0.343007	-0.474377	-0.342057	-0.455648		-1.10271	-1.90489	-0.701984	-0.753218	-0.575641	-0.499152	-0.549395
YBR107C	YBR107C ... IML3 chromosome segregation molecular function unknown outer kinetochore of condensed nucl | YBR108W	0.797426	0.628342	0.239345	0.125187	-0.210139	-0.305961	-0.242282		1.16413	1.37514	1.32175	0.38276	0.0780766	-0.334982	-0.0747653		0.893046	0.832467	0.389055	0.147504	0.0483795	-0.249273	-0.232155			0.920656	1.00446	0.406568	0.267008	-0.174474	0.0352409	-0.101071		1.19062	1.16729	0.538256	-0.0423735	0.0941688	-0.0487301	0.0803584		1.06927	1.09083	0.437447	0.38482	0.389721	0.212253	0.261466
YBR108W	YBR108W ? AIM3 biological process unknown molecular function unknown | Protein interacting with Rvs167p; null mutant is viable and displays elevated frequency of mitochondrial genome lossYBR109C	0.00698287	0.705191	1.3053	0.385553	-0.475613	-0.692506	-0.719185		-0.402792	1.28856	2.1773	1.3695	0.764012	0.0254359	-0.0664382		-0.284765	1.01383	1.5541	0.612265	0.377593	-0.275796	-0.66799			-0.279922	1.34194	1.29669	0.360141	0.280556	0.514455	0.297927		-0.36238	1.18703	1.07319	0.103934	-0.17873	-0.18257	0.078114		-0.250153	1.30134	0.819222	0.750436	0.655942	0.201569	0.38015
YBR109C	YBR109C ... CMD1 endocytosis* protein binding* cytoplasm* | YBR110W	0.540567	0.108936	0.106542	0.350705	0.16272	0.0582441	-0.139581		0.606605	0.391128	0.443171	0.733714	0.336826	0.20108	-0.0938825		0.507127	0.452524	0.383425	0.641607	0.584439	0.00880909	-0.0420213			0.264928	0.0571342	0.17399	0.226245	-0.0186186	-0.102292	-0.197765		0.342974	0.0940292	0.479155	0.191482	-0.169786	-0.0722903	-0.250881		0.477453	0.0544931	0.341988	0.375863	0.321974	0.142248	0.0110321
YBR109W-A	YBR109W-A ? Dubious Putative protein of unknown function; questionable ORF from MIPSYBR121C-A	-1.74093	-1.13101	-0.41702	-0.69328	-0.0879845	-0.587162	-3.04857		-1.54432	0.435636	0.800923	1.78924	0.434039	-0.00406555	0.162746		-3.07753	-1.11503	0.178524	1.11419	0.470116	-1.10056	-0.64692			-0.618724	-0.563645	0.373583	0.58841	-1.23024	-0.537634	-0.952232		-0.549233	0.506463	1.13244	0.682929	0.192277	-0.0303707	0.0949988		-0.758805	0.109207	0.349984	0.609751	0.064145	-0.0494769	-0.903038
YBR110W	YBR110W ... ALG1 N-linked glycosylation* "beta-1,4-mannosyltransferase activi"endoplasmic reticulum* | YBR111C	-0.380587	0.125278	0.336764	0.0320185	-0.0846262	-0.20856	-0.381033		-0.632611	0.34735	0.952432	0.601154	0.127211	-0.132937	-0.120188		-0.230067	0.523114	0.574003	0.230206	-0.0359694	-0.19778	-0.148884			-0.38085	0.317743	0.40733	0.241037	0.0667603	-0.219037	-0.226014		-0.448629	0.349835	0.499263	-0.0437621	-0.122038	-0.387227	-0.384969		-0.0225482	0.431135	0.343421	0.622696	0.272484	-0.0422264	-0.0540869
YBR111C	YBR111C ... YSA1 biological process unknown phosphoribosyl-ATP diphosphatase accytoplasm* | YBR111W-A	0.35069	0.645463	1.1089	1.23214	1.05604	0.639928	0.311191		0.0715436	0.0243804	0.531627	1.08997	0.602152	0.0794781	0.13863		0.252243	0.721798	1.09003	1.89474	1.505	0.587483	0.228087			0.057372	0.766554	1.33839	1.35961	0.964892	0.837866	0.497955		-0.289556	-0.16105	0.434682	0.167295	-0.303921	0.000307578	-0.0720973		-0.00100142	0.567704	1.33877	1.4074	1.10719	0.841069	0.460159
YBR111W-A	YBR111W-A ... SUS1 mRNA-nucleus export* molecular function unknown nuclear pore* | YBR112C	0.256456	0.64677	0.509714	0.726174	0.432966	0.398154	-0.413755		-1.08489	-0.0200432	0.646413	1.40181	-0.00206048	-0.90453	-0.265003		-0.635468	-0.0982694	1.02948	1.67974	1.29048	-0.213078	-1.24487			0.16933	1.46257	1.75808	1.41377	1.16438	1.71608	1.69564		-0.97838	0.756831	1.32954	0.542355	-0.209284	1.18069	1.05193		-0.818184	0.452692	1.01377	0.493658	0.684858	1.20717	1.1047
YBR112C	YBR112C ... CYC8 chromatin remodeling* transcription coactivator activity*nucleus | YBR113W	0.14772	-0.0906198	-0.315011	-0.723975	-0.428906	-0.0957465	0.0132838		-0.923988	0.181781	0.550115	0.150571	0.114111	0.0433816	0.0684509		-0.617819	-0.918348	-1.09388	-0.898949	-0.427637	-0.444071	-0.757667			0.592378	0.507603	0.123569	-0.0937585	0.796553	0.696189	0.671042		-0.155335	0.564851	0.106238	-0.0308156	0.336769	0.240027	0.427884		-0.484195	-0.240231	-0.251058	-0.329341	0.285456	0.245691	0.493479
YBR113W	YBR113W ... | YBR114W	0.501343	0.333661	-0.165346	-0.906683	-1.10874	-0.505823	-0.230269		-0.515756	0.546668	0.496916	0.621819	1.00133	-0.285352	0.738567		-0.223385	-0.746307	-0.637179	0.0485067	0.415031	-0.288226	-0.948049			0.0333527	1.07729	0.523159	0.0528598	0.602408	0.81805	0.985247		0.0304928	1.21101	1.25594	0.513829	-0.176708	1.37943	1.13323		0.711986	-0.24443	0.186903	0.536222	0.295471	0.916522	0.502165
YBR114W	YBR114W ... RAD16 nucleotide-excision repair, DN DNA-dependent ATPase activity repairosome* | YBR115C	1.40867	1.0266	1.22789	0.469401	0.148696	0.298444	0.0988395		-0.965411	0.289657	0.915471	0.344948	-0.138641	-0.9375	-0.470349		0.890715	0.723549	1.41942	1.16517	0.642986	0.175498	-0.549405			0.885187	0.896872	1.18196	0.430358	0.553939	0.72598	0.279858		-0.473851	0.911022	0.571465	-0.238656	-0.268669	0.170809	0.427746		0.844805	1.31713	1.07668	0.796609	0.692547	0.759934	0.777067
YBR115C	YBR115C ... LYS2 lysine biosynthesis, aminoadip L-aminoadipate-semialdehyde dehydrocytoplasm | YBR116C	-1.32994	-1.22538	-1.21731	-0.928239	-0.145896	-0.0603436	-0.5566		-1.05876	0.114179	0.18081	0.764959	1.30468	0.538855	-0.0920255		-1.08868	-0.793244	-0.671522	-0.180393	0.6228	0.65539	-0.469022			-1.02446	-0.984054	-1.01109	-0.527226	0.0199817	-0.231291	-0.296415		-0.190405	0.727946	0.10329	1.34515	1.4993	0.832005	0.572636		-1.06138	-0.58339	-0.202978	0.178824	0.358435	0.126656	-0.0598584
YBR116C	YBR116C ... | YBR117C	5.49884	6.95055	6.94982	6.83028	4.38311	4.13803	3.89003										5.41565	7.73724	7.69659	6.17128	5.59502	4.93946	4.60281			6.33256	7.6258	7.44946	6.73468	5.28808	4.50676	3.89952										5.94337	6.73856	5.80668	7.12508	5.99488	4.87449	3.50635
YBR117C	YBR117C ... TKL2 pentose-phosphate shunt transketolase activity cytoplasm* | YBR118W	5.67115	7.82388	8.41106	7.60193	5.79124	4.89901	4.77953		0.752132	3.13191	2.44766	0.811026	0.0683288	-0.514963	-0.412757		5.61471	7.38245	7.83148	6.75095	5.73873	4.95047	4.09212			5.66564	7.55819	7.92386	6.71025	5.08469	4.46423	3.95385		2.00973	2.65537	1.09033	0.278219	0.28998	-0.197722	-0.269998		5.78237	7.53742	6.66151	6.74324	5.42421	4.4132	4.02393
YBR118W	YBR118W PAC Cluster TEF2 translational elongation translation elongation factor activribosome* | YBR119W	0.0775066	-0.797557	-1.30245	-1.14798	-0.631762	-0.375078	-0.29153		0.372548	-0.394014	-1.05022	-0.963005	-0.600197	-0.144996	-0.293485		0.097786	-0.695242	-1.10512	-1.112	-0.924446	-0.231416	-0.126109			0.078249	-1.02662	-1.34629	-0.989762	-0.758132	-0.39775	-0.452612		0.0494169	-0.874219	-0.70468	-0.295105	-0.150011	0.0304382	-0.0257006		-0.524968	-1.05016	-1.25704	-1.53514	-1.28414	-0.862101	-0.770188
YBR119W	YBR119W ... MUD1 nuclear mRNA splicing, via spl RNA binding snRNP U1 | YBR120C	1.63922	1.82621	0.881575	-0.169718	0.521307	-0.22605	-0.51878		0.399719	1.41987	0.981264	1.00421	0.518772	-0.620737	-0.178291		0.41869	0.458501	0.154491	1.07489	0.898596	-0.763706	-1.20267			2.00394	2.12608	1.64642	0.889962	1.28808	2.07444	2.11822		0.782324	2.10409	1.35269	0.4908	-0.208114	1.4989	1.4278		0.588721	1.30852	0.672505	0.250448	0.884166	1.1854	1.87432
YBR120C	YBR120C ... CBP6 protein biosynthesis molecular function unknown mitochondrion | YBR121C	0.750568	0.825971	0.658489	0.962733	0.881979	0.306349	-0.600961		-1.20934	-0.141152	-0.0962665	0.731056	-0.0691747	-0.778999	-0.178291		-0.345567	0.232274	0.281901	1.00306	0.773025	-0.601249	-0.753335			0.542366	1.72373	1.78272	0.957282	1.19172	1.73851	2.07221		-0.385257	1.04858	0.900683	0.342485	-0.366213	1.01204	1.19992		-0.182595	0.530051	0.780931	0.32798	1.01684	1.15908	1.45262
YBR121C	YBR121C PAC Cluster GRS1 glycyl-tRNA aminoacylation* glycine-tRNA ligase activity cytoplasm* | YBR122C	-0.816274	-1.65615	-1.33732	-1.19865	-0.655783	-0.539085	-0.492999		-0.90673	-1.16731	-0.639701	-0.308878	-0.151952	-0.290091	-0.270271		-0.911008	-1.39252	-1.10047	-0.715028	-0.392435	-0.367983	-0.36687			-1.08581	-1.41345	-1.18211	-0.882647	-0.446732	-0.224327	-0.110102		-0.752597	-0.391217	-0.152685	0.138695	0.284318	0.37341	0.453484		-1.14685	-1.38533	-0.715978	-0.733982	-0.37808	-0.248092	-0.0998213
YBR121C-A	YBR121C-A ? Dubious Dubious open reading frame unlikely to encode a protein, based on available experimental and comparative sequence data; completely contianed within the verified gene GRS1; identified by expression profiling and mass spectrometryYBR126W-A
YBR122C	YBR122C ... MRPL36 protein biosynthesis structural constituent of ribosome mitochondrial large ribosomal subun | YBR123C	1.12095	0.699444	0.456484	0.527018	0.217187	0.0249937	-0.0684979		-0.184018	0.573551	0.599854	0.713134	0.14957	-0.504952	0.034117		0.645201	0.721235	0.211327	0.979785	0.617063	-0.473744	0.0600611			0.171681	0.622244	0.785815	0.399081	0.000230317	0.497658	0.477984		0.318863	0.881793	1.03332	0.156255	-0.291455	0.471631	0.898715		0.132819	0.551894	0.558753	0.222171	0.339779	0.468888	0.619423
YBR123C	YBR123C ... TFC1 transcription initiation from RNA polymerase III transcription fatranscription factor TFIIIC complex | YBR124W	0.388137	0.18744	0.273396	-0.287369	-0.0325713	-0.50318	-0.0587492		-0.622935	0.232544	0.400385	0.531136	0.0657549	-0.270852	-0.169574		-0.588206	0.141464	0.14533	0.260628	-0.0255015	-0.55678	-0.951141			-0.177908	0.816835	0.45874	0.124276	0.430288	1.00833	1.05469		-0.559287	1.03139	0.505367	-0.0828473	-0.0596772	0.777711	1.05384		-0.256305	0.647226	0.172781	-0.118315	0.310785	0.388734	1.15422
YBR124W	YBR124W ... | YBR125C																		1.8546	4.82622		0.980311	2.54714				-1.74425	0.195347	-1.25445	-1.30971		-2.88556
YBR125C	YBR125C ... PTC4 biological process unknown protein phosphatase type 2C activitcytoplasm | YBR126C	-0.0924308	0.371736	0.359898	0.154689	-0.375917	-0.37318	-0.212762		-0.282849	0.517406	0.807141	0.362091	-0.159757	-0.646698	-0.272939		0.0611665	0.87066	0.639516	0.243786	-0.100102	-0.234722	-0.160852			-0.318433	0.413527	0.196297	-0.174255	-0.55015	-0.627728	-0.641344		0.155578	1.04694	0.698204	-0.0181603	-0.0934555	-0.195325	0.178093		0.264609	0.816515	0.316789	0.610262	0.157702	-0.0930881	-0.16339
YBR126C	YBR126C iESR cluster TPS1 response to stress* "alpha,alpha-trehalose-phosphate syn"cytoplasm* | YBR127C	3.52995	4.42616	4.4258	3.23447	2.0235	1.608	1.37394		0.330934	1.25207	1.78673	1.31865	0.639381	-0.0533177	-0.0851819		3.22783	4.08349	4.17611	3.20687	2.21239	1.46004	1.00768			3.57173	4.26935	4.20116	2.94686	2.06857	1.54647	1.26979		0.359663	1.08007	1.09372	0.179475	-0.19371	-0.30088	-0.203725		2.64147	3.76766	2.68854	2.75353	1.63262	0.867168	0.723378
YBR126W-A	YBR126W-A ? Dubious Dubious ORF unlikely to encode a protein, based on available experimental and comparative sequence data; partially overlaps the dubious ORF YBR126W-B; identified by gene-trapping, microarray analysis, and genome-wide homology searchesYBR126W-B	0.489847	-0.584725	0.118614	0.11039	-0.179132	0.507556	-0.747404		1.26303	2.55111	1.12285	3.03826	2.30279	1.64801	1.82171		0.143154	-0.157376	0.740249	0.982574	1.87523	-0.46483	-0.359118			-0.458853	0.424165	-0.499561	0.133233	-0.355772	0.222967	-0.659911		-0.352836	0.211007	0.924451	-0.69053	0.844354	0.532154	0.525861		0.0131559	-1.52822	0.132592	0.141398	0.344253	0.0957015	-0.349911
YBR126W-B	YBR126W-B ? Dubious Identified by SAGEYBR131C-A	0.653346	0.485664	-0.495495	1.15221	0.476219	0.816106	1.21195		0.281646	-0.438833	-0.751618	-1.02383	-0.0571018	0.401573	-0.0527605		0.0985428	0.324082	-0.173778	0.270899	0.087226	0.370265	0.13684			-0.744255	-0.0676879	-0.93252	-0.435241	-0.525697	-0.47052	-0.123567		-1.67476	-1.11092	0.322415	-0.275492	-0.840144	-0.740864	-1.43992		-0.00837727	-1.25336	-1.06951	-1.16459	-0.935855	-0.384705	-0.663572
YBR127C	YBR127C ... VMA2 vacuolar acidification hydrogen-transporting ATPase activicytoplasm* | YBR128C	0.169224	-0.154862	0.185601	0.0163569	-0.014261	-0.00712878	-0.0981263		-0.0395938	-0.373974	-0.189738	-0.29903	-0.109467	-0.100255	-0.205976		0.00154944	0.000692935	0.181346	-0.0218686	0.0558133	0.121273	-0.163115			0.131976	-0.0561258	0.164899	0.130345	0.0732765	-0.0858884	-0.0337797		0.0933281	-0.0869848	0.101891	0.140751	0.15011	0.163286	0.369664		-0.397549	-0.328848	-0.322159	-0.12889	-0.283728	-0.460683	-0.3057
YBR128C	YBR128C ... ATG14 autophagy molecular function unknown membrane fraction | YBR129C	2.18678	1.90544	1.71367	0.648444	0.57012	-0.0484934	0.449453		0.634645	1.94612	1.50345	0.667038	0.17691	-0.528114	-0.297403		1.36158	1.91497	0.886594	0.989553	1.05246	-0.515867	-0.770051			2.16264	2.42417	1.6444	1.02419	0.582828	1.70939	1.37345		1.43197	1.94591	1.15685	0.288712	0.396895	0.898037	1.07915		2.55517	2.25977	1.70048	1.33347	1.32718	1.58677	1.49477
YBR129C	YBR129C ... OPY1 conjugation with cellular fusi molecular function unknown cytoplasm* | YBR130C	0.192085	0.353027	0.0190787	-0.0937689	0.0841051	-0.168717	-0.365232		-0.902138	0.578437	0.630737	0.62221	0.346213	-0.339158	-0.146945		-0.0156205	0.226267	-0.0449647	0.534555	0.341785	-0.489467	-1.1542			0.314849	0.631218	0.815941	0.275252	0.423584	0.836909	0.954658		-0.235407	0.935221	0.650924	0.128321	-0.0625369	0.644291	0.811796		-0.160546	0.218142	0.209806	0.18706	0.39172	0.673683	0.58048
YBR130C	YBR130C ... SHE3 intracellular mRNA localizatio mRNA binding cytoplasm* | YBR131W	0.718709	0.184302	-0.247201	-0.572202	-0.151703	-0.766744	-0.608428		-0.303158	0.0918408	0.138474	0.556684	-0.0150061	-0.559799	-0.598575		-0.385823	-0.312538	-0.506923	-0.0147249	0.220352	-1.03922	-1.36799			0.119265	0.638996	0.321708	-0.081477	0.443618	1.35015	1.34271		0.191558	1.35854	1.04195	0.498653	0.325925	1.28026	1.4595		-0.273258	-0.280584	-0.179325	-0.505833	0.272991	0.856943	1.23014
YBR131C-A	YBR131C-A ? Dubious Dubious ORF unlikely to encode a protein, based on available experimental and comparative sequence data; partially overlaps the verified ORF YBR131WYBR141W-A
YBR131W	YBR131W ... CCZ1 protein-vacuolar targeting* guanyl-nucleotide exchange factor amembrane* | YBR132C	0.840344	0.448698	0.106542	-0.304647	-0.12385	-0.285993	-0.441596		0.539091	1.27854	0.68473	0.601278	0.419026	-0.370848	-0.337948		1.08641	0.885138	0.449588	0.812002	0.699723	0.1388	-0.684405			1.36653	1.13998	0.717026	0.0801219	0.769035	1.07925	1.23282		1.08799	1.5282	0.304995	0.563608	0.576581	0.867557	1.02005		0.353152	0.947289	0.410852	0.080856	0.481651	0.579965	1.02066
YBR132C	YBR132C ... AGP2 response to osmotic stress* amino acid transporter activity* endoplasmic reticulum membrane* | YBR133C	-0.24818	1.47608	1.05058	0.40352	-0.760516	-0.49465	-0.165157		-0.664619	2.38008	2.33199	0.372247	-0.00545906	-0.285352	0.574743		0.411551	2.25603	1.84997	0.0604041	-0.297271	-0.0995145	-0.0139491			0.947812	2.06415	1.54075	0.668956	0.23711	-0.316566	-0.0642599		0.437899	1.60242	0.507543	-0.380087	-0.612961	-1.11414	-0.487676		1.35404	2.5189	0.809157	1.1708	0.292622	-0.340526	-0.341985
YBR133C	YBR133C ... HSL7 regulation of cell cycle* protein-arginine N-methyltransferasbud neck | YBR134W	-1.09881	-0.66651	-0.870061	-0.912842	-0.758919	-0.653179	-0.409417		-0.877421	0.00384739	0.365443	-0.0401441	0.0381528	-0.314995	-0.0910489		-0.77127	-0.447451	-0.499477	-0.686637	-0.494413	-0.377747	-0.400536			-0.967094	-0.335019	-0.449394	-0.653252	-0.0392168	-0.338634	-0.337851		-0.235325	0.492381	0.211175	0.0228658	0.27469	-0.0454021	0.0983424		-0.749433	-0.490879	-0.324187	-0.0126834	-0.193515	-0.480438	-0.344624
YBR134W	YBR134W ... | YBR135W	2.2972	1.22263			1.95015	0.614472	1.47499		1.04064	2.24299	1.38589	0.587603	1.95487	-0.226458	1.08474		-0.107908	0.439559		0.56924	-2.01969	-1.45286	-0.484649				2.0027	0.745552	-1.30971	1.05927	0.699405	1.67712		1.71755	2.01836	1.74388	0.30947	-0.740609	1.58106	1.05193
YBR135W	YBR135W ... CKS1 transcription* protein kinase activator activity cytoplasm* | YBR136W	-0.459748	-0.0376592	-0.373239	-0.810714	-0.476229	-0.353819	-0.0254783		-0.246335	0.761212	0.949383	0.748164	0.369078	0.180568	0.479088		-0.314587	0.116643	-0.101556	-0.177208	0.00381755	-0.0722961	-0.00303573			-0.122767	0.352888	-0.0131558	-0.0252569	0.0849307	-0.033456	0.442901		0.00086893	0.269589	0.0638304	-0.199544	-0.11886	-0.156768	-0.0438969		-0.227331	0.163273	0.107462	-0.256163	0.176706	0.0236504	0.13183
YBR136W	YBR136W ... MEC1 meiotic recombination* protein kinase activity nucleus* | YBR137W	-0.579787	0.215057	0.539682	-0.781362	-0.591654	-0.194773	-0.439476		-1.12163	0.281927	0.393539	-0.507554	-0.535588	-0.495645	-0.539108		-1.3466	0.771181	0.73789	-0.0741197	-0.183836	-0.536273	-0.999553			-0.608277	0.597218	0.655793	-0.280648	0.100607	-0.176113	-0.194552		-0.0795331	0.636313	0.623585	0.202555	0.637903	0.185135	0.291881		-0.407185	0.449889	0.116642	0.331614	0.142857	-0.101445	0.129459
YBR137W	YBR137W ... YBR137W biological process unknown molecular function unknown cytoplasm | YBR138C	0.0860211	0.297398	0.79988	0.799255	0.818468	0.184004	-0.0135117		-0.452827	-0.433119	0.558352	0.983624	0.369908	-0.273001	-0.215405		-0.398975	0.563529	1.15779	1.45788	0.731554	-0.328887	-0.160539			-0.623041	0.27229	1.06114	0.641331	0.196247	0.357218	0.356632		-0.563343	0.370363	0.813098	0.0776867	-0.325571	0.000307578	0.197601		-0.567506	0.40067	0.547946	0.408732	0.445139	0.241357	0.363096
YBR138C	YBR138C ... YBR138C biological process unknown molecular function unknown cytoplasm | YBR139W	0.844877	0.927174	-0.233308	-0.319743	-0.0251269	-0.842735	0.164885		-1.52922	0.420369	0.415942	0.99044	0.385015	0.0365764	0.269775		-0.322921	0.117631	-0.151752	0.33943	-0.042057	-0.3053	-1.29756			0.774365	1.98406	1.38616	0.753715	1.50834	2.24048	2.55307		-0.669584	1.44962	0.541415	0.293817	-0.0781901	1.35936	1.51795		0.0530233	0.476416	-0.147516	-0.218666	0.494779	1.02297	1.96667
YBR139W	YBR139W iESR cluster YBR139W biological process unknown carboxypeptidase C activity vacuole (sensu Fungi) | YBR140C	-0.124965	1.61221	2.14475	1.60275	0.825783	0.737127	0.85682		-1.40243	0.47574	1.77034	1.12118	0.858977	0.115088	0.529488		-0.0872393	1.85891	2.20371	1.28013	0.673815	0.669823	0.533695			0.365749	1.80538	2.09885	1.50706	1.17332	0.498258	0.541565		-1.44336	-0.233387	0.107824	-0.294067	-0.39138	-0.954145	-0.567181		0.530735	2.07869	1.74387	2.04611	1.08106	0.508335	0.488091
YBR140C	YBR140C ... IRA1 sporulation (sensu Fungi)* Ras GTPase activator activity mitochondrion* | YBR141C	-1.60115	-0.611732	0.660021	0.465723	-0.166611	-0.248803	-0.339161		-0.837684	-0.413284	0.886075	0.511293	0.221747	-0.176548	-0.363766		-1.29626	0.0961513	0.800296	0.175829	-0.0257153	-0.135638	-0.596577			-1.19825	-0.0302526	0.7529	0.469178	0.493079	-0.214791	-0.36711		-1.20954	-0.204638	0.677824	0.190721	0.349534	-0.53077	-0.410697		-0.760276	0.537901	0.936252	1.21039	0.586798	0.159654	-0.196179
YBR141C	YBR141C ... YBR141C biological process unknown molecular function unknown nucleolus | YBR142W	-1.76169	-1.41124	-0.36425	-0.286531	-0.324472	-0.629454	-0.158884		-1.56878	0.0486131	-0.22353	-0.520618	-0.354984	-0.728958	-0.600621		-0.909224	-0.271815	-0.365041	-0.0143396	0.240923	-0.332176	-1.07446			-1.09656	-0.930184	-0.433419	-0.461713	-0.404681	0.150067	0.154898		-0.105398	-0.158226	0.398492	0.145351	0.163176	0.420417	0.505238		-0.606637	0.173913	0.254225	0.304896	0.455832	0.484815	1.13049
YBR141W-A	YBR141W-A ? Dubious Dubious ORF unlikely to encode a protein, based on available experimental and comparative sequence data; overlaps the uncharacterized ORF YBR141C; identified by gene-trapping, microarray analysis, and genome-wide homology searchingYBR223W-A
YBR142W	YBR142W PAC Cluster MAK5 rRNA processing* ATP-dependent RNA helicase activitynucleolus | YBR143C	-1.4387	-3.64654	-2.85009	-1.95966	-1.32478	-1.37601	-0.905436		-1.8626	-2.9134	-1.70219	-0.739215	-0.659007	-0.933626	-0.899879		-1.76554	-1.05358	-0.550487	0.101633	0.126041	-0.659322	-1.43917			-1.90525	-3.1721	-2.15241	-1.30078	-0.336191	0.216485	0.371532		-1.45819	0.309188	1.22057	1.36185	1.58942	1.96737	2.01245		-1.45449	-0.356456	-0.042708	-0.20994	0.292054	0.439537	0.772047
YBR143C	YBR143C PAC Cluster SUP45 cytokinesis* translation release factor activitycytosol* | YBR144C	-0.4884	-1.17705	-0.857557	-0.743427	-0.252568	-0.271529	-0.439123		-0.816141	-1.11181	-0.592628	0.303187	0.0451786	-0.00523431	-0.310283		-0.92534	-0.826952	-0.69611	0.158011	0.218316	-0.249208	-0.451346			-1.09826	-1.00609	-0.761189	-0.493059	-0.123665	0.0748172	0.0366186		-0.479313	0.440814	1.00718	1.08402	0.853261	1.22947	1.18776		-1.102	-1.14706	-0.271197	-0.376165	0.102976	0.195833	0.135188
YBR144C	YBR144C ... | YBR145W	2.78263	0.807592	0.0190787	0.415245	-0.371777	-1.38553	-1.10997										1.89209	2.8546	1.82622	2.34685	1.56527	1.54714	1.51535											2.08012	1.53294	0.743879		0.259391	0.844098	0.05193		2.85222	0.109207	0.437447	1.3049		0.230631	-1.40054
YBR145W	YBR145W ... ADH5 alcohol metabolism alcohol dehydrogenase activity cytoplasm* | YBR146W	-0.0833537	-0.0661676	-0.269719	-0.0183531	-0.120494	-0.540371	-0.352725		-0.337311	0.458004	0.468034	0.723056	0.478433	-0.215231	-0.17379		0.169896	0.343297	0.000189929	0.537467	0.274717	-0.257515	0.1363			-0.280646	0.0930047	-0.361155	-0.369112	-0.679054	-1.03216	-0.560688		-1.84647	-2.07775	-2.58477	-2.39433	-2.29404	-2.60336	-2.40471		-0.0135745	0.200355	-0.0479802	0.128798	-0.132346	-0.452827	-0.48828
YBR146W	YBR146W ... MRPS9 protein biosynthesis structural constituent of ribosome mitochondrial small ribosomal subun | YBR147W	-0.351041	-0.0252976	0.0903022	0.0163414	-0.185718	-0.507347	-0.194156		-1.21671	-0.116042	0.162197	0.291347	-0.264151	-0.647552	-0.293078		-0.382356	0.292945	0.0463896	0.325413	0.16906	-0.482049	-0.321195			-0.75566	-0.0813844	0.144884	-0.00837611	-0.0672982	-0.0172978	0.0368399		-0.601629	0.252718	0.412301	-0.0902601	-0.604855	-0.139326	0.374627		-0.382298	0.197865	0.348395	0.213141	0.195169	0.138876	0.318538
YBR147W	YBR147W ? RTC2 biological process unknown molecular function unknown | Protein of unknown function; identified in a screen for mutants with decreased levels of rDNA transcription; detected in highly purified mitochondria; null mutant suppresses cdc13-1; similar to a G-protein coupled receptor from S. pombeYBR148W	1.4607	2.63541	2.92115	2.73236	2.66824	2.31491	1.47499		0.147553	1.94465	2.043	2.89615	2.60235	1.95575	1.15689		2.08054	3.66674	3.53951	3.46748	2.90277	2.47843	1.77559			1.38933	3.12361	3.25878	2.71696	2.02935	1.67771	1.28346		0.836198	1.41264	1.55945	2.2974	1.93746	1.53215	0.969468		2.26546	3.76128	3.08952	3.26308	2.52732	1.84954	1.55764
YBR148W	YBR148W ... YSW1 biological process unknown molecular function unknown cellular component unknown | YBR149W	1.45171	1.55705	1.40241	0.798573	0.962642	0.614472	-0.174105		-0.124422	0.355466	0.176432	0.226147	-0.0135745	-0.850949	-0.851692		0.619073	1.38893	1.13817	1.20311	1.01107	0.132105	-0.435739			1.20749	2.24663	1.66755	1.02732	0.718229	1.35837	1.25363		0.389366	1.67441	0.567382	0.435001	0.34428	1.34402	0.882005		1.60168	2.99998	2.37605	2.04186	1.72711	1.71176	1.74242
YBR149W	YBR149W iESR cluster ARA1 carbohydrate metabolism aldo-keto reductase activity* cytosol | YBR150C	0.923522	1.71089	2.23623	1.89999	1.53179	1.00218	0.686739		0.288749	0.783185	1.39112	1.64546	1.09258	0.630439	0.317577		0.665363	1.7538	2.31951	2.35831	1.89081	0.865752	0.363101			0.697216	1.67609	2.11685	1.84272	1.44982	0.95634	0.557874		0.156839	0.611024	1.02878	0.670883	0.287197	0.156395	0.114839		0.381742	1.49791	1.69722	1.85822	1.39789	0.929857	0.406066
YBR150C	YBR150C ... TBS1 biological process unknown molecular function unknown cytoplasm* | YBR151W	0.959621	0.733045	0.830875	0.227041	-0.124396	0.263715	0.00948914		0.1281	0.936207	1.11628	0.722123	0.0804017	-0.731693	-0.389795		0.645906	0.718594	0.541356	0.457283	0.466504	-0.295501	-1.12315			0.444779	1.11581	1.10374	0.280489	0.86737	1.00339	0.856153		-0.1897	0.909883	0.0666199	-0.625958	-0.730485	0.0866687	0.127792		0.496444	0.851932	0.462869	0.762578	0.760139	0.766684	0.767249
YBR151W	YBR151W ... APD1 biological process unknown molecular function unknown cytoplasm* | YBR152W	1.00314	1.40613	1.52968	1.05924	0.690795	0.332901	0.268144		-0.319573	0.515998	0.600498	0.747894	0.0937202	-0.518591	-0.451467		0.732919	1.39261	1.53705	1.45174	0.924727	0.196532	0.0585679			0.47248	1.37548	1.47459	1.00958	0.808041	0.439003	0.301318		-0.262411	0.494162	0.613367	0.0324236	-0.0978256	-0.0135847	0.0855031		0.505806	1.27855	1.06958	1.16148	0.718462	0.485864	0.465741
YBR152W	YBR152W ... SPP381 nuclear mRNA splicing, via spl molecular function unknown spliceosome complex | YBR153W	0.661165	0.0448428	-0.504483	-0.75468	-0.865592	-0.712693	-0.603789		-0.364619	-0.201794	-0.321934	-0.0636325	-0.643537	-1.00828	-0.985646		0.4661	0.200336	-0.175962	0.19751	0.315708	-0.878849	-2.3613			0.915475	0.883932	0.670743	-0.302057	0.532583	1.17272	1.21705		0.578993	1.30931	0.265832	-0.194572	-0.298091	0.984961	0.758994		0.130432	0.732644	-0.071567	-0.695104	0.0445162	0.430569	0.849441
YBR153W	YBR153W ... RIB7 riboflavin biosynthesis diaminohydroxyphosphoribosylaminopycellular component unknown | YBR154C	0.250908	0.0980848	-0.129313	-0.655145	-0.169672	-0.75431	-0.332367		-0.412874	0.0580735	0.277509	0.316956	-0.0382428	-0.667031	-0.126095		0.0394744	-0.19229	-0.220665	0.535293	0.492155	-0.260736	-0.544591			-0.0363309	0.332383	0.207315	-0.117707	-0.0389869	0.394702	0.576121		0.00706011	1.13911	0.751872	0.514585	0.239213	0.620592	0.908067		-0.0602669	0.548739	0.410852	0.254623	0.300585	0.528647	0.722521
YBR154C	YBR154C PAC Cluster RPB5 transcription from RNA polymer DNA-directed RNA polymerase activitDNA-directed RNA polymerase III com | YBR155W	-0.109388	-1.14101	-1.4441	-1.34432	-0.199363	-0.823167	-0.54256		-1.72854	-1.13799	-0.933769	0.189757	-0.142244	-0.949835	-0.805743		-1.33181	-1.35253	-1.48461	0.159054	0.279608	-0.94995	-1.57181			-0.78711	-0.461766	-0.152569	-0.159468	0.532071	1.3061	1.41456		-1.0683	0.960912	1.08012	1.00691	0.618105	1.78965	1.75026		-1.42122	-1.49191	0.0447275	-0.439586	0.256388	0.743114	1.30262
YBR155W	YBR155W PAC Cluster CNS1 protein folding unfolded protein binding cytoplasm | YBR156C	0.114999	-1.80203	-1.40413	-1.9649	-0.210026	-1.41019	-0.822693		-1.29326	-2.62525	-1.46689	-0.349407	-0.498612	-1.73593	-1.37469		-0.71483	-1.21841	-0.645612	0.789229	0.556042	-1.01619	-1.85534			-0.308518	-1.06936	-0.580552	-0.574413	0.495002	1.61572	1.75029		-1.39358	0.907227	0.925525	1.21026	1.04307	2.10764	2.0397		-1.63705	-0.559968	0.329387	-0.632052	0.523126	1.0259	1.56941
YBR156C	YBR156C ... SLI15 protein amino acid phosphoryla protein kinase activator activity spindle microtubule* | YBR157C	-0.213171	-0.637192	-1.50817	-1.325	-0.401525	-0.562833	-0.367132		-0.847717	0.24062	-0.533496	0.17146	0.286115	-0.52985	-0.773238		-1.07369	-0.961441	-1.5546	-0.143203	0.271914	-0.789285	-0.406039			-0.996563	-0.44029	-0.902685	-0.825053	0.502952	1.20127	1.13721		-0.749214	0.680493	0.190997	0.747794	0.153133	1.23112	1.03763		-1.03107	-0.861248	-0.250609	-0.432069	0.605335	0.785432	1.38534
YBR157C	YBR157C ... ICS2 biological process unknown molecular function unknown cellular component unknown | YBR158W	-0.291081	-0.655529	-0.07809	-0.0995916	-0.118913	0.0253575	-0.40996		-0.681061	0.0969848	0.328483	0.653601	0.147051	-0.257485	0.0537162		0.139282	0.322914	-0.574876	0.582188	0.673189	-0.12813	-0.552764			-0.209624	0.458381	0.795182	0.442427	0.550569	0.636211	0.690799		-0.492664	0.688114	0.829327	-0.0185841	-0.443343	0.0924548	0.691542		0.137126	0.62222	0.564277	0.350944	0.771168	0.710477	0.460399
YBR158W	YBR158W ... AMN1 negative regulation of exit fr protein binding cytoplasm* | YBR159W	-2.02626	-2.16624	-1.43691	-1.56395	-1.41167	-1.07953	-1.3611		-1.99761	-1.5289	-0.908232	-0.75706	-0.785754	-1.01847	-0.755907		-2.13703	-2.04183	-1.26539	-1.11378	-0.911056	-1.19893	-1.82773			-2.12683	-1.74632	-1.1	-1.31864	-0.856187	-1.01987	-0.790864		-1.26782	-0.758019	-0.389634	-0.394172	-0.355955	-0.506523	-0.130598		-1.82686	-1.53653	-0.710927	-0.597177	-0.411664	-0.622683	-0.733768
YBR159W	YBR159W ? IFA38 fatty acid elongation ketoreductase activity | Microsomal beta-keto-reductase; contains oleate response element (ORE) sequence in the promoter region; mutants exhibit reduced VLCFA synthesis, accumulate high levels of dihydrosphingosine, phytosphingosine and medium-chain ceramidesYBR160W	-0.466869	-0.280481	0.0372718	-0.140718	-0.216848	-0.113773	0.000423769		-0.710609	-0.0412896	0.538	0.448259	0.305676	0.0796781	0.155524		-0.51866	-0.164537	-0.0628831	-0.134049	-0.311958	-0.0074843	-0.0271693			-0.645815	-0.20227	0.0159613	-0.177894	-0.375626	-0.381125	-0.281483		-0.579625	0.118629	0.345683	0.101427	0.282006	0.0786199	0.156391		-0.542809	-0.425808	-0.233067	0.0444826	-0.0915059	-0.180768	-0.258074
YBR160W	YBR160W ... CDC28 protein amino acid phosphoryla cyclin-dependent protein kinase actcytoplasm* | YBR161W	1.32339	1.59009	0.901535	0.339891	0.372877	0.315758	0.218546		0.808777	1.59182	1.61109	1.43067	0.913551	0.56747	0.211914		0.95071	0.9314	0.553733	0.388078	0.568975	-0.075364	-0.0263245			0.988641	1.32482	0.882747	0.337123	0.406705	0.892474	0.785114		0.617027	1.64884	1.36897	0.668375	0.521848	0.932649	0.624509		0.79163	0.549369	0.278205	0.0166888	0.352942	0.63294	0.466825
YBR161W	YBR161W ... CSH1 sphingolipid biosynthesis* mannosyltransferase activity* vacuole (sensu Fungi) | YBR162C	2.35399	1.60238	1.11503	0.242636	0.499275	0.590133	0.277995		1.35175	1.95738	1.0542	0.619572	0.510328	0.282717	0.255776		2.50199	1.98109	1.15111	0.783648	0.617833	0.59347	0.262983			2.78503	2.25355	1.56376	0.67021	0.943789	1.12179	0.946311		1.58158	1.35187	0.371765	0.229182	0.370118	0.433165	0.425268		2.27834	1.59961	0.703064	0.679824	0.886053	0.592943	0.535227
YBR162C	YBR162C ... TOS1 biological process unknown molecular function unknown cell wall (sensu Fungi)* | YBR162W-A	-0.833818	-1.38718	-1.79346	-1.06537	-0.818963	-0.368985	0.0285767		0.0488176	-0.156915	-0.619692	-0.878504	-0.350138	-0.141232	0.251514		-0.679608	-1.23248	-1.59832	-1.79167	-1.2855	-0.0724672	0.265418			-0.27949	-1.33007	-1.51404	-0.909067	-0.589059	-0.603768	-0.20482		0.282524	-0.538673	-0.830313	-0.112649	0.440517	-0.0642663	-0.00266429		-0.402565	-1.20049	-0.967608	-0.706167	-0.683929	-0.566898	-0.379709
YBR162W-A	YBR162W-A ... YSY6 protein secretion molecular function unknown endoplasmic reticulum | YBR163W	0.807547	-0.742605	-1.11608	-0.82683	0.255564	-0.168172	-0.394278		0.194761	-0.149326	-0.106631	0.937546	0.448723	-0.567966	0.274438		-0.290703	-1.3282	-1.16102	0.581996	0.519277	-0.875603	-1.33624			0.138612	-0.206516	-0.161546	0.0462267	0.555524	1.59478	1.87087		-0.0361136	0.60365	0.948779	0.919288	0.299843	1.47908	1.28309		-0.0863798	-0.992672	-0.021985	-0.779496	0.255765	1.04965	1.54517
YBR163W	YBR163W ... DEM1 biological process unknown molecular function unknown mitochondrion | YBR164C	0.580723	0.246242	-0.241102	-0.79084	-0.343488	-0.27115	-0.287059		0.317866	0.560488	0.0680267	0.263636	0.101975	-0.222388	-0.3568		0.212645	0.409107	-0.359116	-0.047718	0.0848073	-0.436561	-0.302616			0.328414	0.53105	0.262385	-0.120396	0.14328	0.568541	0.434179		0.687485	0.958734	0.484235	0.280245	0.398997	0.708009	0.534783		0.136655	0.22157	0.0882971	0.304896	0.257352	0.402053	0.394567
YBR164C	YBR164C ... ARL1 protein-vacuolar targeting* GTPase activity Golgi apparatus* | YBR165W	1.04953	0.612042	0.0981502	-0.0858452	0.00985691	-0.222393	-0.504834		0.10325	0.438542	0.476083	0.663522	-0.0324924	-0.733571	-0.729902		-0.0456238	-0.261323	-0.189779	0.491406	0.126468	-0.75896	-0.784209			0.389238	0.644126	0.546916	0.151122	0.115426	0.732071	0.880194		0.394768	1.36451	1.38627	0.269942	-0.0617872	0.848092	0.919018		-0.17973	-0.164715	-0.00968369	-0.352355	-0.149835	0.388048	0.566548
YBR165W	YBR165W ... UBS1 protein-nucleus export* molecular function unknown nucleus | YBR166C	1.06573	0.352398	-0.123526	-0.567881	-0.423616	-0.41988	-0.252579		1.34472	1.47538	0.802936	0.621063	-0.12419	-0.202479	-0.297535		0.929861	1.20307	-0.158552	0.243754	0.230854	-0.403948	-0.288182			1.21483	1.0908	0.496214	-0.0718085	0.17766	0.396922	0.417881		1.20941	1.11489	0.569156	0.094105	-0.256793	0.0567974	0.191481		0.93634	0.696712	0.129445	0.429154	0.599935	0.0988412	0.442362
YBR166C	YBR166C ... TYR1 tyrosine metabolism prephenate dehydrogenase activity cytoplasm | YBR167C	0.343467	0.15178	-0.419191	-0.382921	-0.194191	-0.466094	-0.36657		0.296197	0.712891	0.720433	0.730181	0.205311	-0.295171	-0.553377		-0.113983	0.0365945	-0.0406899	0.457655	0.146189	-0.592787	-1.05754			-0.00427787	0.196423	0.0717798	-0.0765914	0.0699922	0.386867	0.275897		0.489717	1.40874	1.16623	0.637904	0.192665	0.864333	0.757585		-0.247316	0.10117	0.000875957	0.0845062	0.111451	0.175489	0.234314
YBR167C	YBR167C ... POP7 rRNA processing* ribonuclease P activity* ribonuclease MRP complex* | YBR168W	0.71224	0.976469	0.412743	0.157857	0.599653	0.527009	0.19488		-0.771735	0.675102	0.282049	1.1456	0.380797	-0.51374	0.150035		-0.339855	0.196385	-0.405725	0.89809	0.451382	-0.718751	-1.14286			0.858195	1.09518	1.13283	0.69906	0.901386	1.83371	1.82207		0.223859	1.63631	1.41679	0.880627	0.358927	1.66901	1.76395		-0.734768	-0.321427	0.146215	-0.479375	-0.208227	0.335328	0.718515
YBR168W	YBR168W ... PEX32 peroxisome organization and bi molecular function unknown integral to peroxisomal membrane | YBR169C	0.186171	0.607294	0.540316	-0.0791152	0.00776139	0.0244911	-0.130152		-0.255979	1.00347	1.01279	0.617924	0.171115	-0.0187309	-0.0915797		0.155985	1.12278	0.405157	0.525245	-0.0712976	-0.113676	-0.203682			0.69901	1.63861	1.3421	0.720227	0.855944	0.625405	0.746775		0.523381	1.31907	0.7672	0.260561	0.301517	0.334605	0.461614		0.672017	1.40139	0.942831	1.03004	0.993756	0.789182	0.834419
YBR169C	YBR169C iESR cluster SSE2 protein folding molecular function unknown cytoplasm | YBR170C	2.86465	3.65351	3.95775	3.19751	2.32003	1.84793	1.56635		1.82105	3.31034	2.87705	1.97408	1.18385	0.358505	0.473597		2.88156	3.79447	3.87014	3.07392	2.29107	1.51585	0.840005			2.87107	3.92611	4.04175	3.26668	2.48314	2.12647	1.85959		0.0407076	0.698663	0.466779	0.200051	-0.291503	-0.407791	-0.433757		2.78346	4.03173	3.19325	3.1254	2.34955	1.62647	1.71174
YBR170C	YBR170C ... NPL4 ER-associated protein cataboli molecular function unknown endoplasmic reticulum* | YBR171W	0.0724871	1.02833	1.59887	0.80492	0.425041	0.0742549	-0.173226		-0.0545197	1.02401	1.81745	1.25969	0.346465	-0.550092	-0.52083		0.0500186	1.06943	1.68714	1.39499	0.713494	-0.0201975	-0.661141			-0.0733355	1.27526	1.77863	0.903515	0.700206	0.617406	0.424679		-0.0511061	1.4787	1.09652	0.339961	-0.0695573	0.08043	0.186459		-0.134025	1.17931	1.15348	0.922099	0.567364	0.400556	0.351631
YBR171W	YBR171W ... SEC66 posttranslational protein-memb protein transporter activity endoplasmic reticulum membrane* | YBR172C	-0.272653	0.0253284	0.294713	-0.184254	0.130085	0.0240753	-0.262379		-0.500736	0.423787	0.950046	1.03675	0.729167	-0.0860072	0.0896519		-0.665147	-0.0566506	0.14709	0.358151	0.344141	0.120713	-0.539387			0.352047	0.952625	0.990643	0.771405	0.816544	1.07211	1.10955		-0.386519	0.450734	0.53401	0.153351	-0.0764761	0.211183	0.145039		-0.389634	0.335483	0.665937	0.402616	0.640005	0.74248	0.861849
YBR172C	YBR172C ... SMY2 cytoskeleton organization and molecular function unknown cytoplasm | YBR173C	0.0275302	-0.104481	0.154431	0.104116	0.0171574	-0.370822	-0.167268		-0.595807	-0.184351	0.360825	0.108339	-0.0385301	-0.882342	-0.3632		-1.14063	-0.727068	-0.247605	0.0543303	0.0754821	-0.48288	-1.08221			-0.00453646	0.407298	0.48527	0.185943	0.5317	0.904543	0.894165		-0.1712	1.01254	0.374834	0.317363	0.263907	0.549054	0.813113		-0.941719	-0.12914	0.243522	0.060778	0.540125	0.41271	0.734523
YBR173C	YBR173C ... UMP1 ubiquitin-dependent protein ca proteasome activator activity cytoplasm* | YBR174C	0.21441	0.719506	1.11324	1.28954	0.505241	0.442791	0.0576616		0.659196	1.50477	1.82317	1.56207	0.680392	0.331822	0.0759038		0.0304385	0.815258	1.18164	0.800917	0.510287	0.180321	-0.0624355			0.328475	0.672258	1.07516	0.904874	0.515714	-0.433597	-0.700513		0.0676567	0.455165	0.625506	-0.156002	-0.695509	-1.08609	-0.979761		0.394214	0.480787	0.861021	1.49701	0.700963	-0.0384092	-0.627217
YBR174C	YBR174C ... | YBR175W	1.56024						-0.109975		2.36257	1.43564	0.385885	0.850638	0.495439		-0.500219		2.06202	0.439559	0.411184	-0.653152			0.100314											-0.0898014	-0.788993	-1.57805
YBR175W	YBR175W ... SWD3 chromatin silencing at telomer histone lysine N-methyltransferase COMPASS complex | YBR176W	0.432376	0.569943	0.412615	0.495492	0.309492	-0.0182235	-0.321029		0.475575	0.998161	1.13482	0.552447	0.0534346	-0.632617	-0.266422		0.726792	0.671375	0.624853	0.256736	-0.179064	-0.239189	-0.298637			0.233351	0.263781	0.442305	0.0298865	-0.275971	-0.474799	-0.219546		0.282901	0.876237	0.492853	0.138199	-0.0585051	-0.127473	-0.0599628		0.163183	0.423435	0.171117	0.243257	-0.104409	-0.403146	-0.395062
YBR176W	YBR176W ... ECM31 pantothenate biosynthesis 3-methyl-2-oxobutanoate hydroxymethmitochondrion | YBR177C	0.243207	0.0890467	0.505907	-0.314108	-0.276829	-0.405292	-0.595401		-0.105911	0.697304	0.746633	0.527343	0.09129	-0.354973	-0.55026		0.395815	1.04078	0.779747	0.930424	0.415578	-0.236297	-0.814916			0.097483	0.722976	1.00233	0.451409	0.47898	0.487901	0.597965		0.632097	1.66873	1.42195	0.542529	0.516167	0.818898	0.833176		0.157386	1.0204	0.827141	0.625388	0.583018	0.573933	0.563121
YBR177C	YBR177C ... EHT1 lipid metabolism serine hydrolase activity mitochondrion* | YBR178W	0.089316	0.641899	1.11539	0.357598	-0.746142	-0.823923	-0.317469		0.0740063	0.413255	1.05091	0.25408	-0.297222	-0.446779	-0.301369		0.29905	1.0231	1.16383	0.305874	-0.676624	-0.70185	-0.018505			0.0351683	0.72364	0.955248	0.0534297	-0.776091	-0.878521	-0.392496		-0.195465	0.246649	0.500103	-0.561995	-0.527241	-0.723283	-0.581966		0.306999	0.876427	0.162259	0.334059	-0.852332	-0.910619	-0.273349
YBR178W	YBR178W ... | YBR179C	-1.02473	0.22263	0.0190787			0.199434											4.06202	3.43956	3.99615			2.13211												2.23213	1.21101	1.42195	0.30947	0.259391	-0.740864	-0.533032
YBR179C	YBR179C ... FZO1 mitochondrion organization and GTPase activity mitochondrial inner membrane* | YBR180W	0.528872	0.428305	0.588444	-0.0740655	0.0791677	-0.154849	0.039117		-0.363316	0.274953	0.530452	0.311305	-0.0913789	-0.78569	-0.496515		-0.0239475	0.349345	0.489476	0.642655	0.575729	-0.249508	-1.03749			0.179883	1.01686	1.086	0.453365	0.746546	1.02069	1.08895		0.263836	1.38748	0.83857	0.426893	0.163467	0.880202	1.09214		-0.0622337	0.573611	0.625519	0.286518	0.679227	0.585062	0.874998
YBR180W	YBR180W ... DTR1 spore wall assembly (sensu Fun multidrug transporter activity* prospore membrane | YBR181C	0.326746	0.919238	0.4465	-0.0276987	-0.981831	0.0784188	-0.382993		1.01792	1.05035	1.29278	0.725107	0.22336	-0.47157	-0.178291		0.0007982	-0.183539	-0.161287	-0.65734	-0.405748	-0.54346	-0.423248			-0.304723	-0.365121	-0.0779508	-0.592644	-0.153279	-0.186639	-0.316303		0.592023	0.580241	0.707353	-0.066039	-0.155646	-0.0220459	0.239557		0.435573	-0.131801	-0.345455	0.189419	-0.314367	-0.0547712	-0.476486
YBR181C	YBR181C RP Cluster RPS6B protein biosynthesis structural constituent of ribosome cytoplasm* | YBR182C	-0.524747	-2.63522	-2.80509	-1.52173	-0.38121	-0.477733	-0.668028		-0.761275	-2.43308	-1.69798	-0.160101	-0.031354	-0.250106	-0.40971		-0.876293	-2.65212	-2.35447	-0.282606	0.126719	-0.353682	-0.285676			-1.03786	-2.92315	-2.38847	-1.1272	-0.831835	0.0428895	-0.0473037		-1.01043	-0.492574	0.969675	1.16977	0.787352	1.50843	1.45594		-1.40501	-3.07792	-0.965938	-1.39622	-0.7013	0.0587923	-0.056283
YBR182C	YBR182C ... SMP1 positive regulation of transcr transcription factor activity* cytoplasm* | YBR182C-A	2.27295	1.1861	1.12342	0.989481	0.566822	0.729949	0.877953		1.32075	1.31278	0.900458	0.903631	0.78762	0.425619	0.477528		1.53721	0.830191	0.658622	0.562577	0.490783	0.522738	0.56835			2.09677	1.53387	0.996613	0.604317	0.864916	0.613432	0.70468		1.88481	1.16845	1.25778	1.14059	1.08105	0.920334	0.761802		2.03712	0.943197	0.972778	1.25165	0.850438	0.850027	0.812866
YBR182C-A	YBR182C-A ... YBR182C-A biological process unknown molecular function unknown cellular component unknown | YBR183W	3.23831	1.22263	1.01908	1.31571	-0.108743	0.992983	0.15306		1.69271	1.62828	1.38589	1.54578	1.0804	-1.03381	0.151857		3.06202	2.57706	0.896611	1.93181	1.15024	-0.189823	0.948311			3.37676	2.21327	1.81594	1.12325	1.78173	0.547402	0.229665		2.03948	1.38093	1.32884	0.894433	0.429316	0.346599	-0.363107		1.47162	0.109207	0.58945	-0.280066	-0.0613859	-0.546977	-0.178145
YBR183W	YBR183W iESR cluster YPC1 ceramide metabolism ceramidase activity endoplasmic reticulum | YBR184W	2.58623	3.42331	3.22356	2.46818	1.50745	1.55421	1.33748		0.650691	1.37093	1.95387	1.51493	1.2324	0.332969	0.886059		2.73553	3.19617	3.1905	2.13409	1.30019	1.33438	1.35308			2.72335	3.31651	3.04345	2.07152	1.26872	0.750031	0.87477		1.07459	1.38277	1.5336	0.503151	0.530693	0.537292	0.390346		2.55658	2.65083	1.94232	1.98969	1.15557	0.571313	0.572241
YBR184W	YBR184W ... YBR184W biological process unknown molecular function unknown cellular component unknown | YBR185C	0.622972	-0.684261	-2.88781	-1.90668	-0.578228	0.199434	0.0705977		-0.0662777	0.0205988	-0.173542	0.762101	0.520974	-0.0796166	0.88225		-0.343975	-1.11844	-1.73177	-1.21115	0.263618	0.104625	-0.0426442			0.78824	1.58766	0.477355	-0.44464	1.32873	2.77469	3.13656		-0.0898014	-0.0859744	-0.646762	0.375058	0.962409	2.2675	2.00649		-1.04985	-2.00627	-0.941065	-1.39554	0.408099	1.05375	2.0987
YBR185C	YBR185C ... MBA1 aerobic respiration* molecular function unknown mitochondrial inner membrane | YBR186W	-0.90003	-0.37744	0.332969	0.0526747	-0.652959	-0.288667	-0.192437		-1.0653	0.308944	0.735631	0.657384	0.118204	-0.0808527	0.226496		-0.633631	-0.111255	-0.148091	0.19836	0.0519337	-0.221852	0.0505102			-0.545222	0.352888	0.597338	0.243607	0.250843	0.189297	0.134226		-0.926069	-0.0698017	0.129169	-0.29277	-0.576876	-0.378294	-0.113096		-0.337136	0.25007	0.326415	0.495227	0.502119	0.474008	0.365723
YBR186W	YBR186W ... PCH2 regulation of meiosis molecular function unknown nucleolus | YBR187W	-0.504719	-0.528011	-0.108929	-0.593857	-0.529842	-0.654017	-0.498045		0.116189	0.163264	0.113513	0.0574332	0.0437432	-0.165704	0.0480846		-0.257257	-0.19239	-0.0530376	0.204554	0.372856	0.168312	-0.197898			0.0358379	-0.0597501	0.34043	0.00223374	0.122531	0.0663906	0.355196		0.618432	0.855676	0.972644	0.759636	0.877828	0.686818	0.415252		0.498583	-0.125258	0.57495	0.948752	0.922126	0.609143	0.544321
YBR187W	YBR187W ? GDT1 biological process unknown molecular function unknown | Putative protein of unknown function; expression is reduced in a gcr1 null mutant; GFP-fusion protein localizes to the vacuole; expression pattern and physical interactions suggest a possible role in ribosome biogenesisYBR188C	-0.960561	-1.2779	-1.418	-1.05795	-0.761479	-0.517036	-0.180443		-0.421899	-0.805485	-0.536831	-0.766309	-0.364578	-0.181275	-0.108316		-0.70649	-1.17672	-0.912358	-0.972662	-0.755042	-0.0558444	0.231053			-0.97039	-1.61248	-1.51778	-0.991674	-0.881063	-1.04318	-0.83923		-0.48403	-0.446945	-0.0831715	0.0706833	0.394352	-0.0887874	-0.376757		-0.636463	-1.25276	-0.62055	-0.31673	-0.48477	-0.690768	-0.714112
YBR188C	YBR188C ... NTC20 nuclear mRNA splicing, via spl "RNA splicing factor activity, trans"spliceosome complex | YBR189W	0.4424	-0.109945	0.141069	-0.212786	0.213185	-0.495711	0.294416		0.0406376	-0.0439732	0.264323	0.917089	0.389645	-0.570412	-0.670144		-0.299567	-0.385157	0.0257533	1.01453	0.746657	-0.874814	-0.906606			-0.308156	0.237167	0.439448	0.339792	0.526392	1.3	1.2484		-0.221713	1.05589	1.42195	0.694432	0.418381	1.10402	1.13802		-0.330305	-0.212721	0.691548	0.456899	0.405182	0.93845	1.40223
YBR189W	YBR189W RP Cluster RPS9B protein biosynthesis* structural constituent of ribosome cytosolic small ribosomal subunit ( | YBR190W	-0.0869718	-2.12888	-3.26838	-1.75842	-0.598787	-0.337861	-0.521859		-0.165983	-1.68956	-2.132	-0.637699	-0.414389	-0.0986019	-0.334274		-0.372041	-1.91689	-2.63035	-0.951315	-0.369529	-0.236285	-0.183159			-0.499804	-2.2679	-2.79091	-1.46656	-0.866129	-0.251127	-0.269856		-0.618543	-1.15245	0.279741	0.631566	0.608731	1.06911	0.854015		-0.854503	-2.46958	-1.38503	-1.71069	-0.770855	-0.255302	-0.314833
YBR190W	YBR190W ... | YBR191W	1.97527	1.22263			0.628223	-0.385528	-0.109975		1.04064	-0.149326	0.385885	-0.319287	-0.0895233		-2.08518		2.89209			1.76189	0.980311	3.13211				2.84071		0.330514	1.27525	0.644228	1.69941											0.328658	-1.47576	-1.73248		0.064145	-2.35433	0.599463
YBR191W	YBR191W RP Cluster RPL21A protein biosynthesis structural constituent of ribosome cytosolic large ribosomal subunit ( | YBR191W-A	-0.404411	-3.08272	-3.63419	-1.59452	-0.40606	-0.372815	-0.565892		-0.48356	-2.46512	-2.16289	-0.232111	-0.0354757	-0.0418047	-0.137649		-0.410268	-2.31187	-2.65031	-0.360231	0.223613	-0.224939	-0.180385			-0.873059	-3.00025	-2.92568	-1.26241	-0.770084	-0.26033	-0.34793		-1.18333	-1.27141	0.299789	0.844797	0.678933	0.942899	0.736837		-0.589489	-2.89298	-0.812743	-1.34307	-0.328773	0.079844	-0.108048
YBR191W-A	YBR191W-A ... | YBR192W	-0.28776	-2.36233	-0.565884	-2.75468	-0.634812	0.199434	-1.10997		1.17814	-1.88629	-0.936043	-0.734325	-0.019134	0.451614	-0.237185		-0.405589	-0.858121	-1.47146	-1.95083	-0.147445	-1.16558	-0.460401			0.103742	-1.12658	-3.57638	-2.04668	-0.262662	-0.40013	-1.4928		-0.826767	-2.11092	0.421951	0.30947	1.10739	-0.47783	-0.854961		-0.671342		-0.147516	0.474821	-0.350893	0.400556	0.184425
YBR192W	YBR192W ... RIM2 mitochondrial genome maintenan transporter activity mitochondrion | YBR193C	0.163478	-0.0642513	0.143624	0.0543631	0.059429	-0.0588778	-0.182731		-0.13897	0.245058	0.554201	0.596262	0.12006	-0.573943	-0.344843		-0.292617	-0.0799402	0.322782	0.564314	0.377716	-0.24403	-0.308686			-0.374403	0.0286687	0.557982	0.152456	0.344036	0.410963	0.532302		0.212761	1.25365	0.8901	0.485793	0.220397	0.650537	0.955825		-0.543237	0.0188434	0.30063	0.433001	0.265779	0.334968	0.412694
YBR193C	YBR193C ... MED8 transcription from RNA polymer RNA polymerase II transcription medmediator complex | YBR194W	0.409505	0.824666	0.971057	0.386332	0.291188	0.0986712	0.0134079		0.610953	1.14078	1.10703	0.997385	0.529996	0.18858	0.0099753		0.171246	0.85545	0.95431	0.659361	0.357312	-0.0446611	-0.0764527			0.174984	0.910655	1.01271	0.428082	0.38202	0.277462	0.352438		0.210858	0.897849	1.02633	0.408615	0.265244	0.0748446	0.20041		0.612754	1.18363	1.18119	1.08038	0.967637	0.479452	0.565111
YBR194W	YBR194W ? AIM4 (SOY1) sporulation (sensu Fungi)* DNA binding nucleus | Protein proposed to be associated with the nuclear pore complex; null mutant is viable, displays elevated frequency of mitochondrial genome loss and is sensitive to freeze-thaw stressYBR195C	0.399082	0.324509	-0.294079	0.145156	-0.0569041	-0.655618	-0.767087		-0.647418	0.508393	0.0197573	0.617148	-0.114614	-1.27708	-0.866347		-0.471962	0.127973	-0.592279	0.43736	0.602837	-0.664908	-0.474307			-0.251215	0.462827	0.823554	0.0439267	0.235116	0.898714	0.718096		-0.0566346	1.64272	1.58814	0.960021	0.505552	1.20791	1.22061		-0.638921	0.173338	-0.115094	0.0153897	0.359601	0.49912	0.69462
YBR195C	YBR195C ... MSI1 DNA repair* transcription regulator activity chromatin silencing complex* | YBR196C	0.061345	0.0992475	-0.0107919	-0.435119	-0.354148	-0.502484	-0.589501		0.528117	0.986651	0.873365	0.708013	0.16871	-0.106931	0.0702919		0.24029	0.256124	0.137739	0.25634	0.103599	-0.264059	-0.827864			-0.363069	0.0637196	0.0540341	-0.335365	-0.358451	-0.222451	-0.0306949		0.956002	1.27733	0.924451	0.37949	-0.00830455	0.345686	0.695993		0.00288755	0.188825	0.0121408	-0.0532954	0.104503	0.132739	0.0709361
YBR196C	YBR196C ... PGI1 glycolysis* glucose-6-phosphate isomerase activcytosol | YBR196C-A	-0.424767	-0.647326	-0.275284	0.226874	0.176469	0.158443	-0.00880287		0.0498866	0.00188045	0.517226	0.305294	0.344998	0.119784	-0.289143		-0.333556	-0.689673	-0.242471	-0.453613	-0.175118	0.271865	0.0172068			-0.227303	-0.728154	-0.395523	0.0992826	0.194437	-0.290147	-0.45811		-0.157298	-0.650794	-0.559409	-0.250211	-0.289	-0.967566	-1.14223		-0.18046	-0.587775	-0.143467	-0.0219653	-0.0456854	-0.274429	-0.421242
YBR196C-A	YBR196C-A ... YBR196C-A biological process unknown molecular function unknown cellular component unknown | YBR196C-B	-0.024726	-0.77737	-1.98092	-0.169718	-0.371777	0.314911	-1.52501		1.50007	1.89507	2.38589	0.966115	-1.50456	1.23297	1.08474		-1.52295	0.246914	-0.266888	-1.65315	0.150236	-0.867895	-1.31472			-0.859732	-0.598203	-0.200001	0.275252	0.943789	-1.67911	-0.800923		0.457686	-0.167504	-0.0305611	-0.39097	0.143914	-0.441304	-1.23347		-0.671342	-1.47576	-3.05441	-0.432069	-0.257783	-1.8689	-1.72247
YBR196C-B	YBR196C-B ... YBR196C-B biological process unknown molecular function unknown cellular component unknown | YBR197C	1.2972	0.502738	0.381649	0.192852	0.142796	-0.733452	-0.332367		1.29844	0.497037	0.562763	0.742113	-0.44316	-1.04958	-0.853856		-0.0603797	0.539555	-0.12625	-0.316117	-0.387198	-0.405329	0.480418			0.36266	0.0798693	0.0451118	-0.0559537	-0.0562114	-0.228445	-0.492801		0.784668	0.211007	0.469257	-0.105567	-0.325571	-0.647755	-0.685036		0.27619	-0.238716	-0.254431	-0.254531	-0.219648	-0.991761	-0.507453
YBR197C	YBR197C ... YBR197C biological process unknown molecular function unknown cytoplasm* | YBR198C	-0.498657	-0.261355	0.15001	0.140622	-0.208279	-0.183894	0.0470692		-0.167089	0.0150606	0.471721	0.117352	-0.0526866	-0.0255453	-0.304124		-0.431685	-0.215423	0.320331	-0.023926	0.178487	-0.34779	-0.379582			-0.927477	-0.673179	-0.464978	-0.267966	-0.445884	-0.183693	-0.233079		-0.303397	-0.0922909	0.158917	0.067459	-0.163018	-0.033315	0.105343		-0.658325	-0.372737	0.0440391	0.128966	-0.0586149	-0.145703	0.185877
YBR198C	YBR198C ... TAF5 transcription initiation from general RNA polymerase II transcripSAGA complex* | YBR199W	0.159474	0.147743	-0.0381786	-0.43725	-0.560418	-0.56143	-0.478974		-0.0614137	0.470402	0.535071	0.239637	-0.195356	-0.68677	-0.467746		-0.332582	-0.243881	0.0743594	0.182186	-0.0191193	-0.611144	-0.924407			0.00928166	0.308017	0.344336	-0.054946	0.316211	0.574348	0.641385		0.283699	1.02488	0.384128	0.182406	0.117787	0.375909	0.553438		-0.363027	0.121698	-0.130059	-0.179527	0.318792	0.0318797	0.565187
YBR199W	YBR199W ... KTR4 N-linked glycosylation mannosyltransferase activity Golgi apparatus | YBR200W	0.923041	1.34346	1.52864	1.01379	0.876083	0.638962	0.387525		0.38055	1.13569	1.48072	1.21288	0.645115	0.0526146	0.164596		0.569943	1.15267	1.38085	1.21375	0.819846	0.4371	-0.153216			0.848835	1.55429	1.6429	1.0532	1.11179	0.784789	0.629245		0.392591	1.21057	1.08659	0.541679	0.31148	0.347846	0.362498		0.317789	1.07635	1.01194	0.946812	0.871353	0.53659	0.34527
YBR200W	YBR200W ... BEM1 establishment of cell polarity protein binding bud neck* | YBR200W-A	-0.428222	0.132993	0.217686	-0.354933	-0.602159	-0.631285	-0.479389		-0.653597	0.388968	0.816149	0.482042	-0.117538	-0.625007	-0.492586		-0.501405	0.257791	0.324665	0.215558	0.00370889	-0.582081	-0.812723			-0.197846	0.862771	0.880925	0.156357	0.26864	0.585269	0.604099		-0.0969435	1.11908	0.772798	0.119367	-0.144999	0.395019	0.707565		-0.721173	0.720642	0.39833	0.0735707	0.39318	0.189989	0.486025
YBR200W-A	YBR200W-A ... YBR200W-A biological process unknown molecular function unknown cellular component unknown | YBR201W		0.22263			-0.371777		-0.109975										1.47705	1.43956	3.41118		1.56527	1.13211					1.78031	1.33051	0.275252					1.49516	1.21101	-0.578049	0.894433		-0.740864	1.05193
YBR201C-A	YBR201C-A YBR201C-A YCL048W-A	-0.439763	-0.192408	-0.173566	0.199516	0.0876542	-0.0397535	-0.171375		-0.6679	0.673328	0.659646	-0.0861685	-0.144385	-0.485192	-0.058514		-0.197545	0.736945	0.284072	0.0162026	-0.255177	-0.155471	-0.0652723			0.577673	1.11095	0.240316	0.137749	0.327755	-0.0782023	0.0477677		0.157113	0.191642	0.170412	-0.0367055	-0.354718	-0.149504	-0.10364		0.545888	0.718017	-0.184042	0.865611	0.386073	0.15663	-0.678071
YBR201W	YBR201W ... DER1 ER-associated protein cataboli molecular function unknown endoplasmic reticulum membrane | YBR202W	0.0492746	0.44719	0.449223	-0.435793	0.228292	-0.0128694	-0.413044		-1.21234	0.0701808	0.334538	0.690766	0.385416	-0.491512	-0.480182		-0.650756	0.0742497	0.605302	1.05914	0.78998	-0.633135	-0.685104			-0.605357	0.891056	0.868682	0.371715	0.39342	0.687848	0.666856		-0.418638	1.29576	1.02518	0.474281	0.0200529	0.352532	0.556051		-0.719841	0.277807	0.480515	-0.090405	0.653076	0.673712	0.331651
YBR202W	YBR202W ? MCM7 DNA replication initiation* chromatin binding* cytoplasm* | Component of the hexameric MCM complex, which is important for priming origins of DNA replication in G1 and becomes an active ATP-dependent helicase that promotes DNA melting and elongation when activated by Cdc7p-Dbf4p in S-phaseYBR203W	-1.6537	-1.90795	-1.51645	-1.31557	-0.875	-0.525635	-0.34689		-1.63836	-0.949371	-0.411475	-0.102306	-0.0224442	-0.386197	0.0275628		-2.17356	-1.71629	-1.21236	-1.01277	-0.633882	-0.22975	-0.478353			-1.74128	-1.49768	-1.1876	-1.04668	-0.313753	-0.142951	0.0812134		-1.0487	-0.230399	0.00858051	0.063678	0.0971595	0.145534	0.684109		-1.941	-1.41642	-0.673144	-0.499708	-0.342352	-0.229145	0.106491
YBR203W	YBR203W ... COS111 signal transduction molecular function unknown cellular component unknown | YBR204C	1.48181	1.49328	1.31792	0.236707	0.419127	0.513709	0.831609		-0.338776	0.821067	1.31662	0.647651	0.35342	0.473982	1.12622		1.04808	1.70758	1.53394	1.03404	1.12731	1.147	0.824241			1.53011	1.57835	1.15448	0.45238	1.04948	0.853357	0.886461		0.478964	1.39847	0.686136	-0.10787	0.452899	0.896073	1.45135		0.681865	1.22772	0.593397	0.829317	0.635872	0.886297	1.117
YBR204C	YBR204C iESR cluster YBR204C biological process unknown serine hydrolase activity lipid particle | YBR205W	0.40759	1.66457	1.66641	0.726706	0.922068	0.222426	0.315886		-0.470324	0.545261	1.38905	1.20262	0.508039	-0.693026	-0.0851819		-0.0224825	1.04774	1.3013	1.55889	1.10708	0.047606	-1.0529			0.424143	1.90317	2.04951	1.08718	1.15238	1.22992	1.20234		-0.587921	1.09026	0.579734	0.228246	-0.289177	0.347631	0.382025		-0.0364749	1.39668	1.46993	1.1638	1.26461	1.01866	0.999865
YBR205W	YBR205W ... KTR3 cell wall organization and bio mannosyltransferase activity membrane fraction | YBR206W	-1.15733	-0.865855	-0.41654	-0.503959	-0.538386	-0.420693	-0.364046		-0.83072	-0.463334	0.194308	0.116162	0.0309765	-0.16249	-0.0118589		-0.919349	-0.641262	-0.00342369	-0.333545	-0.497491	-0.132562	-0.19565			-1.21819	-0.642043	-0.164296	-0.351604	-0.463146	-0.49637	-0.281681		-0.967242	-0.228525	0.0779967	-0.00599571	0.0858185	-0.0175642	0.0876461		-1.12196	-0.639365	-0.321261	-0.235672	-0.388367	-0.388725	-0.504042
YBR206W	YBR206W ... | YBR207W	-0.832081	-0.169688	-0.203314	-0.314108	-0.857204	-0.254284	-0.502292		-0.357912	-1.10042	-0.664741	-0.199988	-0.114614	0.273113	-0.313806		-1.05433	0.156105	0.201731	-0.599571	-0.0592176	0.507615	-0.261143			-1.5825	-0.642902	-0.744774	-0.607391	-0.380434	-0.723806	-0.790481		-0.592302	1.03044	1.28868	-0.134137	0.872368	0.844098	0.934094		-0.135289	-0.0427957	0.659839	-0.209677	0.442657	0.400556	0.364997
YBR207W	YBR207W ... FTH1 endocytosis* iron ion transporter activity vacuolar membrane (sensu Fungi) | YBR208C	-1.24052	0.0983613	0.354045	0.155778	-0.11106	-0.0442825	-0.0195963		-1.65812	0.493385	0.93965	0.0819009	-0.0176918	-0.360431	0.0604099		-1.02322	0.349101	0.45001	-0.0359505	-0.141856	-0.0183899	-0.0624947			-0.728619	0.487709	0.519527	0.195704	0.21012	0.0113828	0.244649		-0.389794	0.903219	0.248425	-0.273039	-0.122352	-0.196704	0.00920149		-0.661386	0.47599	0.313731	0.460093	0.203101	-0.00195478	-0.00917176
YBR208C	YBR208C ... DUR1,2 allantoin catabolism* allophanate hydrolase activity* cytoplasm | YBR209W	-0.370834	0.53413	0.667882	-0.546632	-0.712814	-0.369631	-0.0940769		-1.2557	0.550368	1.43818	0.378916	-0.0560264	-0.49143	-0.144479		-0.878713	0.50215	0.42057	-0.565899	-0.904587	-0.876689	0.0436913			-0.562773	0.715035	0.313003	-0.595354	-0.581391	-0.528477	0.0248634		-1.65463	-0.769808	-1.33511	-1.79048	-1.475	-1.64197	-1.29173		-0.770518	0.309086	-0.522752	-0.555767	-0.857322	-0.868544	0.0634728
YBR209W	YBR209W ... | YBR210W	0.472774	1.80759	-0.367944	0.135137	0.000191345	0.334364	-0.390082		0.795525	1.72104	1.7782	1.33176	1.40233	-0.138995	0.785183		0.0307982	1.47873	1.16656	1.10223	1.28894	0.533846	0.0325692			0.611226	1.11911	0.600603	0.232184	-0.355772	0.135504	-0.0884104		1.03358	0.958241	1.05754	0.824043	0.406233	-0.056366	-0.170462		0.480661	0.797263	1.14199	0.456899	-1.29843	0.520138	-0.248534
YBR210W	YBR210W ... ERV15 axial bud site selection molecular function unknown integral to membrane | YBR211C	-0.692979	-0.296979	-0.531118	-0.45688	-0.953225	-0.581193	-0.789455		-0.875776	0.263812	0.269986	0.149776	-0.545637	-0.766566	-0.55175		-0.436511	0.0898941	-0.502382	-0.26755	-0.500296	-0.638266	-0.658742			-0.737005	0.0780512	0.205313	-0.386199	-0.052129	-0.282538	-0.192105		-0.413834	0.73731	0.663444	-0.152593	-0.208477	0.0391949	-0.230583		-0.625539	-0.226079	-0.201708	-0.0220267	-0.0249809	-0.273532	-0.0276623
YBR211C	YBR211C ... AME1 attachment of spindle microtub molecular function unknown spindle pole body* | YBR212W	1.3222	1.06751	0.263315	-0.446827	-0.276918	-0.290669	-0.0960353		0.425497	0.848375	0.113632	0.04787	-0.398302	-0.566882	-0.605016		0.406665	0.421637	0.194717	0.249492	-0.1225	-0.970705	-0.917608			0.948065	1.01941	0.631235	-0.171081	-0.000789336	0.28643	0.255882		0.19576	0.730526	0.17615	-0.435775	-0.517332	0.0673751	0.0825617		0.481257	0.457131	0.409354	0.113953	0.178705	0.294761	0.40852
YBR212W	YBR212W ... NGR1 mitochondrion organization and RNA binding* cytoplasm* | YBR213W	0.931747	2.20103	2.15956	1.46915	0.551387	0.499905	0.518057		0.645301	2.12153	2.34055	1.1216	0.53588	0.0480572	0.232881		1.05352	2.32664	2.22318	0.961682	0.672339	0.499081	0.203472			1.28903	2.23369	2.02527	1.16507	0.882609	0.215085	0.164132		0.808633	1.61218	0.848465	0.207329	0.27538	-0.30719	-0.335038		1.47579	2.5086	1.42772	1.87953	1.03013	0.313598	0.214395
YBR213W	YBR213W ... MET8 sulfate assimilation* ferrochelatase activity* cellular component unknown | YBR214W	-1.07203	-0.924212	-1.23468	-1.03645	-0.28158	-1.0918	-1.60474		-1.54432	-0.149326	-0.199077	-0.412397	-0.282168	-1.4191	-0.79978		-1.63565	-0.492569	-0.0234439	-0.672743	-0.726397	-0.843091	-0.671349			-1.44687	-1.07117	-1.04453	-1.51482	-1.40888	-0.920747	-0.400235		-0.952298	-0.0234579	-0.145089	-0.312018	-0.255182	-0.53923	-1.46264		-0.533839	0.28978	0.0953406	0.125926	-0.198889	-0.793616	0.0324221
YBR214W	YBR214W ... SDS24 endocytosis* molecular function unknown cytoplasm | YBR215W	2.13817	3.22426	3.21915	2.16736	1.10163	0.715312	0.670712		0.0439201	2.11186	2.91045	1.92535	1.08587	0.221877	0.109721		2.25466	3.29004	3.37322	2.35889	1.72204	0.83445	0.15778			2.10346	3.36154	3.06541	1.72785	1.40891	0.736966	0.529137		0.297558	1.63203	1.2563	0.121224	-0.0616804	-0.510173	-0.457377		2.18255	3.44274	2.40124	2.22075	1.55191	0.59127	0.561154
YBR215W	YBR215W ... HPC2 G1/S-specific transcription in transcription regulator activity nucleus | YBR216C	-0.333895	0.0352063	0.14522	-0.460853	-0.00514457	-0.49188	0.0161665		-0.8769	0.206154	0.54635	0.856687	0.0844372	-0.294727	-0.65357		-1.28897	-0.0248132	-0.0946079	0.52742	0.297793	-0.544488	-1.40548			-0.678021	1.04898	0.902508	0.180205	0.9129	1.43006	1.38475		-0.410061	1.50051	1.12854	0.560207	0.141128	1.32283	1.32495		-1.18138	-0.0593922	0.178649	-0.205138	0.27589	0.584037	1.08754
YBR216C	YBR216C ... YBP1 response to oxidative stress molecular function unknown cytoplasm | YBR217W	-0.567044	0.615863	0.848252	-0.0993284	-0.0118815	0.120363	-0.0720067		-0.588915	0.809315	0.949786	0.634504	0.0191829	-0.173095	-0.1658		-0.736041	0.623222	0.682774	0.338992	0.00802381	-0.506444	-0.367537			-0.954974	0.719372	0.820804	0.0194451	0.163057	0.253495	-0.025448		-0.252232	1.06714	0.569439	0.232302	0.00832946	0.426089	0.348705		-0.655132	0.74751	0.18254	0.00721573	0.20387	0.224505	0.156997
YBR217W	YBR217W ... ATG12 protein-vacuolar targeting* molecular function unknown membrane fraction | YBR218C	1.16114	0.783345	-0.0174472	-0.0993284	-0.0498493	-0.537531	-0.387508		-1.12495	0.14806	0.239664	0.382489	-0.279687	-1.07794	-0.705334		-0.344159	0.675679	0.334714	1.07107	0.782534	-0.769279	-1.123			0.328809	1.43239	1.07495	0.400783	0.769759	1.75003	1.8366		0.0622017	2.25054	1.56188	0.980847	-0.103179	1.74265	1.89199		-0.121145	0.491677	0.194876	0.0211033	0.386073	1.23063	1.61229
YBR218C	YBR218C ... PYC2 gluconeogenesis* pyruvate carboxylase activity cytosol | YBR219C	-0.519364	-0.762147	-0.341803	-0.239551	-0.742519	-0.807539	-0.335384		-0.797703	-0.49347	0.170791	-0.0641275	-0.114913	-0.512688	-0.319736		-0.881014	-0.598397	-0.155605	-0.271535	-0.328697	-0.4981	-0.279083			-0.75546	-0.693445	-0.335411	-0.444804	-0.384357	-0.445572	-0.135356		-1.24287	-0.942059	-0.936525	-1.03128	-0.883078	-0.787706	-0.502061		-0.850506	-0.394451	-0.299586	-0.0875721	-0.39899	-0.562153	0.0138961
YBR219C	YBR219C ... YBR219C biological process unknown molecular function unknown cellular component unknown | YBR220C	-1.02473	-0.77737	0.604041	0.830282	-0.371777	-0.385528	-1.10997		0.0406376		1.97085	-0.734325	-0.504561	-1.81142	-2.08518				0.163257	-0.316117	-0.0976917	-0.115822	-1.14761				1.78031	0.330514	-0.30971		-0.300595	0.507199		0.910199	1.79597	2.22931	0.30947	0.259391	1.25914	0.466968		-0.349414	0.109207	-2.14752	0.304896	0.386073	-0.769369	-0.0786093
YBR220C	YBR220C ... YBR220C biological process unknown molecular function unknown cellular component unknown | YBR221C	-1.23515	-0.434978	-0.348653	-0.410257	-0.498245	-0.388107	-0.175862		-0.837046	-0.0392319	0.866832	0.192815	0.193839	-0.137721	0.090352		-0.883202	-0.311995	0.0411027	-0.687569	-0.594201	-0.13647	-0.00345086			-1.28986	-0.470678	-0.386429	-0.44169	-0.269596	-0.534833	-0.396357		-0.993586	-0.0736177	0.133826	-0.214152	0.0318874	-0.269998	-0.279276		-1.04778	-0.601914	-0.523958	-0.18007	-0.513931	-0.648063	-0.421396
YBR221C	YBR221C ... PDB1 pyruvate metabolism pyruvate dehydrogenase (acetyl-tranmitochondrion* | YBR221W-A	-0.427117	-0.185743	0.299834	0.572095	0.184582	0.143313	0.0855962		-0.0942253	-0.294715	0.199246	-0.267182	-0.129859	-0.136919	-0.0107235		-0.311617	-0.0740216	0.353575	-0.19945	-0.210142	0.293968	0.130425			-0.111575	-0.139785	0.191057	0.378558	0.104656	-0.350256	-0.48322		-0.066122	-0.570208	-0.703072	-0.40989	-0.310726	-0.830013	-0.760279		0.0185819	0.0221785	0.187969	0.453355	0.0130708	-0.36761	-0.546083
YBR221W-A	YBR221W-A ... YBR221W-A biological process unknown molecular function unknown cellular component unknown | YBR222C	1.97527	3.02998	1.01908	1.83028	-0.371777	0.614472			1.6256	1.0206	1.38589	1.07303	0.0804017	-1.22646	0.499781		0.477054			-0.653152	-0.434727	1.13211				-1.32922	0.610384	-0.517483	-0.0873178	-0.940734	-0.47052	-0.755835		1.49516	1.79597	2.74388	0.894433	0.259391	-0.740864	2.27432		-0.256305	0.109207	0.267522	0.304896	-1.52082	-0.0324034	-0.9855
YBR222C	YBR222C ... PCS60 biological process unknown AMP binding cytoplasm* | YBR223C	-0.245853	1.16321	1.49088	1.1395	0.286384	0.0285597	0.160423		-0.569072	1.24967	1.64428	0.698998	0.335295	-0.106207	-0.0624619		-0.217524	1.09701	1.36194	0.536235	0.172757	0.124307	0.154979			-0.0975917	1.03451	1.13332	0.741599	0.124414	-0.401933	-0.4311		-0.146707	0.477448	-0.019153	-0.386945	-0.532547	-0.857013	-0.827784		-0.0848871	1.05267	0.639859	0.996347	0.229083	-0.288911	-0.287475
YBR223C	YBR223C ... TDP1 DNA repair tyrosyl-DNA phosophodiesterase actinucleus | YBR224W	-0.617816	0.515081	0.828747	0.667432	-0.247598	0.0576015	0.522817		-1.5905	0.544984	0.419568	0.183881	-0.470878	-0.675984	-0.359621		-1.18157	0.471836	0.742223	0.128801	-0.233945	-0.196366	-0.439661			-1.13376	0.61681	0.652442	0.0301397	-0.0546022	0.0917227	0.197696		-0.867409	0.269901	-0.0755485	-0.411306	-0.442928	-0.524927	-0.510665		-0.116127	0.886815	0.226459	0.484602	-0.141174	-0.00903937	0.00712062
YBR223W-A	YBR223W-A ? Dubious Dubious ORF unlikely to encode a protein, based on available experimental and comparative sequence data; completely overlaps YBR223C; identified by gene-trapping, microarray-based expression analysis, and genome-wide homology searchingYCL019W
YBR224W	YBR224W ... | YBR225W		2.54456	0.0190787	-0.169718	-0.371777	-0.385528	-0.109975										0.892092	1.8546	2.41118	0.761885	-0.0196892
YBR225W	YBR225W ... YBR225W biological process unknown molecular function unknown cellular component unknown | YBR226C	0.0122682	0.933123	1.06518	-0.108577	-0.130769	-0.0824593	-0.128834		-1.03974	1.13662	1.17998	0.571883	0.0444224	-0.337205	-0.410668		-0.00661115	1.17572	0.91853	0.355633	0.285966	-0.190624	-0.626806			0.0591311	1.30146	1.19422	0.247238	0.547415	0.380508	0.337166		0.24001	1.27857	0.363984	-0.118803	0.023763	0.0465912	0.0683059		0.351636	1.37994	0.535511	0.449601	0.558056	0.109905	0.385867
YBR226C	YBR226C ... | YBR227C	-0.217371	0.544558	0.719518	-0.362363	-3.37178	0.314911	-0.30262		-0.281291	0.921063	-0.35108	-0.47129	-0.241526	-1.54839	-0.822148		0.267601	1.23011	-0.213306	0.30732	-1.05922		-1.10914			0.648063	1.78031	2.0854	0.445177	1.55112	0.699405	0.677124		0.272769	1.49112	0.702059	-0.69053	-0.226036	0.621706	-0.170462		2.13601	1.91656	2.43745	2.3049	1.8715	1.81559	0.599463
YBR227C	YBR227C ... MCX1 biological process unknown unfolded protein binding* mitochondrial matrix | YBR228W	-0.235714	0.490563	0.441458	-0.303301	-0.0957163	-0.551778	-0.739791		-0.825611	0.0505143	0.655773	0.872456	0.214153	-0.548386	-0.533578		-0.627452	0.267939	0.559965	0.886781	0.6029	-1.01679	-1.46362			-0.543558	0.890809	1.01038	0.0588288	0.665602	1.48507	1.52326		-0.306613	1.64272	1.03735	0.573203	0.340921	1.17049	1.00937		-1.30955	0.471003	0.439768	-0.457853	0.222407	0.822546	0.925566
YBR228W	YBR228W ... SLX1 DNA repair* 5'-flap endonuclease activity nucleus | YBR229C	0.128748	0.550435	0.198785	-0.0565071	-0.0439728	-0.67831	-0.185526		-0.862065	0.28239	0.257301	0.225991	-0.0400546	-0.443269	-0.445357		-0.0429793	0.477215	0.4707	0.67751	0.33769	-0.57826	-0.4036			0.247883	1.05116	0.889101	0.275252	0.249949	0.937395	0.912896		0.518319	1.69443	1.25509	0.449518	0.691832	1.0962	1.07049		-0.398324	0.551045	0.337911	0.38669	0.347079	0.447862	0.703799
YBR229C	YBR229C ... ROT2 cell wall biosynthesis (sensu alpha-glucosidase activity mitochondrion* | YBR230C	-0.933784	0.369425	0.983256	0.767563	0.0922419	0.288567	0.125357		-0.837786	0.688178	1.40252	0.70044	0.341111	0.0178702	0.262443		-0.598684	0.782	1.16185	0.300172	0.206228	0.147116	-0.255333			-0.518974	0.722105	1.08595	0.776886	0.735151	0.233172	0.121308		-0.272005	0.647938	0.834328	0.260817	0.383593	-0.128174	-0.161982		-0.165729	0.921097	0.820338	1.30792	0.522062	0.295025	0.0396368
YBR230C	YBR230C ? iESR cluster OM14 biological process unknown molecular function unknown | Integral mitochondrial outer membrane protein; abundance is decreased in cells grown in glucose relative to other carbon sources; appears to contain 3 alpha-helical transmembrane segments; ORF encodes a 97-basepair intronYBR230W-A	2.21998	3.9909	3.97628	3.16564	1.92421	1.67272	1.62635		1.08652	3.32276	3.40478	2.32986	1.30839	0.85464	1.16429		2.81308	4.33438	4.09045	2.93687	2.19935	1.55753	1.42389			2.70048	4.2373	4.04191	3.00361	1.72758	1.37109	1.23015		1.2698	2.4375	1.95715	0.382496	-0.214996	0.0952266	0.227544		2.84291	4.1406	3.02177	2.77894	1.7901	1.40951	1.13651
YBR230W-A	YBR230W-A ... YBR230W-A biological process unknown molecular function unknown cellular component unknown | YBR231C	0.742613	0.368481	0.0791997	0.206431	0.943998	0.249707	0.564255		1.36257	1.20615	0.342816	0.985567	0.765528	0.0436312	1.04167		0.53454	0.466671	0.205635	0.927895	0.883286	0.189591	0.380192			0.19218	0.476917	0.438317	0.371468	-0.406398	0.63584	0.848891		1.0149	0.13128	0.0922457	-0.110748	-0.957839	0.19571	0.362437		0.673486	0.246711	0.49403	-0.584072	-0.0878581	0.598002	0.944291
YBR231C	YBR231C ... SWC5 chromatin remodeling molecular function unknown nucleus* | YBR232C	-0.00723856	0.592998	1.00138	0.560193	0.628223	0.436829	-0.609546		-0.761423	0.370541	1.07321	0.56623	0.0804017	-0.714008	-0.479158		-0.467804	0.240517	0.827662	0.953269	0.563831	-0.250158	-0.758388			-0.659558	0.221941	0.922171	0.409702	0.199816	0.815399	0.610756		-0.0984146	0.911447	0.636964	0.0870777	-0.609364	-0.0351495	0.396578		-0.396903	0.71689	0.971129	0.819469	0.539724	0.661044	0.798106
YBR232C	YBR232C ... | YBR233W																		1.8546		1.76189							1.78031		1.27525		1.28437	1.09216		-1.0898	-0.788993	0.00691362	-0.69053	-0.740609	-0.740864	0.05193		-3.2563	-1.47576		-2.28007	-2.52082	-2.35433	-2.9855
YBR233W	YBR233W ... PBP2 biological process unknown molecular function unknown cytoplasm | YBR233W-A	0.495052	0.717955	0.358285	-0.374832	-0.239022	-0.116712	0.28317		0.171222	1.14191	1.34741	1.05776	0.700371	-0.510911	0.109834		-0.210594	0.0691011	0.316361	0.490014	0.554218	-0.555543	-1.23267			0.921439	1.24633	1.15409	0.326236	0.801412	1.56915	1.32637		0.521023	1.48518	0.768276	0.62916	0.387715	0.767545	1.01033		-0.23077	0.54978	0.595326	0.0995774	0.678254	1.00394	1.04004
YBR233W-A	YBR233W-A ... DAD3 mitotic spindle organization a protein binding kinetochore* | YBR234C	-0.395094	-0.861434	-0.953954	-1.1972	-0.814296	-0.306094	-0.750432		-0.241133	-0.026707	-0.439028	0.43042	0.111098	-0.180654	0.464447		-2.2754	-0.964974	-2.34127	-0.52519	0.0538247	-0.9505	-0.278684			-1.31849	-0.3085	-1.21201	-0.581384	-0.232036	0.61631	1.0373		-0.61818	0.339741	1.06965	0.135934	0.2785	1.55779	1.56008		-1.39381	-0.98099	-0.519485	-0.569573	-0.0733585	0.508165	1.36242
YBR234C	YBR234C ... ARC40 actin filament organization* structural constituent of cytoskeleArp2/3 protein complex | YBR235W	-0.205197	0.283431	0.847591	0.915204	0.49087	0.195643	0.123089		0.231454	0.200897	0.711132	0.551129	0.501408	0.120896	0.0136891		0.206472	0.703179	1.02352	0.748266	0.406036	0.39897	0.253214			0.0710241	0.375592	0.77385	0.852137	0.340501	-0.213516	-0.385461		0.12507	-0.11593	0.224655	0.0384124	-0.0843709	-0.69251	-0.765881		0.277121	0.649192	0.735091	1.08836	0.51079	-0.0555681	-0.206008
YBR235W	YBR235W ... YBR235W biological process unknown ion transporter activity cellular component unknown | YBR236C	-1.08449	0.0636404	0.660088	0.271735	-0.165605	0.0818646	0.027529		-0.911744	0.245479	0.952006	0.211414	0.0563182	-0.186354	-0.038501		-0.985126	0.602142	1.17284	0.226633	0.0673428	0.430406	0.0154804			-0.99226	0.359066	0.583192	0.379157	0.330019	-0.0794412	-0.095362		-0.707636	0.0989611	0.142013	-0.0700724	0.162684	-0.367239	-0.252925		-0.567985	0.895083	0.660386	0.948599	0.338614	0.0396251	0.0183219
YBR236C	YBR236C ... ABD1 mRNA capping mRNA (guanine-N7-)-methyltransferasnucleus* | YBR237W	0.191514	0.825893	0.716209	0.148522	0.21523	-0.107227	-0.166313		-0.579195	0.60604	1.00349	0.642529	-0.0533743	-0.480049	-0.441153		-0.658412	0.558458	0.61452	0.477556	0.29136	-0.396563	-0.68521			-0.387479	0.631194	0.742657	0.248994	0.212714	0.696511	0.623121		-0.35838	1.03688	0.958685	0.223982	0.144243	0.59757	0.519364		-0.662905	0.402939	0.427541	0.239997	-0.179558	0.31884	0.485043
YBR237W	YBR237W ... PRP5 U2-type nuclear mRNA branch si "RNA splicing factor activity, trans"spliceosome complex | YBR238C	1.14766	1.29829	1.2635	-0.169718	0.406755	-0.331081	-0.445842		-0.246644	0.96152	0.925618	0.499472	0.11993	-0.852062	-0.360289		0.111873	0.616905	0.879993	0.992083	0.706277	-0.264785	-1.16394			0.279691	1.6771	1.37216	0.435081	0.703363	1.63301	1.65686		0.666772	2.23548	1.12589	0.537276	0.132479	1.33854	1.45362		-0.315954	0.982944	0.690596	0.00098959	0.335217	0.901633	1.15731
YBR238C	YBR238C PAC Cluster YBR238C biological process unknown molecular function unknown cytoplasm* | YBR239C	-3.27265	-4.12151	-2.51062	-1.69236	-1.8874	-1.4481	-1.05		-3.00971	-2.3737	-0.914436	-0.96565	-0.882479	-1.04275	-0.979327		-3.35523	-2.53712	-1.59425	-1.46413	-1.51978	-0.752649	-0.909972			-3.97093	-3.86141	-2.5192	-2.25099	-1.24458	-1.38205	-1.26552		-1.43414	-0.455255	0.316935	0.0503829	0.466171	-0.0298219	0.0420146		-2.97895	-1.47216	-1.06026	-0.677226	-0.480026	-0.353432	-0.0937995
YBR239C	YBR239C ... YBR239C biological process unknown molecular function unknown cytoplasm* | YBR240C	-1.44483	-0.592338	-0.421494	-0.559664	-0.90821	-0.707456	-0.77294		-1.71526	-0.320259	0.214952	-0.0633225	-0.136628	-0.284009	-0.297535		-1.60834	-0.196029	0.012635	-0.165358	-0.248314	-0.465348	-0.331402			-1.3995	-0.557192	-0.381589	-0.215495	-0.00406015	-0.354702	-0.117015		-0.776644	0.00791551	0.040522	-0.149961	0.0394255	-0.180396	0.0760157		-0.78826	-0.187034	-0.156181	0.091117	0.0898316	-0.352173	-0.0699961
YBR240C	YBR240C ... THI2 positive regulation of transcr transcriptional activator activity nucleus | YBR241C	-0.596632	0.850661	1.42754	1.16786	0.741681	0.72793	0.766877		-0.959362	1.1841	1.21776	1.01414	0.949615	0.653248	0.701414		0.276627	0.346047	0.850168	0.98514	0.653091	0.231239	0.574486			-0.00728932	0.725861	1.0416	0.493057	0.633502	0.677872	0.482952		-0.150555	0.40551	0.563505	0.416916	0.529843	0.523409	0.553555		-0.569463	0.366365	0.528355	0.633845	0.564574	0.17686	0.241911
YBR241C	YBR241C ... YBR241C biological process unknown molecular function unknown vacuolar membrane (sensu Fungi) | YBR242W	0.114293	1.95918	2.5653	2.26525	1.55663	0.967746	1.19349		-0.295084	1.35347	2.16224	1.11727	0.933382	0.502498	0.249667		0.430892	2.29304	2.98568	2.06634	1.55819	1.11484	0.850745			0.0953476	1.84613	2.29118	1.87007	1.29464	0.831295	0.476631		-0.241805	0.726046	0.662512	0.174176	0.29388	-0.19203	-0.570752		0.140754	2.23868	2.01945	2.17997	1.28559	0.471895	0.388658
YBR242W	YBR242W ... YBR242W biological process unknown molecular function unknown cytoplasm* | YBR243C	-0.173461	-0.605484	-0.963363	-1.19947	-0.816562	-0.973438	-0.99133		-0.186133	0.0258354	-0.257971	0.125283	0.0503629	-0.26905	-0.318105		-0.732118	-0.133667	-0.650143	-0.151543	-0.266986	-0.408106	-0.4269			-0.466114	-0.771625	-1.02211	-0.697668	-0.241931	0.02679	0.27184		0.101461	0.613554	0.571465	0.395306	0.391357	0.804877	0.638734		-0.650281	-0.620703	-0.507058	-0.497164	-0.0737829	0.0927031	0.456858
YBR243C	YBR243C ... ALG7 N-linked glycosylation UDP-N-acetylglucosamine-dolichyl-phendoplasmic reticulum | YBR244W	-0.800058	-0.406851	-0.221024	-0.155836	-0.389824	0.111805	0.461642		-0.305034	0.17161	0.486412	-0.117222	0.0842525	0.219237	0.354738		-0.883672	-0.449099	-0.54971	-1.08788	-1.04091	0.0498431	0.473291			-0.828516	-0.460609	-0.327774	-0.311684	-0.182235	-0.467687	-0.258903		-0.852197	-0.770452	-0.862653	-0.867963	-0.147485	-0.726207	-0.999725		-0.389954	-0.292043	-0.414117	-0.0450074	-0.192965	-0.427395	-0.229074
YBR244W	YBR244W ... GPX2 response to oxidative stress glutathione peroxidase activity cytoplasm* | YBR245C	-0.36375	-0.710943	-0.236422	-0.132437	0.574356	0.651753	0.272599		-0.700693	-1.38046	-0.223251	0.797363	0.838997	0.498252	1.02239		-0.110837	-0.805445	-0.489865	0.453972	0.562344	0.247357	0.252902			-0.127977	-0.317935	0.275196	0.64434	0.934146	1.48659	1.77616		-0.824042	-0.500726	-0.0271203	0.50671	0.409484	1.22394	1.0619		-0.572608	-0.753289	0.469155	-0.21829	0.680816	1.03799	1.31462
YBR245C	YBR245C ... ISW1 chromatin remodeling ATPase activity ISW1 complex | YBR246W	-1.13973	-1.16898	-0.748442	-1.0423	-0.645623	-0.615499	-0.38382		-1.63066	-0.75023	-0.278213	-0.147099	-0.069841	-0.547254	-0.741228		-1.8653	-0.723622	-0.501301	-0.34451	-0.192114	-0.48165	-0.936898			-1.43536	-0.561727	-0.210206	-0.389239	0.261551	0.611942	0.563495		-1.10286	0.621163	0.588985	0.464881	0.541791	0.887836	0.975191		-1.62123	-0.438742	-0.100307	-0.199855	0.270596	0.348644	0.635013
YBR246W	YBR246W ? PAC Cluster RRT2 biological process unknown molecular function unknown | Putative protein of unknown function; non-essential gene identified in a screen for mutants with increased levels of rDNA transcription; null mutants display a weak carboxypeptidase Y missorting/secretion phenotypeYBR247C	-0.668964	-0.263408	-0.25254	-0.297473	-0.479633	-0.379428	-0.441871		-0.797698	0.0964989	0.351259	0.12031	-0.0199488	-0.206637	-0.114707		-0.869716	-0.00133336	-0.360783	-0.141418	-0.03394	-0.207092	-0.316466			-0.833064	-0.494617	-0.247735	-0.514713	-0.337053	-0.264708	-0.392727		-0.311704	0.524094	0.661037	0.306529	0.331039	0.218914	0.138413		-0.780667	-0.337476	-0.153218	-0.0699209	-0.124035	-0.151585	-0.0222446
YBR247C	YBR247C PAC Cluster ENP1 rRNA processing* snoRNA binding nucleus* | YBR248C	-2.89165	-4.99007	-3.97123	-2.41279	-1.16381	-1.38229	-1.09385		-2.01605	-3.61008	-1.56468	-0.838595	-0.550279	-0.915691	-0.975622		-1.90665	-1.19759	-0.551484	0.0297113	0.118076	-0.551159	-0.880426			-2.95659	-4.32894	-3.08212	-2.16841	-0.97427	-0.310719	-0.0342865		-1.16135	0.279179	1.12597	1.72378	1.53401	2.04303	2.03241		-2.07018	-0.963549	-0.2934	-0.47474	0.0657209	0.120073	0.485496
YBR248C	YBR248C ... HIS7 histidine biosynthesis* imidazoleglycerol phosphate synthasintracellular | YBR249C	-0.641566	-0.971457	-0.640947	-0.268893	-0.246247	-0.86592	-0.707603		-0.498458	-0.34313	0.464741	0.817157	0.299316	-0.500068	-0.596574		-0.771307	-0.933584	-0.372509	0.655004	0.176314	-0.718844	-0.854425			-1.22029	-0.959723	-0.508779	-0.189646	-0.414378	-0.138861	0.0395242		-1.69764	-1.27559	-1.50535	-1.59702	-1.77009	-1.01889	-0.683236		-1.33181	-0.944317	-0.28938	-0.0818959	-0.340422	-0.447741	-0.0645661
YBR249C	YBR249C PAC Cluster ARO4 aromatic amino acid family bio 3-deoxy-7-phosphoheptulonate synthacytoplasm* | YBR250W	-0.169564	-1.26179	-2.21719	-1.61461	-0.762378	-0.389016	-0.349892		0.419149	-0.650639	-1.18194	-0.36178	0.256205	0.37576	0.302907		0.0894882	-0.748468	-1.52603	-0.812008	-0.0648834	0.199066	0.309261			-0.290225	-1.40788	-2.25015	-1.48517	-0.713406	-0.655355	-0.548494		-0.138949	-1.05865	-0.749928	-0.0237647	0.284244	0.290402	0.178349		-0.0171044	-1.12472	-0.728975	-0.797474	-0.230964	-0.143708	-0.287361
YBR250W	YBR250W ? SPO23 biological process unknown molecular function unknown | Protein of unknown function; associates with meiosis-specific protein Spo1pYBR251W	1.0394	0.763198	-0.118425	-0.105587	-0.743746	-0.597032	-0.109975		0.89308	1.14835	0.425414	0.587603	0.0804017	0.158206	-0.115556		1.12656	0.826027	-0.261241	0.374862	0.00832517	-0.125282	-0.157074			0.618315	0.814256	0.492785	0.3092	0.499838	0.682127	0.532734		1.49516	1.72002	1.29137	1.26724	1.11354	1.36605	1.43895		0.473048	0.320711	0.462538	-0.4836	-0.483343	0.0270977	0.480818
YBR251W	YBR251W ... MRPS5 protein biosynthesis structural constituent of ribosome mitochondrial small ribosomal subun | YBR252W	0.0961988	0.019813	-0.19284	-0.67419	-0.538749	-0.543676	-0.592251		-0.277221	0.394295	0.465174	0.431065	-0.059277	-0.739867	-0.260466		-0.508638	0.131939	0.141039	0.49174	-0.11991	-0.668555	-0.797022			0.0920467	0.713908	0.903781	0.161022	-0.00713544	0.753298	0.956155		0.0443352	0.969999	0.783288	0.0987446	-0.382155	0.660234	1.20837		-0.11837	0.505136	0.499374	-0.110141	0.423548	0.662184	1.1749
YBR252W	YBR252W PAC Cluster DUT1 pyrimidine deoxyribonucleoside dUTP diphosphatase activity cytoplasm* | YBR253W	-0.468963	-0.599583	-0.782376	-0.423323	-0.521155	-0.282843	0.290205		-0.402306	-0.19139	-0.0721652	-0.153052	0.188632	-0.0744549	0.130086		-0.49035	-0.546381	-0.537919	-0.938652	-0.392951	-0.277187	0.114374			-1.10074	-0.826155	-1.09309	-0.773952	-1.06549	-0.768767	-0.450737		-0.442733	-0.51612	-0.205407	-0.415907	-0.337253	-0.406299	-0.450805		-0.745197	-0.741007	-0.649093	-0.760241	-0.643582	-0.479359	-0.29382
YBR253W	YBR253W ... SRB6 transcription from RNA polymer RNA polymerase II transcription medmediator complex | YBR254C	1.13025	0.645085	0.0485224	-0.184668	-0.35698	-1.0547	-0.580604		0.933722	0.824679	0.362802	0.706248	-0.159913	-1.44885	-0.65732		0.515874	1.01575	0.153387	0.827583	0.702777	-0.695058	-0.452227			0.799367	1.23752	0.781772	0.0930489	-0.284218	0.886436	0.9865		0.852251	1.55324	1.39037	0.257423	-0.462507	0.903446	0.782064		0.563874	0.818866	0.49634	0.005336	0.179622	0.759411	1.24332
YBR254C	YBR254C ... TRS20 ER to Golgi transport molecular function unknown TRAPP complex | YBR255C-A	0.0148024	-0.382511	-1.00789	-0.339643	-0.332249	-0.601257	-0.310273		-0.67208	-0.020742	0.469026	0.894785	0.340717	0.398694	-0.0790817		-0.644715	-0.334287	-0.20039	0.262834	0.2446	-0.676506	-0.36541			-0.426231	-0.770933	-0.719068	-0.541884	-0.488409	-0.0383729	0.130636		-0.131024	0.7617	1.0204	0.25248	0.0285073	0.771167	0.607239		-0.943715	-0.675064	-0.51675	-0.576051	-0.43062	0.053416	-0.0509529
YBR255C-A	YBR255C-A ... YBR255C-A biological process unknown molecular function unknown cellular component unknown | YBR255W	-0.545558	0.265699	1.17436	1.34813	0.783501	0.846202	0.220671		-0.919834	0.80487	1.85982	1.72511	0.976566	0.461598	0.678584		0.0396491	0.876623	0.973779	1.29191	0.735551	0.531201	0.128572			0.0808416	1.21789	1.67275	1.41069	0.835453	0.485508	0.725529		-0.791362	0.509447	0.95522	-0.233544	-0.0271315	-0.0110851	0.320926		0.146819	1.2536	1.7543	2.02275	1.73508	1.31362	0.906124
YBR255W	YBR255W ? MTC4 biological process unknown molecular function unknown | Protein of unknown function, required for normal growth rate at 15 degrees C; green fluorescent protein (GFP)-fusion protein localizes to the cytoplasm in a punctate pattern; mtc4 is synthetically sick with cdc13-1YBR256C	0.531237	0.548858	0.200917	-0.665951	0.176843	-0.271708	-0.461818		0.215033	0.411252	0.250798	0.396569	-0.0458621	-0.982353	-0.384122		-0.44225	0.416419	0.637859	0.994584	0.71126	-0.635196	-1.52948			0.504344	1.06865	0.74874	0.0989295	0.611952	1.46043	1.43437		0.63907	1.53495	0.959047	0.502746	0.607315	1.37771	1.65139		-0.393041	0.604467	0.646623	-0.0797676	0.49255	0.776705	1.25433
YBR256C	YBR256C ... RIB5 riboflavin biosynthesis riboflavin synthase activity soluble fraction | YBR257W	0.779171	0.79951	0.598658	0.615593	0.528111	-0.0652131	-0.249494		-0.0720626	0.399039	0.374723	0.636253	0.245686	-0.448387	-0.329986		-0.129309	0.504675	0.442878	0.782618	0.545334	-0.617033	-0.336612			0.241024	0.835977	1.03489	0.71929	0.309889	0.619418	0.673458		0.047914	0.969258	0.747138	0.11249	-0.0718899	0.655111	0.747761		-0.303143	0.0685654	0.174412	0.14097	0.0480253	0.298474	0.475388
YBR257W	YBR257W ... POP4 rRNA processing* ribonuclease P activity* ribonuclease MRP complex* | YBR258C	0.765821	-0.205464	-0.635786	-0.887318	-0.314444	-1.01002	-1.67557		-0.407823	-0.312385	-0.647538	-0.160418	-0.998825	-1.2826	-1.19379		-0.12324	0.0132944	-0.134662	0.704326	0.549942	-0.89561	-1.17067			-0.326587	0.423744	-0.767518	-0.363348	0.100785	0.95452	1.25622		0.647164	1.56464	1.24557	0.663107	0.304479	1.6438	1.57715		0.204669	0.414062	0.349984	-0.0170318	0.525119	0.960791	1.438
YBR258C	YBR258C ... SHG1 histone methylation histone lysine N-methyltransferase nucleus* | YBR259W	1.08631	0.22263	-1.81742	-0.00621898	0.0718292	-1.56995	-0.666368		0.660365	1.10045	-0.386704	0.351067	-0.00413183	-1.41408	-0.687846		0.634794	-0.284057	-0.859919	0.504587	0.148319	-0.839438	-1.4118			0.284314	0.943808	0.494013	-0.198679	-0.299188	1.18483	1.43699		0.872724	1.22939	0.878016	-0.484079	-0.502449	1.05055	0.923032		0.23939	-0.286721	0.208628	-0.531605	0.00525131	0.674238	1.27753
YBR259W	YBR259W ... YBR259W biological process unknown molecular function unknown cellular component unknown | YBR260C	-0.004406	-0.148737	-0.0981049	-0.366755	-0.119011	-0.365208	-0.481342		0.0186112	0.688923	0.657395	0.336758	-0.2574	-0.480775	-0.492951		0.179788	0.166541	-0.331319	-0.00439571	0.00497285	-0.588372	-0.950312			-0.18166	0.416153	0.546551	0.0666656	0.638669	0.702177	0.720846		-0.0161786	1.16496	0.736306	0.590022	0.389322	0.898453	0.735029		0.226525	0.529425	0.693545	0.405124	0.673124	0.755546	0.793405
YBR260C	YBR260C ... RGD1 osmosensory signaling pathway Rho GTPase activator activity actin cortical patch* | YBR261C	-0.0859095	0.378621	0.53764	-0.205092	-0.0075443	-0.185415	0.00972054		-0.341978	0.553633	1.01126	0.5628	0.165291	-0.280748	-0.287226		-0.300254	0.458282	0.586451	0.373815	0.175832	-0.203498	-0.566495			-0.189608	0.698969	0.907272	0.307613	0.467469	0.619508	0.508562		-0.267297	0.946551	0.470861	0.0932829	0.113692	0.313189	0.436443		-0.171886	0.844292	0.420112	0.473254	0.53676	0.345747	0.710233
YBR261C	YBR261C ? TAE1 biological process unknown S-adenosylmethionine-dependent | Putative S-adenosylmethionine-dependent methyltransferase of the seven beta-strand family; has a role in protein synthesis; green fluorescent protein (GFP)-fusion protein localizes to the cytoplasm; YBR261C is not an essential geneYBR262C	-0.466358	-0.557804	-0.534121	-0.680062	-0.6016	-0.704988	-0.729943		0.0363116	0.144689	0.319594	0.369811	-0.0179004	-0.480879	-0.453471		-0.0834936	-0.293378	0.0567589	0.16519	-0.181603	-0.44329	-0.689207			-0.751415	-0.514498	-0.449136	-0.541657	-0.527483	-0.155751	-0.084923		-0.36966	0.265713	0.330235	-0.0330776	-0.503358	0.152489	-0.0243956		-0.800883	-0.416421	-0.277057	-0.384231	-0.365652	-0.380727	-0.0266926
YBR262C	YBR262C ? AIM5 biological process unknown molecular function unknown mitochondrion | Protein of unknown function; the authentic, non-tagged protein is detected in purified mitochondria in high-throughput studies; null mutant displays elevated frequency of mitochondrial genome lossYBR263W	0.0394044	0.41664	0.250809	0.400598	0.490719	-0.385528	-0.0882795		-0.609176	0.087713	0.200019	0.709165	0.147516	-1.00633	-0.307574		-0.134508	0.321406	0.572553	1.13093	0.907456	-0.333067	-0.469828			-0.739486	0.18576	0.431959	0.256016	0.167375	0.48614	0.547244		-0.397924	0.469926	0.336221	0.07573	-0.334849	0.21532	0.45769		-0.211153	0.252008	0.577727	0.424857	0.493703	0.468428	0.715581
YBR263W	YBR263W ... SHM1 one-carbon compound metabolism glycine hydroxymethyltransferase acmitochondrion | YBR264C	-0.279764	-1.16926	-1.24491	-1.00729	-0.877736	-0.656877	-0.409483		0.0706748	-0.91499	-0.541083	-0.463669	-0.352106	-0.225812	-0.281337		-0.0136906	-0.232851	-0.0659695	-0.135048	-0.0550429	0.018348	0.189287			-0.555417	-1.29618	-1.3352	-1.00251	-0.694245	-0.671614	-0.523227		-0.293144	-0.562369	-0.156957	0.151963	0.348281	0.42496	0.293837		-0.594871	-0.697148	-0.445287	-0.195001	-0.37583	-0.299661	-0.485911
YBR264C	YBR264C ... YPT10 Golgi organization and biogene guanyl nucleotide binding cytoplasm | YBR265W	1.02774	0.66414	0.249084	0.310611	0.18319	-0.265947	-0.0404336		0.489098	0.658029	0.82329	0.778745	0.426177	-0.526018	-0.0964972		0.44579	0.785662	0.155047	0.765519	0.200883	-0.616429	-0.64822			0.00420632	0.488969	0.667205	0.0237135	0.0756602	1.14604	0.893616		0.00182905	1.30264	0.962889	0.356013	-0.296307	1.18015	1.24013		-0.0168389	0.320104	-0.0569133	-0.14621	0.204075	0.61017	0.638991
YBR265W	YBR265W ... TSC10 sphingolipid biosynthesis* "oxidoreductase activity, acting on"cytoplasm* | YBR266C	-0.554683	-0.610051	-0.350922	-0.58364	-0.603685	-0.260555	-0.103295		-0.0337446	0.0587549	0.296155	0.0277942	0.0237215	0.0646954	0.234933		0.049205	0.000759355	-0.0865091	-0.171023	-0.355111	-0.118866	-0.16034			-0.53156	-0.502822	-0.47811	-0.48387	-0.332285	-0.349621	-0.388031		-0.272206	-0.0824285	-0.0788607	-0.251817	-0.128437	-0.0948645	-0.0895028		-0.189989	0.0471464	-0.0645265	0.018129	-0.0544995	-0.418872	-0.21217
YBR266C	YBR266C ? PAC Cluster SLM6 | Protein with a potential role in actin cytoskeleton organization; gene exhibits synthetic genetic interaction with MSS4 encoding phosphatidylinositol 4-phosphate kinaseYBR267W
YBR267W	YBR267W PAC Cluster REI1 budding cell bud growth* molecular function unknown cytoplasm | YBR268W	-2.16223	-3.72223	-3.78828	-1.73606	-0.755921	-1.17658	-0.984444		-1.44479	-1.65551	-1.01937	-0.36035	-0.384561	-0.898653	-0.515016		-0.628282	-0.734257	-0.772685	-0.215533	0.193076	-0.982817	-1.30091			-3.48921	-3.71954	-2.14696	-1.68543	-0.800335	-0.0190809	0.210701		-1.14713	0.153674	0.72502	0.900665	0.773964	1.50805	1.84043		-1.12216	-0.544187	-0.232964	-0.690502	-0.106933	0.253495	0.601765
YBR268W	YBR268W ... MRPL37 protein biosynthesis structural constituent of ribosome mitochondrial large ribosomal subun | YBR269C	-0.320182	-0.259239	-0.254682	0.271792	0.478197	-0.233525	0.0893343		-1.99178	-0.451355	0.0639571	0.408028	0.276605	-0.86033	0.0883009		-1.64368	-0.272365	0.160394	0.434227	0.171525	-0.489053	-0.23454			-1.95149	-0.438701	-0.359801	-0.274582	-0.43943	0.304546	0.313102		-0.764401	0.327821	0.722869	0.461908	-0.321232	0.491427	0.989774		-0.98067	-0.23183	0.0419619	0.0111651	0.231255	0.664528	0.630759
YBR269C	YBR269C iESR cluster FMP21 biological process unknown molecular function unknown mitochondrion | YBR270C	0.158138	1.32908	1.98953	1.69764	1.1353	0.828484	0.724966		0.119781	0.934943	1.45989	1.32674	0.874785	0.269006	0.0847431		0.462924	1.67036	2.09487	1.55835	1.10162	0.999655	0.693689			0.244	1.13157	1.52137	1.34997	0.561307	0.181114	-0.00737385		-0.432689	0.270305	0.89961	-0.0592383	-0.583067	-0.601527	-0.555913		0.924128	1.98022	1.98249	2.13022	1.47443	0.636146	0.567473
YBR270C	YBR270C ... BIT2 biological process unknown molecular function unknown cellular component unknown | YBR271W	0.694092	0.95055	0.885327	0.405191	0.141292	-0.0162945	-0.0950242		0.502743	1.34449	1.03796	0.922428	0.707278	-0.154667	-0.00640482		1.25789	1.53629	1.19951	1.15743	0.900694	0.270489	-0.0891074			0.94706	1.34142	1.25361	0.439032	0.675423	0.667521	0.710888		0.704729	1.36811	0.607397	0.727696	0.180679	0.970338	0.995517		0.635584	1.35451	0.846252	0.458143	0.572486	0.69908	0.683996
YBR271W	YBR271W ... YBR271W biological process unknown S-adenosylmethionine-dependent methcytoplasm | YBR272C	-1.11385	-1.06319	-1.90958	-1.62749	-1.0353	-1.19288	-0.894246		-1.08234	-1.0154	-1.31596	-0.52563	-0.498958	-0.928302	-0.974463		-0.602346	-0.0498257	-0.232447	0.265548	0.208339	-0.562954	-0.678578			-1.75359	-1.16191	-1.32112	-1.38616	-0.773915	-0.207485	0.00586197		-0.29211	0.853245	0.646268	0.862624	0.830807	1.43653	1.39439		-0.488667	0.194096	0.11353	-0.00417261	0.361219	0.49499	0.517702
YBR272C	YBR272C ... HSM3 mismatch repair molecular function unknown cytoplasm | YBR273C	0.403679	0.948812	0.619308	0.170511	0.039418	0.00825004	-0.369943		-0.401153	0.518414	0.668664	0.395932	0.0689969	-0.401361	-0.396147		-0.162051	0.775536	0.37667	0.427811	-0.0396549	-0.663401	-0.519163			-0.16855	0.840556	0.695475	-0.0397712	-0.0100473	0.250127	0.190261		0.0694809	1.22775	1.05295	0.317866	0.105516	0.617646	0.5932		-0.283272	0.479016	0.175599	0.0595639	0.0700698	0.077308	0.0409724
YBR273C	YBR273C ... UBX7 ubiquitin-dependent protein ca molecular function unknown endoplasmic reticulum* | YBR274W	0.496106	1.20051	1.72434	0.775955	0.8051	0.244715	-0.00709734		-0.0449712	0.962035	1.56698	1.47272	0.860646	-0.0479827	-0.191412		-0.260253	1.06862	1.53398	1.52778	1.11249	-0.18675	-1.30281			-0.156369	1.28195	1.60787	0.787189	0.72669	1.08376	0.815603		-0.555288	1.15799	1.12468	0.387277	-0.226779	0.653576	0.635239		-0.451975	1.22696	1.12711	0.625978	0.639202	0.643552	0.791314
YBR274W	YBR274W ... CHK1 protein amino acid phosphoryla protein kinase activity nucleus | YBR275C	-0.367958	0.35714	0.602474	-0.01396	-0.0526717	0.120561	0.119784		-0.0286251	0.793188	1.11653	0.587603	0.190319	0.017668	0.0202028		-0.567081	0.663429	0.914537	0.417533	0.218291	-0.0745047	-0.0592988			-0.443282	0.493564	0.55226	0.0239288	0.0916873	-0.146332	-0.0428564		-0.41744	0.674873	0.355302	-0.106653	0.097585	-0.167892	-0.0668075		-0.158769	0.511198	0.446742	0.87513	0.466135	0.129239	0.0722744
YBR275C	YBR275C ... RIF1 chromatin silencing at telomer protein binding* nuclear telomere cap complex | YBR276C	-1.41453	-1.51032	-1.53802	-1.33563	-1.10473	-0.485351	-0.378646		-1.96983	-0.8019	-0.459333	-0.157497	0.0487701	-0.20918	-0.514192		-1.76392	-1.02769	-1.16927	-0.778646	-0.301967	-0.367253	-1.03596			-1.58854	-0.847722	-0.880432	-0.95423	0.32495	0.788116	1.10667		-0.914715	0.340024	-0.0371897	0.659055	1.04936	1.38709	1.23933		-1.8031	-0.865826	-0.55657	-0.7576	-0.0874584	0.448906	0.749666
YBR276C	YBR276C ... PPS1 protein amino acid dephosphory protein tyrosine/threonine phosphatcellular component unknown | YBR277C	-0.0710816	-0.0392645	-0.189128	-0.438466	-0.481327	-0.391242	-0.371869		-0.679677	0.100489	0.409614	0.0957502	-0.0436075	-0.451245	-0.28915		-0.50831	-0.152209	-0.173778	-0.202905	-0.245197	-0.402816	-0.604943			-0.350355	0.257341	0.298488	-0.284592	0.2138	0.516456	0.451914		-0.422377	0.220202	-0.20181	-0.195646	-0.00511984	0.194041	0.288485		-0.142111	0.311204	-0.00723527	0.0334984	0.194301	0.370912	0.491264
YBR277C	YBR277C ... | YBR278W									2.36257				0.0804017				1.89209
YBR278W	YBR278W ... DPB3 chromatin silencing at telomer epsilon DNA polymerase activity replication fork* | YBR279W	1.05934	0.666237	0.282113	-0.643649	0.154291	-0.569953	0.246169		0.540209	0.577655	0.775832	0.655622	0.766741	-0.130243	0.034117		0.714964	0.637941	0.0246033	1.07574	0.860516	-0.932548	-0.701305			0.840708	1.27063	0.523159	0.204863	0.0592658	1.20191	1.65404		0.552647	0.66081	1.13049	0.427652	-0.776233	1.2325	1.40404		0.328658	0.75557	0.72124	-0.0487407	0.584977	1.09939	1.66086
YBR279W	YBR279W ... PAF1 RNA elongation from RNA polyme RNA polymerase II transcription elonucleus* | YBR280C	2.02036	1.72513	1.25125	0.119789	0.922406	-0.213061	0.15115		-0.13586	0.340777	0.507403	0.672492	0.0716315	-1.40296	-0.469937		0.119502	0.0606335	0.317845	1.3267	0.988567	-1.26852	-1.73984			0.70275	1.71535	1.46678	0.425894	0.923802	2.17931	2.27413		0.196016	1.7268	0.607996	0.18025	-0.285605	1.33511	1.62605		-0.294213	0.56264	0.711084	-0.448122	0.560647	1.16636	1.90937
YBR280C	YBR280C ? SAF1 biological process unknown molecular function unknown | F-Box protein involved in proteasome-dependent degradation of Aah1p during entry of cells into quiescence; interacts with Skp1YBR281C	0.545766	2.45364	3.08039	1.78865	0.89557	0.785356	0.577784		-0.126962	1.76314	2.31678	1.32494	0.620194	-0.171666	0.212341		0.446501	2.48597	2.89471	1.98134	1.24274	0.466316	0.0796078			0.739704	2.81581	3.16907	1.78648	1.28459	1.08068	0.796939		-0.114676	1.335	0.764285	-0.0504601	-0.537725	-0.256612	-0.410931		0.22712	2.34306	1.60478	1.39647	0.672265	0.223611	0.0109942
YBR281C	YBR281C ? DUG2 biological process unknown molecular function unknown | Probable di- and tri-peptidase; forms a complex with Dug1p and Dug3p to degrade glutathione (GSH) and other peptides containing a gamma-glu-X bond in an alternative pathway to GSH degradation by gamma-glutamyl transpeptidase (Ecm38p)YBR282W	-0.388689	0.0281269	0.0607132	-0.660353	-0.522337	-0.550588	-0.591507		-0.539738	0.627515	0.915693	0.294485	-0.221753	-0.318139	-0.30834		-0.835315	-0.243179	-0.445884	-0.591904	-0.33888	-0.0965421	-0.730523			-0.326516	0.483574	0.432787	-0.260801	0.0603469	0.306547	0.270952		-0.128836	0.81266	0.446914	-0.150702	0.381462	0.377118	0.177625		-0.775054	-0.0774933	-0.168516	-0.228865	0.214479	0.42718	0.147828
YBR282W	YBR282W ... MRPL27 protein biosynthesis structural constituent of ribosome mitochondrial large ribosomal subun | YBR283C	0.594184	0.170162	0.368228	-0.186996	0.445359	-0.302112	-0.254364		-0.972659	0.56227	0.304201	0.859435	0.385466	-0.455483	-0.314207		-0.708467	-0.0995997	0.0240287	0.999708	0.695393	-0.904553	-0.801415			0.645891	1.75735	1.43308	1.32011	1.40529	2.07499	2.03406		-0.307982	0.96308	0.607725	0.000142078	-0.666608	0.513709	1.06314		-0.323419	0.474204	1.00776	0.143145	0.787935	1.45302	1.74983
YBR283C	YBR283C PAC Cluster SSH1 cotranslational protein-membra protein transporter activity endoplasmic reticulum membrane* | YBR284W	-1.08933	-0.555857	-0.074614	0.112466	-0.333099	-0.183599	-0.159745		-0.787676	-0.31448	0.204012	-0.344673	-0.259278	-0.290269	-0.139442		-0.92354	-0.501058	-0.102291	-0.718059	-0.651769	-0.0189809	-0.249707			-0.802627	-0.476929	-0.20909	-0.0413822	-0.0604124	-0.747453	-0.779325		-0.445174	-0.202297	0.0112945	0.0812755	0.404306	-0.481559	-0.392832		-0.631737	-0.491792	-0.279846	0.3317	-0.142481	-0.619903	-0.839504
YBR284W	YBR284W ... YBR284W biological process unknown molecular function unknown cellular component unknown | YBR285W	3.21191	3.1152	3.05535	2.11979	1.47325	0.802099	0.383065		1.84482	2.20768	1.73856	0.600859	0.116928	-0.548386	-0.0963225		2.48011	2.86831	2.23896	1.90606	1.21707	0.711954	0.220731			3.37734	3.46257	3.33051	2.15277	1.75712	1.25042	0.960518		1.88908	1.51266	0.104211	-0.430294	-0.259983	-0.0690968	0.169986		2.2	2.72064	1.8294	1.60374	1.15295	0.662742	0.655606
YBR285W	YBR285W iESR cluster YBR285W biological process unknown molecular function unknown cellular component unknown | YBR286W	2.38127	3.7016	3.92115	3.13041	2.40433	2.40107	1.92565		-2.41879	2.85885	2.85719	2.26568	0.736447	0.221001	1.21027		1.8756	3.94591	3.82212	3.59478	3.01273	1.19624	0.728345			3.3909	5.18565	5.18375	4.31339	3.5093	3.19583	2.93825		0.223356	1.9215	1.84516	0.30947	-0.261441	0.572294	0.831964		2.25466	3.76456	3.43745	2.99792	1.91214	1.68129	1.44746
YBR286W	YBR286W ... APE3 vacuolar protein catabolism aminopeptidase activity vacuole (sensu Fungi) | YBR287W	0.254918	1.16226	1.70257	1.67418	1.13077	1.03125	0.793082		0.431777	0.273339	0.434504	0.0386507	0.042618	0.0813496	0.0137133		0.206579	0.918658	1.49421	0.864021	0.788539	1.02073	0.546254			0.457718	1.03609	1.37135	1.37141	1.18579	0.546543	-0.0110986		0.170649	0.02845	0.343633	0.122467	0.364092	-0.213799	-0.369085		0.408251	0.980708	1.04491	1.58528	0.896808	0.343911	-0.14276
YBR287W	YBR287W iESR cluster ZSP1 biological process unknown molecular function unknown endoplasmic reticulum | YBR288C	0.463465	1.80112	1.83425	1.55363	0.584811	0.568564	0.595669		-0.677137	0.681336	0.931145	0.00358032	-0.120397	-0.409957	0.0956667		0.26703	1.72676	1.798	0.441407	0.036164	0.549251	0.634717			0.818891	1.58892	1.47173	0.956128	0.354811	-0.314293	-0.231973		0.0919736	0.282599	-0.0128745	-0.276094	0.100554	-0.875723	-0.653431		0.722105	1.70686	0.891513	1.33556	0.289549	-0.120773	-0.331027
YBR288C	YBR288C ... APM3 vesicle-mediated transport* molecular function unknown AP-3 adaptor complex | YBR289W	-0.584398	-0.316674	-0.403711	-0.669129	-0.586459	-0.178459	-0.882951		-1.28334	0.0489275	0.340213	0.194468	0.0063294	-0.6347	-0.436267		-1.13266	-0.24544	-0.319618	-0.275141	-0.384049	-0.639149	-1.02572			-0.540056	0.308875	0.575627	-0.0480827	0.24504	0.459803	0.374749		-0.530663	0.810712	0.73821	0.262232	0.372068	0.634224	0.49894		-0.732743	-0.147828	0.150165	0.227728	0.225137	0.353028	0.315234
YBR289W	YBR289W ... SNF5 chromatin remodeling general RNA polymerase II transcripSWI/SNF complex* | YBR290W	-0.293759	0.240478	0.0250526	-0.49015	-0.202518	-0.0552437	-0.0228639		-0.981558	0.373757	0.439925	0.417128	0.371909	-0.110134	-0.158603		-1.182	-0.292005	0.0965158	0.0321794	0.149676	-0.379192	-0.75543			-0.209647	0.508876	0.555623	0.071142	0.843046	1.20615	1.28932		-0.271552	1.30228	0.847257	0.550252	0.580141	1.15855	1.27684		-1.56637	-0.0287499	-0.0383341	-0.36413	0.274824	0.344013	0.77442
YBR290W	YBR290W ... BSD2 protein-vacuolar targeting* molecular function unknown endoplasmic reticulum | YBR291C	1.57807	1.49639	0.924533	-0.353164	0.43865	-0.322335	-0.448143		0.362566	1.13124	0.804838	0.919533	0.210282	-0.716597	-0.394425		0.437109	0.679268	0.531704	0.979177	0.726626	-0.48895	-1.75861			1.16411	2.22555	1.63906	0.792043	1.0648	1.8046	1.80901		1.12023	2.2742	1.30617	0.295043	-0.201836	1.1139	1.37816		0.509521	1.1337	0.679468	0.0219623	0.868674	1.29819	1.37542
YBR291C	YBR291C ... CTP1 mitochondrial citrate transpor tricarboxylate carrier activity mitochondrial inner membrane | YBR292C	0.468314	0.134499	-0.518578	0.154346	1.01901	1.23114	-0.109975		0.81632	1.11371	0.629554	1.77967	2.32894	1.72065	0.366886		1.03299	0.333269	-0.152787	0.87147	1.65207	2.0082	0.564911			0.17689	0.375467	-0.0276776	-0.0633992	0.225776	0.411603	-0.075846		0.4067	-0.0224019	0.149307	1.18285	1.12458	0.712569	-0.0971937		0.419806	-0.444728	0.632703	0.481774	1.01632	0.926238	-0.232937
YBR292C	YBR292C ... | YBR293W	-0.662156	-0.262797	-2.20331	-1.16972	-0.478693	-0.0229583	-0.595401		-1.62233	0.0945993	-0.27708	-1.1749	0.291906	-0.773946	-0.660684		-0.410471	-2.18493	-1.79827	-0.339043	0.163175	-0.376908	-0.787211			-0.70678	-0.882656	-1.33245	-0.724748	-1.14427	-0.156205	-0.985841		0.121703	0.548042	-0.125537	0.190826	0.766351	0.0556025	0.540968		-0.791637	-0.534649	-0.469444	-0.531605	0.464683	-1.32576	-0.459431
YBR293W	YBR293W ... VBA2 basic amino acid transport multidrug transporter activity* vacuolar membrane (sensu Fungi) | YBR294W	0.0982101	0.673196	0.375587	0.152988	-0.0490718	0.0593359	-0.0678211		0.84706	1.37225	1.1773	0.0924824	0.173103	-0.203789	0.189636		0.635683	1.2405	0.772093	-0.287081	-0.264248	0.14697	-0.175059			0.672091	0.716084	0.413907	0.0876834	-0.0292444	-0.308995	-0.31939		0.787397	0.640995	-0.136949	-0.260542	-0.0126883	-0.476161	-0.618149		0.877719	1.06533	0.367057	0.625494	-0.064411	-0.459458	-0.486132
YBR294W	YBR294W ... SUL1 sulfate transport sulfate transporter activity plasma membrane | YBR295W	0.0221951	0.57523	0.475255	0.125738	-0.0474667	0.104999	0.214336		-0.0890535	1.22893	1.09783	0.817623	0.534085	-0.00313328	0.27412		-0.220561	0.790038	0.538285	0.226021	0.114298	0.0596414	0.0746441			0.164056	0.811941	0.665178	0.4269	0.672379	0.477013	0.19501		0.398893	1.03333	0.449173	0.291033	0.467978	0.254549	0.145039		0.110159	0.435807	0.227993	0.554875	0.457576	0.287964	0.385494
YBR295W	YBR295W ... PCA1 iron ion homeostasis* "ATPase activity, coupled to transme"membrane | YBR296C	-0.552974	0.17419	0.204048	0.311815	-0.0828896	0.129725	-0.0499924		-0.638447	0.862019	0.702742	0.214145	0.241488	-0.11449	-0.104291		-0.803768	0.348339	0.31284	0.141038	-0.237087	-0.0545953	-0.101654			-0.740911	0.116228	0.122002	-0.114348	-0.101691	0.0458933	-0.254241		-0.0342091	0.836612	0.380131	0.194208	0.509487	0.0155492	-0.100073		-0.752731	0.0533541	0.0352032	0.204056	-0.131111	-0.309384	-0.346766
YBR296C	YBR296C ... PHO89 phosphate transport sodium:inorganic phosphate symporteplasma membrane | YBR296C-A	0.135739	0.993148	1.35788	0.64971	0.54076	-0.665636	-0.0275124		0.820856	1.70649	1.73269	1.81893	1.29381	-0.0775946	0.146144		1.02775	0.933668	0.583365	0.554653	0.0593824	-1.69571	0.120492			0.762705	1.53238	1.23233	0.312727	0.254282	0.151917	0.0141593		0.580159	-0.823665	-1.51475	-1.30239	-1.19814	-2.04013	-2.5445		0.375963	0.725879	0.752948	0.645933	0.405182	0.131095	0.277535
YBR296C-A	YBR296C-A ... YBR296C-A biological process unknown molecular function unknown cellular component unknown | YBR297W				-1.75468			-0.694937								0.0847431			2.43956																1.49516	-0.788993	-1.57805	-1.69053		-0.740864	-1.53303
YBR297W	YBR297W ... MAL33 regulation of transcription, D transcription factor activity nucleus | YBR298C	0.0307691	0.942522	1.55611	0.926041	-0.16156	0.1515	0.59264		-0.209341	1.12595	1.89224	0.945795	0.283935	0.853269	1.99455		-0.29657	1.29272	1.00953	0.70493	0.445653	0.271018	0.631544			0.126462	1.67339	1.37782	0.760679	0.499838	0.0936842	0.320431		-0.524521	1.60834	0.698605	-1.20678	-0.901764	-0.0109533	1.02828		-0.0863798	1.38383	0.756269	0.617487	-0.0826964	0.0179017	0.00281834
YBR298C	YBR298C ... MAL31 alpha-glucoside transport alpha-glucoside:hydrogen symporter membrane fraction | YBR298C-A	1.9707	2.35972	1.82382	0.247601	0.125342	0.264887	0.876264		-0.339635	0.354209	0.504067	-0.544982	-0.0292228	0.0884154	0.59344		1.89849	2.16235	1.18237	0.41571	0.210924	0.566252	0.690255			2.32578	2.59326	1.51238	0.173612	0.0592658	0.251277	0.412126		0.175388	0.713888	-0.83979	-1.22464	-0.412226	0.0692608	0.691207		1.76674	2.16985	0.245495	0.260502	0.229204	0.0566016	0.194108
YBR298C-A	YBR298C-A ... YBR298C-A biological process unknown molecular function unknown cellular component unknown | YBR299W																	2.6697	0.632204	1.60383	2.12446		0.32475				2.42567	1.19535	1.33051	0.275252	0.0592658	0.436371	1.09216
YBR299W	YBR299W ... MAL32 maltose catabolism alpha-glucosidase activity cellular component unknown | YBR300C	1.56024	0.807592	0.756044	0.0526747	0.0432601	-0.648563	0.890025		2.4736	2.43564	1.52339	0.113672	0.173511	0.621539	0.985207		0.892092	1.61359	0.585214	0.585008	0.739303	-0.345942	-0.185088			1.32613	0.780309	0.330514	0.538287	-0.6777	0.0404421	0.433199		3.69156	3.1652	1.94551	0.479395	0.581319	1.16603	2.32495		1.95315	1.69417	1.51545	1.04186	0.286537	1.03799	0.599463
YBR300C	YBR300C ... | YBR301W	2.78263	2.22263	0.0190787	-0.169718		-0.385528	2.47499		0.888634	0.113708	-1.93604	-0.47129	-0.504561	-1.54839	-0.822148		1.6697	1.21717	-0.396171	-0.460507		-0.67525				4.30014	3.36527		0.275252	0.644228	1.69941			2.71755	1.21101	1.00691	0.30947	1.84435	1.58106	1.05193		1.65059	-0.890793	-0.147516	-0.695104	0.649107	0.552559	-1.40054
YBR301W	YBR301W ... DAN3 biological process unknown molecular function unknown cell wall (sensu Fungi) | YBR302C	0.975274		-1.56588	-1.75468	-2.95674	-1.97049	-0.373009		3.04064	2.24299	-0.614115	0.587603	0.495439	0.358505	0.821709		1.11448	1.59156	-1.75874	-1.82308	-2.60465	-1.03782	-0.484649			1.84071	-0.219691	-0.669486	-0.724748	-0.770809	-1.71563	-0.907838		1.02568	-0.373955	-1.16301	-0.953564	0.674429	-1.0039	-0.796067		2.65059	1.91656	0.437447	-0.695104	0.064145	0.552559	0.599463
YBR302C	YBR302C ... COS2 biological process unknown molecular function unknown vacuole (sensu Fungi) | YCL001W	2.78263	1.80759	3.01908	1.41524	1.21319	1.9364	2.69738										-0.770873	1.99899	1.16326	0.683883	0.639274	2.20611	-0.147614			-1.74425	-0.219691	-0.669486	-0.139785	-0.618806	-3.88556	-2.4928
YCL001W	YCL001W ... RER1 ER to Golgi transport* molecular function unknown COPII-coated vesicle* | YCL001W-A	-0.413194	-0.64916	-0.592952	-0.682759	-0.572875	-0.16237	-0.295741		-0.120125	-0.212823	-0.0729127	0.0514996	0.0727751	0.200573	0.0462004		-0.251386	-0.199798	-0.308096	-0.430661	-0.663372	-0.302241	-0.115393			-0.205042	-0.0278801	0.0415633	-0.00962888	0.191453	0.0964009	0.0971567		-0.481913	-0.385556	-0.0745779	-0.211721	0.210709	-0.194941	-0.423408		0.254471	-0.0829339	0.156667	0.383827	0.664312	0.379633	0.215827
YCL001W-A	YCL001W-A ... YCL001W-A biological process unknown molecular function unknown cellular component unknown | YCL001W-B	-0.150257	-0.0404045	0.241471	0.415245	-0.2563	-0.385528	-0.373009		2.6256	2.9592	0.970848	1.4356	1.5829	1.3585	2.45398		-0.239153	-0.276648	-0.112378	-1.17671	-0.150934	0.515434	-2.42325			-0.0921782	0.0884313	-0.361364	-0.416625	-0.288658	0.516541	0.343701		2.11183	1.58952	1.958	1.98754	1.39689	2.22261	2.31496		0.122207	-0.627758	-0.0544065	0.398006	0.405182	-0.354331	-0.9855
YCL001W-B	YCL001W-B ... YCL001W-B biological process unknown molecular function unknown cellular component unknown | YCL002C	0.155846	-0.684261	-0.080457	-1.07661	0.579313	0.0998985	0.305063		0.732515	1.05712	1.4928	0.60963	0.379962	-0.226458	0.606696		0.186377	0.733844	0.772584	-0.291753	-0.725404	-0.796002	-0.412756			-0.159292	0.327797	0.799999	0.744738	0.587645	0.699405	0.391722		0.00039638	0.344274	0.168195	0.0276992	0.259391	-0.0226351	-0.399766		-0.0863798	0.462844	-0.0695134	-0.164589	0.064145	-0.617366	0.184425
YCL002C	YCL002C ... YCL002C biological process unknown molecular function unknown cellular component unknown | YCL004W	-0.844375	-0.882837	-0.847876	-0.679456	-0.63105	-0.322873	-0.0912623		-0.719822	-0.43091	-0.260754	-0.444529	-0.39153	-0.19192	-0.0717393		-0.592842	-0.187949	0.000251275	-0.68894	-0.653561	-0.0452371	-0.197161			-1.07508	-0.680108	-0.66555	-0.651733	-0.474867	-0.687012	-0.606554		-0.369638	-0.188923	0.024523	-0.0267658	0.414049	-0.111047	-0.163309		-0.120587	-0.0607176	-0.306442	0.278485	0.0804101	-0.232076	-0.555816
YCL004W	YCL004W ... PGS1 phospholipid biosynthesis CDP-diacylglycerol-glycerol-3-phospmitochondrion | YCL005W	0.684327	0.593813	0.511891	-0.110479	-0.271666	-0.0076814	0.241031		0.673429	0.760803	0.829015	0.411994	-0.0674049	-0.234586	0.100863		0.509496	0.690424	0.335643	0.15863	0.0571461	-0.427369	-0.567685			0.557148	0.970942	0.714379	0.237213	0.473633	0.549784	0.620612		0.286919	0.365336	0.0107866	-0.117249	0.0399045	0.0797266	0.395414		0.179022	0.643544	0.203956	0.098992	0.250558	-0.182039	0.251539
YCL005W	YCL005W ? LDB16 biological process unknown molecular function unknown | Protein of unknown function; null mutants have decreased net negative cell surface charge; GFP-fusion protein expression is induced in response to the DNA-damaging agent MMS; native protein is detected in purified mitochondriaYCL005W-A	0.298053	0.383542	-0.082282	-0.409952	-0.617048	-0.38979	-0.234345		0.422915	0.58834	0.727291	-0.201657	-0.108912	-0.433178	-0.0142924		0.600836	0.664742	0.27473	-0.712046	-0.454414	-0.280867	0.0294475			0.202416	0.145032	-0.222803	-0.440539	-0.60031	-0.96017	-0.803141		0.170005	0.216524	-0.293072	-0.430723	-0.419787	-0.686621	-0.809394		0.662621	0.619241	-0.0384442	0.132609	0.029748	-0.41016	-0.669627
YCL005W-A	YCL005W-A ... VMA9 vacuolar acidification* "ATPase activity, coupled to transme"vacuolar membrane* | YCL007C	0.0627369	-0.529443	-0.457359	-0.0404347	0.435577	0.138034	-0.203084		-0.994986	-0.834453	0.0727273	0.334388	-0.247403	-0.374557	0.464157		0.619073	-0.511531	0.553203	0.57633	0.0996097	0.0814793	-0.36535			-0.18166	-0.782627	-0.0479976	-0.255262	0.504504	0.0864284	0.0921618		-0.425404	-0.124596	0.0515827	-0.208997	-0.0422645	-0.0425198	0.353757		-0.256305	-0.475755	0.0175434	-0.41757	-0.122268	0.0191269	0.227494
YCL007C	YCL007C ... | YCL008C											0.385885				-0.500219		1.15513	1.11763			0.243345													-2.0898	-0.788993	-1.57805	-1.10557	-1.74061	-1.74086	-1.53303		0.328658		1.85248		0.064145	0.230631	0.599463
YCL008C	YCL008C ... STP22 protein-vacuolar targeting* protein binding endosome* | YCL009C	0.251266	0.0246905	0.274558	0.136506	-0.523324	-0.81295	-0.326897		0.600633	1.03117	1.26132	0.703733	0.182763	0.13729	-0.0958292		0.263408	0.295245	0.55021	0.2967	0.0653227	-0.543194	-0.736529			-0.204347	0.181551	0.0645194	-0.304439	-0.109735	-0.127622	-0.230823		0.16992	0.860676	0.544031	-0.34237	-0.142471	-0.0806883	0.101795		0.119663	0.49925	0.161877	0.0174277	0.030722	-0.477861	-0.224507
YCL009C	YCL009C ... ILV6 branched chain family amino ac enzyme regulator activity* mitochondrion* | YCL010C	-1.2988	-1.27409	-1.23828	-1.1428	-0.964343	-1.51158	-0.872227		-0.846231	-1.02314	-0.813229	-1.20252	-0.58727	-0.787712	-0.922631		-0.801761	-1.57592	-1.00432	-1.07664	-0.498933	-0.856463	-1.22171			-1.3029	-1.44116	-1.57575	-1.24003	-0.646632	-0.905618	-0.625291		-0.68201	-0.801187	-0.703002	-0.541247	0.0162263	-0.655546	-0.30265		-1.34583	-1.30754	-0.996218	-0.938035	-0.526434	-1.33413	-0.592085
YCL010C	YCL010C ... SGF29 histone acetylation molecular function unknown SAGA complex | YCL011C	0.740215	0.0343021	0.125994	-0.226301	-0.214236	-0.269275	-0.166558		0.722968	0.313646	0.471053	0.332346	0.40233	-0.301485	0.100899		0.489333	0.0663809	0.165311	0.193017	0.151605	-0.311995	-0.606821			-0.0158674	0.0927531	-0.151316	-0.643787	-0.13692	0.303003	0.229461		0.313236	0.684591	0.0692795	0.0993376	0.276669	0.769793	0.818146		-0.108864	0.167506	-0.0714717	-0.110141	0.041661	0.0962846	0.316962
YCL011C	YCL011C ... GBP2 telomere maintenance* RNA binding* nucleus | YCL012C	0.0193214	-0.422332	-0.118321	-0.0509637	-0.150426	-0.298739	-0.346828		-0.224095	-0.38729	-0.0235058	0.118849	0.054139	-0.485086	-0.356557		-0.20091	-0.316026	0.0324366	0.29226	0.0452764	-0.16102	-0.483254			-0.349101	-0.213081	0.0928377	-0.0833193	0.010813	0.252595	0.123915		-0.137896	0.572701	0.401535	0.467206	0.476465	0.855317	0.866293		-0.58888	-0.137599	0.0289224	-0.0746765	0.0302948	0.0852315	0.134052
YCL012C	YCL012C ... YCL012C biological process unknown molecular function unknown cellular component unknown | YCL014W	-0.59301	0.350954	0.615182	-0.01102	0.0348478	-0.0838726	-0.386492		-0.770601	0.144405	0.777464	0.77091	0.423886	-0.0376963	-0.00595524		0.375876	1.3809	1.45087	1.30308	0.817731	0.804418	0.278517			-0.46696	0.701776	0.669538	0.666204	0.624992	0.19571	0.288385		-0.249458	0.863084	1.31504	1.04231	0.567514	0.37778	0.453162		0.777118	1.9421	2.01236	1.96311	1.42755	0.944877	0.74921
YCL014W	YCL014W ... BUD3 cytokinesis* molecular function unknown bud neck* | YCL016C	-1.51015	-0.820654	-0.417439	-1.16263	-0.444656	-0.0879683	0.0919683		-2.18478	-0.401513	-0.254572	-0.185087	0.113294	-0.27568	0.0281999		-1.89314	-0.475264	-0.414263	-0.45083	-0.293697	-0.0533657	-0.0884324			-1.42277	-0.565006	-0.489044	-0.540412	0.505177	0.639637	0.77189		-0.944102	0.402178	0.000346948	0.384158	0.848279	0.859737	0.976619		-0.921	-0.0851327	0.16728	0.332302	0.356523	0.490368	0.962691
YCL016C	YCL016C ... DCC1 mitotic sister chromatid cohes molecular function unknown DNA replication factor C complex | YCL017C	0.2192	0.569649	0.629132	0.147139	0.38779	0.305144	0.0571355		-0.0243179	0.89754	1.20743	0.906989	0.401725	0.391396	0.0261014		0.0232386	0.481701	0.496395	0.637377	0.563021	-0.237879	0.202398			0.140268	0.597145	0.341569	0.177697	0.251217	0.562734	0.669707		0.0296137	1.35714	1.03352	0.242007	0.168721	0.745609	0.579625		-0.58888	0.390978	-0.0385815	-0.045601	0.179622	0.108952	0.332179
YCL017C	YCL017C ... NFS1 iron ion homeostasis* cystathionine gamma-lyase activity mitochondrion | YCL018W	-1.10952	-0.741586	-0.228231	-0.218287	-0.650709	-0.430695	-0.332092		-0.914537	-0.302278	0.358596	-0.0853557	-0.305527	-0.494623	-0.382774		-0.601099	0.251748	0.542278	0.0742311	-0.0845455	-0.193896	-0.13636			-1.08626	-0.608388	-0.241218	-0.346422	-0.399109	-0.563146	-0.618991		-0.498375	0.0697615	0.358534	0.054189	0.0678136	-0.238452	-0.084378		-0.561097	0.256322	0.189608	0.465361	-0.0855027	-0.358581	-0.335208
YCL018W	YCL018W ... LEU2 leucine biosynthesis 3-isopropylmalate dehydrogenase actcytosol | YCL021W-A
YCL019W	YCL019W YCL019W ? TRANSPOSABLE TY ELEMENTYCL020W
YCL020W	YCL020W YCL020W ? TRANSPOSABLE TY ELEMENTYCR045W-A
YCL021W-A	YCL021W-A ... YCL021W-A biological process unknown molecular function unknown cellular component unknown | YCL022C	-0.968142	-0.421226	-0.198513	-0.258985	-0.0383537	-0.385528	-0.946476		-0.450349	-0.0168759	0.772908	0.764908	0.861089	-0.226458	-0.246463		-0.259911	0.221968	-0.188278	0.510347	0.550774	0.637996	-0.373617			-0.744255	0.195347	0.375602	0.5459	0.524929	0.809588	0.524273		0.0184515	0.419954	0.512717	0.542529	0.367644	-0.174761	0.058162		-0.0863798	0.585645	0.595709	0.639315	0.669866	0.246228	0.379681
YCL022C	YCL022C ... | YCL023C
YCL023C	YCL023C ... | YCL024W																										3.16264	3.10224	1.91548	0.275252	0.644228
YCL024W	YCL024W ... KCC4 protein amino acid phosphoryla protein kinase activity bud neck | YCL025C	0.0696014	-1.05609	-0.590462	-1.03932	0.126128	0.614472	0.317197		-1.15966	-0.632751	-0.861208	0.390371	0.688919	0.121942	-0.35424		-1.4948	-2.7287	-1.81847	-0.762513	0.182744	0.230638	-1.09831			-0.0859757	-0.268365	-0.507942	-0.265938	1.11789	1.7265	1.42091		-0.627897	-0.297745	-0.096516	0.936901	0.990902	1.16965	1.11409		-1.44186	-1.42685	-0.218901	-0.944275	0.944932	1.37715	1.10955
YCL025C	YCL025C ... AGP1 amino acid transport amino acid transporter activity* plasma membrane | YCL026C-A	0.12325	1.20493	0.521875	-0.158036	-0.161645	0.454253	1.26492		0.334599	2.00474	1.25764	-0.189053	0.193315	0.552318	1.23447		1.17965	1.72243	0.262507	-0.92736	-0.533651	0.678015	1.72977			0.585362	1.14848	0.0363091	-0.358715	-0.259912	0.198013	0.803573		-0.648619	-0.615782	-2.07079	-2.18689	-0.978384	-0.971071	-0.444031		1.31596	1.38304	-0.234979	-0.427262	-0.139115	0.352622	0.964438
YCL026C-A	YCL026C-A ... FRM2 negative regulation of fatty a molecular function unknown cytoplasm* | YCL026C-B	1.6127	1.0527	0.549593	-0.75468	-2.5417	-0.233525	-0.472545		0.756845	1.08771	0.707813	-0.497286	-0.66806	-0.44885	-0.552687		0.880119	0.105658	-0.185751	-1.57202	-1.76863	-2.78676	-1.23359			0.840708	0.780309	-0.321563	-0.724748	-0.355772	-0.760026	-1.04534		1.19313	1.13701	0.0696494	-1.27549	-0.94706	-0.399827	-0.0823711		0.976356	-0.797683	-0.884481	-0.601994	-2.25778	-1.50633	-0.307428
YCL026C-B	YCL026C-B ... HBN1 biological process unknown molecular function unknown cytoplasm* | Putative protein of unknown function; similar to bacterial nitroreductases; green fluorescent protein (GFP)-fusion protein localizes to the cytoplasm and nucleus; protein becomes insoluble upon intracellular iron depletionYCL027W	0.591945	1.43122	1.49301	0.547883	-1.27867	-0.629454	0.0705977		0.883398	2.61251	2.95508	2.1515	1.28476	0.92946	1.86496		0.602585	1.65569	0.804196	-0.132762	-1.06408	-1.17532	0.0559197			1.13905	1.75076	1.86925	0.423351	-0.658334	-1.0182	0.374562		0.582795	1.1553	1.45651	0.00923711	-1.42043	-0.962528	0.574351		0.767769	0.900621	0.0827817	0.159045	-1.46637	-1.66245	0.127842
YCL027W	YCL027W ... FUS1 conjugation with cellular fusi molecular function unknown plasma membrane* | YCL028W	-0.702238	-0.651372	-1.56309	-1.36437	-1.52846	-1.57378	-2.33704		0.57762	1.8053	0.755554	-0.0495271	-0.591392	-1.24	-0.798743		0.032963	0.271102	-0.670781	-0.50829	-0.723621	-1.29214	-2.22492			-0.404026	-0.26121	-1.00168	-0.913986	-1.19764	-1.40672	-1.52383		0.993673	1.25082	-0.13337	-0.824132	-0.719925	-1.00912	-0.624407		-0.0114926	-0.107284	-0.627042	-0.671645	-0.81131	-1.36919	-1.30337
YCL028W	YCL028W ... RNQ1 biological process unknown molecular function unknown cytosol | YCL029C	-0.353464	-0.614048	0.268046	0.22542	-0.0429488	-0.244436	-0.0989005		0.0663885	-0.014934	0.799212	0.678489	0.46922	0.250151	0.149369		-0.0310679	0.122315	0.357204	0.457818	0.353421	0.0561864	-0.140594			-0.510087	-0.251598	0.176724	0.1671	0.0108283	0.0300003	-0.198404		-0.252033	-0.197928	0.208427	-0.1039	-0.262348	-0.0837925	0.0124789		-0.4598	-0.207266	0.0145409	0.309932	-0.0180205	-0.235173	-0.31169
YCL029C	YCL029C ... BIK1 mitotic spindle organization a microtubule binding spindle pole body* | YCL030C	-0.16223	-0.262797	-0.724146	-0.792648	-0.551101	-0.686531	-0.608577		-0.693772	0.48096	0.676786	0.55029	0.169669	-0.380167	-0.587203		-0.517343	-0.034684	0.0128901	0.49857	0.331138	-0.796704	-0.817848			-0.46568	0.317619	-0.139372	-0.314928	0.484682	0.875682	0.989647		-0.109167	1.33092	0.907378	0.731703	0.554134	1.29241	1.30693		-0.488798	0.560687	-0.0948088	0.0405192	0.33832	0.619429	0.944027
YCL030C	YCL030C ... HIS4 histidine biosynthesis phosphoribosyl-ATP diphosphatase acintracellular | YCL031C	-1.60348	-2.19057	-0.563812	1.32594	0.897233	-0.264322	-1.72003		-1.60424	-1.84875	0.388057	1.29472	0.703791	-0.947213	-1.16477		-1.68148	-1.99689	-0.340632	1.188	0.842772	-0.354752	-1.08789			-1.49063	-1.57825	0.0357886	1.3707	0.69813	-0.406171	-1.39068		-2.43417	-3.35486	-2.53251	-1.75104	-1.74419	-1.57937	-1.04177		-1.83781	-1.921	0.53484	1.23689	0.438904	-0.935838	-1.54359
YCL031C	YCL031C PAC Cluster RRP7 35S primary transcript process molecular function unknown nucleus* | YCL032W	1.06363	0.601142	-0.0995658	-0.620632	0.287186	-1.04849	-1.18798		-0.766717	-0.0757858	-0.189906	0.30739	-0.258184	-1.51025	-0.793001		-0.340259	-0.594329	-0.406129	0.792569	0.9666	-1.05153	-1.99586			0.389762	1.04405	0.60133	-0.0691933	0.936054	1.73513	1.78505		0.249685	1.80185	0.952919	0.660545	0.383449	1.63538	1.79007		-0.954276	-0.273262	0.054977	-0.484049	0.48903	0.827076	1.40964
YCL032W	YCL032W ... STE50 signal transduction during con protein kinase regulator activity cytoplasm | YCL033C	1.64154	1.85389	1.30287	0.957772	1.12703	0.582763	-0.0636809		-0.649507	0.612225	0.839842	0.807417	0.148881	-0.544634	-0.692865		0.21129	0.915997	0.709835	1.03217	0.837069	-0.511296	-0.831333			0.781572	1.49273	1.142	0.524704	0.695454	1.16776	1.118		-0.0971434	1.57195	1.27766	0.331275	0.145134	0.899179	1.17583		0.116762	1.18877	0.533342	0.236365	0.258648	0.913807	0.717226
YCL033C	YCL033C ? MXR2 response to oxidative stress protein-methionine-R-oxide red | Methionine-R-sulfoxide reductase, involved in the response to oxidative stress; protects iron-sulfur clusters from oxidative inactivation along with MXR1; involved in the regulation of lifespanYCL034W	-0.00586696	0.668189	1.35235	1.18969	1.26904	0.633331	0.242011		-0.459976	0.0966122	0.641346	1.12079	0.540062	0.325396	-0.0946547		-0.269646	1.16318	1.57671	1.81501	1.44306	0.781533	0.455151			-0.549576	0.524422	0.833972	0.843839	0.39996	0.216581	-0.319623		-0.510442	-0.28452	0.569334	0.198355	-0.272056	-0.133706	-0.286872		-0.333374	0.660934	1.23753	1.42106	0.810044	0.536339	-0.157807
YCL034W	YCL034W ... LSB5 endocytosis* molecular function unknown cell cortex | YCL035C	1.06399	1.19802	1.1723	0.625824	0.273908	0.0819221	0.256995		0.827908	1.29201	1.53629	1.15226	0.624722	0.0814406	0.0434361		1.11505	1.57016	1.33716	0.894469	0.578627	0.0868045	0.0217069			0.730869	1.19365	1.12385	0.396143	0.282433	0.334994	0.407567		0.541221	1.01987	0.833034	-0.0281192	-0.21415	0.163919	0.220684		0.537057	1.19845	0.543227	0.376729	0.265967	-0.0454595	0.172826
YCL035C	YCL035C iESR cluster GRX1 response to oxidative stress* thiol-disulfide exchange intermediacytoplasm* | YCL036W	1.68961	2.2754	2.31108	2.34091	2.33745	1.44485	0.897173		0.260261	0.293283	0.546095	1.54236	1.02949	0.554374	0.223127		1.09422	1.95967	2.42653	3.25175	2.73165	1.08932	0.0383319			0.945677	2.20135	2.62026	2.4894	1.88829	2.02927	1.6129		0.0786126	0.269979	0.725511	0.183763	-0.398244	0.537301	0.628454		0.638543	1.6366	2.25801	1.97877	2.08689	1.84181	1.20659
YCL036W	YCL036W ... GFD2 biological process unknown molecular function unknown cellular component unknown | YCL037C	-2.6728	-4.08255	-4.40158	-2.56063	-1.22765	-1.34676	-0.925775		-2.85186	-3.92398	-3.107	-1.38699	-1.05683	-1.23891	-1.34739		-0.640247	-0.43783	0.177812	0.827893	0.518587	-0.0432989	-0.510028			-3.90679	-3.87097	-3.34423	-2.41136	-1.51831	-0.95479	-0.693139		-0.72207	-1.42126	1.83408	2.78154	2.55312	2.86718	2.98038		-1.07395	-0.596592	0.0690052	-0.0513189	0.152342	0.0892883	0.395821
YCL037C	YCL037C PAC Cluster SRO9 protein biosynthesis RNA binding polysome | YCL038C	-2.16223	-5.2368	-3.11842	-2.04419	-1.30765	-1.38553	-0.711425		-1.65124	-1.37172	-0.758505	-0.195905	-0.253022	-0.159344	-0.337948		-2.05433	-1.76989	-2.1202	-1.06906	-0.421788	-1.22935	-0.623713			-1.95515	-3.60051	-2.54781	-1.78364	-0.929239	-1.38374	-1.22977		-1.99669	-0.447956	0.29642	0.777619	0.844354	0.674173	0.582445		-2.31771	-2.36028	-1.18816	-1.00705	-0.433355	-0.599444	-0.461938
YCL038C	YCL038C ... ATG22 protein-vacuolar targeting* molecular function unknown integral to membrane* | YCL039W	-0.946906	0.987142	1.8029	1.91385	1.22473	1.24168	0.789248		-0.729118	1.1015	1.74431	0.959867	0.916946	0.410509	0.488389		-0.221384	1.53729	2.2118	1.03639	0.595981	1.24658	0.579003			-0.311957	1.10739	1.68268	1.63208	0.852662	0.405482	-0.0715751		-0.715714	0.246456	0.543214	0.365778	0.353173	-0.321795	-0.383184		0.434212	1.91043	1.80284	2.04186	1.09942	0.622268	0.114512
YCL039W	YCL039W ... GID7 negative regulation of glucone molecular function unknown cytoplasm* | YCL040W	0.834028	1.43592	1.51276	0.811472	0.309561	-0.0591221	0.180211		0.465364	1.52789	1.80916	1.27922	0.456019	0.111711	0.104057		0.601932	1.19095	1.4684	1.22043	0.940195	-0.0386033	-0.402056			0.667284	1.63925	1.60746	0.787458	1.09484	0.923946	0.672099		0.869392	2.00516	1.14911	0.584667	0.38851	0.472468	0.610468		0.394278	1.32259	0.966422	0.935781	0.870275	0.209044	0.48041
YCL040W	YCL040W iESR cluster GLK1 carbohydrate metabolism* glucokinase activity cytosol | YCL041C	2.74166	4.03545	4.26948	3.86296	2.43332	1.82434	1.64094		1.17209	2.99224	3.93704	3.12267	2.29668	1.16767	1.06242		2.88239	3.75048	4.09825	2.878	2.04933	1.88235	1.51659			2.98427	3.75375	3.94729	3.35043	1.98356	1.1481	0.774071		0.396065	0.885488	0.709795	-0.0220554	-0.888329	-1.48114	-1.1357		2.71581	3.67567	2.76646	3.07898	1.71164	0.918687	0.466963
YCL041C	YCL041C ... | YCL042W	4.04136	4.05552	3.747	3.25655	1.71569	0.9364	-1.10997		0.403208	0.628281	0.385885	-0.734325	-0.989988	-3.03381	-1.30757		4.60634	4.64901	4.62064	3.77311	3.69456	1.71707	1.68528			4.68201	5.36527	5.13787	4.79881	2.86662	2.20191	1.82913		1.49516	0.4334	0.537428	-0.468137	0.259391	-1.0039	-1.53303		2.51452	2.56864	2.31192	1.88986	0.327179	0.078628	-1.40054
YCL042W	YCL042W iESR cluster YCL042W biological process unknown molecular function unknown cytoplasm | YCL043C	1.97527	2.48566	2.01908	1.67828	1.21319	-0.385528	0.568097		2.11103	1.43564	1.38589	0.113672	0.758474	-0.963424	0.177852		2.47705	2.98013	2.95175	2.7454	1.9132	0.672674	1.22584			1.21922	2.31636	2.29399	1.53829	1.40976	0.625405	-0.0598413		0.562275	0.725581	-0.0634757	-1.91292	-1.54796	-0.226291	-0.755425		3.32866	3.96719	2.55292	3.21179	2.76458	0.815594	1.59946
YCL043C	YCL043C ... PDI1 protein folding protein disulfide isomerase activitendoplasmic reticulum lumen | YCL044C	-0.379723	0.0523703	0.483126	0.541243	0.310995	0.299862	0.205746		-0.395384	0.0126827	0.83216	0.43655	0.198457	-0.252011	-0.641989		-0.27748	-0.170705	0.364149	-0.0545738	-0.010389	0.247802	-0.24988			-0.277866	0.0595936	0.321954	0.412512	0.642341	0.0345906	-0.429931		-0.456518	-0.241576	-0.0485623	-0.154391	-0.153007	-0.802038	-0.701585		-0.273953	0.209903	0.251574	0.529823	0.273501	-0.198438	-0.450345
YCL044C	YCL044C ? MGR1 biological process unknown molecular function unknown | Subunit of the mitochondrial (mt) i-AAA protease supercomplex, which degrades misfolded mitochondrial proteins; forms a subcomplex with Mgr3p that binds to substrates to facilitate proteolysis; required for growth of cells lacking mtDNAYCL045C	-0.297744	0.427145	0.559129	-0.237622	-0.737905	-0.958107	-0.481456		-0.677731	0.859287	1.61505	0.472558	-0.226487	-0.783614	-0.791167		0.0929497	0.558517	0.938422	0.290393	-0.0101122	-0.542037	-0.990814			-0.279032	0.762323	0.627199	-0.180354	0.0178211	-0.187673	-0.198196		0.214838	1.30086	0.960964	-0.0392757	-0.0580214	-0.154395	0.237018		0.0777901	1.14861	0.828794	0.69026	0.631773	-0.256677	0.253247
YCL045C	YCL045C ? PAC Cluster EMC1 biological process unknown molecular function unknown | Member of a transmembrane complex required for efficient folding of proteins in the ER; null mutant displays induction of the unfolded protein response; interacts with Gal80pYCL046W	-0.436562	0.045557	0.210281	0.0068149	-0.305392	-0.10878	0.104062		-0.650963	0.127392	0.572672	0.00899987	-0.127671	-0.257105	-0.0169235		-0.391396	0.232764	0.312895	-0.409477	-0.368367	-0.00186865	0.073166			-0.121845	0.311907	0.249518	0.0467045	0.0516583	-0.251577	-0.220044		-0.252359	0.248572	0.378746	-0.0160931	0.116871	-0.22549	-0.178329		-0.110152	0.369088	0.0214603	0.481446	-0.130767	-0.313601	-0.223988
YCL046W	YCL046W ... | YCL047C	1.2972		1.60404	-1.16972	-1.37178		-1.10997		-0.544325	1.43564	1.38589	-0.734325	0.232405	0.18858	-0.0851819		0.361577	1.54647	1.29571	0.646408	-0.550204	-1.56833				4.54115	3.58766	2.65244	3.44518	0.644228	1.69941	2.89952		0.325236	-1.37396	0.644344	-0.69053	0.259391	-1.32583	-1.11799		-0.99327	0.109207	-0.147516	-0.0170318	0.912142	-0.769369	-1.1375
YCL047C	YCL047C ... YCL047C biological process unknown molecular function unknown cellular component unknown | YCL048W	0.807151	1.43052	1.13011	-0.0993284	-0.182744	-0.0521046	-0.153918		-0.927182	1.02421	1.3306	0.585432	-0.24696	-0.806007	-0.415951		0.473894	1.82268	1.27557	0.305213	-0.316581	-1.03152	-0.669647			0.554086	1.7206	1.26061	0.0732934	-0.21945	0.148163	0.624175		-0.367786	1.38588	1.0168	-0.187155	-0.785933	-0.237489	0.170835		0.381125	1.63972	0.784097	-0.110141	-0.032531	-0.00855662	0.383734
YCL048W	YCL048W ... SPS22 cell wall organization and bio molecular function unknown plasma membrane | YCL049C	4.97527	5.58018	5.54264	3.73717	3.08765	3.9364	2.47499		2.04064	4.29362	2.19324	0.850638	1.0804	2.23297	1.82171		2.99163	3.80213	2.51072	2.34685	1.66481	1.13211	-0.122079			3.50367	4.51727	2.60353	2.08261	1.5187	1.43637	0.829127		1.64716	1.79597	0.924451	0.631398	0.674429	1.53215	0.68936		3.97251	5.27913	2.85248	4.00534	2.8715	2.23063	1.92139
YCL048W-A	YCL048W-A YCL048W-A YDL007C-A	3.68799	6.86006	7.61899	7.54071	6.33635	5.4389	4.95851		1.7776	2.0206	2.38589	2.20427	2.1584	-0.81142	1.37425		3.93162	7.25832	8.00503	7.07477	5.96267	5.02827	4.25232			5.22318	8.18849	8.2747	8.35664	6.81987	5.49568	4.65113		1.8362	2.059	1.62358	1.7949	-0.477574	1.79519	0.845479		3.97775	6.17725	6.35595	6.80402	5.30862	3.89532	2.93445
YCL049C	YCL049C ... YCL049C biological process unknown molecular function unknown membrane fraction | YCL050C	0.540728	1.2384	1.86001	1.85127	1.42877	1.22042	0.876753		0.412408	1.11916	1.61762	1.74641	1.38533	0.831386	0.746327		0.572291	1.39689	1.79284	1.60045	1.37134	1.12838	0.632342			0.437036	1.27444	1.53108	1.58342	1.02274	0.703068	0.137889		0.232575	0.561813	1.13972	0.943691	0.569152	0.25689	0.155101		0.649652	1.52424	1.86063	2.23556	1.67685	0.982922	0.566404
YCL050C	YCL050C ... APA1 nucleotide metabolism bis(5'-nucleosyl)-tetraphosphatase cytoplasm* | YCL051W	0.103963	-0.233643	-0.0371074	-0.0660325	0.0253071	-0.157083	-0.417968		0.205331	0.320425	0.185366	0.489205	0.114256	-0.161047	-0.525129		-0.0632323	-0.285972	-0.419316	-0.177101	0.1595	-0.271738	-0.799215			-0.0796035	-0.00648771	0.0583673	0.175239	0.239838	-0.0253669	-0.246562		-0.215382	-0.466085	0.0702629	0.0226216	-0.353874	-0.292208	-0.479089		-0.117189	-0.426777	-0.204591	-0.225164	0.106511	0.0556214	-0.27262
YCL051W	YCL051W ... LRE1 cell wall organization and bio transcription regulator activity* cell wall (sensu Fungi) | YCL052C	0.514794	1.60801	1.60404	0.707798	0.496579	0.495028	0.575766		-0.909842	0.87452	0.884339	0.290648	0.164898	-0.0952134	0.0740167		0.0230752	1.16545	0.992683	0.43119	0.337956	-0.0498879	-0.32404			0.487721	1.70677	1.40327	0.541697	0.88366	0.709611	0.64457		0.0280351	0.835222	0.0811416	-0.0509091	-0.0263308	0.121462	0.0209031		0.312538	1.34916	0.720694	0.757232	0.750779	0.374367	0.398287
YCL052C	YCL052C ... PBN1 GPI anchor biosynthesis* mannosyltransferase activity endoplasmic reticulum | YCL054W	-0.14154	1.06169	1.04686	0.535646	0.180764	0.0113618	-0.0821914		-1.06899	0.54569	1.0507	1.09176	0.39763	-0.166157	-0.221147		-0.240317	1.23139	1.20803	1.18315	0.709327	0.078451	-0.303725			-0.157265	1.31363	1.37743	0.811375	0.545562	0.589834	0.391595		-0.89471	0.828246	1.00909	0.228927	-0.0814281	0.285015	0.537046		-0.618149	0.821581	0.706489	0.60361	0.349026	0.270708	0.0570458
YCL054W	YCL054W PAC Cluster SPB1 processing of 27S pre-rRNA S-adenosylmethionine-dependent methnucleus* | YCL055W	-2.23331	-4.67045	-3.63697	-2.89288	-1.10643	-1.47126	-1.3592		-2.6014	-2.89361	-1.60683	-0.37446	-0.313437	-1.51948	-1.07911		-1.60597	-1.93209	-1.17964	0.237826	0.348405	-0.919557	-1.97481			-2.65049	-2.83375	-2.47161	-1.22333	0.0540196	1.23465	1.57309		-1.34302	0.146237	0.470391	1.19985	0.933058	2.14094	2.18302		-2.28278	-1.16119	0.0756258	-0.850024	0.436591	0.997708	1.44527
YCL055W	YCL055W ... KAR4 meiosis* transcription regulator activity nucleus | YCL056C	-0.472872	-0.823417	-1.10714	-1.11779	-0.631794	-1.24186	-1.61059		-0.617671	0.315748	-0.182077	0.0712523	-0.535993	-1.35652	-1.15853		-0.904655	-1.1731	-1.16195	-0.116069	-0.159324	-1.3837	-2.19042			-0.655899	-0.103046	-0.198595	-0.39575	-0.257924	0.225826	0.15409		-0.0531066	1.28349	0.476649	-0.0932318	-0.690798	0.0870977	0.034937		-0.850475	-0.712254	-0.341396	-1.17192	-0.353775	0.166599	0.0861231
YCL056C	YCL056C ... YCL056C biological process unknown molecular function unknown cytoplasm | YCL057C-A	1.17231	0.45004	0.0538441	0.355373	0.480124	0.59677	0.17633		-0.100718	0.0647986	0.0397095	0.284784	0.021508	-0.754837	-0.0285984		0.136881	-0.127386	-0.500896	0.741014	0.541772	-0.597111	-0.699292			0.26365	0.98676	0.617135	0.733242	0.612167	1.37649	1.33925		-0.163802	1.15587	0.751075	0.388421	0.312503	1.34235	1.15627		-0.533839	-0.238716	0.0630511	-0.0694992	0.564219	0.601194	0.630051
YCL057C-A	YCL057C-A ... YCL057C-A biological process unknown molecular function unknown cellular component unknown | YCL057W	-0.581782	0.0929946	0.3999	1.02011	0.853832	0.490989	0.507187		0.036602	0.415345	0.965464	1.15037	1.01021	0.355815	0.959945		0.216376	0.652464	1.14833	1.10022	0.873535	0.56785	0.693414			-0.37334	0.341253	0.842187	1.22914	0.52343	0.316832	0.372156		-0.157592	-0.10502	0.750486	0.368553	0.0592938	0.0494977	0.19015		0.221482	0.453983	1.11071	1.47407	0.882104	0.613565	0.352593
YCL057W	YCL057W ... PRD1 proteolysis and peptidolysis metalloendopeptidase activity* cytoplasm* | YCL058C	-0.441013	0.216057	1.1865	1.13828	0.585438	0.422897	-0.0476375		-0.378333	0.565929	1.55637	1.30122	0.626885	-0.0396113	-0.292815		-0.440297	0.28535	0.965528	0.846438	0.496295	0.232425	-0.54472			-0.742436	0.507044	1.20854	1.02301	0.644683	0.16717	-0.384553		-0.450831	0.528829	0.69158	0.196441	-0.269745	-0.473699	-0.283005		-0.574916	0.311729	0.707277	1.07211	0.456112	0.0939855	-0.363419
YCL058C	YCL058C ? FYV5 | Protein of unknown function, required for survival upon exposure to K1 killer toxin; involved in ion homeostasisYCL058W-A	-2.02473	-0.77737	-0.395959	-0.84779	-1.04985	-0.800566	0.211954		0.303672		0.64892	1.03121	-0.241526	0.258969	0.762815		-1.61041	0.352096	1.13108	0.259385	0.647735	1.04464	0.820206			-1.61872	-0.679123	-0.321563	0.815821	0.354722	-1.76003	-1.04534		-0.0898014	0.211007	-0.0926221	0.30947	0.522426	-1.47783	-1.27		-2.67134	-0.0834377	0.0224091	1.00534	-1.93586	-1.44744	-0.593182
YCL058W-A	YCL058W-A ... YCL058W-A biological process unknown molecular function unknown cellular component unknown | YCL059C
YCL059C	YCL059C PAC Cluster KRR1 rRNA processing* molecular function unknown nucleolus* | YCL061C	0.0680312	-3.31794	-4.28048	-3.84779	-1.42926	-1.56535	-1.06558		-1.02242	-3.01209	-3.55369	-1.30322	-0.881898	-1.39785	-1.2158		-1.19451	-1.52917	-1.11778	0.144332	0.192973	-1.01617	-1.68829			-0.833463	-2.47882	-3.22407	-2.32938	-1.02106	0.577168	0.966885		-0.848793	0.0735039	1.03934	1.66382	1.75416	3.02008	2.78397		-1.12138	-1.12581	-0.336125	-0.99249	0.0711998	0.741428	1.09278
YCL061C	YCL061C ... MRC1 chromatin silencing at telomer molecular function unknown nucleus* | YCL063W	-1.06967	-0.467887	-0.744687	-1.05901	-0.277562	-0.359217	-0.339762		-2.15576	-0.634229	-0.325085	-0.0110642	-0.0228861	-0.737289	-0.815605		-1.53985	-1.15053	-0.822207	-0.306168	0.34215	-0.804304	-1.91659			-0.759937	0.282351	0.290986	0.211476	1.2056	2.27785	2.12493		-0.93201	0.73929	0.23241	0.582739	0.678049	1.56209	1.45788		-1.66381	-0.660867	-0.073893	-1.12279	0.268076	1.05408	1.33037
YCL063W	YCL063W ... VAC17 vacuole inheritance receptor activity vacuolar membrane | YCL064C	-1.68849	-0.811317	-0.80515	-0.745126	-0.486456	-0.192883	0.191681		-1.65303	-0.143521	0.080346	0.236291	0.1337	-0.273764	-0.000459251		-1.72023	-0.557786	-0.766733	-0.318422	-0.215754	-0.314629	-0.0921036			-1.51445	-0.41586	-0.211299	-0.262581	0.313376	0.377135	0.74747		-0.493951	0.711578	0.30237	0.39886	0.472385	0.632594	0.636893		-1.44307	-0.0542914	0.00397187	-0.123947	0.19225	0.281257	0.677194
YCL064C	YCL064C ... CHA1 threonine catabolism* L-serine ammonia-lyase activity* mitochondrion* | YCL065W	-0.964395	0.633168	2.05332	1.80045	0.879659	-1.21162	-1.91348		-0.922081	2.14014	3.64648	3.3589	1.56457	-0.674604	-1.09465		-0.718608	1.97768	3.2655	3.1716	1.68865	-1.04635	-1.34003			-1.26859	1.13368	2.42416	2.02301	0.940754	-0.799917	-1.34297		2.11264	6.33632	6.62213	5.30455	3.12627	2.80028	2.2796		-0.960461	1.99096	2.44933	2.52104	0.943053	-0.899034	-0.856916
YCL065W	YCL065W ... | YCL066W
YCL066W	YCL066W ... HMLALPHA1 regulation of transcription fr transcription coactivator activity nucleus | YCL067C
YCL067C	YCL067C ... HMLALPHA2 regulation of transcription fr transcription corepressor activity nucleus | YCL068C
YCL068C	YCL068C ... YCL068C biological process unknown molecular function unknown cellular component unknown | YCL069W
YCL069W	YCL069W ... VBA3 basic amino acid transport basic amino acid permease activity vacuolar membrane (sensu Fungi) | YCL073C
YCL073C	YCL073C ... YCL073C transport transporter activity membrane | YCL076W
YCL074W	YCL074W						-1.97049												1.26963		1.17692	0.395348					2.42567	2.78031				-0.300595
YCL075W	YCL075W										1.43564									0.241259																-0.788993
YCL076W	YCL076W ... | YCR001W																											-1.21969															-0.671342						-0.400537
YCR001W	YCR001W ... | YCR002C	0.634237	-1.21794	-0.769417	-2.83268	-2.6197	-1.46353	-1.77294		0.6256	0.087713	-0.42147	-0.219752	0.33194	-1.22646	-0.985646		0.879492	0.594069	-0.626951	-0.411179	-0.472862	-0.391457	-1.16021			0.911097	0.365272	0.00858595	-0.461713	-0.218268	0.50676	0.628215		0.610638	1.1179	0.00691362	0.167451	-0.281177	0.581064	0.511362		0.788089	-0.475755	-0.273047	0.420373	-0.713463	-0.354331	0.336428
YCR002C	YCR002C ... CDC10 cell wall organization and bio GTPase activity* septin ring (sensu Saccharomyces) | YCR003W	0.231815	-0.144266	-0.0700049	-0.146154	-0.216323	-0.233957	-0.336332		0.240597	0.289122	0.532194	0.693261	0.193762	-0.098485	-0.253161		0.215316	0.353263	0.16183	-0.00866321	-0.0690192	-0.482994	0.0380448			-0.188119	-0.0819364	0.0543465	-0.230013	-0.0991965	-0.0332703	-0.00790005		-0.121618	0.289901	0.516233	-0.05483	-0.125306	0.028652	-0.010734		-0.000649911	-0.0460708	0.0434107	0.0686981	0.0503392	0.0116695	0.157347
YCR003W	YCR003W ... MRPL32 protein biosynthesis structural constituent of ribosome mitochondrial large ribosomal subun | YCR004C	1.40903	0.950957	0.238392	0.121745	0.3036	0.248822	-0.245326		0.273298	0.528746	0.385885	0.689701	0.0723644	-0.673917	-0.298586		0.457155	0.107716	-0.134784	0.577685	0.441538	-0.914761	-1.28216			0.657261	0.952625	1.11617	0.701016	0.961843	1.38151	1.61104		0.401857	0.95321	0.974492	0.0199635	-0.236566	0.575808	1.15593		0.0980448	0.0760405	0.501577	-0.0460109	0.372898	1.1678	1.16794
YCR004C	YCR004C iESR cluster YCP4 biological process unknown electron transporter activity cytoplasm* | YCR005C	0.350286	0.734588	1.24568	0.816012	0.349656	0.397937	0.457464		0.432451	0.861585	1.32731	1.15054	0.732433	0.545726	0.747629		0.694043	1.43532	1.56687	1.28333	0.833209	0.495259	0.325437			0.296849	0.988469	1.40523	1.00015	0.464356	0.397241	0.450254		-0.00581395	0.205401	0.285744	-0.327282	-0.736545	-0.40799	-0.0423103		0.66691	1.39741	1.29828	1.17959	0.810532	0.451601	0.484296
YCR005C	YCR005C ... CIT2 glutamate biosynthesis* citrate (Si)-synthase activity mitochondrion* | YCR006C	0.153662	-0.349837	-0.827827	-1.64341	-1.93938	-1.85619	-1.38308		0.961555	1.66369	0.494304	-1.38432	-1.38268	-1.28684	-0.0348352		1.00767	0.678361	-0.342191	-1.09472	-1.35054	-1.9188	-1.35485			0.558144	0.67049	0.525515	-0.846976	-1.05201	-1.15102	-0.811449		1.47672	1.80247	-0.432879	-1.10381	-1.78679	-1.74722	-0.639379		0.675697	0.829226	-0.685249	-1.31103	-1.55178	-1.69867	-0.961547
YCR006C	YCR006C ... | YCR007C	0.130552	-0.282605	0.68893	0.203741	0.168791	-0.0120699	0.211954		-0.0796567	0.698671	1.67277	1.12961	1.00133	0.377613	0.610812		0.357315	0.663774	0.876408	1.28156	1.29968	0.955783	0.409418			0.110797	0.780309	0.997939	0.275252	0.622855	0.942859	0.759586		0.605344	0.51913	0.199559	0.617592	0.594994	0.821015	0.981541		0.55105	1.63972	1.36438	1.4569	1.03718	1.29592	1.30401
YCR007C	YCR007C ... YCR007C biological process unknown molecular function unknown cellular component unknown | YCR008W	1.66617	1.18081	0.867076	0.700999	0.0225015	0.529583	-0.0693325		1.48248	1.47126	0.688448	0.414067	-0.0895233	-0.609787	-0.049558		1.32711	1.19008	0.775817	0.721067	0.860958	-0.522627	-0.40632			1.35958	1.46911	1.69069	0.895664	1.25056	0.937097	1.1346		1.03383	0.889079	0.303307	-0.012458	-0.503109	-0.101266	0.380928		1.37829	1.10921	1.21986	1.01859	0.795328	0.716058	0.750022
YCR008W	YCR008W ... SAT4 G1/S transition of mitotic cel protein kinase activity cellular component unknown | YCR009C	0.672179	0.792212	0.393132	0.0101501	-0.0399065	0.0488346	-0.0647945		0.183326	0.844859	0.462383	-0.00451903	-0.0322017	-0.286617	0.230663		0.705873	1.07307	0.541939	0.071849	0.06284	0.047558	-0.177611			0.851416	1.2099	0.658163	0.189132	0.583243	0.293891	0.503013		0.763183	0.884429	-0.0556773	0.136243	0.475066	0.375515	0.517863		0.709249	0.995772	0.294747	0.62242	0.624659	0.217037	0.364898
YCR009C	YCR009C ... RVS161 endocytosis* cytoskeletal protein binding actin cortical patch* | YCR010C	0.602057	0.286945	0.404104	0.126524	0.239812	-0.195006	-0.439881		0.0307763	0.215208	0.420838	0.844729	0.194971	-0.364551	-0.500219		-0.15047	0.089888	0.403104	0.98289	0.355975	-0.612386	-0.907766			0.166524	0.709379	0.911867	0.438674	0.323381	0.679806	0.64431		-0.0314884	0.521862	0.822951	0.189996	-0.0430748	0.51453	0.500679		-0.316277	0.233505	0.46887	0.335783	0.429451	0.329071	0.419438
YCR010C	YCR010C ... ADY2 transport* transporter activity* mitochondrion* | YCR011C	0.71224	2.32572	2.19493	1.45043	0.458298	0.414173	0.0420286		1.92199	2.83156	3.29783	2.11578	1.55129	1.11058	1.18259		0.93962	1.92202	1.98923	0.367409	0.412503	0.00970874	0.20031			1.37122	2.37415	1.92435	0.729818	-0.0662651	0.420251	0.566093		0.480947	1.32322	0.378882	-0.163283	-0.155646	0.029654	-0.0659065		1.78183	2.79371	1.29306	1.16051	1.09809	1.00824	0.792108
YCR011C	YCR011C ... ADP1 transport "ATPase activity, coupled to transme"cytoplasm* | YCR012W	0.457272	0.947863	1.37447	0.796941	0.440492	0.52246	0.501215		0.314965	1.15349	1.31205	0.732566	0.394717	0.0608899	0.170716		0.488501	1.21179	1.48584	0.64794	0.272357	0.268703	0.180049			0.430751	1.14297	1.31313	0.772115	0.754813	0.370427	0.454196		0.0893378	0.711716	0.593453	0.166121	0.195076	-0.0421424	0.0273729		0.246046	1.11493	0.655463	0.915126	0.333115	0.087381	0.0639831
YCR012W	YCR012W ... PGK1 glycolysis* phosphoglycerate kinase activity cytoplasm* | YCR013C	-0.172718	-0.256387	-0.0842394	0.595921	0.706118	0.707738	0.163467		0.00219039	-0.0583198	0.252941	0.0495069	0.283886	0.0615155	-0.659812		-0.0159412	-0.410926	-0.263323	-0.592059	-0.376287	0.478289	0.162472			0.130585	-0.501864	-0.272307	0.426595	0.00944415	-0.139876	-0.667376		-0.161723	-1.52223	-1.27578	-0.906833	-1.10637	-1.71193	-1.86921		0.0328756	-0.371912	-0.277691	-0.279507	-0.472788	-0.407239	-0.861481
YCR013C	YCR013C ... | YCR014C	0.347933	0.191933	-0.246996	0.897051	0.362148	0.786083	0.633053		1.5048	0.345999	0.77903	-1.15517	-0.0982405	1.22505	-0.608472		0.570164	0.0335668	0.315532	-0.673253	-0.411326	0.706748	1.00466			0.951352	-0.470234	-0.996651	0.085591	0.623167	-1.10534	-1.80691		0.0176449	-1.92947	-1.76857	-1.63223	-0.711165	-1.91451	-3.04548		0.0783344	-0.156383	-0.491961	0.171218	-0.470632	-1.36073	-0.916936
YCR014C	YCR014C ... POL4 double-strand break repair via beta DNA polymerase activity nucleus | YCR015C	0.582957	0.845263	-0.0755582	-0.365638	0.174505	0.207047	-0.563692		-0.42293	0.379493	0.271325	0.186448	-0.398432	-1.17242	-0.304824		0.0549897	0.246313	-0.801427	0.471678	0.428611	-0.932407	-1.07382			1.47006	1.90959	1.60664	1.4148	1.96616	2.43411	2.62744		0.550949	1.97106	0.765435	0.442737	0.797048	1.4479	1.74159		-0.58888	0.464688	0.379731	0.0503235	0.591392	1.08568	1.56728
YCR015C	YCR015C ... YCR015C biological process unknown molecular function unknown cellular component unknown | YCR016W	-0.680078	0.24535	-0.710274	-0.720733	-0.179132	-1.11488	-0.386815		-1.02648	0.298133	0.335844	0.492744	-0.195808	-0.803247	-0.830368		-0.863455	-0.163985	-0.326661	0.591301	0.302766	-0.408703	-1.47152			-0.627845	0.0554163	0.243051	0.0242907	0.435911	0.964459	1.04909		-0.587301	1.02692	0.48804	0.271402	0.0838197	1.06649	1.01129		-0.770878	-0.596049	-0.109548	-0.40036	0.405182	0.571668	0.771523
YCR016W	YCR016W PAC Cluster YCR016W biological process unknown molecular function unknown nucleus* | YCR017C	0.182869	-1.64613	-2.12531	-1.70405	-0.164182	-1.25428	-1.04286		-1.00286	-1.86502	-1.41435	-0.33184	-0.348991	-1.79721	-1.26361		-0.736541	-0.953586	-0.802411	0.702785	0.688873	-0.881191	-2.53859			-1.11955	-1.17994	-1.27066	-1.05882	-0.210231	1.57753	1.85864		-0.137107	1.89344	1.12597	1.51515	0.919905	2.66029	2.78423		-1.4739	-0.565022	-0.0664793	-1.31906	0.0447797	0.758925	1.41686
YCR017C	YCR017C ... CWH43 cell wall organization and bio molecular function unknown bud neck* | YCR018C	-0.543071	0.275671	0.384719	0.299446	-0.371777	-0.270002	0.00614575		-0.146974	0.716479	0.992227	-0.0030173	-0.0147967	-0.276735	0.220913		-0.37776	0.419734	0.444799	-0.7222	-0.768938	-0.0726942	0.0865252			-0.141278	0.181418	0.183203	0.0137099	-0.303761	-0.723354	-0.596111		-0.00566609	0.283548	0.0544623	-0.414138	-0.168891	-0.643465	-0.448897		0.058098	0.342195	-0.192506	0.247156	-0.448233	-0.597326	-0.57493
YCR018C	YCR018C ... SRD1 rRNA processing molecular function unknown cytoplasm* | YCR018C-A	1.0259	0.534216	-0.0740307	-0.235606	-0.321151	-0.116068	-1.03469		1.15417	1.66524	0.819782	0.616007	0.16505	-0.34053	-0.183362		0.93432	0.560958	-0.0246347	0.54993	0.243345	-0.28325	-0.894933			0.822933	0.509007	0.336391	0.0321012	0.0651424	0.266593	0.144209		1.11544	0.876701	0.653949	0.0547152	-0.351755	-0.0269152	-0.307678		1.0496	0.496724	0.345083	0.126559	0.281736	0.259694	0.206621
YCR018C-A	YCR018C-A ... | YCR019W	-0.403238	-0.892847	-1.0964	-3.87016	-1.75029	-0.385528	-0.810414		-2.35168	0.435636	-0.199077	-1.21975	-1.19644	-1.29685	-2.89254		-3.26441	0.0200202	-1.00835	-0.146692	-1.17619	-1.60936	-2.05619			-1.10682	0.195347	-0.176446	-0.572745	-2.11066	-1.14859	-0.755835		-0.757226	0.778048	-0.940619	-1.12349	-1.4955	-0.495752	-0.480565		0.328658	-0.212721	-0.0100124	0.567931	0.442657	0.493665	-0.263034
YCR019W	YCR019W ... MAK32 viral life cycle molecular function unknown cellular component unknown | YCR020C	0.765188	0.87348	0.365075	0.0545996	0.0962089	-0.00805425	0.0792958		0.73638	1.35198	1.16095	0.741637	0.49035	-0.147386	0.0295135		0.229716	0.981893	0.745075	0.658138	0.399464	-0.0389978	-0.471752			0.283651	0.606858	0.705553	0.0500393	0.29528	0.765494	0.571942		0.388246	1.41008	0.795926	0.133552	-0.236378	0.415915	0.524683		0.191638	0.906847	0.515959	0.14101	0.384135	0.433527	0.647081
YCR020C	YCR020C ... PET18 mitochondrion organization and molecular function unknown cellular component unknown | YCR020C-A	2.73427	2.60965	1.52809	0.499076	0.769085	0.852631	0.713148		1.33703	1.76262	1.13796	1.09812	1.06343	0.510508	0.866563		2.48291	2.8546	1.8174	1.32915	0.997798	0.189591	0.266324			2.2151	2.92427	2.14548	1.23918	0.696696	1.12111	1.0097		1.26384	1.79597	1.27756	1.01869	1.20097	1.20667	1.29059		2.92111	2.99998	1.72695	1.48812	1.52358	1.38038	1.22395
YCR020C-A	YCR020C-A ... MAK31 N-terminal protein amino acid amino-acid N-acetyltransferase acticellular component unknown | YCR020W-B	0.618117	-0.343474	-0.473961	-0.24772	-0.436483	-0.264222	-0.13551		0.325519	-0.504657	-0.0773614	0.0874716	0.0251722	-0.433691	0.0504732		0.375003	0.453566	-0.0109079	0.497091	0.328737	-0.459912	-0.0477848			-0.331608	0.0176377	-0.392191	-0.290727	-0.454625	-0.310181	-0.11282		-0.103222	-0.126028	-0.153027	-0.250661	-0.506812	-0.125064	-0.615495		0.571616	0.200503	0.555709	0.326483	0.310163	0.365496	0.238962
YCR020W-B	YCR020W-B ... HTL1 regulation of cell cycle* molecular function unknown RSC complex | YCR021C	2.48307	1.54456	0.106542	0.0782098	0.409582	-0.578173	-0.717657		0.419149	0.800209	0.130046	0.451542	-0.578561	-1.59419	-1.23719		0.787881	0.904009	0.00116495	0.681787	0.331104	-1.64048	-1.47963			1.32975	1.94742	1.62691	0.934215	0.303191	2.09533	2.24227		1.25043	2.56331	2.09136	1.1212	-0.250804	1.88942	1.85489		0.971501	1.2536	0.462538	-0.884138	-0.183783	1.18564	1.39593
YCR021C	YCR021C ... HSP30 response to stress molecular function unknown plasma membrane | YCR022C	2.85593	2.31696	1.44625	0.686918	-0.391406	-0.366163	-0.319428		0.548241	1.59976	0.20067	0.291515	-0.0594213	-0.743516	-0.351697		4.12453	3.14298	2.132	0.307463	-0.685895	-0.546485	-0.436257			2.88603	1.49251	0.650394	-0.177799	-0.822898	-0.451461	0.209998		0.72836	1.2392	0.846449	0.337667	-0.0112564	0.647833	0.567768		3.7709	2.41273	0.310067	-0.130605	-0.626171	-0.769369	-0.421001
YCR022C	YCR022C ... | YCR023C	1.97527	0.807592	0.0190787	-0.169718	-1.37178	0.421827	-0.109975		1.41915	1.75756	0.764397	0.336064	-0.019134	-0.548386	-0.0147926		1.02775	1.37727	-1.1536	-0.343468	-0.414549	0.789713	0.272495			1.23303	0.780309	-1.08452	-1.40282	-1.35577	-1.97867	-1.58591		2.11183	1.93347	0.559455	-0.312018	0.107388	0.52217	0.392967		1.41612	1.0161	-0.340161	-0.695104	0.23407	-0.447441	-1.81557
YCR023C	YCR023C ... YCR023C biological process unknown molecular function unknown cellular component unknown | YCR024C	-0.406597	0.225423	0.412993	-0.11755	-0.497308	-0.293468	0.126726		-0.395462	0.752178	0.789678	0.0182376	-0.0923263	-0.292932	-0.0173551		-0.0951295	0.780866	0.34822	-0.283753	-0.527494	-0.413606	0.0559999			-0.369668	0.521024	0.233466	-0.170501	-0.280029	-0.315419	-0.212772		-0.119396	0.570523	0.195433	-0.161565	0.0551919	-0.174327	-0.0889951		0.217488	0.510373	-0.124688	0.174966	-0.250897	-0.419639	-0.370931
YCR024C	YCR024C ... SLM5 protein biosynthesis asparagine-tRNA ligase activity mitochondrion | YCR024C-A	0.252808	0.37987	0.5354	0.290509	-0.320247	0.0746979	-0.0925924		-0.0176611	1.0582	0.970848	0.474742	-0.023221	-0.143202	-0.0188796		0.370294	0.341464	0.027417	0.155067	-0.102745	-0.454876	-0.681046			0.154074	0.834757	0.833516	0.374219	0.336106	0.223338	0.327907		0.0876572	0.546468	0.173197	-0.403773	-0.610678	-0.472803	-0.29668		0.700168	0.737239	0.742461	0.392952	0.659161	0.184502	0.500287
YCR024C-A	YCR024C-A ... PMP1 cation transport enzyme regulator activity plasma membrane* | YCR024C-B	-1.60375	-1.91174	-1.05934	-0.291071	-0.327006	0.0614975	0.127114		-1.24081	-0.519933	-0.373889	-0.506542	-0.27782	-0.182421	0.450997		-1.45099	-1.09625	-0.944882	-1.07923	-0.920736	-0.254731	-0.25824			-1.11405	-0.988518	-0.462711	0.0518007	1.03525	0.237917	0.513352		-0.929337	-0.649001	-0.644018	-0.0364196	0.890603	0.0543161	0.216773		-0.632364	-1.19999	-0.328011	0.815746	0.647751	0.260817	-0.230806
YCR024C-B	YCR024C-B ... YCR024C-B biological process unknown molecular function unknown cellular component unknown | YCR025C	-1.74005	-2.03188	-1.19544	-0.434711	-0.352845	0.128169	0.18103		-1.63643	-0.823193	-0.710503	-0.985577	-0.73136	-0.350258	0.0540067		-1.72423	-1.258	-1.34644	-1.61883	-1.20917	-0.386493	-0.637923			-1.34509	-1.4266	-0.596374	-0.207808	0.893436	0.121579	0.479049		-1.27657	-0.738589	-0.884157	-0.139888	0.848179	-0.0318041	0.0644886		-1.00019	-1.45761	-0.761567	0.559242	0.534306	0.0836141	-0.650427
YCR025C	YCR025C ... | YCR026C	0.642699	0.72013	0.391047	-0.0872556	-0.758801	-0.888029	-0.0275124		0.535402	1.36852	0.511416	-0.0238315	-0.37903	-1.10093	-0.10167		0.764336	0.726841	0.335896	0.164645	0.00455834	-0.943183	0.802633			1.33821	1.27781	1.19725	0.888229	1.08033	1.36683	0.397016		2.47091	2.31534	1.34795	1.197	1.32978	1.55192	0.788896		1.91362	1.39871	0.852484	1.83541	1.14215	0.308634	0.821855
YCR026C	YCR026C ... NPP1 biological process unknown molecular function unknown cellular component unknown | YCR027C	-0.542574	0.270885	0.542783	0.0114317	0.0867617	0.0777643	0.224332		-0.426312	0.485745	0.697579	0.44986	0.220357	-0.102928	0.0716869		-0.456757	0.350165	0.641925	0.255959	0.219996	-0.0402783	-0.236075			-0.582358	0.282338	0.420518	0.0391849	0.290324	0.418325	0.455443		-0.103247	0.731191	0.360434	0.279723	0.245946	0.471552	0.537484		-0.34324	0.683821	0.361422	0.378897	0.369669	0.155594	0.407219
YCR027C	YCR027C ... RHB1 L-arginine transport* GTPase activity extrinsic to plasma membrane | YCR028C	-0.867757	-0.438954	-0.379471	-0.374256	-0.178096	-0.213762	-0.109975		-0.460557	0.371506	0.271714	0.304356	-0.0973854	-0.195431	-0.135038		-0.742512	-0.188472	0.0570759	-0.131806	-0.336323	-0.48287	-0.463587			-1.10797	-0.289678	-0.028043	-0.620131	-0.417347	-0.0776284	-0.152504		-0.544152	0.523598	0.0602118	-0.0672973	-0.124949	0.015746	0.145766		-0.278603	-0.195127	-0.138692	-0.0896356	0.150045	-0.0520079	0.0645157
YCR028C	YCR028C ... FEN2 endocytosis* pantothenate transporter activity plasma membrane | YCR028C-A	-0.974563	-0.114829	-0.219977	-0.227269	-0.409889	-0.223085	-0.184399		-0.412312	0.524321	0.705317	-0.329196	-0.274468	-0.463126	-0.160934		-0.309712	0.348399	0.365298	-0.316022	-0.4119	0.0932396	-0.0127983			-0.567585	-0.229187	-0.347287	-0.326711	-0.283259	-0.75076	-0.663402		-0.0041564	0.42201	-0.0409314	-0.259042	0.115698	-0.531769	-0.459915		-0.250696	0.380393	0.0146686	0.302851	-0.192365	-0.440103	-0.535387
YCR028C-A	YCR028C-A ... RIM1 mitochondrial genome maintenan single-stranded DNA binding mitochondrion* | YCR030C	-0.338333	-1.16506	-0.898047	-0.805637	-0.710179	-0.443547	-0.439029		0.124197	-0.556249	-0.331069	0.167675	0.0141914	-0.000913572	0.0936284		-0.0668823	-0.566209	-0.747762	-0.33488	-0.374643	-0.35171	-0.174845			-0.360213	-0.7549	-0.443482	-0.284619	-0.40663	-0.278696	-0.151149		-0.295086	-0.643503	-0.176614	-0.446027	-0.533773	-0.418647	-0.394086		0.237124	-0.944331	-0.166029	-0.282038	0.0535951	-0.0363505	-0.0325756
YCR030C	YCR030C ... SYP1 biological process unknown molecular function unknown bud neck* | YCR031C	0.587314	1.57348	1.7586	1.15272	0.198591	0.28564	0.395989		0.0273162	1.26106	1.6631	0.59501	0.199953	-0.1898	0.0900374		0.744367	1.66296	1.6096	0.646368	0.309291	0.309082	-0.0195614			0.674365	1.56608	1.53237	0.953952	0.626907	0.140393	0.148442		0.241644	1.08075	1.05756	0.12422	0.148318	-0.383261	-0.178674		0.73571	1.74971	1.01587	1.2534	0.578718	-0.0527818	0.044171
YCR031C	YCR031C RP Cluster RPS14A protein biosynthesis* structural constituent of ribosome*cytosolic small ribosomal subunit ( | YCR032W	-0.277947	-1.26032	-2.10318	-1.34126	-0.599993	-0.292535	-0.295167		0.426426	-0.840585	-1.52842	-0.884571	-0.338313	0.083719	0.102393		0.141378	-0.863035	-1.44259	-0.987903	-0.600002	0.115041	0.399484			-0.0409491	-1.45871	-2.00138	-0.935011	-0.917391	-0.64765	-0.734852		-0.246629	-1.37384	-0.390597	-0.0217092	0.0868942	-0.0606353	-0.23539		0.144284	-1.08137	-0.776844	-0.963804	-0.628756	-0.443873	-0.565565
YCR032W	YCR032W ... BPH1 cell wall organization and bio molecular function unknown mitochondrion | YCR033W	-0.693104	-0.0178871	0.554572	-0.116671	-0.501736	-0.251467	-0.216474		-0.876267	-0.112729	0.521833	0.327076	-0.183774	-0.389273	-0.460845		-0.982979	0.595046	0.78288	0.644151	0.273694	-0.195245	-0.796987			-1.18457	0.617526	1.08951	0.472365	0.720911	0.464729	0.498222		-0.454374	1.02833	0.957038	0.514753	0.633587	0.57826	0.584598		-0.603552	0.557327	0.580498	0.884893	0.383095	0.151664	0.225159
YCR033W	YCR033W ... SNT1 histone deacetylation* NAD-dependent histone deacetylase ahistone deacetylase complex | YCR034W	-0.99707	-0.24614	-0.291261	-0.875987	-0.511765	-0.363972	-0.412641		-1.67074	-0.191075	-0.0918164	-0.0831286	-0.0215567	-0.41772	-0.556997		-1.31546	-0.476886	-0.215318	-0.106249	0.0644649	-0.612818	-0.989055			-1.06418	0.0183815	0.0501195	-0.263311	0.404679	0.964445	0.979524		-0.919586	0.741723	0.332851	0.230085	0.206051	0.822112	1.03878		-1.34343	-0.19645	-0.136648	-0.375905	-0.022977	0.227901	0.727264
YCR034W	YCR034W PAC Cluster FEN1 vesicle-mediated transport* fatty acid elongase activity endoplasmic reticulum* | YCR035C	-1.79514	-2.35366	-2.03711	-1.24656	-1.07454	-0.519787	-0.336239		-1.08707	-1.49355	-0.76867	-0.642269	-0.257299	-0.105696	0.033749		-1.49422	-2.21483	-1.84144	-1.80907	-1.21833	-0.156866	-0.0245775			-1.36093	-2.13818	-1.82627	-1.05246	-0.559685	-0.855338	-0.580769		-1.07352	-1.13769	-0.340117	0.205273	0.65149	0.0790656	-0.131483		-1.00887	-1.96459	-1.07209	-0.502596	-0.440966	-0.427263	-0.545419
YCR035C	YCR035C PAC Cluster RRP43 35S primary transcript process 3'-5'-exoribonuclease activity nuclear exosome (RNase complex)* | YCR036W	-0.434881	-0.181041	-0.417308	-0.781832	-0.314254	-0.653462	-0.783164		-1.03261	0.00142645	-0.249958	-0.00451903	-0.165593	-0.895985	-0.740578		-0.927552	-0.337524	-0.2022	0.198782	-0.0184661	-0.901318	-1.1411			-0.378859	0.186835	0.0742529	-0.0117421	0.246065	0.777854	0.766693		-0.147517	1.00347	0.656416	0.10465	0.146662	0.836219	0.846204		-0.82079	-0.0746941	-0.0582485	-0.379328	0.203043	0.336038	0.666926
YCR036W	YCR036W ... RBK1 D-ribose metabolism ATP binding* cytoplasm* | YCR037C	0.506139	0.969573	1.03492	0.646065	0.572549	0.194876	-0.105431		-0.0504269	0.93633	1.16892	1.18073	0.404375	-0.39303	-0.484953		0.473302	1.01072	1.16232	1.33682	0.984053	0.0458911	-0.272463			0.44964	1.28207	1.3553	0.930961	0.738587	0.829617	0.595691		0.0875031	1.12528	1.11211	0.347798	0.0603907	0.336116	0.33182		0.422805	0.900199	1.00116	0.908718	0.729107	0.546853	0.428351
YCR037C	YCR037C ... PHO87 phosphate transport inorganic phosphate transporter actmembrane | YCR038C	-1.30239	-0.93557	0.0318648	-0.00598966	-0.404248	-0.328862	-0.223491		-1.06138	-0.562434	0.61241	0.610215	0.1254	-0.416071	0.00602508		-1.01325	-0.202235	0.352635	-0.0405245	-0.201583	-0.129196	-0.513416			-1.22725	-0.810196	0.147949	-0.183212	-0.11766	-0.216781	-0.209442		-1.2227	0.216767	0.643519	0.323825	0.143273	0.0703329	0.356052		-1.10644	-0.0998726	0.310829	0.273832	0.12924	-0.100933	-0.0599498
YCR038C	YCR038C ... BUD5 pseudohyphal growth* signal transducer activity* bud neck* | YCR038W-A	-0.194651	0.493277	0.89978	0.580923	0.00849465	0.692474	0.556602		-0.579514	0.364378	0.988126	0.505346	-0.179161	-0.0623386	-0.0679039		-0.255662	0.706843	0.74751	0.299258	0.707026	-0.185573	-0.632402			0.0492942	0.893318	1.00859	0.538287	0.544693	0.633817	0.424737		-0.428603	0.168447	-0.158824	-0.562206	-0.791834	-0.278386	-0.145516		-0.017667	0.597145	0.733337	0.767523	0.683873	0.573519	0.64279
YCR038W-A	YCR038W-A ... | YCR039C
YCR039C	YCR039C ... MATALPHA2 regulation of transcription fr transcription corepressor activity nucleus | YCR040W
YCR040W	YCR040W ... MATALPHA1 regulation of transcription fr transcription coactivator activity nucleus | YCR041W
YCR041W	YCR041W ... | YCR042C
YCR042C	YCR042C ... TAF2 transcription initiation from general RNA polymerase II transcriptranscription factor TFIID complex | YCR043C	-0.0322597	0.101192	-0.00364141	-0.667217	-0.501413	-0.415902	-0.409535		-0.661734	0.475248	0.629742	0.34384	-0.0726315	-0.749441	-0.253756		-0.821587	0.00503386	0.0921363	0.244898	0.0600247	-0.40865	-0.919174			-0.0735625	0.822512	0.869241	0.131848	0.609006	0.910666	0.996731		-0.139157	1.32	0.570878	0.227959	0.213379	0.737847	1.01369		-0.643014	0.377002	0.186621	0.0892994	0.355508	0.523663	0.698181
YCR043C	YCR043C ... YCR043C biological process unknown molecular function unknown Golgi apparatus | YCR044C	-1.38914	-0.919389	-1.34533	-1.05821	-0.964813	-0.685089	-0.68371		-1.2414	-0.441645	0.156171	0.382189	0.0960469	-0.18329	0.0914689		-0.665759	-0.286299	-0.762656	-0.685218	-0.334467	-0.6111	-0.0735263			-0.937968	-0.394295	-0.585986	-0.545715	-0.534601	-0.201308	-0.0470246		-0.689929	0.0393671	0.380212	0.0811228	-0.0584286	0.0323942	0.172882		-0.312584	-0.462493	-0.205775	-0.33042	-0.0672808	0.0504394	0.395352
YCR044C	YCR044C ... PER1 response to unfolded protein* molecular function unknown vacuolar membrane (sensu Fungi) | YCR045C	-0.90856	0.264578	0.265591	0.0730126	-0.212846	-0.352311	-0.564374		-0.484293	0.512371	0.746264	0.206462	-0.0247744	-0.316797	-0.0537825		-0.303355	0.431053	0.448996	-0.144969	-0.385564	-0.281276	-0.173582			-0.559067	0.189158	0.0473555	-0.117135	-0.55662	-0.730302	-0.771866		-0.0807676	0.153699	0.209493	-0.238366	-0.263491	-0.52574	-0.601701		-0.106679	0.367555	-0.0413722	0.140361	-0.571366	-0.657218	-0.718152
YCR045C	YCR045C ? RRT12 biological process unknown serine-type peptidase activity | Putative protein of unknown function; non-essential gene identified in a screen for mutants with decreased levels of rDNA transcriptionYCR046C	-0.358463	-0.335148	-0.395959	-0.464461	-0.797307	-0.362196	-0.0410794		-0.135685	0.654376	0.576933	-0.283041	-0.120169	-0.492048	-0.110945		-0.118796	0.46465	0.018867	-0.66404	-0.528077	-0.090287	-0.0723256			-0.151344	0.18133	-0.186338	-0.559258	-0.59823	-0.412423	-0.40206		-0.119963	0.19097	-0.724535	-0.499752	-0.283893	-0.21687	-0.135513		0.0656233	0.326019	-0.515667	-0.619155	-0.372719	-0.508502	-0.400537
YCR045W-A	YCR045W-A ? Dubious Dubious ORF unlikely to encode a protein, based on available experimental and comparative sequence data; completely overlaps with YCR045C; identified by gene-trapping, microarray expression analysis, and genome-wide homology searchingYCR047W-A
YCR046C	YCR046C ... IMG1 protein biosynthesis structural constituent of ribosome mitochondrial large ribosomal subun | YCR047C	-1.87818	-0.842326	-0.271436	-0.0028204	-0.292343	-0.186659	-0.128237		-1.75042	-0.573762	-0.0800015	-0.0912183	0.000142109	-0.421782	0.0690444		-1.34619	-0.427624	-0.131099	-0.056853	-0.0161264	-0.560204	-0.237499			-1.9759	-1.02336	-0.280511	-0.133649	-0.355772	-0.0882523	-0.109472		-1.44642	-0.594114	-0.102449	-0.294244	-0.795286	-0.399984	0.148017		-1.63707	-0.525143	-0.171999	-0.181224	-0.0326684	-0.472629	0.0838983
YCR047C	YCR047C ... BUD23 bud site selection S-adenosylmethionine-dependent methcytoplasm* | YCR048W	-1.38972	-2.72733	-1.80535	-1.62491	-1.10874	-1.31919	-0.861154		-1.30601	-1.10112	-0.943063	-0.720386	-0.636472	-1.17149	-0.678925		-0.628959	-0.573345	-0.610765	0.00353787	-0.184596	-0.427939	-0.783307			-2.24676	-2.33315	-1.93495	-2.0346	-1.72703	-0.640824	-0.535869		-0.433103	0.596032	0.307181	0.50741	0.153781	1.04942	1.29598		-0.895117	-0.373734	-0.309689	-0.553085	-0.286041	-0.176139	0.198178
YCR047W-A	YCR047W-A ? Dubious Dubious ORF unlikely to encode a protein, based on available experimental and comparative sequence data; completely overlaps with YCR047C; identified by gene-trapping, microarray expression analysis, and genome-wide homology searchingYCR081C-A
YCR048W	YCR048W ... ARE1 sterol metabolism sterol O-acyltransferase activity endoplasmic reticulum | YCR049C	-0.9066	-0.145578	-0.15887	-0.169718	-0.974077	-1.13734	-0.618231		-1.23144	0.0205988	0.180301	-0.876344	-0.772111	-1.33569	-1.2272		-0.608993	-0.106296	0.25745	-0.456266	-0.499887	-0.706015	-1.34573			-1.21138	-0.447551	-0.568723	-0.905456	-0.745789	-0.770552	-0.665414		-0.449913	0.350467	-0.201195	-1.05618	-0.677415	-0.66945	-0.726293		-0.895136	0.131446	-0.351813	-0.621383	-0.626871	-0.922929	-0.526323
YCR049C	YCR049C ... | YCR050C																			4.14815	1.76189
YCR050C	YCR050C ... | YCR051W														-1.22646						-0.460507	-0.242082	0.32475							-0.724748															-1.73248		-1.52082		-1.9855
YCR051W	YCR051W ... YCR051W biological process unknown molecular function unknown cytoplasm* | YCR052W	-1.32869	-1.48158	-1.30737	-1.48864	-1.29838	-1.25599	-0.915824		-1.21182	-0.942875	-0.618948	-0.666005	-0.833745	-0.942665	-0.58723		-0.810988	-0.506091	-0.62893	-0.168605	-0.0996712	-0.476792	-0.285425			-1.60054	-1.90486	-1.64374	-1.57039	-1.52334	-0.757962	-0.528056		-0.793408	-0.162451	0.249312	-0.0178918	-0.166535	0.545187	0.528895		-1.36302	-0.900113	-0.421475	-0.50279	-0.306029	-0.418794	-0.219887
YCR052W	YCR052W ... RSC6 chromatin remodeling molecular function unknown RSC complex | YCR053W	-0.503744	-0.743193	-0.491266	-0.908331	-0.616158	-0.425606	-0.489227		-0.630656	-0.124626	0.299554	0.445381	0.0841715	-0.12798	-0.287892		-0.862241	-0.66952	-0.533181	-0.201589	-0.040555	-0.552393	-0.874748			-1.43621	-0.645756	-0.616259	-0.611317	-0.292335	0.0253676	0.0718192		-0.418672	0.642466	0.611396	0.143668	-0.0883384	0.492748	0.638549		-1.45098	-0.797683	-0.649753	-0.88168	-0.50202	-0.544951	-0.0922331
YCR053W	YCR053W PAC Cluster THR4 endocytosis* threonine synthase activity cytoplasm* | YCR054C	-1.05267	-1.70502	-1.11278	-0.714468	-0.7477	-0.636016	-0.668968		-0.969064	-1.24278	-0.551764	-0.410563	-0.263553	-0.504495	-0.480765		-0.995629	-1.43148	-1.00798	-0.681735	-0.391893	-0.31083	-0.430127			-0.939136	-1.1935	-0.81362	-0.463512	-0.295735	-0.465338	-0.49523		-0.92785	-0.625154	-0.319555	-0.114131	-0.0832839	-0.406472	-0.357455		-0.741643	-1.15967	-0.39107	-0.187261	-0.0383596	-0.266089	-0.281327
YCR054C	YCR054C ... CTR86 biological process unknown molecular function unknown cytoplasm | YCR057C	-0.999039	-0.73481	-0.174801	-0.599226	-0.498094	-0.71395	-0.562941		-1.34479	0.212093	0.000454144	0.272562	-0.223235	-0.524426	-0.723763		-1.15173	0.344884	0.67548	0.621198	0.299055	-0.320526	-1.0139			-1.65545	-0.0472238	0.0397347	-0.709561	-0.203769	-0.281637	-0.325422		-0.147287	1.59471	1.29847	0.931522	0.83682	0.956103	0.585909		-0.939831	0.385788	0.274311	0.464501	0.331709	0.137885	0.0253475
YCR057C	YCR057C PAC Cluster PWP2 35S primary transcript process snoRNA binding cytoplasm* | YCR059C	-2.41238	-5.65535	-4.18513	-2.46273	-1.72023	-1.60598	-1.19539		-1.97289	-2.95306	-1.50351	-0.816361	-0.66777	-0.989199	-0.89435		-1.17731	-0.871401	-0.582118	-0.439006	-0.400494	-0.445447	-0.733875			-2.76028	-4.5877	-3.41917	-1.91722	-1.12413	-0.899723	-0.625929		-1.27087	-0.766966	0.609037	1.09553	1.12577	1.03767	1.12642		-1.16774	-0.762644	-0.444947	-0.132525	-0.171157	-0.210851	-0.0718869
YCR059C	YCR059C ... YIH1 regulation of amino acid metab molecular function unknown cytoplasm* | YCR060W	-0.760845	-1.70795	-1.53076	-1.33647	-0.963104	-0.950313	-0.667265		-0.0737824	-0.651562	-0.252956	-0.305602	-0.217749	-0.370959	-0.366953		-0.229886	-0.805129	-0.511576	-0.398719	-0.160136	-0.487206	-0.545814			-0.783099	-1.46693	-1.32313	-1.08341	-0.801241	-0.242906	-0.291286		-0.605313	-0.534742	-0.654471	-0.338703	-0.12175	-0.00433644	-0.0785849		-0.411573	-0.614772	-0.351642	-0.583875	-0.213551	-0.39538	-0.109899
YCR060W	YCR060W ... TAH1 protein folding chaperone binding cytoplasm* | YCR061W	-0.406597	-1.03371	-0.210789	-0.412761	0.0599388	-0.501938	-0.971455		-0.096866	-0.555647	0.189488	0.781996	0.283935	-0.209076	-0.535625		-0.175653	-0.573738	-0.0715977	0.481541	0.371998	-0.713247	-0.667871			-0.832849	-1.11084	-0.543955	-0.391109	-0.197451	-0.327989	-0.354886		-0.770851	-0.0669774	0.508539	0.156641	-0.253059	0.217644	-0.172943		-0.501417	-1.15383	-0.110427	-0.0902417	0.0566113	-0.135163	-0.356143
YCR061W	YCR061W iESR cluster YCR061W biological process unknown molecular function unknown cytoplasm | YCR063W	0.863418	1.94856	2.2658	1.78846	0.82886	0.334854	0.256153		0.0517781	2.15063	2.66468	1.35116	0.830726	0.175943	-0.0155917		0.629332	1.9706	2.36705	1.17039	0.848151	0.189076	-0.260101			0.817578	2.18636	2.27645	1.50663	1.39773	0.739011	0.252174		0.368721	1.40115	0.725774	0.306134	0.235878	-0.449239	-0.480684		0.737322	2.14598	1.40188	1.55454	0.898755	-0.202692	0.0217499
YCR063W	YCR063W ... BUD31 bud site selection* molecular function unknown nucleus | YCR064C	-0.641397	-2.71597	-1.33456	-0.169718	-0.725414	-0.90909	-0.241219		-1.22945	-1.59999	-1.06478	-0.699559	-0.614185	-0.940154	-0.465454		-1.76544	-0.703399	-0.551201	-0.493547	-0.961013	-0.669816	-0.364572			-3.74425	-1.48273	-0.93252	-0.786148	-1.03384	-0.330968	-0.492801		-1.25973	-0.84344	0.252026	-0.160015	0.0280657	0.232169	-0.0399925		-1.93438	-1.06072	-0.673585	-0.280066	-0.350893	-1.13194	-0.526068
YCR064C	YCR064C ... | YCR065W									1.04064	2.0206	0.385885	-1.73432	-0.504561		-1.50022		2.30713	1.26963		-0.823077			1.51535			1.84071				1.64423	1.28437	1.67712
YCR065W	YCR065W ... HCM1 transcription initiation from specific RNA polymerase II transcrinucleus | YCR066W	-0.918697	-0.868518	-0.656207	-0.423176	-0.444881	-0.0620515	0.0497559		-0.286013	0.20726	0.179434	0.272261	0.24592	0.246794	0.0276817		-0.781641	-0.389691	-0.51509	-0.212218	0.156913	0.337621	-0.267729			-0.794881	-0.325013	-0.202536	-0.0243081	0.525465	0.329934	0.305643		-0.206113	-0.183605	0.29384	0.440896	0.703734	0.455321	0.343406		-0.671342	-0.341841	0.0270406	0.414294	0.480342	0.345394	0.482342
YCR066W	YCR066W ... RAD18 DNA repair ubiquitin conjugating enzyme activinuclear chromatin | YCR067C	-0.0390813	0.744327	0.41615	-0.488079	-0.275101	-0.185759	-0.358795		-1.24887	0.512258	0.754273	0.455859	0.221874	-0.515965	-0.696617		-0.773582	0.300431	-0.107649	0.624247	0.255474	-0.356031	-1.20279			0.0199322	0.810524	0.790639	0.0258928	0.394869	0.809588	0.860836		-0.613363	1.35515	0.374123	0.0957634	-0.148694	0.622287	0.563014		-0.731463	0.80738	0.664039	-0.0244113	0.63926	0.859095	1.24214
YCR067C	YCR067C ... SED4 ER to Golgi transport molecular function unknown endoplasmic reticulum* | YCR068W	-0.636396	0.301913	0.673271	0.303409	-0.365441	-0.407929	-0.357637		-0.727959	0.776007	1.37848	0.466667	0.0726471	-0.35314	-0.20985		-0.502016	0.581481	0.744571	-0.2504	-0.359425	-0.279206	-0.398028			-0.463755	0.595692	0.669189	0.35539	0.210693	-0.545685	-0.641374		-0.148661	0.612594	0.367804	-0.276523	-0.240777	-0.750785	-0.444358		-0.0560884	0.51682	0.0786803	0.519225	-0.0077263	-0.491761	-0.689276
YCR068W	YCR068W ... ATG15 autophagy* lipase activity integral to membrane* | YCR069W	0.8178	1.58403	1.51226	0.944949	0.37777	0.392957	0.503947		1.14815	1.85857	1.56283	0.445561	0.254885	-0.036314	0.269034		1.04693	1.84891	1.98652	0.735278	0.510295	0.693212	0.561256			1.23831	1.45998	1.27473	0.728536	0.406863	0.0914621	0.0344835		1.09097	1.07487	0.517836	-0.152671	-0.0438554	-0.244409	-0.404466		1.52383	2.0621	1.21168	1.41205	0.689	0.406536	0.0723148
YCR069W	YCR069W ... CPR4 biological process unknown peptidyl-prolyl cis-trans isomerasemembrane | YCR071C	-0.151059	0.908555	1.14854	0.80486	0.328178	0.395121	0.438839		0.098353	1.16859	1.53352	0.73077	0.398635	0.288939	0.462802		0.225869	1.0066	1.14479	0.321345	0.0967308	0.265737	0.328985			0.124375	0.720876	0.762362	0.526673	0.281742	-0.168072	-0.104101		-0.207242	0.0798411	0.189899	-0.450027	-0.408098	-0.611597	-0.591128		0.506454	1.16329	0.706321	1.06205	0.445104	0.11597	0.0193906
YCR071C	YCR071C ... IMG2 protein biosynthesis structural constituent of ribosome mitochondrial large ribosomal subun | YCR072C	0.682227	0.0893633	0.531529	-0.279901	-0.0162968	-0.0300477	-0.220157		-0.277103	-0.132648	0.687541	0.715927	0.268847	-0.462898	-0.0935942		-0.481526	-0.632232	-0.690354	0.421899	0.288164	-1.03083	-1.30078			-0.235914	0.780309	1.10189	0.371468	0.728762	1.3212	1.36861		-0.240668	0.757957	0.293627	0.0028088	-0.792697	0.490272	1.04509		-0.978771	0.410588	0.451946	-0.59654	0.0494982	0.287775	0.670546
YCR072C	YCR072C ? PAC Cluster RSA4 biological process unknown molecular function unknown | WD-repeat protein involved in ribosome biogenesis; may interact with ribosomes; required for maturation and efficient intra-nuclear transport or pre-60S ribosomal subunits, localizes to the nucleolusYCR073C	-2.31212	-3.14449	-3.85327	-2.00758	-1.68263	-1.31726	-1.12274		-1.60596	-1.70846	-0.973554	-0.896727	-0.871054	-1.14644	-0.757779		-0.548	-0.451422	-0.669768	-0.359709	-0.307092	-0.367451	-0.753673			-2.62779	-3.73169	-3.00177	-2.01225	-1.3226	-1.06755	-0.791369		-0.539773	0.110979	0.408079	0.587953	0.70685	0.719195	0.951901		-0.839706	-0.409453	-0.147516	-0.396213	-0.0242109	-0.241466	-0.0034664
YCR073C	YCR073C ... SSK22 protein amino acid phosphoryla MAP kinase kinase kinase activity cellular component unknown | YCR073W-A	-0.891724	-0.711482	-0.599992	-0.147419	-0.394426	-0.216103	-0.179016		-0.528205	0.41523	0.84679	-0.085937	-0.0644149	-0.275927	-0.171822		-0.167663	0.264028	0.176111	-0.418515	-0.217755	0.0433508	-0.362565			-0.98912	-0.387388	-0.717089	-0.375869	-0.262941	-0.596558	-0.63075		0.0963499	0.624965	0.242818	0.137654	0.272292	0.195104	0.124922		0.423295	0.790333	0.399457	0.747784	0.553061	0.327556	0.053103
YCR073W-A	YCR073W-A ... SOL2 tRNA-nucleus export* molecular function unknown* cytoplasm* | YCR075C	0.0807412	0.842293	1.06887	0.564002	0.129769	-0.291406	-0.400833		-0.445659	0.37348	0.865714	0.164431	-0.0403965	-0.456839	-0.685434		0.130343	1.11412	1.70318	1.10098	0.748939	0.0667619	-0.232184			0.0380444	0.973541	1.17302	0.420425	-0.130027	0.335156	0.428119		-0.332162	0.803387	0.431217	-0.18978	-0.57897	-0.107157	-0.113355		-0.135985	1.36719	0.78801	0.826263	0.340985	-0.0916124	0.356963
YCR075C	YCR075C ... ERS1 L-cystine transport L-cystine transporter activity integral to membrane | YCR075W-A	-0.584153	0.295199	0.57318	0.206149	-0.0407183	-0.14364	0.0624927		-0.3942	0.819501	1.05589	0.323496	0.495439	0.275727	0.341208		-0.147727	1.04331	0.656951	0.0439942	-0.136913	-0.00417678	0.437349			-0.479839	0.543566	0.299788	0.0675252	-0.121583	-0.345507	-0.420044		-0.310791	0.0508729	0.106325	-0.381005	-0.349629	-0.546816	-0.60792		-0.174363	0.601754	0.224737	0.430427	0.17818	-0.20749	-0.504094
YCR075W-A	YCR075W-A ... YCR075W-A biological process unknown molecular function unknown cellular component unknown | YCR076C	-0.13435	1.18701	0.965307	0.227618	0.746404	0.323009	0.722298		-1.19499	0.603364	0.535911	1.34731	0.740243	-0.13088	0.240693		-0.79907	0.163435	0.104686	0.969577	0.537076	0.103908	-0.716379			-0.143862	1.16001	1.51928	1.04898	0.40885	1.23706	1.31455		-1.33001	0.100684	0.491075	-0.0168902	-0.534748	0.414233	0.332558		-0.707868	0.916562	1.02241	0.913706	1.16848	1.57404	1.43741
YCR076C	YCR076C ... YCR076C biological process unknown molecular function unknown cellular component unknown | YCR077C	1.10825	1.64635	1.77581	1.44479	1.27486	0.532595	0.802874		0.753356	1.37841	1.71102	1.54201	0.989428	0.40581	0.434192		0.474133	1.23169	1.46934	1.243	0.692749	0.669265	0.379792			0.566268	1.35132	1.34932	0.908619	0.574407	0.605538	0.449252		0.863523	1.4171	1.47369	0.693789	0.432315	0.588609	0.623017		0.353081	1.20451	0.970666	0.947344	0.737812	0.641263	0.387588
YCR077C	YCR077C ... PAT1 chromosome segregation* molecular function unknown cytosolic small ribosomal subunit ( | YCR079W	-1.25886	-0.189251	0.2936	-0.326785	-0.540518	-0.327924	-0.319783		-2.00173	-0.0453662	0.498935	0.109215	-0.0852688	-0.181986	-0.207386		-1.47179	-0.18346	0.0634619	-0.244124	-0.232539	-0.282476	-0.761829			-1.49929	0.132595	0.142577	-0.379323	0.0362683	-0.127437	-0.164286		-0.862266	0.386931	-0.150108	-0.149821	-0.0653574	-0.149903	-0.0911949		-1.05471	0.221435	0.0383803	0.0588192	0.0748781	-0.0791167	-0.119215
YCR079W	YCR079W ? PTC6 biological process unknown phosphoprotein phosphatase act | Mitochondrial protein phosphatase of type 2C with similarity to mammalian PP1Ks; involved in mitophagy; null mutant is sensitive to rapamycin and has decreased phosphorylation of the Pda1 subunit of pyruvate dehydrogenaseYCR081W	-0.0946603	1.48415	1.39724	0.798068	0.361543	0.280547	0.530054		-0.0421628	1.66377	1.86967	0.928943	0.728467	0.26143	0.564411		0.366923	1.7058	1.50269	0.5719	0.530806	0.378984	0.549015			0.334488	1.60994	1.20562	0.565398	0.243972	0.0367334	-0.0378545		0.165941	0.801095	-0.21862	-0.32113	-0.575827	-0.432347	-0.450713		0.302371	1.62157	0.58945	0.69874	0.269259	-0.0204307	-0.349359
YCR081C-A	YCR081C-A ? Dubious Dubious ORF unlikely to encode a protein, based on available experimental and comparative sequence data; completely overlaps with SRB8/YCR081W; identified by gene-trapping, microarray expression analysis, and genome-wide homology searchingYDL022C-A
YCR081W	YCR081W ... SRB8 negative regulation of transcr RNA polymerase II transcription medtranscription factor complex | YCR082W	-1.22554	0.0496451	0.0750351	-0.497772	-0.481831	-0.337434	-0.246663		-2.10911	0.152138	0.645529	0.376456	-0.178575	-0.586128	-0.548429		-2.03707	0.103355	0.182464	-0.0215969	-0.110906	-0.475126	-1.29279			-1.58447	0.13564	0.692603	-0.0817583	0.346999	0.184213	0.0028023		-0.973287	1.06945	0.640486	0.164193	0.259391	0.143378	0.117818		-1.01991	0.48501	0.189812	0.470906	0.395892	0.154777	0.259833
YCR082W	YCR082W ... AHC2 biological process unknown molecular function unknown cytoplasm* | YCR083W	0.22204	0.495192	0.611376	0.664488	0.508695	-0.199516	-0.248802		-0.493006	0.455591	0.780688	1.49893	0.53703	-0.296445	-0.344203		0.0584654	0.474107	0.768848	1.28075	0.994681	-0.254333	-0.459034			-0.511778	0.494637	0.734712	0.519447	0.366956	0.246438	0.0607217		-0.351022	0.722553	1.25032	0.343839	-0.289726	-0.00208496	0.227334		-0.20891	0.335528	0.770346	0.60239	0.552322	0.572247	0.335877
YCR083W	YCR083W ... TRX3 response to oxidative stress thiol-disulfide exchange intermediamitochondrion | YCR084C	0.0100394	0.865078	1.72402	1.63596	1.3687	1.01625	0.17633		-0.823301	-0.487196	0.507447	1.06166	0.353967	-0.430472	-0.393304		-0.0943433	1.07281	1.80464	2.27636	1.6782	0.91468	-0.352643			-0.03591	1.3349	2.24084	1.86664	1.56139	1.08927	0.593146		-0.618496	0.366286	1.28895	1.08844	0.682603	0.534414	0.347386		0.113919	1.56585	2.40537	2.24216	2.06568	1.60085	1.10665
YCR084C	YCR084C ... TUP1 negative regulation of transcr general transcriptional repressor anucleus | YCR085W	-0.916559	-0.470091	-0.249335	-0.423032	-0.287703	-0.305077	0.142703		-0.985173	-0.0867497	0.36302	0.0151359	0.230183	0.029399	-0.0748417		-0.944103	-0.685357	-0.339583	-0.651338	-0.226051	-0.187789	-0.137881			-1.12119	-0.403628	-0.506849	-0.641392	0.128505	-0.0253218	0.0678234		-0.386458	0.493154	0.00293949	0.384855	0.739706	0.309244	0.439532		-1.18967	-0.531238	-0.540616	-0.302766	-0.0155964	-0.371323	0.0402328
YCR085W	YCR085W ... | YCR086W	1.97527	2.54456	1.01908	2.41524	2.43558	2.19943	2.47499		-0.222397	-1.14933	1.12285	0.140144	1.36991	0.358505	1.16275		-1.22339	0.324082	-0.289255	-0.546237	-0.135166		-0.0151634			-0.481221	-0.541619	-0.991414	0.412756	0.3223	1.50676	1.01816		0.173233	-0.525958	0.907378	1.5111	1.25939	1.9816	2.00302		1.49858		0.852484	0.304896	2.76458	2.47856	2.18443
YCR086W	YCR086W ... CSM1 DNA replication* molecular function unknown nucleolus* | YCR087C-A	-0.130079	-0.0444742	-0.57608	-0.538105	0.0483311	-0.125885	-0.0502683		-0.362718	0.363486	0.835688	0.984939	0.892775	-0.226458	0.250753		0.261764	0.0108652	0.249005	0.636178	0.582644	-0.474376	-0.506167			-0.588977	0.145306	0.330514	0.275252	0.799507	1.53153	1.49898		-0.139554	0.836159	0.218788	0.409821	0.283639	1.07693	1.22095		-0.356469	0.243508	0.644679	0.232746	0.649107	1.13987	1.63423
YCR087C-A	YCR087C-A ... YCR087C-A biological process unknown molecular function unknown nucleolus | YCR087W
YCR087W	YCR087W ... | YCR088W																		4.43956					3.10031												0.211007		0.30947			0.466968
YCR088W	YCR088W ... ABP1 establishment of cell polarity protein binding cytoplasm* | YCR089W	-0.0462591	-0.604534	0.320459	0.202428	-0.208452	-0.146165	-0.170488		-0.401454	-0.493138	0.416066	0.663396	0.256782	0.0410366	-0.370382		-0.356243	-0.319406	0.284691	0.604716	0.549246	-0.065184	-0.723068			-0.895567	-0.381987	0.417061	0.221901	0.383474	0.642552	0.264965		-0.539085	-0.11503	0.428623	0.155304	-0.117844	0.203986	0.274062		-0.781525	0.0468841	0.26021	0.311951	0.533827	0.0114763	0.403277
YCR089W	YCR089W ... FIG2 cellular morphogenesis during molecular function unknown cell wall (sensu Fungi) | YCR090C	-1.12727	-0.279974	-0.524417	-0.375503	-1.05332	-1.00492	-0.733177		-0.981566	0.225953	0.105328	-0.856902	-0.774959	-1.00242	-0.871509		-1.07257	-0.15372	-0.290441	-0.936276	-0.917928	-0.790628	-1.10973			-0.978196	-0.129088	-0.700997	-0.624421	-0.361721	-1.19198	-1.12184		-0.476625	0.370245	-0.355286	-0.279707	0.028122	-0.905296	-0.923247		-0.749345	0.123443	-0.355491	0.104527	-0.28108	-1.09102	-1.36467
YCR090C	YCR090C ... YCR090C biological process unknown molecular function unknown cytoplasm* | YCR091W	-0.0637201	-0.264722	-0.37685	-0.421256	-0.296815	-0.569953	-0.946476		-1.17463	-0.189152	0.266833	0.694927	-0.10749	-0.70476	-0.319227		-0.915263	-0.456801	-0.59411	0.0528326	-0.164079	-1.03782	-1.02282			-1.02341	-0.237613	0.145482	0.00686459	-0.0662651	0.52948	0.352225		-0.918615	0.566619	1.10922	0.0521045	-0.229448	0.610301	0.625488		-1.21658	-0.457562	-0.560114	-0.422338	-0.348453	0.0721036	0.299339
YCR091W	YCR091W iESR cluster KIN82 protein amino acid phosphoryla protein kinase activity cellular component unknown | YCR092C	-0.0762563	2.31455	2.89182	1.64485	0.828756	0.966457	0.975999		-0.632552	1.06079	1.5907	1.22852	0.394156	0.723789	0.650561		-0.0637537	2.13206	2.3926	1.55295	1.04731	0.0811025	0.102949			0.602548	3.32821	3.3187	2.13827	1.91508	1.97674	1.95518		-0.736164	1.04108	0.846973	0.30947	0.4587	0.648907	0.772776		0.596591	3.00031	2.12956	1.86011	1.65401	1.24528	1.61775
YCR092C	YCR092C ... MSH3 DNA recombination* damaged DNA binding nuclear chromosome | YCR093W	-0.835692	-0.198834	-0.000286655	-0.617177	-0.381428	-0.479921	-0.480812		-1.35105	0.212403	0.281296	0.216939	-0.0608058	-0.288297	-0.293769		-0.906577	0.0128587	-0.0990808	0.101821	-0.0301816	-0.418424	-0.563426			-0.725639	0.553538	0.636617	0.065916	0.629161	0.993334	0.960828		-0.0269414	0.888349	0.60801	0.318205	0.409056	0.923637	0.978032		-0.609221	0.204119	0.190481	0.378031	0.212103	0.709862	0.891066
YCR093W	YCR093W ... CDC39 regulation of transcription fr 3'-5'-exoribonuclease activity cytoplasm* | YCR094W	-1.22914	-0.137862	0.386347	-0.308545	-0.599252	-0.499793	-0.738607		-2.51166	-0.343545	0.558663	0.0331521	-0.362504	-1.00564	-0.82705		-1.39137	0.12553	0.268796	-0.109946	-0.312254	-0.483148	-1.34967			-1.00334	0.967454	1.0923	0.327014	0.725348	0.42247	0.307006		-1.06246	0.57503	0.0294975	0.105364	0.0702702	-0.023205	0.10284		-0.887229	0.61659	0.347196	0.407146	0.401316	0.183407	0.161972
YCR094W	YCR094W ... CDC50 regulation of transcription* transcription regulator activity late endosome* | YCR095C	-0.590148	-0.248875	-0.313821	-0.587673	-0.41167	-0.14452	-0.132001		-0.65882	0.110757	0.754992	0.47566	0.286416	0.00544983	0.0542858		-0.998063	-0.100935	0.132132	0.210001	0.071777	-0.191466	-0.388566			-0.555099	-0.101536	0.173598	0.0816112	0.189146	0.321823	0.38736		-0.158418	0.852654	1.11692	0.533551	0.668504	0.647318	0.679188		-0.894797	-0.0957744	0.121874	0.164524	0.159641	0.168815	0.297696
YCR095C	YCR095C ? OCA4 biological process unknown molecular function unknown | Cytoplasmic protein required for replication of Brome mosaic virus in S. cerevisiae, which is a model system for studying replication of positive-strand RNA viruses in their natural hostsYCR095W-A	0.369553	0.874707	0.332739	0.0585513	0.453136	-0.00701672	-0.151795		-1.07343	0.105247	0.0765571	0.351648	-0.141054	-0.701796	-0.623451		-0.500813	-0.0822431	-0.124164	0.538906	0.431287	-0.592005	-0.703524			-0.562417	0.469107	0.344798	0.201629	0.212345	0.65198	0.858963		-0.373594	1.02326	0.99253	0.121724	0.0168209	0.702869	0.747075		-0.608148	0.00890247	0.161434	-0.00630541	0.283458	0.369113	0.583222
YCR095W-A	YCR095W-A ... YCR095W-A biological process unknown molecular function unknown cellular component unknown | YCR096C	0.127277	0.753145	1.93662	-0.0177146	0.706225	0.766475	-0.2799		-0.0748397	1.37905	0.385885	0.652698	0.254431	-0.119543	-0.878731		0.87615	0.253693	-0.0966103	0.646408	0.91546	0.209273	-1.40748			0.162636	1.23974	1.13787	0.0122178	0.703122	-0.426126	0.594662		-0.0898014	0.79597	-0.151784	-1.2311	-0.740609	-0.611581	0.248327		-0.578233	0.661748	0.337911	0.205361	0.801111	-0.354331	0.550553
YCR096C	YCR096C ... HMRA2 biological process unknown molecular function unknown cellular component unknown | YCR097W
YCR097W	YCR097W ... HMRA1 regulation of transcription, m transcription corepressor activity nucleus | YCR097W-A	-0.154009	-0.206213	-0.525242	-0.626575	0.128296	-0.365064	-0.99133		-0.733803	0.113708	-0.427029	0.702739	0.042927	-0.415936	-0.414063		-0.764158	-0.24526	-0.302781	0.806076	0.720414	-0.987116	-1.52792			-0.282149	1.1198	1.464	0.869996	1.09561	1.68089	1.79033		-0.667346	0.800919	0.96159	0.168989	-0.318154	1.25168	1.32649		-0.553985	-0.072996	0.852484	0.707655	1.25832	1.57681	1.25598
YCR097W-A	YCR097W-A ... | YCR098C																		1.8546	0.826222	-0.238115	-0.0196892
YCR098C	YCR098C ... GIT1 glycerophosphodiester transpor glycerophosphodiester transporter aplasma membrane | YCR099C	-1.40324	0.396659	1.27284	1.08404	0.590748	0.458352	0.277049		-0.829302	0.917169	0.961745	0.964019	0.917266	0.349402	0.513327		-1.25827	0.49273	1.19371	0.578356	0.228497	0.146802	0.153484			-0.798703	0.669278	0.861029	0.755581	0.281658	-0.101286	0.0742399		-0.590996	0.85737	0.460632	1.07131	1.29042	1.23143	0.427221		-0.295833	1.02904	0.964959	0.304896	0.378254	0.211002	-0.324588
YCR099C	YCR099C ... YCR099C biological process unknown molecular function unknown cellular component unknown | YCR100C	-0.808997	0.694698	1.35028	0.268403	-0.0780462	-0.385528	-0.309283		-2.19202	0.202975	0.475153	0.202939	-0.251795	-0.388729	-0.769406		-0.937983	1.02452	0.965773	0.301044	-0.390333	-0.0605397	-0.899686			-0.9369	1.85356	2.12059	0.644486	0.307193	0.201906	0.179625		-0.452372	1.45047	0.851939	0.443326	1.19799	0.689124	0.788896		-0.436877	1.15103	0.546381	0.387358	-0.438355	0.209257	-0.130448
YCR100C	YCR100C ... YCR100C biological process unknown molecular function unknown cellular component unknown | YCR101C	-0.711568	1.14402	1.17436	0.0896689	-0.634812	-0.547279	0.0354559		-1.91153	0.299753	0.353095	0.336836	-0.160115	-0.636102	-0.636103		-0.209446	1.57324	1.3246	0.555165	0.1267	-0.696414	-0.831299			-0.487347	1.31552	1.27442	0.12053	0.0835133	-0.0642967	-0.450631		-0.0107299	1.60042	1.0204	0.257755	0.694607	0.449239	0.456772		-0.311167	1.55091	0.29419	0.388554	-0.387234	-0.359725	-0.218699
YCR101C	YCR101C ... YCR101C biological process unknown molecular function unknown membrane fraction | YCR102C	-0.719871	1.32499	1.45518	-0.449826	-0.137312	-0.0806738	-0.109975		-0.833832	1.56117	1.78443	1.49274	0.942898	0.172091	0.712774		-1.03602	1.47081	0.957008	1.13146	0.222129	-1.38096	-0.910255			0.0333527	1.90369	1.74233	0.696716	0.669763	0.0818749	0.659846		-0.322462	1.50191	0.595283	0.469127	0.0623544	0.511902	0.355322		0.295491	1.67214	0.916614	1.05492	0.412068	0.471639	-0.00198797
YCR102C	YCR102C ... YCR102C biological process unknown molecular function unknown cellular component unknown | YCR102W-A	-0.403238	-0.307885	-1.80689	-0.870157	-0.849825	-0.970491	-2.07345		-0.0430204	0.571291	0.258506	-0.115888	-0.368906	-1.42201	-0.583877		-1.37737	0.135333	0.556761	-0.507575	-0.704187	-1.62278	-0.861025			-0.943564	-1.51092	-0.886717	-1.56347	-1.89493	-1.22504	-1.447		0.102844	-0.411923	-0.186624	-0.433754	-0.100505	-0.239466	-0.459969		-0.692404	0.15043	-0.448685	-0.377363	-1.28949	-1.74861	-1.33914
YCR102W-A	YCR102W-A ... | YCR104W	0.71224	-1.36233	-1.56588			-0.385528	-1.69494		-1.54432	0.850674	-0.199077	-0.940776	-2.08952	-1.54839	-0.40711			-0.467331	-0.495706	-2.14501		-2.35975				-1.85973	-0.335168	-1.36993		-3.05621	-4.00103	-2.60828		1.23213	2.01836	1.29642	0.30947	1.67443	0.922101	0.05193		-2.2563	-1.47576	-0.732478	-2.28007	-1.52082		-2.9855
YCR104W	YCR104W ... PAU3 biological process unknown molecular function unknown cellular component unknown | YCR105W	-0.346654	0.485664	0.504505	-0.491646		-2.70746	-2.4319		-0.444789	2.27214	2.62292	0.265675	1.0804	0.425619	-0.985646		-2.10791	1.17652	-2.17378	-1.23811	-1.43473		-2.48465			-0.744255	1.89579	0.552906	0.0122178	0.644228	-2.88556			0.297222	1.36855	0.628402	0.363918	0.143914	0.202552	-0.64851		-0.671342	0.846173	-0.732478	-0.280066	-2.52082		-1.9855
YCR105W	YCR105W ... ADH7 alcohol metabolism alcohol dehydrogenase (NADP+) activsoluble fraction | YCR106W	-0.88575	0.316752	1.27805	0.703277	0.207772	0.539618	0.234471		-1.45686	0.683564	1.1047	0.500892	-0.097057	-0.0476548	-0.100289		-0.560598	0.655663	0.976873	0.447959	-0.230304	0.427436	0.00607773			-0.466347	0.679705	0.6207	0.22969	0.0629985	-0.0792706	-0.00044933		0.194652	0.953511	0.595981	0.271995	0.202808	-0.0778991	-0.0635472		-0.069506	1.20761	0.869358	1.17163	0.854426	0.329035	0.132586
YCR106W	YCR106W ... RDS1 response to xenobiotic stimulu DNA binding* nucleus | YCR107W	-1.30766	-1.013	-0.350567	-0.730186	-0.484786	0.0096096	-0.288572		-0.959362	-0.0248442	0.714508	0.236015	0.135264	0.141693	0.0565094		-1.5881	-0.291175	0.0892563	-0.347049	-0.302342	-0.379794	-0.534205			-1.69327	-0.431741	0.0189279	-0.442809	-0.00710723	0.161665	0.148146		-0.455257	0.987774	0.765906	0.476028	0.938724	0.900164	0.66904		-1.05069	0.0144292	0.0689076	0.23659	0.0132211	0.157947	0.107349
YCR107W	YCR107W ... AAD3 aldehyde metabolism aryl-alcohol dehydrogenase activitycellular component unknown | YCR108C	-1.19465	-0.917548	-0.487881	-0.734781	-0.587506	-0.359056	-0.357067		-1.35588	0.0968343	0.462121	0.32591	0.0915422	-0.0380129	0.18204		-1.826	-0.132308	0.164718	-0.242506	-0.450896	-0.439761	-0.118672			-1.4036	-1.02343	-0.166559	-0.703161	-0.0855057	0.0962036	0.032966		-0.931539	0.359871	0.279211	0.0896889	0.350539	0.211307	0.295081		-1.81075	-0.331365	-0.549953	-0.0850502	-0.229586	-0.366245	-0.172731
YCR108C	YCR108C ... YCR108C biological process unknown molecular function unknown cellular component unknown | YDL001W
YDL001W	YDL001W ... RMD1 biological process unknown molecular function unknown cytoplasm | YDL002C	1.09613	0.0752882	-0.20799	-0.589432	0.0502465	0.015434	-0.196562		-0.0575428	0.795039	0.277509	0.683084	0.313601	-0.508601	-0.347268		-0.0425194	-0.18693	-0.577875	0.180911	0.0342038	-0.872895	-1.4658			0.535362	0.74656	0.670673	0.198176	0.584639	1.4936	1.63767		0.329575	1.33182	0.733412	0.393862	-0.0388326	1.11772	1.26185		-0.0706982	0.491353	0.216368	-0.150108	0.584619	0.982888	1.23858
YDL002C	YDL002C ... NHP10 chromatin remodeling molecular function unknown nucleus* | YDL003W	1.75381	1.56658	1.00794	0.315709	0.68267	0.346991	-0.201605		-0.444789	-0.0948785	0.261795	0.245721	-0.54475	-1.11954	-1.16252		-0.286383	0.423734	0.238634	0.627264	0.326172	-1.08854	-1.24809			0.849753	1.60185	1.18756	0.438103	0.491217	1.68344	1.74217		-0.0898014	1.51331	1.18691	0.218958	-0.249622	1.40503	1.43493		-0.416769	0.3316	0.428985	-0.170442	0.370806	0.815594	1.14161
YDL003W	YDL003W ... MCD1 mitotic sister chromatid cohes molecular function unknown nucleus* | YDL004W	-0.205664	-1.29273	-2.84992	-1.49439	0.101056	0.0833473	0.195402		0.0533486	0.361412	-0.0767418	0.747754	0.902475	0.129952	-0.377884		-1.94775	-2.63434	-3.66271	-0.807103	0.515759	-0.226299	-1.2042			-0.203961	-0.458302	-1.04976	0.132019	1.38996	2.73846	2.56036		-0.104713	0.405043	0.0253391	0.960872	0.612867	1.96953	1.75132		-2.22872	-2.69815	-0.32512	-1.08256	0.506768	1.51074	1.81986
YDL004W	YDL004W ... ATP16 ATP synthesis coupled proton t hydrogen-transporting ATP synthase "proton-transporting ATP synthase, c" | YDL005C	0.267322	0.35977	0.511908	0.315995	0.128135	-0.180944	0.0893987		0.00128888	-0.15581	0.381566	0.551354	0.148496	-0.205053	0.281336		0.313834	0.616829	0.797198	1.1664	0.790906	-0.0562427	0.13466			0.114191	0.719495	0.977064	0.511065	0.244095	0.391871	0.655236		-0.373656	-0.0557128	0.269004	-0.124091	-0.487994	-0.0377043	0.188275		0.270733	0.550074	0.995899	0.631656	0.599235	0.481984	0.760466
YDL005C	YDL005C ... MED2 transcription from RNA polymer RNA polymerase II transcription medmediator complex | YDL006W	1.4134	0.979928	0.550309	-0.787631	0.434247	-0.522101	-0.658178		0.126498	0.789865	0.877133	0.993082	0.454019	-0.339669	-0.211332		0.257843	0.481262	0.235789	0.891675	0.903218	-0.656266	-1.5025			0.743774	1.41811	1.06226	0.375829	1.18154	1.7059	1.85494		0.676124	2.15336	0.835326	0.712826	0.0600824	1.47915	1.72083		-0.726837	0.251652	0.284435	-0.492287	0.198345	0.581306	1.21436
YDL006W	YDL006W ... PTC1 protein amino acid dephosphory protein phosphatase type 2C activitcytoplasm* | YDL007W	0.625613	0.499925	-0.000157549	-0.501232	-0.544093	-0.206081	-0.56702		0.0264237	0.834673	0.507876	0.237106	0.0709414	-0.515179	-0.66485		0.0244905	0.635151	-0.0200059	0.181342	-0.0891937	-0.579193	-0.560358			-0.206858	0.458381	0.0134517	-0.54877	-0.105793	0.148163	0.17549		0.415898	1.45175	0.87145	0.0532249	0.0860596	0.673322	0.666825		-0.288688	-0.00290299	0.149936	-0.246746	-0.267931	0.00880031	0.250313
YDL007C-A	YDL007C-A YDL007C-A YDR119W-A																		4.02452			1.56527
YDL007W	YDL007W ... RPT2 ubiquitin-dependent protein ca ATPase activity* nucleus* | YDL008W	0.574116	0.810173	1.30174	0.906489	1.01648	0.148439	-0.529668		-0.11766	0.744231	1.59221	1.8114	0.791077	-0.519793	-0.682021		-0.233296	0.215973	1.19027	1.63743	1.04798	-0.179696	-1.33766			0.236964	1.25464	1.83531	1.39192	1.1342	1.2138	0.763962		0.103703	1.47526	1.37678	0.453676	-0.350707	0.289322	0.455321		-0.797875	0.57004	0.964229	0.694379	0.700316	0.547263	0.392588
YDL008W	YDL008W ... APC11 mitotic sister chromatid segre protein binding* anaphase-promoting complex | YDL009C	-0.473084	-0.367282	-0.442825	-0.293453	-0.728712	-0.807169	-0.807946		0.163869	0.592227	0.0454607	0.60405	0.0773354	-0.566882	-0.263459		-0.126444	-0.103057	-0.308828	0.184577	0.0867874	-0.805812	-0.490801			-0.0826711	-0.345699	-0.249212	-0.444331	-0.470375	-0.155955	0.0710231		0.464934	0.1547	0.425398	-0.0714595	-0.288097	0.181133	-0.0309382		0.061638	0.205423	0.123786	-0.0936531	0.122641	0.138185	0.28374
YDL009C	YDL009C ... | YDL010W	1.11278	1.10234	0.329419	-0.491646	0.739254	-0.22203	0.10415		0.905708	1.15184	0.863932	0.934054	0.837831	-1.03381	0.0847431		1.79667	0.721702	0.352291	1.23904	1.15408	0.921209	-0.165031			1.56863	1.27216	0.822367	0.59718	-0.770809	1.29932	0.706872		1.09077	1.79597	1.50375	0.724508	-0.647499	0.501992	0.260517		0.774457	-0.500846	0.549092	-0.74573	-0.334404	0.255293	0.200913
YDL010W	YDL010W ? GRX6 biological process unknown molecular function unknown | Cis-golgi localized monothiol glutaredoxin that binds an iron-sulfur cluster; more similar in activity to dithiol than other monothiol glutaredoxins; involved in the oxidative stress response; functional overlap with GRX7YDL011C	1.40154	1.47056	0.573668	0.15221	0.213185	0.00678908	-0.155778		0.586072	1.68561	0.904352	1.43126	0.986426	0.371444	0.356416		0.790212	0.395165	0.576244	0.917164	0.650162	-0.00539815	-0.0371897			1.1245	1.79591	1.43631	0.796084	0.675255	1.47962	1.28285		1.01599	1.72087	1.5566	0.704771	0.59381	1.27473	1.16257		0.424873	0.951666	0.486356	0.0907715	1.16036	1.04508	1.24928
YDL011C	YDL011C ... | YDL012C																	1.47705
YDL012C	YDL012C ... YDL012C biological process unknown molecular function unknown plasma membrane | YDL013W	0.184727	-0.406347	-0.382153	-0.680333	-0.897291	-0.936221	-0.334681		0.624446	0.717575	0.612719	0.523221	0.0606623	0.0325345	-0.11666		0.213858	0.355333	0.0305651	-0.0443561	-0.111665	-0.547425	-0.358308			0.0985757	-0.219691	-0.226676	-0.231606	-0.485176	-0.406915	-0.177074		0.471075	0.22999	0.350965	-0.0041221	-0.578134	-0.503535	-0.164107		0.174305	0.106186	0.246238	0.111389	-0.0038318	-0.0445269	0.0339862
YDL013W	YDL013W ? SLX5 (HEX3) mitochondrial matrix protein i protein transporter activity mitochondrion* | Subunit of the Slx5-Slx8 SUMO-targeted ubiquitin ligase (STUbL) complex, stimulated by SUMO-modified substrates; contains a RING domain and two SIMs (SUMO-interacting motifs); forms SUMO-dependent nuclear foci, including DNA repair centersYDL014W	1.57227	1.06982	0.252819	-0.0249826	0.267722	-0.0334683	0.0862909		1.1384	1.21147	0.453483	0.380743	0.217421	-0.560414	-0.264956		0.946735	0.759493	0.350727	0.743597	0.564687	-0.338508	-0.633334			0.73917	0.988626	0.307927	0.0316952	0.373892	0.970587	0.935482		1.43566	1.82482	0.789371	0.553118	0.332455	1.37749	1.36676		0.392985	0.669769	0.132058	-0.200632	0.143579	0.44913	0.953691
YDL014W	YDL014W ... NOP1 rRNA modification* methyltransferase activity nucleolus* | YDL015C	-2.11544	-3.8924	-3.47678	-2.22956	-1.34211	-1.22675	-0.890439		-1.76996	-2.62943	-1.95879	-1.17675	-0.6024	-0.795661	-0.677275		-1.56723	-2.42333	-1.90283	-0.971145	-0.633998	-0.459315	-0.566544			-2.17602	-3.79471	-2.96603	-1.79983	-0.881601	-0.840377	-0.446896		-1.0346	-0.553477	-0.165827	0.853083	1.24696	0.93237	0.736178		-1.78945	-2.21117	-1.13493	-0.861289	-0.376733	-0.62828	-0.412648
YDL015C	YDL015C ... TSC13 very-long-chain fatty acid met oxidoreductase activity mitochondrion* | YDL016C	-0.333368	0.1061	0.511786	0.475768	-0.0628825	0.10881	0.135927		0.15347	0.244626	0.358918	-0.0786096	-0.0275414	-0.13496	0.141804		-0.0699429	0.341463	0.53925	-0.314792	-0.438503	0.167396	-0.0322473			0.0351777	0.300957	0.407267	0.450713	0.114356	-0.494458	-0.496915		0.197702	-0.0385024	0.375286	0.191883	0.384961	-0.406898	-0.371409		0.412624	0.348219	0.244719	0.882732	0.254988	-0.290214	-0.542775
YDL016C	YDL016C ... | YDL017W	-0.279147	0.187654	0.423277	0.507274	-0.0140147	-0.0687929	-0.0342472		0.357373	0.139395	0.394498	0.0668462	0.28166	-0.0710035	0.245359		0.301751	0.664059	0.848858	0.0316145	-0.18292	0.251809	0.306317			-0.0197411	0.365272	0.459797	0.742858	-0.117367	-0.436409	-0.322876		0.36423	0.140124	0.711907	0.343647	0.373347	-0.182496	-0.484452		0.400608	0.315112	0.0654778	0.782103	-0.255735	-0.592176	-0.583845
YDL017W	YDL017W ... CDC7 protein amino acid phosphoryla protein serine/threonine kinase actnucleoplasm | YDL018C	1.4134	1.27966	0.694239	-0.569325	0.165879	-0.0177966	-0.15728		0.495641	1.54487	1.22303	0.678685	0.670757	-0.2928	-0.406097		0.47537	0.615271	0.282743	0.378484	0.422035	-0.588678	-1.18341			1.03335	1.45408	0.582053	0.216836	0.655633	1.34783	1.10357		0.876091	1.6643	0.442035	0.400893	0.0257189	0.784455	0.76442		0.433774	0.842814	0.345083	-0.393448	0.544771	0.969273	0.947985
YDL018C	YDL018C ... ERP3 secretory pathway molecular function unknown integral to membrane | YDL019C	-0.712782	0.341929	0.458778	0.213887	0.0307691	-0.134985	-0.152039		-0.941875	0.0438685	0.17808	0.762992	0.530205	0.242539	-0.157332		-1.02729	0.477742	0.456527	0.151832	0.323092	-0.149846	-0.245768			-0.893891	0.329292	0.456341	-0.118621	-0.0903703	0.178728	0.0957109		-1.17119	0.593727	0.601986	0.526635	0.158551	0.395532	0.44241		-0.683942	0.269342	0.136277	0.00630069	0.131544	0.312919	0.111525
YDL019C	YDL019C ... OSH2 steroid biosynthesis oxysterol binding plasma membrane* | YDL020C	1.92134	1.84921	1.86455	0.87771	0.562458	0.398682	0.234839		-0.746495	0.717131	1.18372	0.79825	0.565522	-0.0993202	-0.322929		1.14929	1.3862	1.67688	0.863529	0.520197	0.181451	-0.418527			1.90934	2.09206	1.93947	1.05334	1.10072	0.79471	0.643707		0.0942816	1.3199	1.11779	0.401445	0.426468	0.37691	0.544858		1.1341	1.5908	1.02224	1.1201	0.739982	0.458755	0.353302
YDL020C	YDL020C ... RPN4 ubiquitin-dependent protein ca transcriptional activator activity proteasome regulatory particle (sen | YDL021W	2.92049	2.16424	1.4973	0.912841	0.796605	0.500872	0.303328		2.36152	2.18488	0.532896	0.956803	0.421439	-0.205624	-0.177242		2.35349	1.91662	0.896849	1.28934	1.02595	0.0136229	-0.29167			2.68443	2.47939	1.7937	1.2026	1.19534	1.30456	1.33021		1.86173	1.89139	1.42976	1.03012	0.572757	1.14443	1.27798		2.17487	1.82208	1.13781	1.06012	1.36447	1.10927	1.13245
YDL021W	YDL021W iESR cluster GPM2 biological process unknown molecular function unknown* cytoplasm* | YDL022W	2.20155	2.41357	2.80686	2.37849	2.36383	1.76919	1.73953		2.1895	2.68026	2.63051	2.78651	1.93766	1.13262	1.29815		1.57893	2.33625	2.38156	2.90019	2.35408	0.944478	0.830225			2.11913	2.923	3.16215	2.58571	2.33916	2.74337	2.81765		0.990052	1.61722	1.45385	0.141743	-0.416337	1.11428	1.00423		1.67755	2.51571	2.33402	1.97786	2.21887	2.39753	2.6692
YDL022C-A	YDL022C-A ? Dubious Dubious open reading frame unlikely to encode a protein; partially overlaps the verified gene DIA3; identified by fungal homology and RT-PCRYDL025W-A	3.2972	2.80759	3.47851	2.63764	2.21319	1.61447			0.0406376	3.24299	2.97085	0.265675	-0.504561	0.773542			6.28441	7.60948	7.21854	4.93181	4.56527		4.10031
YDL022W	YDL022W iESR cluster GPD1 intracellular accumulation of glycerol-3-phosphate dehydrogenase cytosol* | YDL023C	4.47114	4.86472	4.04587	1.92428	1.09042	1.35038	1.72717		5.1368	6.23219	5.35144	1.80954	0.715573	0.538147	1.24436		4.908	5.3356	4.39976	2.15919	1.59685	1.68803	1.74058			4.87691	5.18807	4.08158	1.84248	1.41033	1.74409	2.2074		4.54229	5.09645	2.44862	-0.504036	-0.52811	-0.0198467	0.401117		4.86567	5.46819	2.89122	1.83752	1.4895	1.3506	1.95442
YDL023C	YDL023C iESR cluster | YDL024C									0.0406376	2.0206	1.97085	0.265675	-0.504561																					2.71755	0.211007	1.00691	0.30947	0.259391	0.259136	0.466968
YDL024C	YDL024C ... DIA3 pseudohyphal growth* acid phosphatase activity cell wall (sensu Fungi) | YDL025C	3.9368	5.80601	4.50586	2.9222	1.83973	1.80949	1.44945		2.28857	3.82795	2.47335	1.08585	0.472719	-0.368477	-0.00836633		4.27352	6.19163	4.64797	2.85973	2.10162	1.32896	1.43735			3.95618	5.55415	3.94663	2.42209	1.96616	1.46696	1.42776		2.97433	3.2219	1.82877	0.587004	0.607315	0.344025	0.551856		5.04015	6.29903	3.93995	3.13947	2.4971	2.05166	1.44746
YDL025C	YDL025C ... YDL025C biological process unknown protein kinase activity cellular component unknown | YDL026W	2.78837	3.16508	2.83904	1.87394	1.57486	1.0761	1.33399		2.06595	2.68692	2.3585	1.42849	0.90888	0.123288	0.330653		2.33602	2.60571	2.37017	2.00638	1.3893	0.512823	0.0498741			2.58728	2.99413	2.49098	1.69125	1.54442	1.26755	1.13585		0.679465	0.491649	-0.900625	-1.22205	-1.27588	-1.13829	-0.803084		1.70686	2.29743	1.49035	1.4157	0.974534	0.686016	0.617534
YDL025W-A	YDL025W-A ? Dubious Dubious ORF unlikely to encode a protein, based on available experimental and comparative sequence data; completely overlaps the ORF YDL025C; identified by gene-trapping, microarray expression analysis, and genome-wide homology searchingYDL086C-A
YDL026W	YDL026W ... | YDL027C	-0.024726	2.22263	0.0190787		-0.371777	1.19943											1.47705	1.43956	2.41118	1.34685														-1.0898	0.79597	-1.57805				0.05193
YDL027C	YDL027C iESR cluster YDL027C biological process unknown molecular function unknown mitochondrion | YDL028C	0.779487	1.42395	1.42493	0.552526	0.18608	0.287041	0.0945221		0.135795	1.46806	1.67465	1.4356	0.483091	-0.0064095	-0.0348385		0.52436	1.5807	1.19079	0.997102	0.569275	-0.539569	-0.347145			1.05449	2.13786	2.06598	1.26267	1.35695	0.978629	0.910922		-0.0583232	1.27329	1.06468	0.0142553	0.0257577	0.062444	0.100604		0.937299	1.82452	1.32396	1.53167	1.39627	0.885496	0.759119
YDL028C	YDL028C ... MPS1 mitotic spindle checkpoint* protein threonine/tyrosine kinase aspindle pole body* | YDL029W	0.844029	0.245962	-0.0206675	-0.670912	0.149055	-0.272466	0.128015		-0.0771989	0.442691	0.0971641	0.512113	0.32684	-0.262259	0.0122306		0.372553	0.49627	0.188241	0.403559	0.40646	-0.508449	-0.592708			0.74566	0.978993	0.611191	0.111366	0.994915	1.45178	1.49687		0.323366	1.2588	0.681243	0.85912	0.632718	1.67791	1.7247		0.19464	0.625331	0.437447	-0.157447	0.699912	1.04462	1.41565
YDL029W	YDL029W ... ARP2 actin filament organization* structural constituent of cytoskelemitochondrion* | YDL030W	0.185136	0.333532	0.79056	0.56305	0.435411	0.110175	-0.045085		-0.0449792	0.243255	0.897592	1.03398	0.74035	0.0936217	-0.0718512		-0.0354029	0.397219	0.926878	1.00068	0.498094	0.041775	-0.566518			0.0587685	0.612082	1.00588	0.845518	0.600317	0.593013	0.453702		-0.0259922	0.59179	0.768049	0.494362	-0.0390332	0.217614	0.221308		-0.221086	0.61211	0.760221	0.698283	0.507953	0.263942	0.299226
YDL030W	YDL030W ... PRP9 nuclear mRNA splicing, via spl RNA binding snRNP U2 | YDL031W	-0.978922	-0.391716	-0.350155	-1.03645	-0.0685859	-0.83193	-0.494315		-1.8769	-0.54749	0.00991725	0.226972	-0.328989	-0.527324	-0.466667		-0.951857	-0.00846079	0.356398	0.464425	0.245987	-0.886522	-0.848604			-0.951184	0.122	0.522382	-0.269846	0.0530338	0.626059	0.709914		-0.324267	1.09853	0.654612	0.0810539	0.319933	0.874687	0.730002		-1.25981	0.0447587	-0.0396005	-0.283572	0.197823	0.31562	0.564014
YDL031W	YDL031W PAC Cluster DBP10 35S primary transcript process ATP-dependent RNA helicase activitynucleolus | YDL032W	-1.69923	-2.27562	-2.13434	-2.0639	-0.955464	-1.0682	-0.817453		-2.11733	-1.57363	-1.19539	-0.630977	-0.430745	-0.680819	-0.842612		-1.31922	-0.568216	-0.316483	0.234346	0.263767	-0.586657	-1.12985			-2.13206	-1.85921	-1.54879	-1.18635	-0.286554	0.271285	0.729695		-0.696217	0.825826	0.900135	1.07124	0.997421	1.84587	1.82153		-1.31878	-0.136593	0.016204	-0.599288	0.162855	0.491858	0.884388
YDL032W	YDL032W ... | YDL033C
YDL033C	YDL033C ... SLM3 protein biosynthesis* tRNA (5-methylaminomethyl-2-thiourimitochondrion | YDL034W	-0.816618	-0.277799	-0.347049	-0.457843	-0.474871	-0.529264	-0.798031		-0.67795	0.367465	1.00737	0.0312099	-0.117538	-0.329963	-0.500219		-0.441447	0.134875	0.379026	0.2105	0.149272	-0.808423	-0.162142			-1.24676	-0.34368	-0.369219	-0.55923	-0.121306	-0.436967	-0.324763		-0.314976	0.276225	0.031717	-0.0917351	-0.620648	-0.330002	-0.0310228		-0.723057	0.188279	-0.0588583	0.132429	0.27195	-0.268064	0.0195711
YDL034W	YDL034W ... | YDL035C	-0.676803	0.850661	1.367	0.370851	-0.509281	-0.84496	-0.247478		0.6256	1.5231	2.08632	0.657993	1.62472	0.861005	1.02334		-0.652229	1.11763	1.52983	1.02492	0.895422	-0.189823	-2.02897			1.84071	2.8392	2.955	2.86021	2.86662	2.28437	2.03076		0.215053	1.12354	0.543942	-0.608068	-0.243109	-0.243364	-0.161064		-0.256305	1.10921	1.07488	0.942326	0.801111	1.27016	0.429538
YDL035C	YDL035C ... GPR1 pseudohyphal growth* G-protein coupled receptor activityplasma membrane | YDL036C	0.521448	1.44645	1.83567	0.979537	0.90038	0.416826	0.32243		-0.910453	0.665118	1.30434	0.728495	0.382292	-0.803668	-0.231496		-0.151535	0.829829	1.30663	1.00283	0.699984	0.110012	-0.528276			0.66237	2.02788	2.21077	1.32472	1.54529	1.52959	1.47968		-0.159937	1.28393	0.485199	0.2539	0.0786499	0.092693	0.32171		-0.0147782	1.14691	1.38404	1.22639	1.28268	1.00749	1.03292
YDL036C	YDL036C ? PUS9 biological process unknown molecular function unknown | Mitochondrial tRNA:pseudouridine synthase, catalyzes the formation of pseudouridine at position 32 in mitochondrial tRNAs; contains an N-terminal mitochondrial targeting sequenceYDL037C	-0.527226	-1.5429	-0.210403	-0.148656	-0.371777	-0.652812	-0.738006		-1.40087	-0.85387	0.0963786	0.229149	-0.361108	-0.68589	-0.950662		-1.55024	-1.03884	-0.416799	0.233554	0.0684963	-0.767431	-0.981426			-1.82914	-0.991422	-0.298923	-0.195819	-0.440661	0.228334	0.329201		-1.08129	0.43218	0.88835	0.384324	0.342328	0.60309	0.654803		-2.19191	-0.546294	-0.498163	-0.379174	-0.294155	0.0422556	0.33043
YDL037C	YDL037C ... BSC1 biological process unknown molecular function unknown cellular component unknown | YDL039C	-2.89262	-1.32334	-0.556036	-0.476899	-0.584322	-0.847432	-0.322519		-2.67361	-0.72402	0.726922	0.534423	0.248799	-0.0952134	0.710348		-1.81573	-0.26826	-0.296635	0.2557	-0.142546	-0.67525	-0.122079			-3.39633	-1.5092	-0.584597	-0.0967165	-0.291641	-1.00514	-1.19734		0.495161	1.65847	2.38037	2.65739	2.99963	2.15726	2.62959		-1.82335	-0.405366	0.115519	0.50653	-0.798351	-0.0469029	-0.330148
YDL039C	YDL039C ... PRM7 conjugation with cellular fusi molecular function unknown integral to membrane | YDL040C	-1.23476	-0.529933	-0.117494	0.282078	0.0663437	-0.452199	-0.256816		-2.40415	-0.433119	0.77867	0.399158	0.0771265	-0.211811	0.628783		-0.737741	0.552339	0.0631226	-0.518005	-0.0835426	-0.545662	-0.394589			-1.5043	-0.252112	0.092002	0.00395021	0.12638	-0.838252	-0.747615		-0.13287	0.752901	1.32317	1.44601	1.64766	0.80103	1.02336		-0.251234	0.817441	0.389238	0.869395	0.558254	-0.0122255	0.25707
YDL040C	YDL040C ... NAT1 protein amino acid acetylation peptide alpha-N-acetyltransferase acytoplasm* | YDL041W	-0.461671	-0.78069	-0.0721894	-0.378722	-0.346572	-0.270817	-0.261364		-0.637779	-0.669821	0.239998	0.29848	0.0700225	-0.276438	-0.376413		-0.852189	-0.855075	-0.174977	-0.153621	-0.212972	-0.52785	-0.724242			-1.04246	-0.640629	-0.146009	-0.356844	-0.0960124	0.0512489	0.0568936		-0.430771	0.446884	0.769478	0.446515	0.384922	0.500571	0.748795		-1.2394	-0.732002	-0.559845	-0.577978	-0.453283	-0.304369	-0.0399405
YDL041W	YDL041W ... | YDL042C																	1.89209
YDL042C	YDL042C ... SIR2 chromatin silencing at telomer histone deacetylase activity* nucleolus* | YDL043C	-1.56725	-2.14302	-1.29212	-1.29329	-1.14325	-0.716908	-0.676218		-1.28755	-1.46192	-0.227459	-0.185194	-0.263553	-0.554645	-0.427156		-0.544805	-0.0534809	-0.260394	-0.131006	-0.18167	-0.308467	-0.878153			-1.5822	-1.45673	-0.556339	-0.701397	-0.379506	-0.203078	-0.164832		-0.849368	-0.152631	0.515995	0.313203	0.33936	0.457842	0.626055		-0.474713	0.115577	0.241759	0.403581	0.477586	0.103939	0.209736
YDL043C	YDL043C ... PRP11 spliceosome assembly RNA binding snRNP U2 | YDL044C	0.284224	-0.228749	0.0404523	-0.913879	0.131989	-0.497421	-0.221867		-1.21032	-0.99975	-0.339008	0.2535	-0.290854	-1.19054	-0.765681		-1.78839	-0.366457	-1.01776	-0.00485539	-0.298076	-1.00996	-2.0656			-0.924827	0.00027472	0.372334	-0.658405	0.153701	0.518833	0.528261		-1.18378	1.17814	0.851537	0.341603	-0.195175	0.948536	0.985435		-1.53384	-0.866946	-0.530845	-0.794639	-0.288157	0.143919	0.299902
YDL044C	YDL044C ... MTF2 protein biosynthesis* RNA binding mitochondrion | YDL045C	0.66617	0.201871	-0.382284	-0.655145	0.267124	-0.560615	-0.511337		0.233283	0.798206	0.367026	0.767073	0.326685	-0.050301	-0.291273		-0.232416	-0.00197837	0.256929	0.893032	0.39084	-0.607113	-1.09458			0.926099	1.43398	1.25836	0.575912	1.25246	1.96756	2.09655		0.777561	1.93229	1.27319	0.772442	-0.0674191	1.51321	1.8121		-0.435964	-0.172206	0.0405565	-0.355028	0.203308	0.647949	1.18443
YDL045C	YDL045C ... FAD1 FAD biosynthesis FMN adenylyltransferase activity cytoplasm | YDL045W-A	0.153916	0.512733	0.815148	0.393218	0.536861	0.0474311	-0.0711553		-0.941062	0.890036	1.2542	1.19812	0.657841	0.0868496	-0.211829		-0.0127236	0.928086	1.07125	0.84807	0.563995	-0.0371808	-0.501357			0.0249989	0.7466	1.06214	0.337208	0.508057	0.491929	0.364606		0.137716	1.47104	1.38424	0.601309	0.410367	0.694565	0.696676		-0.129548	0.999647	0.75872	0.493241	0.482858	0.320978	0.402605
YDL045W-A	YDL045W-A ... MRP10 protein biosynthesis structural constituent of ribosome mitochondrial small ribosomal subun | YDL046W	0.864243	0.997563	0.376891	0.547883	0.352307	0.245015	-0.20951		0.163786	0.545609	0.455594	0.762282	-0.0130252	-0.786637	0.117693		0.540133	0.339448	0.00418419	0.601124	0.215884	-0.797122	-0.85994			1.20579	1.52481	1.70728	1.40863	1.10022	1.30189	1.43955		-0.0151626	0.577355	0.490515	-0.170859	-0.661934	-0.0479735	0.283413		0.838981	0.806847	1.19607	0.56995	0.976682	1.13994	1.25923
YDL046W	YDL046W ... NPC2 biological process unknown molecular function unknown vacuole (sensu Fungi) | YDL047W	0.652208	1.82808	2.01794	1.86713	0.946323	0.740344	0.674444		0.349718	0.964425	1.52738	0.855612	0.518101	0.131398	0.595768		0.791544	1.52022	1.83568	0.825071	0.233467	0.524028	0.496622			0.767794	1.49763	1.60692	1.31078	0.638014	-0.0756063	-0.129955		0.00826152	0.190664	0.460197	-0.0591864	-0.060659	-0.721267	-0.666314		0.842257	1.60879	1.18077	1.62292	0.62531	-0.125442	-0.24703
YDL047W	YDL047W ... SIT4 cell wall organization and bio protein serine/threonine phosphatascytoplasm* | YDL048C	0.136555	-0.0877102	-0.0142686	-0.400537	-0.546802	-0.236437	-0.125571		-0.467851	-0.0463799	0.484852	0.15297	-0.0227972	-0.0835322	-0.225847		0.270693	0.0965865	-0.00424006	0.0849737	0.0135832	-0.201086	-0.30278			0.0521201	0.0794915	0.168626	-0.234149	-0.00195956	0.0317731	0.12306		-0.142433	0.525533	0.208269	0.0443669	-0.0507717	0.075114	0.214233		0.216672	0.382623	0.238442	0.139488	0.230226	0.111516	0.259741
YDL048C	YDL048C ... STP4 biological process unknown molecular function unknown cytoplasm* | YDL049C	0.9814	1.0396	1.99118	1.66457	0.51989	0.459054	0.657365		0.269725	1.13453	2.3485	1.92262	1.35273	1.28509	1.23742		0.92905	0.88593	2.17836	1.73353	1.30512	0.970794	1.25404			0.853371	0.983364	1.9555	1.38709	1.16732	0.550226	0.523909		-0.600832	0.270453	0.600737	0.298394	0.561879	0.589316	0.763853		0.992069	1.08999	1.71805	2.18091	1.51274	1.14767	1.16018
YDL049C	YDL049C ... KNH1 beta-1,6 glucan biosynthesis molecular function unknown cell wall (sensu Fungi)* | YDL050C	0.538541	0.365994	0.200917	0.223625	-0.248042	0.148295	0.250201		0.892115	1.45123	1.35418	1.54301	1.38973	0.849893	1.44382		0.87439	0.57386	0.623488	0.481149	0.529649	0.114403	0.218495			-0.300954	-0.0167039	0.391482	0.167538	0.602103	0.789918	0.812425		0.374867	0.805556	0.478535	0.548257	0.900937	1.44817	1.30693		0.694307	0.393661	0.437447	0.394533	0.918294	1.1051	1.18443
YDL050C	YDL050C PAC Cluster | YDL051W	0.975274				0.628223	-0.385528						0.265675			-0.500219		0.570164	-0.467331	1.08926	1.02492	-0.341617		0.778386				-0.219691	-0.669486			1.50676	-0.907838
YDL051W	YDL051W PAC Cluster LHP1 tRNA processing RNA binding nucleus* | YDL052C	0.375812	-2.18419	-3.22268	-1.99157	-0.958802	-0.991249	-0.89585		-0.159845	-1.83259	-1.42291	-0.417589	-0.246815	-0.533347	-0.639163		0.00769598	-0.915728	-0.822796	0.029036	0.103882	-0.621443	-0.762932			-0.406385	-2.59954	-2.35828	-1.69828	-0.705518	-0.0400672	0.250164		0.0584786	0.165683	0.78204	1.1253	1.16727	1.5988	1.41395		-0.295643	-1.0489	-0.355372	-0.695104	0.0101888	0.428289	0.654992
YDL052C	YDL052C ... SLC1 sphingolipid biosynthesis 1-acylglycerol-3-phosphate O-acyltrlipid particle | YDL053C	-0.936866	-0.530653	0.112019	0.212845	0.00246355	-0.0884208	-0.0792066		-0.916775	-0.171101	0.570917	0.296304	0.122233	-0.116292	0.135624		-0.448578	-0.27691	0.0755074	-0.24108	-0.234203	-0.00683776	-0.0523634			-0.821036	-0.213838	0.268348	0.452976	0.112165	-0.209686	-0.328752		-0.870054	-0.261683	-0.126486	-0.357547	-0.507686	-0.660673	-0.466759		-0.468025	-0.0852835	0.155269	0.394774	0.170473	-0.260324	-0.2344
YDL053C	YDL053C ... PBP4 biological process unknown molecular function unknown cytoplasm* | YDL054C	0.524088	0.308239	0.423049	0.0571677	-0.0410562	-0.329914	-0.276753		0.138748	0.456853	0.780745	0.821855	0.331513	-0.476725	-0.163407		-0.0724352	-0.0254559	0.101587	0.650582	0.511016	-0.208519	-0.915875			0.224355	1.02572	1.12002	0.808337	0.901679	1.3873	1.2157		-0.364461	0.059776	-0.375308	-0.640463	-0.868879	-0.1036	0.0832361		-0.494072	0.0466982	0.340821	0.188144	0.403303	0.382889	0.810156
YDL054C	YDL054C ... MCH1 transport transporter activity* membrane | YDL055C	-0.243182	0.943969	1.12019	0.897934	0.138058	0.0235843	-0.008863		0.00483683	1.15553	1.63381	0.492607	0.286538	0.0640127	0.288835		0.0542888	1.24881	1.42305	0.477392	0.217541	0.306772	0.190618			0.284314	1.13161	1.03539	0.896844	0.431422	-0.282164	-0.381769		-0.965837	-0.774451	-1.35595	-1.65547	-1.20161	-1.84249	-1.61243		0.598048	1.62235	0.962808	1.49276	0.718536	0.126653	-0.223905
YDL055C	YDL055C ... PSA1 protein amino acid glycosylati mannose-1-phosphate guanylyltransfecytoplasm | YDL056W	-1.57119	-3.07812	-2.32656	-1.44305	-0.503935	-0.0398463	-0.0402697		-1.32039	-1.97591	-1.03086	-0.162606	0.0935785	0.0990875	0.133371		-1.47676	-3.29316	-2.35951	-1.38055	-0.59387	0.0428251	-0.281142			-1.32874	-2.60492	-1.83207	-0.691064	0.0748626	0.420821	0.423119		-1.7099	-1.74172	-1.08099	-0.079188	0.139821	0.222991	-0.0203934		-1.63527	-3.0516	-1.085	-1.44795	-0.433236	0.0957126	0.0257933
YDL056W	YDL056W ... MBP1 regulation of cell cycle* DNA binding* nucleus | YDL057W	0.0893093	0.6609	0.785715	0.0870577	0.181615	-0.0474528	-0.220257		-1.29447	0.707388	0.670615	0.676115	0.299042	-0.358202	-0.168879		-0.191676	0.537285	0.252315	0.553299	0.69941	-0.592582	-1.12619			0.357147	1.66113	1.32818	0.877233	1.3979	1.75662	1.86373		-0.174139	1.14346	0.394383	0.410522	0.454878	1.14555	1.24344		-0.216621	0.957843	0.584844	0.0475982	0.873961	0.877473	1.43366
YDL057W	YDL057W ... YDL057W biological process unknown molecular function unknown cellular component unknown | YDL058W	-0.433839	0.526636	0.734511	0.218353	-0.053416	0.0160886	-0.26		-0.922837	0.983124	1.56809	1.40234	0.669469	0.256324	-0.0307341		-0.346242	1.05515	1.26596	1.15582	1.03148	-0.0745197	-0.691274			-1.14018	0.935195	0.921874	0.464286	0.285774	0.670259	0.4927		-0.531173	1.04527	0.922477	0.364332	0.155055	0.313998	-0.0930486		-0.58888	0.975941	0.974475	0.66369	0.632034	0.33694	0.529922
YDL058W	YDL058W ... USO1 ER to Golgi transport* molecular function unknown soluble fraction | YDL059C	-1.16428	-0.45749	0.248761	-0.844383	-0.503834	-0.261419	-0.48576		-1.46232	0.202771	0.533253	0.238194	-0.0726099	-0.764554	-0.360243		-1.16789	0.0741886	0.184676	0.025645	0.0337105	-0.635898	-1.38991			-0.871716	0.447734	0.673504	0.357714	0.73916	0.897345	0.981979		-0.879941	1.11609	0.526498	0.150422	0.383415	0.616174	0.593753		-1.08522	0.245758	0.265774	-0.0363735	0.331249	0.436965	0.473614
YDL059C	YDL059C ... RAD59 telomerase-independent telomer protein binding* nucleus | YDL060W	0.69774	1.1861	0.826434	0.315709	1.16428	0.877506	0.268537		-0.833832	1.22413	1.36386	1.36083	1.0804	-0.0613987	0.262741		-0.991094	0.312447	0.791032	0.713276	0.744823	-0.288738	-1.57429			0.355281	1.37505	1.09084	0.614739	0.936409	1.8726	1.9773		-0.114463	1.56677	0.957161	0.0992524	-0.196987	0.931082	0.723876		-0.378561	0.787279	0.740009	-0.49347	-0.00985559	0.974792	1.16018
YDL060W	YDL060W PAC Cluster TSR1 rRNA processing* ribonucleoprotein binding cytoplasm* | YDL061C	-2.46429	-2.73333	-2.84835	-2.16267	-1.07693	-1.41645	-0.943453		-2.59588	-1.48027	-1.25573	-0.536176	-0.566317	-1.04406	-1.02205		-1.54881	-1.03011	-0.733328	0.215159	0.197617	-0.76448	-1.19049			-3.41607	-3.61397	-2.56369	-1.67088	-0.854194	-0.20119	0.0105066		0.0932647	1.43824	1.62543	1.80095	1.55736	2.22587	2.40962		-1.98389	-0.971803	-0.426868	-0.647684	0.0320442	0.205127	0.434599
YDL061C	YDL061C RP Cluster RPS29B protein biosynthesis structural constituent of ribosome cytosolic small ribosomal subunit ( | YDL062W	-0.686637	-2.07046	-3.33934	-1.54196	-0.539883	-0.0398792	-0.251201		0.0311772	-1.56579	-1.80737	-0.683512	-0.103737	-0.0652265	0.452584		-0.134605	-1.36733	-1.84118	-0.741704	-0.197914	0.272266	0.0579993			-0.163293	-1.97044	-2.47644	-0.727948	-0.439668	-0.409694	-0.373702		-0.529466	-1.76377	-0.223038	0.366358	0.38733	0.180908	0.126316		0.555981	-1.18224	-0.0187099	0.0207231	0.392893	0.307252	0.11745
YDL062W	YDL062W PAC Cluster | YDL063C																				-0.238115	0.980311																						-0.890793	-1.14752	-0.695104			-1.40054
YDL063C	YDL063C PAC Cluster YDL063C biological process unknown molecular function unknown cytoplasm* | YDL064W	-3.72517	-6.2327	-4.62889	-3.37712	-2.30354	-1.80743	-1.22545		-4.48019	-5.8014	-3.95807	-1.33164	-1.02932	-1.08103	-1.24083		-1.38093	-0.931196	-0.667615	0.0569309	0.127832	-0.542712	-0.875772			-4.59931	-5.57724	-4.15257	-2.80928	-0.976358	-0.655644	-0.0932405		-2.98289	-1.40197	1.29137	2.53681	2.58132	2.86248	2.7149		-1.43814	-1.18231	-0.0995105	0.0265951	0.258371	0.338579	0.361164
YDL064W	YDL064W ... UBC9 G2/M transition of mitotic cel ubiquitin-like conjugating enzyme anucleus | YDL065C	-1.08845	-1.21033	-0.539412	-0.608701	-0.191991	-0.265947	-0.240371		-1.11014	-0.538893	0.0295945	0.307286	0.176262	0.0438998	0.0106781		-0.834685	-0.234751	0.115386	0.0978438	-0.061731	-0.163693	-0.254819			-1.40565	-0.825777	-0.147383	0.0338628	-0.0850689	0.154254	0.275076		-0.635913	0.344274	0.590682	0.276886	0.329269	0.619915	0.543651		-0.953856	-0.257575	0.148096	-0.0618861	0.113755	0.0612317	0.319505
YDL065C	YDL065C ... PEX19 protein folding* protein binding cytosol | YDL066W	0.643198	0.4119	0.160255	-0.311272	0.687655	-0.0289632	-0.584655		-0.843885	0.328721	0.680068	0.942136	0.388524	-0.676261	-0.466272		-0.20729	0.254448	-0.00781509	1.33493	1.05701	-0.69809	-1.72988			0.159237	1.11911	1.106	0.58696	1.1052	2.33167	2.23159		-0.196717	2.05327	1.29267	0.515577	0.539499	2.08841	2.02768		-1.14912	-0.187994	0.192713	-0.261008	0.323337	1.11275	1.46273
YDL066W	YDL066W ... IDP1 glutamate biosynthesis* isocitrate dehydrogenase (NADP+) acmitochondrion* | YDL067C	-0.787811	-0.587452	0.18976	0.0178096	-0.0804143	-0.198001	0.141891		-0.36489	0.0564088	0.706668	0.560442	0.301157	0.0781921	0.344275		-0.47608	-0.0325191	0.435553	0.307791	0.271885	0.061534	0.157714			-1.01632	-0.347587	-0.124169	-0.0934004	-0.172032	-0.298694	-0.248114		-0.736854	-0.019629	0.17102	-0.205229	-0.391805	-0.39206	-0.160904		-0.657557	0.0615465	0.0906207	0.152183	-0.0191949	-0.279838	-0.0756289
YDL067C	YDL067C ... COX9 aerobic respiration* cytochrome-c oxidase activity respiratory chain complex IV (sensu | YDL068W	-0.280654	-0.238658	0.451818	0.340098	0.431331	0.0990501	0.49269		0.286463	0.059973	0.550097	0.392512	0.456426	0.139277	0.826263		0.0176228	0.212458	0.557252	0.960204	0.634117	0.731567	0.434879			-0.031353	0.282171	0.788301	0.875799	0.537313	0.317726	0.57345		-0.452607	-0.300983	-0.0982732	-0.0607579	-0.464474	-0.0144654	0.103104		0.55338	0.571603	1.24325	1.37963	1.21729	0.757878	0.716947
YDL068W	YDL068W ... | YDL069C		-0.77737	-0.980921		-0.371777	-1.38553			1.04064	1.43564	0.385885	0.850638	0.495439	-0.226458				3.43956		3.34685	1.56527		2.10031			-0.744255	1.19535	0.745552	-1.30971	-0.940734	-0.885557	-1.4928		-1.0898	1.53294	0.743879	-0.69053		-1.74086	0.466968
YDL069C	YDL069C ... CBS1 protein biosynthesis "translation factor activity, nuclei"mitochondrial inner membrane* | YDL070W	0.460701	-0.251301	-0.454853	-0.906683	-1.01563	-0.637067	-1.2944		0.0406376	0.593178	-0.14463	0.495973	-0.34702	-1.11954	-0.615697		-0.173997	-0.304602	0.51502	-0.0188015	-0.76385	-0.612056	-1.22881			1.18863	2.07576	1.62597	0.339383	1.09169	1.46879	2.04212		-0.0320859	0.746045	0.421951	-0.135315	-1.03339	0.199015	0.37582		-0.44895	-0.0607176	-0.0695134	-0.280066	1.06414	1.03799	1.2109
YDL070W	YDL070W ... BDF2 biological process unknown molecular function unknown nucleus | YDL071C	0.839663	-1.48414	-1.54085	-2.16028	-1.21914	-1.84654	-2.19114		0.300659	-0.582536	-1.14977	-0.79372	-1.28705	-2.25687	-1.82516		-0.427322	-2.72355	-2.60508	-1.22274	-1.29145	-3.13792	-3.70023			0.371222	-0.302153	-0.427028	-0.943217	0.135033	0.741225	0.6912		0.537662	0.610023	-0.422574	-0.37596	-0.723331	0.357126	0.322883		-1.05618	-2.08299	-1.25565	-1.84465	-1.05081	-0.659975	-0.357004
YDL071C	YDL071C ... | YDL072C	0.691481	-0.262797	-0.618351	-0.977073	-0.00920735	0.0550443	-0.917329		0.549651	-0.264803	-0.992626	-0.576784	-0.250804	-0.839435	-0.293769		-0.692871	0.0997091	-1.3437	-1.08611	-0.526649	-1.88582	-0.432181			0.703204	0.490802	0.2634	0.275252	0.0916873	0.561902	0.0250476		1.10814	0.767401	0.378882	0.35129	0.493856	0.493601	0.54943		-0.00391763	-0.656327	-1.23498	-0.612642	1.14661	-0.271869	-0.240073
YDL072C	YDL072C ... YET3 biological process unknown molecular function unknown endoplasmic reticulum | YDL073W	0.348996	1.41172	1.80048	1.83963	1.21818	0.939826	0.558958		0.471888	1.31978	1.81421	1.37317	1.01484	0.409686	0.277107		0.778929	1.66822	2.05686	1.29285	0.897304	0.973138	0.548167			0.618139	1.38778	1.61644	1.54967	0.741124	0.096262	-0.428831		0.187009	0.313125	0.841059	0.346219	-0.046477	-0.672967	-0.918637		1.07337	1.865	1.72628	2.10386	1.12155	0.492778	-0.230021
YDL073W	YDL073W ... YDL073W biological process unknown molecular function unknown cellular component unknown | YDL074C	-0.118013	-0.491491	-0.226526	-0.353659	-0.445359	-0.123823	0.0388368		-0.228229	0.528226	0.495915	0.196481	-0.123174	-0.23689	-0.411534		-0.0846897	-0.0424252	-0.190594	-0.353463	-0.253444	-0.327069	-0.437335			-0.000663838	0.341277	0.253802	0.19152	0.542794	0.395624	0.465941		0.395289	1.06761	0.672972	0.280948	0.565702	0.451634	0.449207		0.116369	0.160433	0.0645525	0.525514	0.291142	0.315023	0.332948
YDL074C	YDL074C ... BRE1 chromatin silencing at telomer ubiquitin-protein ligase activity nucleus | YDL075W	0.339043	-0.488191	-1.06614	-1.29361	-0.67494	-1.2648	-0.86869		-0.422024	0.0461842	-0.317066	0.06275	-0.373067	-0.948207	-0.667279		-0.881475	-0.847309	-1.02275	-0.168516	-0.062314	-1.02131	-1.70022			-0.448054	-0.105763	0.0526411	-0.289719	0.143963	1.00197	1.06165		0.0151681	1.2775	0.940602	0.405372	0.385894	1.32284	1.3829		-1.00602	-0.767753	-0.508806	-0.528834	-0.229683	0.334342	0.755046
YDL075W	YDL075W RP Cluster RPL31A protein biosynthesis structural constituent of ribosome cytosolic large ribosomal subunit ( | YDL076C	0.40356	-1.67919	-3.14517	-1.89052	-0.259242	-0.403933	-0.771078		-0.318645	-1.92847	-2.29244	-0.449584	-0.293842	-0.541765	-0.429127		-0.224709	-1.90391	-2.84857	-0.455838	0.125443	-0.570058	-0.977002			0.205686	-1.46255	-1.92755	-0.80623	0.124983	0.972809	0.899223		-0.692047	-0.772361	0.304004	0.827656	0.725507	1.53569	1.28968		-0.228166	-1.83668	-0.588671	-1.61521	0.0977913	0.682575	0.740211
YDL076C	YDL076C ... RXT3 chromatin silencing histone deacetylase activity nucleus | YDL077C	0.7936	1.01893	0.780072	0.626582	0.52849	0.34592	0.0164738		0.490702	0.84209	0.777504	0.926837	0.279553	0.0807235	0.124932		0.826689	0.789194	0.692311	1.15781	1.19354	-0.103222	-0.103987			0.619215	1.18314	1.03966	0.563284	0.638815	0.760243	0.779659		0.238745	1.30722	1.0823	0.678704	0.204465	0.806296	0.828155		0.249802	0.766854	0.652932	0.575948	0.696555	0.581214	0.735371
YDL077C	YDL077C ... VAM6 vacuole organization and bioge Rab guanyl-nucleotide exchange factvacuole (sensu Fungi)* | YDL078C	0.0328847	0.17372	0.317303	-0.26354	-0.149385	0.0375019	-0.298047		-0.344324	0.467462	0.802263	0.857771	0.281958	0.0104187	-0.116355		-0.925794	-0.175442	-0.107141	0.120759	-0.115482	-0.657292	-0.79786			-0.267208	0.501593	0.793486	0.235724	0.931961	0.916217	0.813446		-0.166969	1.20599	1.04156	0.61122	0.356253	0.818832	0.930038		-0.368934	0.213677	0.191419	0.521575	0.375772	0.394842	0.685247
YDL078C	YDL078C ... MDH3 fatty acid beta-oxidation* L-malate dehydrogenase activity peroxisome* | YDL079C	0.298873	0.102408	0.606825	0.449931	0.486953	0.136215	-0.111647		0.211416	0.105619	0.568896	0.895513	0.493902	0.0432189	0.162018		0.216174	0.22765	0.706697	1.03097	0.724725	0.0803791	-0.220845			-0.265323	-0.0362145	0.42865	0.34722	0.139583	0.0100511	-0.178067		-0.123181	0.184179	0.485603	0.164984	-0.238001	0.0896118	0.34958		-0.231643	0.0997003	0.468692	0.496505	0.312696	0.143982	-0.0790831
YDL079C	YDL079C ... MRK1 protein amino acid phosphoryla glycogen synthase kinase 3 activitycellular component unknown | YDL080C	1.47373	0.98006	0.509404	0.0818211	-0.442167	0.0966234	0.10257		0.748939	0.752826	0.25389	-0.0701156	-0.285551	-0.623217	-0.215019		1.12226	1.33986	0.803999	0.319903	0.149849	-0.0389808	0.0686307			1.08582	1.11712	0.39325	-0.270182	-0.175199	-0.37741	0.0209708		0.29394	0.773086	-0.0456302	-0.345263	-0.195404	-0.0238497	0.367653		1.10021	1.37011	0.25896	0.0229579	0.178965	-0.0669606	-0.194086
YDL080C	YDL080C ... THI3 thiamin biosynthesis transcriptional activator activity*nucleus | YDL081C	0.823271	0.45004	0.679449	0.417589	0.366595	0.211116	0.210545		0.196535	0.681967	0.646752	0.727075	0.337648	-0.248284	-0.00923308		-0.090794	0.0506808	0.0283048	0.301377	0.324787	-0.262797	-0.288565			-0.091477	0.295911	0.264746	0.00448218	0.319726	0.200543	0.203479		0.171373	0.979601	0.31989	0.0604965	0.0431827	0.4714	0.725036		-0.190798	0.257306	0.138886	0.1882	0.382169	0.400556	0.654452
YDL081C	YDL081C RP Cluster RPP1A translational elongation* structural constituent of ribosome cytosolic large ribosomal subunit ( | YDL082W	-0.236239	-1.28304	-2.6291	-1.84418	-0.926376	-0.512411	-0.0858841		0.474308	-0.635836	-1.77729	-1.21759	-0.498644	0.051047	0.10085		0.209372	-0.895637	-1.96251	-1.4511	-0.826736	-0.14966	0.450276			0.0301179	-1.44161	-2.49791	-1.34813	-1.26987	-0.785771	-0.595246		-0.0131036	-1.31486	-0.540438	-0.160659	0.0662334	0.0339783	-0.0769757		0.0872744	-1.20866	-1.21533	-1.5009	-0.975885	-0.68448	-0.544065
YDL082W	YDL082W RP Cluster RPL13A protein biosynthesis structural constituent of ribosome cytosolic large ribosomal subunit ( | YDL083C	-0.488913	-2.89192	-2.86963	-1.26181	-0.255657	-0.33856	-0.703851		-0.491579	-2.47452	-1.59973	0.0758218	0.100391	-0.0375385	-0.281274		-0.735983	-3.20881	-2.66726	-0.435603	0.149394	-0.310107	-0.562151			-0.71363	-2.87581	-2.2199	-0.721572	-0.0890612	0.0734183	-0.0162084		-0.711593	-0.615501	1.01254	1.34566	0.939435	1.21709	1.04873		-0.919364	-3.24404	-0.673845	-0.842838	0.014839	0.0859386	0.118999
YDL083C	YDL083C RP Cluster RPS16B protein biosynthesis structural constituent of ribosome cytosolic small ribosomal subunit ( | YDL084W	-0.899576	-3.34815	-3.4883	-1.58458	-0.61042	-0.326571	-0.616351		-0.640621	-2.82759	-2.06251	-0.483198	-0.203314	0.00646171	-0.214633		-0.560901	-2.81929	-2.96524	-0.908352	-0.252641	-0.0253323	-0.00889114			-0.937437	-3.39338	-2.86173	-1.10421	-0.640183	-0.576371	-0.616876		-1.1461	-1.5464	0.21255	0.750206	0.65043	0.509777	0.36862		-0.542621	-3.03827	-0.825994	-1.07733	-0.349854	-0.148511	-0.365611
YDL084W	YDL084W PAC Cluster SUB2 mRNA-nucleus export* protein binding* nucleus* | YDL085C-A	0.0430754	-0.832717	-0.724086	-0.720381	-0.415388	-0.233972	-0.215093		-0.0821045	-0.440238	-0.243926	0.104251	-0.00130938	-0.0783461	-0.105846		-0.240175	-0.741156	-0.690895	-0.358349	-0.199785	-0.225642	-0.173369			-0.239261	-0.517511	-0.411765	-0.359352	-0.0466298	0.107264	0.202571		-0.241663	-0.032582	0.0891202	0.172861	0.233605	0.388017	0.408154		-0.3025	-0.800717	-0.296035	-0.283334	-0.0675881	0.0855538	0.248569
YDL085C-A	YDL085C-A ... YDL085C-A biological process unknown molecular function unknown cytoplasm* | YDL085W	0.71224	-0.491616	-0.54542	-0.474572	-0.215658	-0.485064	-0.654295		0.411893	0.260802	-0.567821	0.233966	-0.233707	-0.727652	-0.484623		0.293136	-0.237399	-0.605624	0.295824	0.625281	-0.617916	-0.558942			0.261924	0.096032	-0.16735	-0.0420395	-0.277443	0.920027	1.18798		0.124323	0.505751	0.562366	0.00348358	-0.477574	0.716818	0.860201		-0.0279074	-0.56256	-0.477364	-1.06522	-0.0452024	0.575542	1.23614
YDL085W	YDL085W ... NDE2 ethanol fermentation* NADH dehydrogenase activity mitochondrion | YDL086W	2.66559	3.37053	4.35244	3.24429	2.02677	1.67074	1.50741		3.22087	2.50381	1.84108	1.05295	0.185099	-1.09319	0.100173		2.48194	3.08048	3.90705	2.90715	2.10217	1.669	0.677102			2.7476	3.72627	4.18557	2.94601	2.07247	1.6834	1.31758		1.78289	1.50935	0.613377	-0.158516	-0.0920811	-0.664915	-0.438705		2.01092	3.30133	2.81854	2.81527	1.80781	1.11725	0.712357
YDL086C-A	YDL086C-A ? Dubious Dubious ORF unlikely to encode a protein, based on available experimental and comparative sequence data; overlaps uncharacterized ORF YDL086W; identified by gene-trapping, microarray expression analysis, and genome-wide homology searchingYDL159C-B
YDL086W	YDL086W ... YDL086W biological process unknown carboxymethylenebutenolidase activicytoplasm* | YDL087C	0.477774	0.228944	0.890092	0.811173	0.566822	0.374039	-0.018052		0.696255	0.367195	0.533984	0.472869	0.333499	-0.423087	0.0221311		0.649235	0.282859	0.808925	0.990517	1.03024	0.206731	-0.14996			0.115887	0.453144	0.559611	0.768499	0.0315589	0.046208	-0.231728		0.243786	-0.256625	-0.0504506	-0.0771558	-0.814791	-0.538781	-0.446177		0.485496	0.217215	0.844817	0.81845	0.556111	0.225524	0.02466
YDL087C	YDL087C ... LUC7 mRNA splice site selection mRNA binding snRNP U1 | YDL088C	1.656	1.05403	1.04014	0.297408	0.22726	0.18522	-0.0476902		1.42028	1.30474	0.980629	0.142818	0.128657	-0.863888	0.0449421		1.00274	0.885624	0.445618	0.104572	0.0812397	0.0968299	-0.46389			0.855894	1.11288	0.650915	-0.210175	0.0245004	0.307088	0.223406		1.45001	1.28773	0.241379	-0.0384532	0.00842965	0.277207	0.436336		0.658965	1.03004	0.325855	0.172985	-0.212965	0.237617	0.444344
[truncated: 5,818 more rows]

## Sheet: WT and dot6tod6 mutant DE
T0_genes	T0_FDR		T10_genes	T10_FDR		T20_genes	T20_FDR		T30_genes	T30_FDR		T40_genes	T40_FDR		T5_genes	T50_FDR		T60_genes	T60_FDR		T90_genes	T90_FDR
[truncated: 6,680 more rows]

[truncated: 3 more sheets: WT and msn2msn4 mutant DE, WT and Tet-Dot6 mutant DE, Legend]
