# Supplementary material for: The importance of regulated resource reallocation during dynamic environmental shifts in yeast
Source: EMBO J. 2026 Mar 11;45(8):2808–30. doi: 10.1038/s44318-026-00727-x (PMC13084002; doi:10.1038/s44318-026-00727-x)
Supplement: Supplementary file 6 — Source data Fig. 1 [file 44318_2026_727_MOESM6_ESM.zip]

Archive with 15 entries (12 files):
- Figure 1/
- Figure 1/.DS_Store
- __MACOSX/Figure 1/._.DS_Store
- Figure 1/Figure_1C/
- Figure 1/Figure_1D/
- Figure 1/Figure_1C/Fig1C_README.docx
- __MACOSX/Figure 1/Figure_1C/._Fig1C_README.docx
- Figure 1/Figure_1C/1C_growthratedata.xlsx
- __MACOSX/Figure 1/Figure_1C/._1C_growthratedata.xlsx
- Figure 1/Figure_1D/1D_growthratedata.xlsx
- __MACOSX/Figure 1/Figure_1D/._1D_growthratedata.xlsx
- Figure 1/Figure_1D/~$1D.xlsx
- __MACOSX/Figure 1/Figure_1D/._~$1D.xlsx
- Figure 1/Figure_1D/Fig1D_README.docx
- __MACOSX/Figure 1/Figure_1D/._Fig1D_README.docx
