# Supplementary material for: The importance of regulated resource reallocation during dynamic environmental shifts in yeast
Source: EMBO J. 2026 Mar 11;45(8):2808–30. doi: 10.1038/s44318-026-00727-x (PMC13084002; doi:10.1038/s44318-026-00727-x)
Supplement: Supplementary file 6 — Source data Fig. 1 [file 44318_2026_727_MOESM6_ESM.zip › Figure 1/Figure_1C/1C_growthratedata.xlsx]

## Sheet: Sheet1
			rep 1	rep2	rep3	rep4	rep5
Strain	Description	NaCl Dose	k	k	k	k	k		Avg	STDev
AGY4	Wild-type		0.0074	0.0068	0.0079	0.006	0.0067		0.00696	0.000723187
AGY594	dot6::KAN tod6::HYG		0.0087	0.0066	0.007	0.0059	0.0067		0.00698	0.00104259
AGY1303	msn2:KAN msn4::HYG		0.0089	0.0071	0.0078	0.0057	0.0067		0.00724	0.00119917
RAKY43	Quad		0.009	0.0055	0.0071	0.0061	0.0065		0.00684	0.0013409
AGY4	Wild-type	0.7M NaCl	0.0061	0.0066	0.0062	0.0047	0.0044		0.0056	0.000982344
AGY594	dot6::KAN tod6::HYG	0.7M NaCl	0.0055	0.0061	0.0061	0.0042	0.0043		0.00524	0.000937017
AGY1303	msn2:KAN msn4::HYG	0.7M NaCl	0.0064	0.0065	0.0064	0.0052	0.0048		0.00586	0.000798749
RAKY43	Quad	0.7M NaCl	0.0063	0.0069	0.0068	0.0053	0.0049		0.00604	0.000898888
Avg Growth relative to WT			rep 1	rep2	rep3	rep4	rep5
Strain	Description	NaCl Dose	k	k	k	k	k		Avg	STDev
AGY4	Wild-type		1	1	1	1	1		1	0
AGY594	dot6::KAN tod6::HYG		1.17568	0.970588	0.886076	0.983333	1		1.00313	0.105989
AGY1303	msn2:KAN msn4::HYG		1.2027	1.04412	0.987342	0.95	1		1.03683	0.0986304
RAKY43	Quad		1.21622	0.808824	0.898734	1.01667	0.970149		0.982118	0.15258
AGY4	Wild-type	0.7M NaCl	0.824324	0.970588	0.78481	0.783333	0.656716		0.803954	0.112531
AGY594	dot6::KAN tod6::HYG	0.7M NaCl	0.743243	0.897059	0.772152	0.7	0.641791		0.750849	0.0953523
AGY1303	msn2:KAN msn4::HYG	0.7M NaCl	0.864865	0.955882	0.810127	0.866667	0.716418		0.842792	0.0878693
RAKY43	Quad	0.7M NaCl	0.851351	1.01471	0.860759	0.883333	0.731343		0.868299	0.100948
