# Supplementary material for: The importance of regulated resource reallocation during dynamic environmental shifts in yeast
Source: EMBO J. 2026 Mar 11;45(8):2808–30. doi: 10.1038/s44318-026-00727-x (PMC13084002; doi:10.1038/s44318-026-00727-x)
Supplement: Supplementary file 6 — Source data Fig. 1 [file 44318_2026_727_MOESM6_ESM.zip › Figure 1/Figure_1D/1D_growthratedata.xlsx]

## Sheet: Sheet1
Stress: 40C Heat
		45622	45629	38325	45638	45639	45645		Average	SD
		150-300	150-300	150-300	150-300	150-300	150-300
		k	k	k	k	k	k
AGY4 WT	40°C	0.0049	0.0049	0.0049	0.0048	0.0052	0.0051		0.00496667	0.000150555
RAKY40 msn2-msn4-	40°C	0.0055	0.0054	0.0053	0.0056	0.006	0.0059		0.00561667	0.000278687
AGY594 dot6-tod6-	40°C	0.0046	0.0044	0.0047	0.0048	0.0052	0.0047		0.00473333	0.000265832
RAKY43 quad	40°C	0.0054	0.0049	0.0053	0.0056	0.0057	0.0057		0.00543333	0.000307679
		45706	45708	45713	45714	45720	45723		Average	SD
		150-300	150-300	150-300	150-300	150-300	150-300
		k	k	k	k	k	k
AGY4 WT	3% EtOH	0.0051	0.0052	0.0051	0.0047	0.0047	0.0049		0.00495	0.000216795
RAKY40 msn2-msn4-	3% EtOH	0.0053	0.0053	0.0052	0.0051	0.0049	0.0051		0.00515	0.000151658
AGY594 dot6-tod6-	3% EtOH	0.005	0.0049	0.005	0.0046	0.0045	0.0047		0.00478333	0.000213698
RAKY43 quad	3% EtOH	0.0053	0.0052	0.0052	0.0049	0.0047	0.0048		0.00501667	0.000248328
		45706	45708	45713	45714	45720	45723
		150-300	150-300	150-300	150-300	150-300	150-300		Average	SD
		k	k	k	k	k	k
AGY4 WT	4% EtOH	0.0045	0.0046	0.0046	0.0043	0.0044	0.0044		0.00446667	0.000121106
RAKY40 msn2-msn4-	4% EtOH	0.0048	0.0049	0.0046	0.0046	0.0045	0.0046		0.00466667	0.000150555
AGY594 dot6-tod6-	4% EtOH	0.0044	0.0045	0.0045	0.0041	0.0039	0.0041		0.00425	0.000250998
RAKY43 quad	4% EtOH	0.0047	0.0047	0.0045	0.0041	0.0044	0.0043		0.00445	0.000234521
Stress: Alkaline pH (pH 7.5)
		45709	45712	45715	45716	45719	45722		Average	SD
		150-300	150-300	150-300	150-300	150-300	150-300
		k	k	k	k	k	k
AGY4 WT	pH 7.5	0.0049	0.0049	0.0047	0.0052	0.0051	0.0052		0.005	0.0002
RAKY40 msn2-msn4-	pH 7.5	0.0054	0.0053	0.0053	0.0057	0.0056	0.0057		0.0055	0.000189737
AGY594 dot6-tod6-	pH 7.5	0.0049	0.0046	0.0046	0.005	0.0047	0.0042		0.00466667	0.000280476
RAKY43 quad	pH 7.5	0.0055	0.0053	0.0054	0.0056	0.0053	0.0053		0.0054	0.000126491
		45712	45715	45716	45719	45722	45723
		150-300	150-300	150-300	150-300	150-300	150-300		Average	SD
		k	k	k	k	k	k
AGY4 WT	pH 2.75	0.004	0.004	0.0039	0.0042	0.0041	0.0041		0.00405	0.000104881
RAKY40 msn2-msn4-	pH 2.75	0.0041	0.0042	0.0043	0.0043	0.0044	0.0044		0.00428333	0.000116905
AGY594 dot6-tod6-	pH 2.75	0.0034	0.0033	0.0036	0.0037	0.0038	0.0036		0.00356667	0.00018619
RAKY43 quad	pH 2.75	0.0037	0.0041	0.004	0.0039	0.004	0.0041		0.00396667	0.000150555
