# Supplementary material for: The importance of regulated resource reallocation during dynamic environmental shifts in yeast
Source: EMBO J. 2026 Mar 11;45(8):2808–30. doi: 10.1038/s44318-026-00727-x (PMC13084002; doi:10.1038/s44318-026-00727-x)
Supplement: Supplementary file 7 — Source data Fig. 2 [file 44318_2026_727_MOESM7_ESM.zip]

Archive with 10 entries (8 files):
- Figure 2/
- Figure 2/.DS_Store
- __MACOSX/Figure 2/._.DS_Store
- Figure 2/Figure_2B-EV1/
- Figure 2/Figure_2B-EV1/Fig2B-EV1_README.docx
- __MACOSX/Figure 2/Figure_2B-EV1/._Fig2B-EV1_README.docx
- Figure 2/Figure_2B-EV1/.DS_Store
- __MACOSX/Figure 2/Figure_2B-EV1/._.DS_Store
- Figure 2/Figure_2B-EV1/EV1_acquiredstressresistancescores.xlsx
- __MACOSX/Figure 2/Figure_2B-EV1/._EV1_acquiredstressresistancescores.xlsx
