# Supplementary material for: The importance of regulated resource reallocation during dynamic environmental shifts in yeast
Source: EMBO J. 2026 Mar 11;45(8):2808–30. doi: 10.1038/s44318-026-00727-x (PMC13084002; doi:10.1038/s44318-026-00727-x)
Supplement: Supplementary file 7 — Source data Fig. 2 [file 44318_2026_727_MOESM7_ESM.zip › Figure 2/Figure_2B-EV1/EV1_acquiredstressresistancescores.xlsx]

## Sheet: Sheet1
Rep 1																Rep 1																Rep 1																Rep 1
			H202 Dose (mM)																H202 Dose (mM)																H202 Dose (mM)
Strain	Strain Name	Timepoint	1	2	4	6	8	10	12	14	16	18	20	Sum of Scores		Strain	Strain Name	Timepoint	1	2	4	6	8	10	12	14	16	18	20	Sum of Scores		Strain	Strain Name	Timepoint	1	2	4	6	8	10	12	14	16	18	20	Sum of Scores		Strain	Strain Name
AGY4	WT	T0	0	0	0	0	0	0	0	0	0	0	0	0		AGY4	WT	T0	3	0	0	0	0	0	0	0	0	0	0	3		AGY4	WT	T0	1	1	0	0	0	0	0	0	0	0	0	2		AGY4	WT
AGY4	WT	T10	0	0	0	0	0	0	0	0	0	0	0	0		AGY4	WT	T10	2	2	0	0	0	0	0	0	0	0	0	4		AGY4	WT	T10	3	3	2	0	0	0	0	0	0	0	0	8		AGY4	WT
AGY4	WT	T20	1	1	1	1	1	1	1	0	0	0	0	7		AGY4	WT	T20	3	3	0	0	0	0	0	0	0	0	0	6		AGY4	WT	T20	3	2	2	1	1	1	0	0	0	0	0	10		AGY4	WT
AGY4	WT	T30	2	3	2	2	3	3	1	1	0	1	0	18		AGY4	WT	T30	3	3	3	3	3	3	3	3	3	3	2	32		AGY4	WT	T30	3	3	3	3	3	3	3	3	3	1	1	29		AGY4	WT
AGY4	WT	T40	2	3	1	3	3	2	3	3	2	0	1	23		AGY4	WT	T40	3	3	3	3	3	3	3	3	3	2	2	31		AGY4	WT	T40	3	3	3	3	3	2	3	3	2	3	2	30		AGY4	WT
AGY4	WT	T50	3	3	3	3	3	3	3	2	1	1	2	27		AGY4	WT	T50	2	2	3	2	2	2	2	3	3	3	3	27		AGY4	WT	T50	3	3	3	3	3	3	3	3	3	3	2	32		AGY4	WT
AGY4	WT	T60	3	3	2	3	3	3	3	2	3	3	2	30		AGY4	WT	T60	3	3	3	3	3	3	3	3	3	3	2	32		AGY4	WT	T60	3	3	3	3	3	3	3	3	3	3	3	33		AGY4	WT
AGY4	WT	T90	3	3	3	3	3	3	3	3	3	3	1	31		AGY4	WT	T90	3	3	3	3	3	3	3	3	2	2	2	30		AGY4	WT	T90	3	3	3	3	2	2	2	3	3	3	2	29		AGY4	WT
AGY4	WT	T120	3	3	3	3	3	3	3	3	3	3	3	33		AGY4	WT	T120	2	3	3	3	3	3	3	3	3	3	2	31		AGY4	WT	T120	3	3	3	3	3	3	3	3	3	3	3	33		AGY4	WT
			H202 Dose (mM)																H202 Dose (mM)																H202 Dose (mM)
Strain	Strain Name	Timepoint	1	2	4	6	8	10	12	14	16	18	20	Sum of Scores		Strain	Strain Name	Timepoint	1	2	4	6	8	10	12	14	16	18	20	Sum of Scores		Strain	Strain Name	Timepoint	1	2	4	6	8	10	12	14	16	18	20	Sum of Scores		Strain	Strain Name
AGY594	dot6-tod6-	T0	0	0	0	0	0	0	0	0	0	0	0	0		AGY2046	msn2-msn4-	T0	1	0	0	0	0	0	0	0	0	0	0	1		AGY2264	quad del	T0	1	0	0	0	0	0	0	0	0	0	0	1		AGY345	ctt1-
AGY594	dot6-tod6-	T10	0	0	0	0	0	0	0	0	0	0	0	0		AGY2046	msn2-msn4-	T10	0	0	0	0	0	0	0	0	0	0	0	0		AGY2264	quad del	T10	0	0	0	0	0	0	0	0	0	0	0	0		AGY345	ctt1-
AGY594	dot6-tod6-	T20	1	1	1	0	0	0	0	0	0	0	0	3		AGY2046	msn2-msn4-	T20	0	0	0	0	0	0	0	0	0	0	0	0		AGY2264	quad del	T20	0	0	0	0	0	0	0	0	0	0	0	0		AGY345	ctt1-
AGY594	dot6-tod6-	T30	2	2	2	2	2	2	1	1	1	1	0	16		AGY2046	msn2-msn4-	T30	1	0	0	0	0	0	0	0	0	0	0	1		AGY2264	quad del	T30	1	0	0	0	0	0	0	0	0	0	0	1		AGY345	ctt1-
AGY594	dot6-tod6-	T40	2	2	2	1	3	2	1	2	2	2	0	19		AGY2046	msn2-msn4-	T40	1	0	0	0	0	0	0	0	0	0	0	1		AGY2264	quad del	T40	1	1	0	0	0	0	0	0	0	0	0	2		AGY345	ctt1-
AGY594	dot6-tod6-	T50	2	3	2	3	3	2	3	3	3	2	2	28		AGY2046	msn2-msn4-	T50	1	3	1	0	0	0	0	0	0	0	0	5		AGY2264	quad del	T50	2	2	0	0	0	0	0	0	0	0	0	4		AGY345	ctt1-
AGY594	dot6-tod6-	T60	3	2	2	2	2	3	3	3	3	3	3	29		AGY2046	msn2-msn4-	T60	2	2	1	0	0	0	0	0	0	0	0	5		AGY2264	quad del	T60	2	1	0	0	0	0	0	0	0	0	0	3		AGY345	ctt1-
AGY594	dot6-tod6-	T90	3	3	3	2	3	1	3	3	2	3	3	29		AGY2046	msn2-msn4-	T90	2	2	1	1	1	0	0	0	0	0	0	7		AGY2264	quad del	T90	3	3	2	0	0	0	0	0	0	0	0	8		AGY345	ctt1-
AGY594	dot6-tod6-	T120	3	3	2	3	3	3	3	3	3	3	2	31		AGY2046	msn2-msn4-	T120	1	1	1	0	0	0	0	0	0	0	0	3		AGY2264	quad del	T120	2	2	0	0	0	0	0	0	0	0	0	4		AGY345	ctt1-
Rep 2																Rep 2																Rep 2																Rep 2
			H202 Dose (mM)																H202 Dose (mM)																H202 Dose (mM)
Strain	Strain Name	Timepoint	1	2	4	6	8	10	12	14	16	18	20	Sum of Scores		Strain	Strain Name	Timepoint	1	2	4	6	8	10	12	14	16	18	20	Sum of Scores		Strain	Strain Name	Timepoint	1	2	4	6	8	10	12	14	16	18	20	Sum of Scores		Strain	Strain Name
AGY4	WT	T0	1	0	0	0	0	0	0	0	0	0	0	1		AGY4	WT	T0	1	0	0	0	0	0	0	0	0	0	0	1		AGY4	WT	T0	2	1	0	0	0	0	0	0	0	0	0	3		AGY4	WT
AGY4	WT	T10	1	0	0	0	0	0	0	0	0	0	0	1		AGY4	WT	T10	2	2	0	0	0	0	0	0	0	0	0	4		AGY4	WT	T10	3	1	1	0	0	0	0	0	0	0	0	5		AGY4	WT
AGY4	WT	T20	1	0	0	0	0	0	0	0	0	0	0	1		AGY4	WT	T20	3	2	2	1	1	1	1	0	0	0	0	11		AGY4	WT	T20	3	3	0	0	0	0	0	0	0	0	0	6		AGY4	WT
AGY4	WT	T30	1	1	1	0	1	1	1	1	0	0	0	7		AGY4	WT	T30	3	3	3	3	3	3	2	3	3	3	2	31		AGY4	WT	T30	2	2	3	2	2	2	2	2	1	1	0	19		AGY4	WT
AGY4	WT	T40	1	1	1	1	3	2	2	1	1	1	1	15		AGY4	WT	T40	3	3	3	3	3	3	3	3	3	3	2	32		AGY4	WT	T40	2	3	3	2	3	2	3	1	2	2	1	24		AGY4	WT
AGY4	WT	T50	2	2	2	1	2	2	2	2	2	2	1	20		AGY4	WT	T50	3	3	3	3	3	3	3	3	3	3	3	33		AGY4	WT	T50	3	3	3	3	3	3	3	3	3	3	3	33		AGY4	WT
AGY4	WT	T60	1	3	3	3	3	3	0	3	3	3	3	28		AGY4	WT	T60	3	3	3	3	3	3	2	3	3	3	3	32		AGY4	WT	T60	3	3	3	3	3	3	3	3	3	3	3	33		AGY4	WT
AGY4	WT	T90	3	0	1	0	2	3	2	3	3	3	1	21		AGY4	WT	T90	3	3	3	2	3	3	2	3	3	3	3	31		AGY4	WT	T90	3	3	3	3	3	3	3	3	3	3	3	33		AGY4	WT
AGY4	WT	T120	3	3	3	3	3	3	3	3	3	3	1	31		AGY4	WT	T120	2	2	3	3	3	3	2	2	3	3	3	29		AGY4	WT	T120	2	3	3	3	3	3	2	3	3	3	3	31		AGY4	WT
			H202 Dose (mM)																H202 Dose (mM)																H202 Dose (mM)
Strain	Strain Name	Timepoint	1	2	4	6	8	10	12	14	16	18	20	Sum of Scores		Strain	Strain Name	Timepoint	1	2	4	6	8	10	12	14	16	18	20	Sum of Scores		Strain	Strain Name	Timepoint	1	2	4	6	8	10	12	14	16	18	20	Sum of Scores		Strain	Strain Name
AGY594	dot6-tod6-	T0	0	0	0	0	0	0	0	0	0	0	0	0		AGY2046	msn2-msn4-	T0	1	0	0	0	0	0	0	0	0	0	0	1		AGY2264	quad del	T0	1	0	0	0	0	0	0	0	0	0	0	1		AGY345	ctt1-
AGY594	dot6-tod6-	T10	1	0	0	0	0	0	0	0	0	0	0	1		AGY2046	msn2-msn4-	T10	3	1	0	0	0	0	0	0	0	0	0	4		AGY2264	quad del	T10	2	0	0	0	0	0	0	0	0	0	0	2		AGY345	ctt1-
AGY594	dot6-tod6-	T20	1	1	0	0	0	0	0	0	0	0	0	2		AGY2046	msn2-msn4-	T20	1	0	0	0	0	0	0	0	0	0	0	1		AGY2264	quad del	T20	3	1	0	0	0	0	0	0	0	0	0	4		AGY345	ctt1-
AGY594	dot6-tod6-	T30	0	1	0	1	1	1	0	0	1	0	0	5		AGY2046	msn2-msn4-	T30	2	0	0	0	0	0	0	0	0	0	0	2		AGY2264	quad del	T30	1	2	0	0	0	0	0	0	0	0	0	3		AGY345	ctt1-
AGY594	dot6-tod6-	T40	0	1	0	0	2	1	1	1	1	2	2	11		AGY2046	msn2-msn4-	T40	2	1	1	0	0	0	0	0	0	0	0	4		AGY2264	quad del	T40	2	1	2	0	0	0	0	0	0	0	0	5		AGY345	ctt1-
AGY594	dot6-tod6-	T50	1	1	1	2	3	2	1	2	1	3	2	19		AGY2046	msn2-msn4-	T50	2	2	1	0	0	0	0	0	0	0	0	5		AGY2264	quad del	T50	3	2	0	0	0	0	0	0	0	0	0	5		AGY345	ctt1-
AGY594	dot6-tod6-	T60	1	3	3	2	3	1	3	3	3	3	1	26		AGY2046	msn2-msn4-	T60	2	2	1	0	0	0	0	0	0	0	0	5		AGY2264	quad del	T60	2	2	1	0	0	0	0	0	0	0	0	5		AGY345	ctt1-
AGY594	dot6-tod6-	T90	2	2	2	3	3	3	3	3	3	3	1	28		AGY2046	msn2-msn4-	T90	2	0	0	0	0	0	0	0	0	0	0	2		AGY2264	quad del	T90	2	1	2	0	0	0	0	0	0	0	0	5		AGY345	ctt1-
AGY594	dot6-tod6-	T120	2	3	3	3	3	3	3	3	3	3	1	30		AGY2046	msn2-msn4-	T120	1	3	2	0	0	0	0	0	0	0	0	6		AGY2264	quad del	T120	2	2	2	0	0	0	0	0	0	0	0	6		AGY345	ctt1-
Rep 3																Rep 3																Rep 3																Rep 3
			H202 Dose (mM)																H202 Dose (mM)																H202 Dose (mM)
Strain	Strain Name	Timepoint	1	2	4	6	8	10	12	14	16	18	20	Sum of Scores		Strain	Strain Name	Timepoint	1	2	4	6	8	10	12	14	16	18	20	Sum of Scores		Strain	Strain Name	Timepoint	1	2	4	6	8	10	12	14	16	18	20	Sum of Scores		Strain	Strain Name
AGY4	WT	T0	3	1	1	0	0	0	0	0	0	0	0	5		AGY4	WT	T0	1	1	0	0	0	0	0	0	0	0	0	2		AGY4	WT	T0	3	3	0	0	0	0	0	0	0	0	0	6		AGY4	WT
AGY4	WT	T10	2	2	0	1	0	0	0	0	0	0	0	5		AGY4	WT	T10	3	3	1	1	0	0	0	0	0	0	0	8		AGY4	WT	T10	3	3	2	0	0	0	0	0	0	0	0	8		AGY4	WT
AGY4	WT	T20	3	3	2	2	2	1	0	0	0	0	0	13		AGY4	WT	T20	3	3	2	1	1	0	0	0	0	0	0	10		AGY4	WT	T20	2	1	2	1	0	0	0	0	0	0	0	6		AGY4	WT
AGY4	WT	T30	3	3	3	3	3	3	3	3	3	3	3	33		AGY4	WT	T30	3	3	3	3	3	2	3	3	2	3	1	29		AGY4	WT	T30	3	3	3	3	3	3	3	3	2	2	0	28		AGY4	WT
AGY4	WT	T40	3	3	1	2	3	3	3	3	3	1	1	26		AGY4	WT	T40	3	3	3	3	3	2	3	3	3	3	2	31		AGY4	WT	T40	3	3	3	3	2	2	2	2	0	0	0	20		AGY4	WT
AGY4	WT	T50	1	1	3	2	2	2	1	2	2	2	2	20		AGY4	WT	T50	3	3	3	3	3	3	3	3	3	3	3	33		AGY4	WT	T50	3	3	3	3	3	3	3	3	3	3	1	31		AGY4	WT
AGY4	WT	T60	3	3	3	3	3	3	3	3	3	3	2	32		AGY4	WT	T60	3	3	3	3	3	2	2	3	3	3	3	31		AGY4	WT	T60	3	3	3	3	3	3	3	3	3	3	2	32		AGY4	WT
AGY4	WT	T90	3	3	3	3	3	3	3	3	3	3	2	32		AGY4	WT	T90	3	3	3	3	3	3	3	2	2	2	2	29		AGY4	WT	T90	2	3	3	3	2	3	3	3	3	3	2	30		AGY4	WT
AGY4	WT	T120	2	3	3	3	2	3	3	3	3	3	2	30		AGY4	WT	T120	3	3	3	3	3	3	3	3	3	3	3	33		AGY4	WT	T120	3	3	3	3	3	3	3	3	3	3	3	33		AGY4	WT
			H202 Dose (mM)																H202 Dose (mM)																H202 Dose (mM)
Strain	Strain Name	Timepoint	1	2	4	6	8	10	12	14	16	18	20	Sum of Scores		Strain	Strain Name	Timepoint	1	2	4	6	8	10	12	14	16	18	20	Sum of Scores		Strain	Strain Name	Timepoint	1	2	4	6	8	10	12	14	16	18	20	Sum of Scores		Strain	Strain Name
AGY594	dot6-tod6-	T0	1	1	0	0	0	0	0	0	0	0	0	2		AGY2046	msn2-msn4-	T0	2	0	0	0	0	0	0	0	0	0	0	2		AGY2264	quad del	T0	2	0	0	0	0	0	0	0	0	0	0	2		AGY345	ctt1-
AGY594	dot6-tod6-	T10	1	2	1	1	0	0	0	0	0	0	0	5		AGY2046	msn2-msn4-	T10	2	0	0	0	0	0	0	0	0	0	0	2		AGY2264	quad del	T10	1	1	0	0	0	0	0	0	0	0	0	2		AGY345	ctt1-
AGY594	dot6-tod6-	T20	0	0	0	0	1	0	1	0	0	0	0	2		AGY2046	msn2-msn4-	T20	2	0	0	0	0	0	0	0	0	0	0	2		AGY2264	quad del	T20	3	2	2	0	0	0	0	0	0	0	0	7		AGY345	ctt1-
AGY594	dot6-tod6-	T30	1	1	2	0	0	2	2	2	2	0	0	12		AGY2046	msn2-msn4-	T30	1	1	0	0	0	0	0	0	0	0	0	2		AGY2264	quad del	T30	0	2	0	0	0	0	0	0	0	0	0	2		AGY345	ctt1-
AGY594	dot6-tod6-	T40	2	2	2	2	2	1	1	1	1	0	0	14		AGY2046	msn2-msn4-	T40	2	0	1	0	0	0	0	0	0	0	0	3		AGY2264	quad del	T40	3	0	0	0	0	0	0	0	0	0	0	3		AGY345	ctt1-
AGY594	dot6-tod6-	T50	2	2	2	1	1	1	0	3	2	0	0	14		AGY2046	msn2-msn4-	T50	3	3	2	0	0	0	0	0	0	0	0	8		AGY2264	quad del	T50	3	1	1	1	2	2	1	3	2	3	1	20		AGY345	ctt1-
AGY594	dot6-tod6-	T60	3	2	2	2	1	2	1	2	3	0	0	18		AGY2046	msn2-msn4-	T60	1	2	0	0	0	0	0	0	0	0	0	3		AGY2264	quad del	T60	3	2	0	0	0	0	0	0	0	0	0	5		AGY345	ctt1-
AGY594	dot6-tod6-	T90	3	3	3	3	3	3	3	3	0	3	0	27		AGY2046	msn2-msn4-	T90	2	1	1	0	0	0	0	0	0	0	0	4		AGY2264	quad del	T90	3	3	1	0	0	0	0	0	0	0	0	7		AGY345	ctt1-
AGY594	dot6-tod6-	T120	2	3	3	3	2	2	2	2	3	3	2	27		AGY2046	msn2-msn4-	T120	1	1	0	0	0	0	0	0	0	0	0	2		AGY2264	quad del	T120	3	3	3	1	2	0	0	0	0	0	0	12		AGY345	ctt1-
Rep 4
			H202 Dose (mM)
Strain	Strain Name	Timepoint	1	2	4	6	8	10	12	14	16	18	20	Sum of Scores
AGY4	WT	T0	2	1	0	0	0	0	0	0	0	0	0	3
AGY4	WT	T10	2	2	1	0	1	0	0	0	0	0	0	6
AGY4	WT	T20	3	2	2	1	0	0	0	0	0	0	0	8
AGY4	WT	T30	3	3	3	3	3	3	3	3	3	3	2	32
AGY4	WT	T40	3	3	2	3	3	3	3	3	2	3	3	31
AGY4	WT	T50	3	3	3	3	3	3	3	2	2	2	2	29
AGY4	WT	T60	3	3	3	3	3	3	2	3	2	3	2	30
AGY4	WT	T90	3	3	3	3	3	3	3	3	3	3	3	33
AGY4	WT	T120	3	1	2	2	3	3	3	2	2	3	2	26
			H202 Dose (mM)
Strain	Strain Name	Timepoint	1	2	4	6	8	10	12	14	16	18	20	Sum of Scores
AGY594	dot6-tod6-	T0	3	1	0	1	0	0	0	0	0	0	0	5
AGY594	dot6-tod6-	T10	1	2	2	0	0	0	0	0	0	0	0	5
AGY594	dot6-tod6-	T20	0	2	2	2	2	0	0	0	0	0	0	8
AGY594	dot6-tod6-	T30	2	2	2	2	1	1	1	2	3	3	1	20
AGY594	dot6-tod6-	T40	3	3	3	3	2	3	3	3	3	2	3	31
AGY594	dot6-tod6-	T50	3	2	2	3	3	3	3	3	3	3	2	30
AGY594	dot6-tod6-	T60	3	3	2	3	3	3	3	3	3	3	2	31
AGY594	dot6-tod6-	T90	3	3	2	2	2	3	1	3	3	3	3	28
AGY594	dot6-tod6-	T120	3	3	3	3	3	2	2	2	3	3	1	28
Rep 5
			H202 Dose (mM)
Strain	Strain Name	Timepoint	1	2	4	6	8	10	12	14	16	18	20	Sum of Scores
AGY4	WT	T0	3	2	0	0	0	0	0	0	0	0	0	5
AGY4	WT	T10	3	3	1	0	0	0	0	0	0	0	0	7
AGY4	WT	T20	3	1	2	1	0	0	0	0	0	0	0	7
AGY4	WT	T30	3	3	2	3	2	1	0	0	0	0	0	14
AGY4	WT	T40	3	3	3	3	3	3	3	3	2	3	3	32
AGY4	WT	T50	3	3	3	3	3	3	3	3	3	3	2	32
AGY4	WT	T60	3	3	3	3	3	3	3	3	3	3	3	33
AGY4	WT	T90	2	3	2	3	2	3	3	3	3	3	2	29
AGY4	WT	T120	3	2	3	3	3	3	3	3	3	3	3	32
			H202 Dose (mM)
Strain	Strain Name	Timepoint	1	2	4	6	8	10	12	14	16	18	20	Sum of Scores
AGY594	dot6-tod6-	T0	0	1	0	0	0	0	0	0	0	0	0	1
AGY594	dot6-tod6-	T10	1	2	0	0	0	0	0	0	0	0	0	3
AGY594	dot6-tod6-	T20	0	1	0	0	0	0	0	0	0	0	0	1
AGY594	dot6-tod6-	T30	3	3	2	2	1	1	0	0	0	0	0	12
AGY594	dot6-tod6-	T40	3	3	0	3	3	3	1	2	3	2	0	23
AGY594	dot6-tod6-	T50	3	3	3	3	3	3	3	3	3	2	2	31
AGY594	dot6-tod6-	T60	3	3	3	3	3	3	3	3	1	3	3	31
AGY594	dot6-tod6-	T90	3	3	3	3	3	3	3	3	3	3	3	33
AGY594	dot6-tod6-	T120	3	3	1	3	3	3	3	3	3	3	3	31
Rep 6
			H202 Dose (mM)
Strain	Strain Name	Timepoint	1	2	4	6	8	10	12	14	16	18	20	Sum of Scores
AGY4	WT	T0	2	3	0	0	0	0	0	0	0	0	0	5
AGY4	WT	T10	3	0	2	0	0	0	0	0	0	0	0	5
AGY4	WT	T20	2	3	1	0	0	0	0	0	0	0	0	6
AGY4	WT	T30	3	3	3	1	2	2	2	2	0	0	0	18
AGY4	WT	T40	3	3	3	3	3	3	3	3	2	3	1	30
AGY4	WT	T50	3	3	3	3	3	3	3	3	3	3	2	32
AGY4	WT	T60	3	3	3	3	3	3	3	3	3	3	1	31
AGY4	WT	T90	1	3	2	3	3	3	2	3	3	3	1	27
AGY4	WT	T120	3	3	3		3	3	3	3	3	3	3	30
			H202 Dose (mM)
Strain	Strain Name	Timepoint	1	2	4	6	8	10	12	14	16	18	20	Sum of Scores
AGY594	dot6-tod6-	T0	0	0	0	0	0	0	0	0	0	0	0	0
AGY594	dot6-tod6-	T10	1	1	0	0	0	0	0	0	0	0	0	2
AGY594	dot6-tod6-	T20	2	3	0	0	0	0	0	0	0	0	0	5
AGY594	dot6-tod6-	T30	3	3	2	2	1	1	0	1	0	0	0	13
AGY594	dot6-tod6-	T40	3	3	1	3	3	3	3	3	3	2	1	28
AGY594	dot6-tod6-	T50	3	3	3	3	3	3	3	3	3	3	3	33
AGY594	dot6-tod6-	T60	3	3	3	3	2	2	3	2	2	2	2	27
AGY594	dot6-tod6-	T90	1	3	2	2	2	2	3	3	3	3	3	27
AGY594	dot6-tod6-	T120	3	3	1	3	3	3	3	3	3	3	3	31
[truncated: 13 more columns]
