# Supplementary material for: The importance of regulated resource reallocation during dynamic environmental shifts in yeast
Source: EMBO J. 2026 Mar 11;45(8):2808–30. doi: 10.1038/s44318-026-00727-x (PMC13084002; doi:10.1038/s44318-026-00727-x)
Supplement: Supplementary file 8 — Source data Fig. 3 [file 44318_2026_727_MOESM8_ESM.zip]

Archive with 9 entries (7 files):
- Figure 3/
- __MACOSX/._Figure 3
- Figure 3/.DS_Store
- __MACOSX/Figure 3/._.DS_Store
- Figure 3/Figure_3A-C/
- Figure 3/Figure_3A-C/Fig3_quantifiedmicroscopydata.xlsx
- __MACOSX/Figure 3/Figure_3A-C/._Fig3_quantifiedmicroscopydata.xlsx
- Figure 3/Figure_3A-C/Fig3_README.docx
- __MACOSX/Figure 3/Figure_3A-C/._Fig3_README.docx
