# Supplementary material for: The importance of regulated resource reallocation during dynamic environmental shifts in yeast
Source: EMBO J. 2026 Mar 11;45(8):2808–30. doi: 10.1038/s44318-026-00727-x (PMC13084002; doi:10.1038/s44318-026-00727-x)
Supplement: Supplementary file 8 — Source data Fig. 3 [file 44318_2026_727_MOESM8_ESM.zip › Figure 3/Figure_3A-C/Fig3_quantifiedmicroscopydata.xlsx]

## Sheet: Sheet1
Cell Number		Strain (WT=1; ∆=0)		Msn2_ratio_T01	Msn2_ratio_T02	Msn2_ratio_T03	Msn2_ratio_T04	Msn2_ratio_T05	Msn2_ratio_T06	Msn2_ratio_T07	Msn2_ratio_T08	Msn2_ratio_T09	Msn2_ratio_T10	Msn2_ratio_T11	Msn2_ratio_T12	Msn2_ratio_T13	Msn2_ratio_T14	Msn2_ratio_T15	Msn2_ratio_T16	Msn2_ratio_T17	Msn2_ratio_T18	Msn2_ratio_T19	Msn2_ratio_T20	Msn2_ratio_T21	Msn2_ratio_T22	Msn2_ratio_T23	Msn2_ratio_T24	Msn2_ratio_T25	Msn2_ratio_T26	Msn2_ratio_T27	Msn2_ratio_T28	Msn2_ratio_T29	Msn2_ratio_T30	Msn2_ratio_T31	Msn2_ratio_T32	Msn2_ratio_T33	Msn2_ratio_T34	Msn2_ratio_T35	Msn2_ratio_T36	Msn2_ratio_T37	Msn2_ratio_T38	Msn2_ratio_T39	Msn2_ratio_T40		Msn2_rationormalized_T01	Msn2_rationormalized_T02	Msn2_rationormalized_T03	Msn2_rationormalized_T04	Msn2_rationormalized_T05
40		1		0.279414	0.26801	0.274127	0.242339	0.161015	0.125663	0.113728	0.110424	0.116919	0.119509	0.11965	0.109901	0.161702	0.345768	0.166814	0.162955	0.145807	0.151394	0.141052	0.135679	0.125611	0.125518	0.120803	0.128314	0.12997	0.134293	0.138787	0.158924	0.163337	0.153173	0.121075	0.113077	0.114861	0.128432	0.132284	0.135321	0.114691	0.141573	0.124338	0.122932		0.16346	0.158148	0.161817	0.132753	0.05332
21		1		0.482139	0.262095	0.280484	0.389451	0.365497	0.415911	0.359414	0.437513	0.418669	0.385673	0.39522	0.3544	0.256073	0.202295	0.257677	0.191496	0.254196	0.17669	0.193377	0.250614	0.251512	0.280106	0.238923	0.228159	0.276212	0.222405	0.252131	0.2554	0.234331	0.198067	0.185192	0.151811	0.159731	0.177604	0.210977	0.206235	0.207203	0.172844	0.17238	0.141968		0.366185	0.152233	0.168174	0.279865	0.257802
187		0		0.595881	0.327835	0.35693	0.477415	0.468982	0.512143	0.486914	0.531731	0.505367	0.450767	0.48879	0.427387	0.305005	0.287251	0.343004	0.261418	0.329908	0.228139	0.253548	0.315836	0.309684	0.334789	0.280574	0.278173	0.361029	0.27617	0.314429	0.318259	0.321539	0.250153	0.251889	0.187261	0.183229	0.207706	0.285879	0.283515	0.282731	0.241061	0.257649	0.201162		0.479927	0.217973	0.24462	0.367829	0.361287
146		1		0.660265	0.628154	0.615065	0.633941	0.596145	0.573628	0.583145	0.551734	0.53715	0.493823	0.491968	0.469332	0.513493	0.484109	0.460465	0.514885	0.459881	0.411007	0.420698	0.431475	0.390654	0.390456	0.411499	0.396805	0.253413	0.351994	0.367186	0.362053	0.3417	0.326909	0.245174	0.328073	0.279199	0.315149	0.304423	0.306238	0.246932	0.274765	0.238069	0.282924		0.544311	0.518292	0.502755	0.524355	0.48845
183		1		0.482055	0.383316	0.427591	0.499029	0.407571	0.446553	0.386907	0.437819	0.372118	0.403473	0.282436	0.226693	0.23608	0.272182	0.289049	0.279959	0.267095	0.277652	0.249277	0.233201	0.220356	0.210091	0.214907	0.230629	0.208013	0.217951	0.206763	0.222544	0.239789	0.214943	0.2151	0.279738	0.180349	0.209287	0.177708	0.132038	0.273731	0.250973	0.123343	0.168537		0.366101	0.273454	0.315281	0.389443	0.299876
196		1		0.423075	0.506727	0.62034	0.70515	0.708079	0.641175	0.442504	0.504293	0.459406	0.488056	0.416644	0.351914	0.337853	0.381886	0.391678	0.381146	0.365004	0.380531	0.330491	0.336735	0.323981	0.302523	0.32554	0.399887	0.335083	0.403298	0.377693	0.44331	0.455541	0.422468	0.353303	0.377998	0.335163	0.379806	0.338999	0.188766	0.28009	0.267876	0.186198	0.25979		0.307121	0.396865	0.50803	0.595564	0.600384
172		0		0.638463	0.1113	0.445717	0.119354	0.193771	0.169112	0.327373	0.198107	0.269335	0.312071	0.56606	0.388007	0.326561	0.347403	0.332428	0.402351	0.370417	0.309839	0.370547	0.369758	0.396099	0.402532	0.380888	0.319923	0.347079	0.592668	0.552821	0.564904	0.491305	0.578214	0.571865	0.562871	0.557469	0.52821	0.514551	0.562947	0.578565	0.326849	0.600098	0.490775		0.522509	0.001438	0.333407	0.009768	0.086076
165		1		0.124298	0.123943	0.22164	0.192307	0.11315	0.10848	0.230752	0.192146	0.16475	0.109895	0.218914	0.216824	0.242135	0.313801	0.325255	0.24106	0.222094	0.203905	0.100986	0.098311	0.109529	0.100153	0.10242	0.098691	0.090082	0.120925	0.095194	0.145542	0.17582	0.177231	0.104803	0.123324	0.131423	0.083118	0.086539	0.093188	0.088138	0.087219	0.086611	0.094334		0.008344	0.014081	0.10933	0.082721	0.005455
178		0		0.113685	0.11186	0.114158	0.11971	0.09912	0.101226	0.105782	0.108683	0.10457	0.107926	0.107894	0.110123	0.243446	0.357347	0.293766	0.235086	0.226125	0.161604	0.159327	0.251153	0.15712	0.143722	0.170999	0.188837	0.167381	0.240762	0.319861	0.335146	0.308173	0.266622	0.293233	0.398923	0.411082	0.387592	0.354261	0.326861	0.354008	0.345699	0.355565	0.361573		-0.002269	0.001998	0.001848	0.010124	-0.008575
157		0		0.079561	0.079435	0.086424	0.077864	0.087553	0.072831	0.071476	0.070892	0.07015	0.068903	0.069519	0.070254	0.07124	0.147706	0.177641	0.14169	0.185732	0.144427	0.092122	0.091892	0.090087	0.087642	0.115229	0.094828	0.091483	0.095754	0.129255	0.192076	0.145199	0.197002	0.187378	0.135452	0.205021	0.224147	0.137065	0.120763	0.242314	0.143957	0.20366	0.224018		-0.036393	-0.030427	-0.025886	-0.031722	-0.020142
162		1		0.10094	0.097052	0.099549	0.093139	0.088139	0.091788	0.089176	0.094886	0.088692	0.086326	0.087359	0.086233	0.144314	0.197824	0.196746	0.239874	0.213162	0.114937	0.107491	0.133826	0.105118	0.097072	0.09987	0.115925	0.092991	0.100471	0.114757	0.112758	0.11078	0.123246	0.145222	0.177559	0.12777	0.202512	0.160594	0.216316	0.161892	0.154651	0.234235	0.339428		-0.015014	-0.01281	-0.012761	-0.016447	-0.019556
186		1		0.160585	0.155321	0.14386	0.146469	0.146788	0.135641	0.132276	0.139868	0.137993	0.170589	0.209931	0.232733	0.374933	0.431119	0.496097	0.536216	0.468431	0.439676	0.397105	0.370843	0.333778	0.373326	0.350839	0.302159	0.287426	0.276021	0.229791	0.195857	0.190875	0.183585	0.170161	0.185545	0.168404	0.161954	0.167237	0.170649	0.172203	0.176053	0.186861	0.182922		0.044631	0.045459	0.03155	0.036883	0.039093
167		1		0.125412	0.146151	0.193095	0.135958	0.129583	0.127747	0.126614	0.117879	0.11968	0.153567	0.12907	0.180915	0.122127	0.279732	0.408639	0.395099	0.252102	0.234493	0.168242	0.170313	0.328109	0.290303	0.129186	0.152758	0.111798	0.118216	0.112073	0.109644	0.10553	0.109604	0.118081	0.10402	0.115599	0.104714	0.114185	0.106352	0.109015	0.10483	0.101455	0.151357		0.009458	0.036289	0.080785	0.026372	0.021888
181		0		0.096803	0.103489	0.09451	0.106033	0.102638	0.096122	0.09222	0.092107	0.09913	0.09404	0.094293	0.091282	0.178472	0.341643	0.361269	0.274521	0.249931	0.210398	0.108239	0.112241	0.109268	0.125733	0.114864	0.114944	0.109793	0.119124	0.113739	0.106494	0.118617	0.104957	0.094977	0.094932	0.106596	0.125078	0.219107	0.108571	0.119668	0.216265	0.316972	0.115204		-0.019151	-0.006373	-0.0178	-0.003553	-0.005057
192		0		0.118878	0.117256	0.110962	0.117869	0.110352	0.108218	0.113882	0.104478	0.108746	0.10881	0.10241	0.096774	0.112688	0.474042	0.460634	0.394824	0.266002	0.163238	0.129241	0.114951	0.107106	0.111179	0.103154	0.106381	0.100874	0.119501	0.175477	0.195711	0.138188	0.116582	0.144662	0.125798	0.141874	0.132607	0.217133	0.170151	0.299282	0.296993	0.257346	0.136702		0.002924	0.007394	-0.001348	0.008283	0.002657
190		0		0.098813	0.098335	0.097376	0.095606	0.085101	0.086514	0.08577	0.081528	0.087471	0.083224	0.08385	0.082785	0.196634	0.273952	0.281684	0.290633	0.10829	0.094026	0.091515	0.089586	0.093747	0.090698	0.097229	0.089898	0.093858	0.09275	0.094632	0.109068	0.093338	0.096605	0.092016	0.094974	0.119847	0.098036	0.131031	0.125009	0.132626	0.179444	0.273854	0.225936		-0.017141	-0.011527	-0.014934	-0.01398	-0.022594
200		0		0.186605	0.249964	0.170977	0.164529	0.146806	0.157635	0.167196	0.152943	0.156747	0.135154	0.135383	0.132744	0.21041	0.216817	0.220006	0.267419	0.222658	0.109956	0.095797	0.125067	0.124349	0.111114	0.123358	0.134722	0.106197	0.120651	0.121861	0.100195	0.084025	0.08726	0.100227	0.092507	0.091111	0.096328	0.086965	0.105095	0.084993	0.090631	0.095111	0.075461		0.070651	0.140102	0.058667	0.054943	0.039111
134		0		0.131226	0.218922	0.149271	0.157588	0.131221	0.127273	0.141907	0.131603	0.116155	0.122153	0.105993	0.109797	0.163534	0.271875	0.273033	0.210842	0.287833	0.21868	0.133874	0.215339	0.117446	0.199286	0.120808	0.131717	0.107092	0.118339	0.12485	0.107133	0.115239	0.095851	0.101509	0.10868	0.106936	0.11682	0.104665	0.091257	0.091111	0.100875	0.102141	0.111519		0.015272	0.10906	0.036961	0.048002	0.023526
239		1		0.196307	0.15673	0.162866	0.168308	0.175609	0.158012	0.162704	0.133642	0.15644	0.125687	0.130986	0.122152	0.121804	0.202989	0.287109	0.191366	0.25135	0.209716	0.11165	0.108601	0.114841	0.095487	0.10326	0.08606	0.087817	0.095114	0.09602	0.106531	0.100939	0.103755	0.099537	0.107655	0.107325	0.103243	0.114258	0.103018	0.117437	0.122046	0.085096	0.087505		0.080353	0.046868	0.050556	0.058722	0.067914
325		1		0.127507	0.125721	0.107175	0.115006	0.105385	0.116172	0.096394	0.108994	0.097388	0.121795	0.091322	0.086254	0.086234	0.293657	0.440176	0.403481	0.379036	0.406708	0.325687	0.107807	0.092224	0.089629	0.088799	0.088566	0.089954	0.095715	0.092933	0.098733	0.091347	0.099356	0.087615	0.104234	0.09253	0.104541	0.087337	0.112786	0.090455	0.097022	0.097388	0.097877		0.011553	0.015859	-0.005135	0.00542	-0.00231
262		1		0.112621	0.106998	0.113993	0.107503	0.1045	0.106576	0.104953	0.104088	0.11285	0.113645	0.115744	0.108872	0.127331	0.391938	0.422837	0.423889	0.347177	0.3266	0.368853	0.185026	0.127954	0.102784	0.083501	0.109932	0.100296	0.11009	0.102154	0.106593	0.10772	0.118989	0.093483	0.098989	0.110345	0.103749	0.095317	0.098681	0.140489	0.12183	0.092304	0.103281		-0.003333	-0.002864	0.001683	-0.002083	-0.003195
143		0		0.122581	0.130514	0.128215	0.121424	0.14226	0.116449	0.10358	0.095533	0.202577	0.106275	0.109443	0.091513	0.091336	0.278634	0.336234	0.336198	0.228838	0.281509	0.277479	0.107781	0.111451	0.099842	0.096542	0.095416	0.100988	0.092674	0.09884	0.095976	0.106358	0.20058	0.112287	0.117312	0.122316	0.114532	0.105149	0.100401	0.101848	0.099332	0.101329	0.099145		0.006627	0.020652	0.015905	0.011838	0.034565
485		0		0.123891	0.112525	0.112275	0.099989	0.115666	0.187415	0.098608	0.120549	0.104382	0.095423	0.100645	0.099294	0.274023	0.286455	0.289703	0.315967	0.250677	0.225687	0.117608	0.097489	0.121333	0.100115	0.133019	0.100229	0.099302	0.092597	0.102043	0.107555	0.10517	0.113923	0.099058	0.114669	0.125394	0.100977	0.10814	0.11569	0.118181	0.112882	0.146071	0.199039		0.007937	0.002663	-3.5e-05	-0.009597	0.007971
292		0		0.184261	0.14987	0.132419	0.125798	0.179115	0.219785	0.117409	0.113698	0.113719	0.103508	0.101807	0.09576	0.102554	0.332364	0.51843	0.43161	0.358574	0.308894	0.131782	0.122091	0.105049	0.114625	0.112266	0.110524	0.115531	0.110215	0.106278	0.100995	0.098883	0.114822	0.095883	0.101452	0.115703	0.124957	0.097349	0.181588	0.119086	0.111458	0.112499	0.102177		0.068307	0.040008	0.020109	0.016212	0.07142
254		0		0.104391	0.092656	0.089652	0.091537	0.082145	0.083675	0.08526	0.087352	0.090579	0.088939	0.088369	0.093593	0.164175	0.222589	0.372854	0.24423	0.394855	0.232819	0.13732	0.118913	0.151469	0.102909	0.092747	0.094992	0.090202	0.082608	0.096121	0.090362	0.08186	0.081536	0.08845	0.110584	0.094658	0.08676	0.089032	0.090225	0.101046	0.157195	0.093712	0.164676		-0.011563	-0.017206	-0.022658	-0.018049	-0.02555
365		0		0.118408	0.10081	0.127375	0.134731	0.101818	0.097465	0.096569	0.100375	0.102271	0.11508	0.11424	0.09844	0.126466	0.256272	0.336357	0.329748	0.272235	0.255599	0.208049	0.123347	0.112254	0.108512	0.11128	0.111143	0.110746	0.156825	0.110838	0.099947	0.118318	0.110652	0.108971	0.110977	0.112407	0.117834	0.169187	0.162993	0.166419	0.154983	0.269851	0.133321		0.002454	-0.009052	0.015065	0.025145	-0.005877
356		1		0.169288	0.137985	0.123616	0.099504	0.081309	0.083236	0.082515	0.080951	0.083489	0.084893	0.079583	0.076854	0.18868	0.286775	0.35761	0.348346	0.342501	0.173303	0.069181	0.089626	0.091549	0.087192	0.093868	0.117924	0.095167	0.090788	0.094111	0.094686	0.089354	0.112869	0.100686	0.101826	0.103625	0.119109	0.138978	0.122585	0.191927	0.147676	0.122576	0.099593		0.053334	0.028123	0.011306	-0.010082	-0.026386
383		0		0.079418	0.090781	0.081517	0.078039	0.075737	0.073464	0.075297	0.074079	0.072579	0.074182	0.070635	0.072706	0.074359	0.177401	0.257523	0.195546	0.2577	0.105241	0.098397	0.096539	0.092813	0.090374	0.095123	0.090866	0.091285	0.096866	0.086389	0.091546	0.094952	0.09409	0.089881	0.088051	0.115971	0.135364	0.111311	0.097094	0.090473	0.104952	0.123101	0.169281		-0.036536	-0.019081	-0.030793	-0.031547	-0.031958
45		0		0.089348	0.089383	0.082678	0.086857	0.085992	0.084928	0.084678	0.091984	0.083436	0.083727	0.080975	0.077851	0.07541	0.250698	0.341512	0.21068	0.307972	0.128625	0.090578	0.113235	0.090618	0.091749	0.087041	0.089495	0.088161	0.092387	0.088331	0.094588	0.132084	0.09477	0.084788	0.096376	0.093549	0.104605	0.108982	0.10674	0.116084	0.115889	0.127669	0.107142		-0.026606	-0.020479	-0.029632	-0.022729	-0.021703
212		1		0.097349	0.097889	0.101363	0.112156	0.211958	0.120635	0.088477	0.091811	0.092205	0.091465	0.110679	0.094234	0.206935	0.324057	0.34913	0.240473	0.303143	0.248155	0.133764	0.197433	0.103258	0.096532	0.090392	0.09549	0.173022	0.092968	0.102234	0.110341	0.11294	0.115473	0.10663	0.134288	0.128925	0.118248	0.119577	0.125901	0.119023	0.105786	0.151432	0.123171		-0.018605	-0.011973	-0.010947	0.00257	0.104263
223		1		0.083526	0.088728	0.077212	0.077812	0.077082	0.080241	0.074205	0.081488	0.081326	0.083745	0.076271	0.089228	0.224139	0.246762	0.293568	0.209839	0.259837	0.106503	0.088695	0.090854	0.093056	0.089303	0.088096	0.085971	0.086175	0.09011	0.153844	0.095753	0.092692	0.10546	0.092791	0.095429	0.098107	0.100858	0.095913	0.092439	0.095221	0.131169	0.088955	0.092304		-0.032428	-0.021134	-0.035098	-0.031774	-0.030613
405		0		0.089057	0.09262	0.109913	0.088569	0.07932	0.07722	0.073628	0.083019	0.079743	0.077843	0.07967	0.078334	0.224161	0.230602	0.283656	0.254347	0.208518	0.106625	0.093513	0.091194	0.088745	0.084881	0.08587	0.099361	0.083855	0.088793	0.080756	0.085986	0.080314	0.090906	0.104003	0.163921	0.095258	0.092512	0.088951	0.089964	0.08417	0.111854	0.115823	0.090746		-0.026897	-0.017242	-0.002397	-0.021017	-0.028375
124		0		0.091025	0.078526	0.079292	0.074708	0.081162	0.089105	0.074538	0.074148	0.104708	0.079732	0.107387	0.086558	0.270637	0.331193	0.341513	0.305896	0.277033	0.1724	0.07945	0.079276	0.079063	0.076114	0.106652	0.084444	0.083992	0.080978	0.094379	0.088976	0.084855	0.089126	0.079974	0.093755	0.099591	0.093973	0.092579	0.111067	0.101311	0.094664	0.101464	0.105558		-0.024929	-0.031336	-0.033018	-0.034878	-0.026533
127		0		0.116575	0.103075	0.112004	0.113266	0.104058	0.113418	0.110017	0.098615	0.103323	0.16693	0.094524	0.106274	0.246768	0.360994	0.405359	0.380181	0.345423	0.200842	0.140356	0.096929	0.091496	0.0935	0.084267	0.08822	0.086513	0.086939	0.084621	0.0942	0.090253	0.097526	0.105151	0.093046	0.094047	0.096015	0.100447	0.165696	0.147026	0.087537	0.185071	0.183425		0.000621	-0.006787	-0.000306	0.00368	-0.003637
411		1		0.087903	0.085377	0.085778	0.100808	0.08872	0.086005	0.083234	0.110859	0.108323	0.083627	0.079542	0.074969	0.191249	0.250479	0.265163	0.273869	0.257267	0.145417	0.103125	0.174613	0.091911	0.089088	0.085281	0.086856	0.082555	0.090011	0.09532	0.098739	0.095403	0.096857	0.100228	0.097022	0.095413	0.08747	0.084987	0.089627	0.095124	0.087385	0.093732	0.080286		-0.028051	-0.024485	-0.026532	-0.008778	-0.018975
2		1		0.086028	0.082073	0.081567	0.08504	0.084543	0.089945	0.079698	0.080004	0.092183	0.085019	0.080445	0.075365	0.089595	0.265683	0.282301	0.25274	0.264744	0.268136	0.153582	0.077345	0.082109	0.079219	0.07572	0.161003	0.083656	0.081878	0.085604	0.084012	0.086339	0.08326	0.114475	0.087426	0.095192	0.087081	0.094327	0.095789	0.085891	0.085129	0.086849	0.081743		-0.029926	-0.027789	-0.030743	-0.024546	-0.023152
159		1		0.084168	0.075623	0.081251	0.081168	0.117558	0.100381	0.123575	0.095645	0.088389	0.14311	0.094373	0.076013	0.166317	0.261361	0.271872	0.243707	0.201763	0.200154	0.122875	0.095704	0.081791	0.090531	0.086586	0.096129	0.08604	0.088266	0.086517	0.084144	0.087014	0.0912	0.08379	0.078034	0.072943	0.075759	0.088293	0.086144	0.081514	0.115837	0.105748	0.143273		-0.031786	-0.034239	-0.031059	-0.028418	0.009863
92		1		0.084591	0.101151	0.102108	0.088085	0.091695	0.082204	0.083121	0.089373	0.094962	0.078654	0.087938	0.088725	0.162752	0.28411	0.334436	0.296952	0.181378	0.203666	0.147931	0.101012	0.080942	0.10663	0.115191	0.098269	0.102968	0.090072	0.093529	0.09382	0.086688	0.100029	0.080061	0.180139	0.100889	0.08821	0.095142	0.099354	0.10417	0.123312	0.105507	0.107164		-0.031363	-0.008711	-0.010202	-0.021501	-0.016
305		0		0.110679	0.107737	0.107692	0.106713	0.102463	0.106264	0.090313	0.115929	0.101881	0.110755	0.091802	0.096527	0.201501	0.326277	0.369403	0.320276	0.349272	0.251492	0.126733	0.12476	0.112229	0.111171	0.110418	0.110615	0.101797	0.103605	0.108032	0.095334	0.103059	0.098857	0.108707	0.209514	0.210523	0.093671	0.095833	0.099797	0.107906	0.098518	0.099372	0.150816		-0.005275	-0.002125	-0.004618	-0.002873	-0.005232
168		1		0.075927	0.090371	0.103027	0.103074	0.099182	0.097818	0.092092	0.089444	0.090806	0.092081	0.088544	0.083866	0.139147	0.257193	0.309077	0.288912	0.271922	0.296724	0.114257	0.103067	0.073317	0.108244	0.100663	0.100599	0.137751	0.106854	0.097905	0.102433	0.101781	0.10508	0.0958	0.101763	0.110501	0.114837	0.170176	0.092568	0.100602	0.091889	0.089339	0.116958		-0.040027	-0.019491	-0.009283	-0.006512	-0.008513
179		0		0.092998	0.096568	0.122806	0.092675	0.083278	0.0827	0.083513	0.087627	0.07665	0.084899	0.090874	0.087611	0.209496	0.284978	0.331565	0.288255	0.287538	0.260793	0.142576	0.180221	0.094551	0.094153	0.094888	0.086773	0.08926	0.091578	0.086291	0.08455	0.094169	0.085568	0.090335	0.100489	0.098606	0.088852	0.113549	0.091303	0.16962	0.094018	0.093207	0.101715		-0.022956	-0.013294	0.010496	-0.016911	-0.024417
195		0		0.10787	0.094223	0.095538	0.100229	0.090146	0.088016	0.090666	0.087701	0.092064	0.093677	0.086268	0.084966	0.194851	0.272676	0.282772	0.228941	0.297635	0.293861	0.176161	0.10158	0.102332	0.118712	0.105783	0.08817	0.093415	0.092756	0.098539	0.101552	0.098272	0.098158	0.101475	0.103362	0.101628	0.092177	0.096175	0.09827	0.091699	0.092146	0.089903	0.104339		-0.008084	-0.015639	-0.016772	-0.009357	-0.017549
98		0		0.08063	0.081573	0.083442	0.079766	0.074893	0.073348	0.08008	0.074523	0.085919	0.07675	0.075891	0.075114	0.165621	0.189607	0.21763	0.173738	0.210642	0.197764	0.107578	0.085091	0.080303	0.077345	0.089718	0.07415	0.081098	0.08699	0.085954	0.082058	0.076866	0.084528	0.086723	0.135528	0.093828	0.084751	0.091424	0.08082	0.094524	0.109926	0.097049	0.111803		-0.035324	-0.028289	-0.028868	-0.02982	-0.032802
194		1		0.098227	0.097071	0.099959	0.080547	0.086421	0.082698	0.07969	0.076649	0.082077	0.081937	0.075051	0.077357	0.19881	0.211624	0.233457	0.217298	0.227734	0.206063	0.090024	0.099694	0.088903	0.120196	0.085302	0.084992	0.085415	0.081494	0.08762	0.082947	0.094449	0.099491	0.098719	0.100795	0.107982	0.108499	0.100016	0.098605	0.113343	0.095728	0.096746	0.09118		-0.017727	-0.012791	-0.012351	-0.029039	-0.021274
462		0		0.126426	0.118332	0.109946	0.105049	0.089307	0.096758	0.085557	0.091564	0.088053	0.081705	0.078041	0.083865	0.155185	0.243846	0.234834	0.20348	0.177151	0.209419	0.099851	0.097335	0.097409	0.091319	0.097231	0.083945	0.092663	0.09956	0.103674	0.095043	0.099391	0.09313	0.108333	0.099665	0.098037	0.090117	0.11078	0.10036	0.090161	0.100342	0.105416	0.114959		0.010472	0.00847	-0.002364	-0.004537	-0.018388
522		1		0.097318	0.103209	0.108585	0.099379	0.103232	0.125902	0.10223	0.098818	0.101716	0.092195	0.089736	0.090021	0.205292	0.270147	0.293027	0.300996	0.305361	0.242898	0.146818	0.098835	0.105668	0.109946	0.103583	0.084372	0.092199	0.091147	0.094995	0.096572	0.09443	0.093128	0.096421	0.148916	0.100348	0.112356	0.090268	0.098326	0.142815	0.089052	0.102803	0.082769		-0.018636	-0.006653	-0.003725	-0.010207	-0.004463
351		1		0.086979	0.102173	0.09732	0.091827	0.089069	0.091319	0.093345	0.091201	0.085642	0.084722	0.081808	0.083443	0.193517	0.320799	0.289398	0.328681	0.308254	0.210519	0.136503	0.088628	0.093404	0.093608	0.088298	0.092669	0.110321	0.094662	0.0957	0.096966	0.103486	0.095963	0.11517	0.162393	0.100023	0.136617	0.110922	0.123588	0.126009	0.146393	0.106513	0.116329		-0.028975	-0.007689	-0.01499	-0.017759	-0.018626
106		1		0.09556	0.09405	0.092456	0.090656	0.08653	0.086878	0.085302	0.089497	0.089379	0.089216	0.083459	0.086556	0.17973	0.31261	0.335032	0.252295	0.206414	0.2219	0.107633	0.092091	0.102285	0.114537	0.08929	0.096392	0.092738	0.09842	0.099364	0.10189	0.090838	0.090664	0.093232	0.091373	0.090956	0.118021	0.120349	0.088808	0.091054	0.084986	0.095813	0.104722		-0.020394	-0.015812	-0.019854	-0.01893	-0.021165
177		0		0.10175	0.09561	0.095235	0.094259	0.088304	0.087758	0.092791	0.097299	0.087397	0.084102	0.084683	0.087805	0.141461	0.333136	0.35208	0.221463	0.208846	0.129238	0.084956	0.09008	0.08877	0.08296	0.085346	0.081734	0.08467	0.088076	0.085385	0.087508	0.087007	0.084533	0.088632	0.088991	0.073348	0.083858	0.085128	0.080967	0.086268	0.081679	0.088526	0.090284		-0.014204	-0.014252	-0.017075	-0.015327	-0.019391
144		0		0.122215	0.126035	0.109022	0.108436	0.119945	0.120787	0.126838	0.122672	0.170862	0.124293	0.118301	0.139676	0.237265	0.443549	0.486661	0.414493	0.334802	0.219993	0.143315	0.120077	0.119488	0.129665	0.119513	0.119318	0.116341	0.125226	0.122704	0.125898	0.196165	0.122561	0.122095	0.128921	0.128727	0.121145	0.130456	0.154264	0.128354	0.124558	0.21609	0.131919		0.006261	0.016173	-0.003288	-0.00115	0.01225
180		0		0.160373	0.145157	0.141007	0.144719	0.142636	0.138481	0.130055	0.129351	0.11692	0.114226	0.107014	0.109031	0.1205	0.38705	0.474244	0.431074	0.357032	0.120491	0.178848	0.133331	0.123203	0.107334	0.102512	0.114106	0.121238	0.117192	0.119836	0.111909	0.117998	0.113787	0.121771	0.128341	0.115214	0.113793	0.127988	0.138351	0.125443	0.120216	0.146576	0.118346		0.044419	0.035295	0.028697	0.035133	0.034941
154		0		0.117851	0.109851	0.110987	0.100444	0.098323	0.097412	0.094127	0.088812	0.088669	0.085464	0.088581	0.09004	0.091018	0.371116	0.416897	0.383703	0.289325	0.160622	0.097689	0.096876	0.091321	0.100519	0.088104	0.091179	0.090516	0.094473	0.092848	0.08948	0.091765	0.093142	0.15213	0.081622	0.101396	0.101929	0.08283	0.085154	0.108375	0.092978	0.089278	0.082575		0.001897	-1.1e-05	-0.001323	-0.009142	-0.009372
293		1		0.169671	0.094144	0.136968	0.095436	0.08879	0.08733	0.088475	0.082158	0.079374	0.085951	0.08438	0.084615	0.092231	0.300104	0.32273	0.293903	0.242328	0.214856	0.106784	0.080239	0.081441	0.079087	0.072209	0.089741	0.083074	0.075933	0.074299	0.078144	0.07892	0.080408	0.082041	0.093542	0.079107	0.084954	0.092255	0.077886	0.077296	0.105834	0.137261	0.079041		0.053717	-0.015718	0.024658	-0.01415	-0.018905
115		1		0.097172	0.089364	0.086571	0.083656	0.085835	0.082737	0.089824	0.084953	0.094078	0.083452	0.125561	0.078937	0.146395	0.255507	0.328293	0.295981	0.245338	0.186945	0.094653	0.086995	0.086387	0.087465	0.093718	0.098895	0.090547	0.096284	0.098379	0.101562	0.096844	0.094419	0.09818	0.097836	0.094669	0.095727	0.094053	0.101781	0.099474	0.106655	0.101378	0.096318		-0.018782	-0.020498	-0.025739	-0.02593	-0.02186
28		0		0.088926	0.09227	0.083814	0.094472	0.089873	0.080136	0.084003	0.09084	0.081936	0.083913	0.080149	0.078508	0.083648	0.386299	0.424197	0.332034	0.324123	0.232265	0.089043	0.08966	0.093372	0.091657	0.084984	0.097626	0.135213	0.111536	0.10949	0.103328	0.098076	0.09723	0.101746	0.088761	0.095376	0.098529	0.0951	0.099588	0.100509	0.102846	0.110838	0.099523		-0.027028	-0.017592	-0.028496	-0.015114	-0.017822
60		1		0.096994	0.096177	0.094339	0.091073	0.092034	0.097938	0.095447	0.092571	0.092528	0.094408	0.087811	0.080701	0.090628	0.334382	0.382911	0.354901	0.344822	0.260197	0.137543	0.096982	0.097246	0.10298	0.099376	0.097672	0.098155	0.092822	0.09487	0.096857	0.097903	0.095381	0.102134	0.09996	0.093575	0.092502	0.095413	0.091188	0.099585	0.103055	0.10332	0.091362		-0.01896	-0.013685	-0.017971	-0.018513	-0.015661
80		1		0.088223	0.095171	0.10294	0.104636	0.102071	0.086054	0.084007	0.079802	0.081696	0.079767	0.075464	0.082877	0.077865	0.304635	0.312331	0.319288	0.228639	0.258853	0.111124	0.080889	0.085119	0.081092	0.085672	0.092672	0.089697	0.095972	0.097727	0.118563	0.0994	0.101829	0.095476	0.102046	0.098668	0.09715	0.093173	0.096399	0.112308	0.108879	0.102731	0.11195		-0.027731	-0.014691	-0.00937	-0.00495	-0.005624
88		1		0.086283	0.08378	0.0851	0.095716	0.097476	0.098851	0.119414	0.095776	0.092162	0.092179	0.099628	0.122707	0.086134	0.290074	0.315391	0.313263	0.256256	0.203666	0.093504	0.0927	0.088261	0.0868	0.091888	0.089654	0.085381	0.084508	0.09611	0.102125	0.083961	0.077416	0.085962	0.091311	0.090196	0.093293	0.086334	0.098894	0.0945	0.137625	0.098348	0.10037		-0.029671	-0.026082	-0.02721	-0.01387	-0.010219
57		1		0.123445	0.102268	0.097611	0.09276	0.0968	0.09219	0.094159	0.160345	0.089196	0.110371	0.095664	0.088853	0.092405	0.305189	0.335314	0.284465	0.291759	0.218509	0.098226	0.087548	0.105074	0.101072	0.096314	0.091473	0.087857	0.086748	0.087179	0.080395	0.08497	0.088093	0.099429	0.08691	0.084176	0.088281	0.087251	0.088787	0.080752	0.082464	0.087489	0.088628		0.007491	-0.007594	-0.014699	-0.016826	-0.010895
65		1		0.101919	0.093758	0.097518	0.13312	0.140254	0.100008	0.0961	0.082726	0.079871	0.085091	0.081748	0.082499	0.08934	0.299641	0.341858	0.339879	0.265653	0.239741	0.105787	0.111659	0.117232	0.116464	0.091455	0.0971	0.09763	0.095276	0.092987	0.090188	0.092348	0.097749	0.096731	0.093977	0.105896	0.108307	0.177312	0.133737	0.119603	0.112037	0.106737	0.120545		-0.014035	-0.016104	-0.014792	0.023534	0.032559
66		1		0.093402	0.09015	0.093213	0.092267	0.088269	0.087577	0.079698	0.090329	0.106675	0.083274	0.145476	0.092378	0.146138	0.265308	0.33475	0.357099	0.288647	0.220784	0.125089	0.114841	0.165055	0.161003	0.104917	0.096337	0.104795	0.105447	0.108265	0.11724	0.125359	0.104981	0.141848	0.180479	0.153637	0.12759	0.112007	0.111969	0.131157	0.141239	0.12493	0.114188		-0.022552	-0.019712	-0.019097	-0.017319	-0.019426
27		1		0.093302	0.09171	0.085918	0.089302	0.099261	0.089962	0.095816	0.085781	0.087732	0.088224	0.089036	0.091539	0.094121	0.334723	0.368474	0.380546	0.343871	0.286263	0.124921	0.102219	0.132083	0.113013	0.102101	0.115878	0.135262	0.107554	0.116689	0.114597	0.112406	0.163277	0.149764	0.155318	0.195085	0.159226	0.152784	0.189552	0.124225	0.11412	0.117366	0.112964		-0.022652	-0.018152	-0.026392	-0.020284	-0.008434
9		1		0.070839	0.074273	0.06856	0.073535	0.078773	0.070891	0.074238	0.073222	0.077042	0.077164	0.078508	0.07267	0.085102	0.274113	0.295437	0.316524	0.261903	0.227059	0.082608	0.110867	0.161378	0.077209	0.08398	0.08247	0.087869	0.085903	0.094198	0.081777	0.097862	0.096619	0.147883	0.128287	0.126298	0.105358	0.106217	0.10188	0.120521	0.095141	0.093282	0.09561		-0.045115	-0.035589	-0.04375	-0.036051	-0.028922
24		1		0.094817	0.099724	0.094105	0.093434	0.087628	0.08669	0.094423	0.09243	0.088472	0.084951	0.080776	0.077942	0.078146	0.183488	0.289371	0.240043	0.208182	0.241854	0.200151	0.103621	0.097374	0.091934	0.090425	0.088387	0.087801	0.086132	0.103052	0.092892	0.098328	0.10272	0.100795	0.106195	0.107539	0.129189	0.180135	0.10991	0.095495	0.110491	0.108461	0.1171		-0.021137	-0.010138	-0.018205	-0.016152	-0.020067
72		1		0.112115	0.103874	0.107685	0.112072	0.113034	0.11579	0.118214	0.110004	0.103884	0.106735	0.129564	0.094595	0.12317	0.356242	0.404434	0.37549	0.381401	0.358744	0.353984	0.143247	0.145877	0.135258	0.141446	0.163314	0.137031	0.125297	0.128582	0.121524	0.122953	0.114257	0.206737	0.148022	0.134171	0.210772	0.155643	0.140651	0.131323	0.187665	0.151447	0.129789		-0.003839	-0.005988	-0.004625	0.002486	0.005339
44		1		0.101617	0.115723	0.09475	0.12963	0.084182	0.088923	0.094071	0.091759	0.09224	0.081951	0.082174	0.079208	0.083938	0.233563	0.296464	0.23897	0.234281	0.284412	0.186223	0.112089	0.104737	0.101024	0.090613	0.109915	0.104127	0.095078	0.094093	0.108887	0.099197	0.107173	0.108859	0.094003	0.080088	0.080283	0.090079	0.095204	0.093579	0.096909	0.106809	0.171464		-0.014337	0.005861	-0.01756	0.020044	-0.023513
207		1		0.104318	0.104743	0.099902	0.098336	0.103966	0.097741	0.088093	0.092534	0.115567	0.087522	0.088559	0.088233	0.106758	0.294094	0.352598	0.271102	0.220109	0.217518	0.22178	0.12808	0.129065	0.13534	0.089968	0.117605	0.118047	0.109142	0.103832	0.103596	0.099908	0.103046	0.131134	0.098127	0.087233	0.102099	0.111558	0.107376	0.093454	0.095419	0.094257	0.10166		-0.011636	-0.005119	-0.012408	-0.01125	-0.003729
273		1		0.099777	0.095177	0.103796	0.102168	0.093742	0.092474	0.09503	0.097947	0.098471	0.0877	0.106402	0.109379	0.14042	0.307687	0.262083	0.252023	0.228643	0.219854	0.208151	0.115179	0.099868	0.094396	0.098955	0.084416	0.095346	0.100329	0.097187	0.097333	0.10129	0.102471	0.093469	0.096912	0.097548	0.101357	0.097063	0.101816	0.101013	0.110091	0.109442	0.11045		-0.016177	-0.014685	-0.008514	-0.007418	-0.013953
298		1		0.085612	0.091063	0.093595	0.087075	0.082785	0.083131	0.08074	0.084425	0.088721	0.08052	0.081264	0.08784	0.118603	0.241267	0.295092	0.247818	0.161878	0.224176	0.224836	0.142571	0.098681	0.095624	0.109622	0.097443	0.100653	0.102799	0.10154	0.106072	0.103728	0.119161	0.151291	0.121142	0.109203	0.111997	0.10901	0.10767	0.111428	0.119264	0.118926	0.113099		-0.030342	-0.018799	-0.018715	-0.022511	-0.02491
388		0		0.08903	0.096059	0.128302	0.091015	0.078753	0.090556	0.091017	0.082439	0.078249	0.130034	0.11241	0.094019	0.087053	0.190419	0.289822	0.30207	0.286755	0.253049	0.196603	0.17565	0.154355	0.107981	0.133246	0.093797	0.096626	0.09593	0.099358	0.091427	0.095714	0.099689	0.096518	0.128853	0.097643	0.102778	0.09863	0.095453	0.094139	0.099816	0.11219	0.112295		-0.026924	-0.013803	0.015992	-0.018571	-0.028942
534		1		0.106261	0.106278	0.093571	0.115704	0.096118	0.106061	0.08864	0.086484	0.096355	0.083059	0.108425	0.141994	0.09886	0.25152	0.288334	0.295123	0.282501	0.242861	0.252724	0.20694	0.153602	0.108295	0.11446	0.102588	0.105163	0.098887	0.10648	0.10115	0.110031	0.116247	0.107214	0.101156	0.091354	0.092207	0.119805	0.095574	0.097812	0.090685	0.084601	0.082616		-0.009693	-0.003584	-0.018739	0.006118	-0.011577
17		1		0.10478	0.101395	0.10676	0.104875	0.116258	0.105896	0.103744	0.108645	0.11284	0.107717	0.107687	0.103365	0.11095	0.298389	0.265349	0.363751	0.277897	0.246059	0.221296	0.186075	0.108521	0.110496	0.106596	0.105064	0.111012	0.108305	0.10461	0.127893	0.097371	0.107496	0.101969	0.09459	0.094982	0.101769	0.10146	0.098214	0.095279	0.106065	0.147998	0.12583		-0.011174	-0.008467	-0.00555	-0.004711	0.008563
377		1		0.112055	0.104288	0.112561	0.102783	0.09835	0.100513	0.104056	0.106484	0.095648	0.106357	0.103703	0.095307	0.086183	0.274835	0.288911	0.318209	0.333011	0.276126	0.163842	0.154012	0.101826	0.106156	0.107004	0.103918	0.10331	0.123346	0.174367	0.161435	0.093844	0.098399	0.105386	0.09831	0.093664	0.100772	0.104283	0.101594	0.094922	0.095881	0.092332	0.099653		-0.003899	-0.005574	0.000251	-0.006803	-0.009345
508		0		0.101474	0.108577	0.156766	0.203623	0.117011	0.154599	0.091955	0.101416	0.094966	0.091694	0.085428	0.093462	0.090089	0.261079	0.332819	0.350535	0.288391	0.256069	0.129401	0.111714	0.173533	0.120853	0.112373	0.110706	0.10974	0.107298	0.110357	0.111693	0.121668	0.111906	0.134525	0.107766	0.109683	0.105593	0.101307	0.119117	0.10554	0.116819	0.106238	0.113189		-0.01448	-0.001285	0.044456	0.094037	0.009316
330		1		0.127504	0.095936	0.139064	0.127529	0.086881	0.084875	0.082737	0.084952	0.084343	0.087491	0.085823	0.083538	0.086038	0.218791	0.312079	0.331998	0.290368	0.301657	0.093527	0.082684	0.092281	0.080951	0.117171	0.077844	0.080094	0.098869	0.091898	0.088205	0.085954	0.086905	0.091376	0.097024	0.100542	0.093568	0.094989	0.1012	0.098342	0.095718	0.103041	0.087671		0.01155	-0.013926	0.026754	0.017943	-0.020814
31		1		0.074932	0.083156	0.083965	0.093886	0.085445	0.091959	0.090222	0.09163	0.095646	0.094202	0.094736	0.088568	0.090435	0.188837	0.390691	0.272376	0.308696	0.2464	0.162086	0.097568	0.101895	0.10389	0.099582	0.10236	0.107245	0.124724	0.107626	0.106035	0.103803	0.10474	0.101457	0.111502	0.105385	0.108848	0.12381	0.123961	0.208653	0.10134	0.108224	0.103634		-0.041022	-0.026706	-0.028345	-0.0157	-0.02225
145		1		0.117136	0.136057	0.119312	0.125531	0.116625	0.118753	0.160414	0.122686	0.169157	0.106279	0.117089	0.118555	0.221097	0.321055	0.352125	0.400977	0.330647	0.287459	0.298361	0.261188	0.221589	0.230008	0.157038	0.105039	0.103204	0.118411	0.097417	0.101446	0.093782	0.096618	0.101283	0.127697	0.12735	0.141157	0.159988	0.184688	0.181815	0.137219	0.188152	0.102446		0.001182	0.026195	0.007002	0.015945	0.00893
91		0		0.106176	0.105079	0.111894	0.095553	0.141215	0.108032	0.118563	0.091714	0.11394	0.13663	0.095314	0.078209	0.087531	0.264498	0.292629	0.29172	0.268453	0.262568	0.211792	0.222884	0.138592	0.099048	0.100651	0.096986	0.092752	0.087262	0.099247	0.112481	0.091441	0.10301	0.093495	0.129705	0.11398	0.099862	0.129714	0.179019	0.155389	0.139181	0.138436	0.085726		-0.009778	-0.004783	-0.000416	-0.014033	0.03352
310		1		0.090874	0.086688	0.092646	0.085286	0.090572	0.086893	0.085358	0.090204	0.102339	0.097082	0.077781	0.076978	0.091312	0.14424	0.276903	0.241436	0.263101	0.166309	0.086575	0.088608	0.085791	0.084226	0.085521	0.075365	0.074982	0.078732	0.073881	0.078704	0.080689	0.073472	0.091804	0.075141	0.082292	0.088851	0.092355	0.072237	0.112011	0.159008	0.151814	0.081268		-0.02508	-0.023174	-0.019664	-0.0243	-0.017123
203		1		0.118905	0.078952	0.076411	0.071301	0.079	0.077139	0.075009	0.075324	0.074893	0.086456	0.075289	0.077696	0.074448	0.142679	0.208172	0.216744	0.198479	0.182008	0.079347	0.096632	0.071692	0.076775	0.077931	0.071363	0.076343	0.090784	0.109076	0.077393	0.088036	0.08357	0.082901	0.10099	0.073199	0.083037	0.113378	0.155217	0.125329	0.074596	0.092462	0.078066		0.002951	-0.03091	-0.035899	-0.038285	-0.028695
214		0		0.086664	0.087933	0.086459	0.099955	0.103452	0.114068	0.073151	0.119189	0.078218	0.079545	0.075214	0.097437	0.083133	0.234889	0.379747	0.376816	0.342247	0.234971	0.082176	0.081152	0.081137	0.124677	0.112893	0.107732	0.143899	0.09501	0.162642	0.136746	0.088611	0.103417	0.145675	0.111795	0.080161	0.078305	0.096422	0.105992	0.086293	0.079336	0.081114	0.078621		-0.02929	-0.021929	-0.025851	-0.009631	-0.004243
386		0		0.111199	0.113215	0.195412	0.220497	0.208943	0.113576	0.131593	0.087412	0.095223	0.090367	0.094169	0.086882	0.093976	0.371372	0.401784	0.40592	0.35818	0.210742	0.114072	0.111285	0.09205	0.101811	0.094238	0.087708	0.0911	0.11059	0.096823	0.100143	0.097062	0.125159	0.15643	0.094339	0.113488	0.105574	0.104265	0.099698	0.101771	0.09903	0.10845	0.099004		-0.004755	0.003353	0.083102	0.110911	0.101248
345		0		0.084465	0.085282	0.08962	0.089022	0.080116	0.0771	0.073542	0.076942	0.073131	0.065549	0.072524	0.071001	0.071113	0.11085	0.215137	0.166786	0.131689	0.196168	0.102709	0.105344	0.101332	0.086599	0.082294	0.102836	0.101316	0.112625	0.085962	0.094379	0.092985	0.087956	0.091954	0.092623	0.100772	0.11906	0.1276	0.138405	0.139614	0.165555	0.18025	0.203375		-0.031489	-0.02458	-0.02269	-0.020564	-0.027579
34		1		0.134891	0.128271	0.113267	0.116693	0.104504	0.103995	0.09549	0.103853	0.113517	0.113363	0.111821	0.104456	0.253091	0.35494	0.320983	0.30795	0.210946	0.144326	0.128541	0.132244	0.131963	0.201317	0.141823	0.159735	0.141515	0.316063	0.220593	0.13181	0.195885	0.154532	0.13512	0.134065	0.140775	0.137279	0.158891	0.238086	0.130365	0.136401	0.212235	0.150516		0.018937	0.018409	0.000957	0.007107	-0.003191
197		1		0.125995	0.127775	0.126163	0.132528	0.125223	0.126279	0.127556	0.121025	0.109806	0.113381	0.115611	0.114601	0.315684	0.417551	0.280705	0.274521	0.268863	0.128288	0.111197	0.117423	0.108223	0.108822	0.126942	0.124653	0.120649	0.216053	0.122803	0.112737	0.109017	0.114172	0.104327	0.117873	0.125107	0.122321	0.132427	0.128783	0.118655	0.124727	0.116847	0.112991		0.010041	0.017913	0.013853	0.022942	0.017528
16		1		0.086595	0.089264	0.130589	0.078577	0.084351	0.081669	0.076407	0.116967	0.073392	0.074357	0.066972	0.075078	0.20747	0.31969	0.252605	0.251533	0.164296	0.095404	0.095615	0.125193	0.085805	0.085874	0.086606	0.083565	0.088106	0.078893	0.09254	0.139896	0.097404	0.091927	0.089364	0.095356	0.086612	0.09042	0.084593	0.104411	0.086848	0.082035	0.0891	0.082442		-0.029359	-0.020598	0.018279	-0.031009	-0.023344
135		1		0.183526	0.173857	0.174977	0.175353	0.160328	0.157162	0.1578	0.160961	0.148199	0.142742	0.144899	0.12527	0.338745	0.392847	0.31048	0.189625	0.181992	0.167429	0.141629	0.134694	0.126849	0.124378	0.127279	0.131906	0.134394	0.132604	0.143695	0.148541	0.139498	0.145212	0.129989	0.206143	0.187204	0.19047	0.155706	0.160976	0.164795	0.157048	0.16333	0.166023		0.067572	0.063995	0.062667	0.065767	0.052633
59		0		0.161937	0.137208	0.142936	0.120482	0.122454	0.117048	0.101499	0.116734	0.108666	0.113569	0.096065	0.107143	0.257569	0.317012	0.189537	0.17494	0.114732	0.105462	0.105518	0.099345	0.096179	0.100831	0.100587	0.095365	0.099339	0.100064	0.10624	0.114699	0.103397	0.103967	0.093819	0.109755	0.107528	0.10531	0.094494	0.096259	0.114375	0.103995	0.109173	0.100582		0.045983	0.027346	0.030626	0.010896	0.014759
52		0		0.129982	0.124216	0.121713	0.116114	0.115053	0.118472	0.106508	0.103588	0.097951	0.09717	0.089869	0.091011	0.13148	0.317537	0.321769	0.141954	0.085682	0.084783	0.082095	0.088601	0.072397	0.085143	0.087014	0.082978	0.081237	0.08747	0.091231	0.079523	0.076774	0.080949	0.072433	0.083798	0.105184	0.082695	0.093292	0.090891	0.085176	0.111654	0.102521	0.075662		0.014028	0.014354	0.009403	0.006528	0.007358
132		1		0.137352	0.126257	0.136635	0.127935	0.128191	0.123912	0.13981	0.117561	0.115629	0.111062	0.108799	0.107717	0.263794	0.406654	0.367638	0.164737	0.157844	0.17483	0.108672	0.108312	0.104451	0.107749	0.118439	0.110888	0.117312	0.115951	0.120229	0.118188	0.116418	0.109745	0.114755	0.132435	0.126034	0.120533	0.116763	0.125957	0.124221	0.118104	0.133517	0.120009		0.021398	0.016395	0.024325	0.018349	0.020496
281		1		0.111989	0.107187	0.101816	0.109021	0.186083	0.134917	0.119241	0.106653	0.102758	0.10549	0.171369	0.135255	0.200864	0.309813	0.280626	0.171984	0.157945	0.125847	0.119747	0.121359	0.119187	0.116386	0.122105	0.126539	0.127069	0.139182	0.147412	0.131435	0.12178	0.141641	0.11047	0.12992	0.107039	0.102437	0.109527	0.106823	0.09935	0.116308	0.113752	0.108967		-0.003965	-0.002675	-0.010494	-0.000565	0.078388
261		0		0.151291	0.145785	0.134828	0.149604	0.141045	0.143993	0.121869	0.141632	0.119609	0.105849	0.113002	0.121353	0.183213	0.435845	0.196696	0.131777	0.108073	0.12745	0.100258	0.112082	0.106837	0.108502	0.095972	0.088818	0.092117	0.095096	0.10838	0.101892	0.098601	0.099781	0.131209	0.115741	0.139041	0.1173	0.100304	0.101055	0.111244	0.086656	0.098883	0.111061		0.035337	0.035923	0.022518	0.040018	0.03335
272		1		0.102512	0.107741	0.121956	0.136559	0.136326	0.118656	0.12154	0.10634	0.105731	0.096081	0.096277	0.092426	0.101732	0.278545	0.228157	0.178288	0.238253	0.188577	0.103869	0.087588	0.104944	0.089588	0.081032	0.093392	0.099437	0.097083	0.100498	0.096275	0.09595	0.091085	0.126959	0.18466	0.091279	0.124329	0.094271	0.196479	0.090788	0.089736	0.093991	0.101004		-0.013442	-0.002121	0.009646	0.026973	0.028631
284		1		0.106026	0.100563	0.106713	0.099536	0.092189	0.093608	0.090415	0.088091	0.090742	0.086305	0.079317	0.080701	0.161835	0.245624	0.117149	0.145049	0.098809	0.082008	0.080706	0.083392	0.078528	0.084671	0.083084	0.089055	0.089123	0.095109	0.097499	0.103436	0.110443	0.11321	0.121823	0.124972	0.11234	0.120583	0.159819	0.116075	0.190739	0.129344	0.14102	0.134609		-0.009928	-0.009299	-0.005597	-0.01005	-0.015506
62		1		0.095862	0.102932	0.098252	0.093053	0.105514	0.09494	0.088309	0.095829	0.091782	0.141484	0.098484	0.108968	0.117973	0.345018	0.364114	0.310147	0.307294	0.298024	0.239814	0.214907	0.199684	0.115586	0.169818	0.1271	0.119579	0.172714	0.182019	0.237403	0.194637	0.182766	0.238448	0.177688	0.198331	0.206018	0.22952	0.220693	0.148676	0.140192	0.208969	0.146902		-0.020092	-0.00693	-0.014058	-0.016533	-0.002181
149		1		0.107007	0.090522	0.091266	0.086826	0.084255	0.088465	0.169829	0.154109	0.084661	0.082197	0.074417	0.074371	0.11577	0.168621	0.173386	0.136962	0.175915	0.095328	0.104099	0.088418	0.0877	0.085413	0.089402	0.086244	0.100589	0.094596	0.09372	0.091025	0.115518	0.098151	0.10212	0.11383	0.145321	0.131071	0.168042	0.085559	0.093718	0.092876	0.091046	0.086751		-0.008947	-0.01934	-0.021044	-0.02276	-0.02344
240		0		0.192822	0.192232	0.191033	0.196009	0.182207	0.168017	0.164352	0.107293	0.115948	0.103996	0.097706	0.096211	0.086627	0.113313	0.097222	0.105944	0.10666	0.106178	0.094365	0.095924	0.097349	0.107873	0.106935	0.098693	0.090267	0.095748	0.091304	0.090967	0.097447	0.094356	0.097154	0.106927	0.117545	0.109658	0.12877	0.150257	0.187927	0.1813	0.158919	0.146051		0.076868	0.08237	0.078723	0.086423	0.074512
375		1		0.119523	0.130045	0.126839	0.132045	0.12467	0.118769	0.117548	0.103956	0.102457	0.099937	0.091969	0.085126	0.085157	0.079145	0.087018	0.101661	0.098218	0.090357	0.07431	0.083547	0.080669	0.085261	0.080974	0.080877	0.074383	0.077616	0.075421	0.079724	0.074531	0.079536	0.064292	0.073619	0.073281	0.072192	0.067089	0.073465	0.078429	0.114767	0.134677	0.079524		0.003569	0.020183	0.014529	0.022459	0.016975
35		0		0.42367	0.181017	0.441862	0.245662	0.42686	0.42558	0.32419	0.309392	0.286067	0.343472	0.428968	0.319311	0.289284	0.35852	0.273394	0.249326	0.277575	0.315427	0.317747	0.31912	0.322366	0.356391	0.350873	0.345337	0.354751	0.310496	0.330656	0.312014	0.357757	0.27953	0.185025	0.373672	0.344935	0.352883	0.378128	0.418525	0.402748	0.424504	0.143297	0.277191		0.307716	0.071155	0.329552	0.136076	0.319165
296		1		0.110953	0.106933	0.095734	0.10027	0.10239	0.137242	0.102625	0.11819	0.160591	0.100069	0.076603	0.077549	0.08209	0.142819	0.200328	0.132096	0.133776	0.091254	0.091257	0.093511	0.090625	0.090875	0.093138	0.085938	0.093832	0.086996	0.087668	0.089103	0.084301	0.08755	0.085604	0.087005	0.095424	0.099926	0.079092	0.084878	0.090847	0.093558	0.140485	0.144062		-0.005001	-0.002929	-0.016576	-0.009316	-0.005305
160		1		0.126738	0.108934	0.117585	0.11906	0.103801	0.100694	0.102557	0.096423	0.097479	0.096107	0.092014	0.088734	0.157958	0.16887	0.195836	0.142315	0.153638	0.088676	0.087846	0.085325	0.084203	0.087526	0.080142	0.09893	0.093228	0.086593	0.098097	0.082597	0.094693	0.085144	0.077829	0.108989	0.134865	0.130524	0.168383	0.141293	0.11438	0.187364	0.190268	0.192222		0.010784	-0.000928	0.005275	0.009474	-0.003894
30		0		0.109123	0.102575	0.104605	0.098077	0.100594	0.095722	0.096532	0.100905	0.088397	0.081975	0.082387	0.077714	0.07304	0.134474	0.183958	0.077763	0.111283	0.084039	0.082024	0.08532	0.079131	0.084979	0.078003	0.082849	0.088897	0.087138	0.08413	0.094002	0.101902	0.104125	0.094976	0.107862	0.108941	0.112699	0.110321	0.110924	0.125379	0.108809	0.123112	0.111371		-0.006831	-0.007287	-0.007705	-0.011509	-0.007101
33		1		0.130458	0.133435	0.127299	0.139092	0.145083	0.117979	0.099796	0.108639	0.096856	0.094574	0.100763	0.092473	0.088246	0.198497	0.231784	0.126785	0.174014	0.125162	0.101604	0.098441	0.103563	0.096875	0.095383	0.093359	0.084512	0.086876	0.090558	0.091943	0.119517	0.098526	0.094673	0.102562	0.107847	0.124454	0.132811	0.133022	0.149788	0.195067	0.138704	0.184766		0.014504	0.023573	0.014989	0.029506	0.037388
389		1		0.151086	0.143825	0.137822	0.129432	0.111527	0.110107	0.097507	0.09987	0.103716	0.096184	0.096113	0.090831	0.117482	0.172608	0.133059	0.109064	0.125152	0.110352	0.08932	0.085814	0.090719	0.093672	0.096528	0.094544	0.09096	0.094301	0.084279	0.083449	0.080168	0.085867	0.077583	0.077947	0.114389	0.119974	0.118432	0.117551	0.141745	0.206033	0.159262	0.123842		0.035132	0.033963	0.025512	0.019846	0.003832
176		0		0.085152	0.093169	0.116911	0.128653	0.12734	0.179736	0.129819	0.108318	0.114845	0.140527	0.094055	0.093744	0.102107	0.148946	0.14094	0.146987	0.135777	0.142799	0.12136	0.141036	0.141174	0.236856	0.12571	0.107101	0.106987	0.114009	0.112773	0.151602	0.124549	0.110888	0.117485	0.124226	0.117423	0.136034	0.119384	0.121297	0.128634	0.128669	0.116772	0.118641		-0.030802	-0.016693	0.004601	0.019067	0.019645
110		0		0.109297	0.101848	0.101116	0.095808	0.108321	0.096166	0.108068	0.107833	0.099257	0.107971	0.152454	0.154717	0.151395	0.175182	0.195537	0.148493	0.179394	0.103568	0.093246	0.098705	0.118326	0.109835	0.084267	0.086687	0.083295	0.087238	0.096787	0.096311	0.079626	0.099258	0.101448	0.083967	0.085116	0.115526	0.09798	0.101889	0.08785	0.089652	0.094039	0.095314		-0.006657	-0.008014	-0.011194	-0.013778	0.000626
140		0		0.171673	0.13228	0.184641	0.225291	0.212706	0.202107	0.199512	0.2041	0.203397	0.21239	0.217418	0.199521	0.204672	0.241769	0.22691	0.252371	0.228926	0.21535	0.218007	0.218751	0.203393	0.206084	0.188374	0.185651	0.164856	0.169738	0.167165	0.156206	0.149932	0.147763	0.146667	0.146273	0.161618	0.141592	0.148798	0.143507	0.140887	0.144551	0.154173	0.148437		0.055719	0.022418	0.072331	0.115705	0.105011
128		0		0.162358	0.168355	0.180388	0.176191	0.17122	0.164382	0.1692	0.178981	0.17426	0.161701	0.174438	0.163828	0.169392	0.202586	0.206889	0.157573	0.14319	0.131714	0.131228	0.121634	0.134549	0.148523	0.128727	0.095304	0.143688	0.136923	0.139298	0.141075	0.131786	0.135146	0.130981	0.127121	0.13574	0.13323	0.138011	0.126481	0.133786	0.10567	0.132639	0.116899		0.046404	0.058493	0.068078	0.066605	0.063525
139		1		0.207593	0.15529	0.223538	0.21043	0.195111	0.232838	0.192958	0.202873	0.210271	0.181383	0.191488	0.176342	0.166402	0.266099	0.285433	0.255219	0.182323	0.150287	0.137094	0.141047	0.130713	0.150152	0.137221	0.157731	0.160708	0.141471	0.160841	0.132032	0.134639	0.138235	0.133575	0.118879	0.1501	0.176002	0.117047	0.115357	0.118337	0.125322	0.145541	0.104587		0.091639	0.045428	0.111228	0.100844	0.087416
102		0		0.12279	0.12267	0.114296	0.10592	0.100454	0.110338	0.095109	0.100579	0.099044	0.096092	0.095993	0.097608	0.095988	0.134874	0.130764	0.130451	0.130329	0.108755	0.111317	0.105202	0.100182	0.105626	0.099162	0.093726	0.094721	0.097	0.087189	0.08951	0.087404	0.092218	0.172817	0.087182	0.081433	0.099563	0.091346	0.087182	0.080345	0.081684	0.083833	0.084311		0.006836	0.012808	0.001986	-0.003666	-0.007241
104		0		0.111988	0.113758	0.102923	0.102026	0.094545	0.093846	0.100811	0.10149	0.105105	0.111897	0.109536	0.097674	0.124581	0.173686	0.166987	0.167617	0.165367	0.152297	0.112502	0.097737	0.088336	0.087413	0.090742	0.088146	0.094229	0.095158	0.09165	0.091138	0.095653	0.117561	0.15878	0.09685	0.095794	0.092361	0.084215	0.089347	0.079755	0.092284	0.085083	0.09007		-0.003966	0.003896	-0.009387	-0.00756	-0.01315
163		0		0.085884	0.089795	0.09287	0.091618	0.08027	0.083782	0.098699	0.084318	0.098517	0.098808	0.107723	0.079221	0.085834	0.081723	0.079286	0.071095	0.073336	0.099486	0.068823	0.075504	0.07302	0.092258	0.080629	0.09718	0.096378	0.084491	0.066643	0.072219	0.068468	0.068536	0.072966	0.071965	0.077764	0.073082	0.082711	0.104865	0.11681	0.113792	0.107844	0.095378		-0.03007	-0.020067	-0.01944	-0.017968	-0.027425
48		0		0.122782	0.115337	0.121928	0.109892	0.112157	0.108444	0.112487	0.095368	0.100463	0.09155	0.098235	0.097636	0.107902	0.121174	0.112797	0.108438	0.102954	0.087909	0.090337	0.09132	0.090477	0.098791	0.100497	0.094822	0.086027	0.093535	0.095046	0.090426	0.102666	0.095903	0.097654	0.094008	0.108406	0.094996	0.108229	0.102159	0.104332	0.096868	0.134193	0.16664		0.006828	0.005475	0.009618	0.000306	0.004462
67		0		0.106842	0.104683	0.104402	0.101611	0.10747	0.072206	0.067736	0.073052	0.069426	0.072199	0.072018	0.073284	0.072686	0.084975	0.07885	0.0822	0.078082	0.081042	0.081435	0.076241	0.081765	0.079715	0.079111	0.077566	0.085213	0.101311	0.099104	0.102582	0.108532	0.094539	0.091839	0.094574	0.096898	0.101365	0.097351	0.100045	0.101462	0.11166	0.108683	0.096526		-0.009112	-0.005179	-0.007908	-0.007975	-0.000225
136		0		0.082171	0.084787	0.085215	0.091831	0.1137	0.101821	0.103944	0.100893	0.094041	0.065606	0.102902	0.087342	0.079909	0.093414	0.088389	0.103352	0.123565	0.091152	0.097685	0.083754	0.084402	0.080328	0.083766	0.087529	0.092894	0.091989	0.087393	0.088557	0.092648	0.090391	0.092905	0.090696	0.088517	0.091423	0.099195	0.140325	0.095535	0.101789	0.095959	0.108896		-0.033783	-0.025075	-0.027095	-0.017755	0.006005
123		0		0.0828	0.071384	0.066268	0.081484	0.075569	0.094054	0.094948	0.099018	0.08855	0.079671	0.068295	0.062202	0.061876	0.075205	0.06626	0.098175	0.110096	0.07639	0.084062	0.088012	0.082829	0.08242	0.0958	0.09209	0.097014	0.099659	0.084187	0.09026	0.086829	0.093985	0.087339	0.07618	0.082771	0.092974	0.08635	0.087667	0.09741	0.091152	0.094357	0.092782		-0.033154	-0.038478	-0.046042	-0.028102	-0.032126
46		0		0.383976	0.350369	0.388569	0.401752	0.369986	0.358533	0.395351	0.384089	0.44956	0.40019	0.394377	0.429394	0.413126	0.419934	0.41893	0.316387	0.418832	0.369547	0.416698	0.444963	0.422949	0.439718	0.437333	0.420862	0.468706	0.488064	0.479774	0.482898	0.500246	0.48037	0.447078	0.409209	0.520283	0.428255	0.524552	0.458721	0.502039	0.4838	0.450458	0.430618		0.268022	0.240507	0.276259	0.292166	0.262291
156		1		0.063705	0.063127	0.061846	0.058387	0.064484	0.073343	0.067746	0.065279	0.068427	0.069121	0.062791	0.06122	0.072834	0.064104	0.062701	0.0544	0.055934	0.061096	0.059505	0.063738	0.060214	0.069023	0.073729	0.077627	0.064148	0.065487	0.069693	0.069585	0.068513	0.068773	0.079396	0.068075	0.072079	0.085941	0.076789	0.064786	0.080873	0.085634	0.085921	0.060863		-0.052249	-0.046735	-0.050464	-0.051199	-0.043211
321		0		0.528489	0.47065	0.494121	0.532688	0.543361	0.481456	0.535965	0.424748	0.524184	0.474936	0.477594	0.488276	0.520356	0.470697	0.421487	0.366631	0.424131	0.461265	0.424223	0.434378	0.434231	0.400998	0.438769	0.440233	0.445174	0.439236	0.453077	0.443067	0.440597	0.48751	0.466418	0.47617	0.456915	0.479846	0.473813	0.469844	0.531509	0.524411	0.43185	0.43431		0.412535	0.360788	0.381811	0.423102	0.435666
333		0		0.65463	0.593357	0.653736	0.623972	0.629894	0.633981	0.601161	0.607379	0.612337	0.598723	0.606361	0.627863	0.562305	0.548787	0.545143	0.591913	0.553676	0.547369	0.531412	0.561746	0.52887	0.543667	0.569848	0.591675	0.507831	0.559029	0.571917	0.569678	0.560162	0.573622	0.559649	0.569595	0.581608	0.587858	0.624496	0.608846	0.639699	0.57132	0.57576	0.583921		0.538676	0.483495	0.541426	0.514386	0.522199
54		1		0.100456	0.089291	0.089503	0.082218	0.079268	0.075856	0.083778	0.086821	0.087076	0.081099	0.066182	0.082885	0.082482	0.080546	0.07612	0.086872	0.08891	0.084574	0.092681	0.090234	0.096511	0.093823	0.094559	0.090287	0.082379	0.082479	0.080979	0.084608	0.080002	0.084507	0.088953	0.078314	0.083284	0.087889	0.081666	0.083372	0.101698	0.082908	0.099142	0.084742		-0.015498	-0.020571	-0.022807	-0.027368	-0.028427
53		1		0.171896	0.166789	0.166495	0.158521	0.16542	0.161942	0.167158	0.168159	0.158087	0.157309	0.148379	0.145882	0.177373	0.17499	0.178331	0.169982	0.174403	0.174774	0.181201	0.168726	0.173167	0.168165	0.173282	0.1798	0.171831	0.172846	0.18154	0.161617	0.164644	0.164387	0.165271	0.164376	0.155402	0.15127	0.1498	0.143239	0.146885	0.15134	0.142331	0.172896		0.055942	0.056927	0.054185	0.048935	0.057725
73		1		0.072159	0.073653	0.077093	0.090463	0.078487	0.090612	0.096093	0.084919	0.083905	0.063559	0.061123	0.065763	0.070009	0.089663	0.079825	0.075378	0.078632	0.073306	0.081958	0.093701	0.085033	0.08177	0.076199	0.075772	0.083104	0.081131	0.080698	0.082903	0.074422	0.079451	0.081762	0.085446	0.086028	0.092373	0.089192	0.091539	0.098225	0.100938	0.099478	0.105583		-0.043795	-0.036209	-0.035217	-0.019123	-0.029208
70		0		0.075547	0.071613	0.077393	0.075114	0.070814	0.084717	0.076132	0.086802	0.078092	0.073437	0.068252	0.076675	0.070959	0.075587	0.080102	0.084538	0.104348	0.112509	0.068898	0.077019	0.075183	0.075507	0.07201	0.073158	0.088863	0.08147	0.085391	0.085234	0.080041	0.080216	0.080526	0.087892	0.088815	0.08572	0.083983	0.098829	0.09136	0.084872	0.096301	0.076924		-0.040407	-0.038249	-0.034917	-0.034472	-0.036881
83		0		0.081577	0.080763	0.087794	0.085535	0.093106	0.095615	0.093152	0.091067	0.093876	0.093427	0.094143	0.096129	0.072115	0.093097	0.086151	0.081439	0.075216	0.078709	0.069145	0.07112	0.073983	0.077022	0.074211	0.067048	0.069612	0.067385	0.077764	0.079961	0.078893	0.079582	0.084614	0.077972	0.127303	0.076848	0.084825	0.078414	0.082259	0.076415	0.076756	0.068728		-0.034377	-0.029099	-0.024516	-0.024051	-0.014589
286		1		0.078808	0.078641	0.092787	0.096988	0.073858	0.078598	0.078704	0.07913	0.081614	0.084722	0.084355	0.086347	0.09365	0.112064	0.116253	0.106196	0.103651	0.10094	0.094763	0.097771	0.087434	0.095664	0.092789	0.091691	0.102981	0.101833	0.098808	0.10052	0.097372	0.099047	0.102103	0.124602	0.101253	0.107453	0.099896	0.149628	0.168872	0.105513	0.099274	0.1052		-0.037146	-0.031221	-0.019523	-0.012598	-0.033837
142		0		0.134339	0.09914	0.105245	0.109752	0.105086	0.070399	0.086529	0.080294	0.08274	0.077844	0.08068	0.07418	0.083899	0.101028	0.120292	0.126569	0.157341	0.126365	0.094476	0.096552	0.091351	0.093084	0.094533	0.089967	0.086291	0.090149	0.092145	0.099005	0.093637	0.099267	0.096608	0.102383	0.093373	0.089748	0.091102	0.097733	0.083017	0.097927	0.100967	0.10293		0.018385	-0.010722	-0.007065	0.000166	-0.002609
141		1		0.146149	0.1529	0.157637	0.132091	0.13024	0.128674	0.118683	0.116653	0.111332	0.101399	0.109295	0.100211	0.09958	0.147897	0.169989	0.189309	0.17546	0.181819	0.165683	0.142064	0.158423	0.142422	0.116327	0.134815	0.119913	0.170575	0.167655	0.16859	0.123525	0.109901	0.136573	0.122404	0.13456	0.12413	0.108822	0.111711	0.12377	0.133579	0.133623	0.158744		0.030195	0.043038	0.045327	0.022505	0.022545
58		0		0.195693	0.166052	0.161014	0.152453	0.144391	0.132663	0.130594	0.128494	0.124937	0.113076	0.112798	0.112852	0.163289	0.211965	0.191898	0.123389	0.118324	0.114634	0.125399	0.118398	0.125454	0.108568	0.117526	0.122143	0.123993	0.13169	0.13602	0.114231	0.114264	0.122857	0.110377	0.118698	0.11429	0.128793	0.118931	0.118183	0.177399	0.122972	0.120793	0.126685		0.079739	0.05619	0.048704	0.042867	0.036696
120		0		0.082848	0.081939	0.091724	0.097611	0.097577	0.088215	0.114942	0.085234	0.083813	0.069199	0.069904	0.070927	0.06897	0.083702	0.06956	0.092994	0.082076	0.088764	0.07848	0.068585	0.064357	0.081209	0.074963	0.080378	0.085176	0.089494	0.1034	0.100036	0.099509	0.098314	0.110859	0.097455	0.102786	0.104498	0.103463	0.091319	0.12264	0.118022	0.175842	0.094778		-0.033106	-0.027923	-0.020586	-0.011975	-0.010118
287		1		0.118235	0.114615	0.108344	0.110849	0.103949	0.109587	0.117659	0.112524	0.11895	0.108321	0.114037	0.131053	0.207392	0.351055	0.398549	0.363914	0.31615	0.280186	0.348122	0.39793	0.213927	0.416172	0.410087	0.388046	0.33483	0.300271	0.292519	0.277188	0.27248	0.278801	0.259613	0.242429	0.203801	0.213485	0.217	0.203817	0.215612	0.221043	0.20094	0.192208		0.002281	0.004753	-0.003966	0.001263	-0.003746
266		1		0.123321	0.132208	0.145208	0.114685	0.114846	0.108901	0.098928	0.092058	0.101851	0.096383	0.093062	0.110406	0.130454	0.182297	0.182673	0.210559	0.198679	0.185618	0.193363	0.161096	0.149858	0.1457	0.143989	0.129956	0.119393	0.113053	0.113092	0.106087	0.098208	0.097929	0.100583	0.145567	0.131245	0.156367	0.141197	0.119258	0.118978	0.112526	0.116135	0.110902		0.007367	0.022346	0.032898	0.005099	0.007151
13		1		0.130922	0.132288	0.125451	0.127179	0.124633	0.120617	0.126153	0.132191	0.13329	0.149288	0.142427	0.144144	0.234036	0.364518	0.414952	0.373569	0.37618	0.342325	0.331397	0.356964	0.273128	0.314568	0.315564	0.308796	0.281706	0.292897	0.276832	0.26515	0.242625	0.221502	0.216884	0.208159	0.21346	0.219519	0.214647	0.214195	0.204303	0.198291	0.18919	0.173367		0.014968	0.022426	0.013141	0.017593	0.016938
122		1		0.118474	0.132184	0.126755	0.127248	0.124638	0.129551	0.132391	0.136273	0.167155	0.157362	0.156588	0.210605	0.234525	0.364559	0.438227	0.430163	0.432191	0.429489	0.38184	0.383585	0.357046	0.430965	0.374687	0.334751	0.277342	0.258714	0.247683	0.242623	0.221685	0.206809	0.215955	0.232544	0.239684	0.263247	0.24458	0.274476	0.253682	0.267762	0.267672	0.264803		0.00252	0.022322	0.014445	0.017662	0.016943
267		1		0.127894	0.116368	0.125471	0.128075	0.118418	0.118913	0.111952	0.120718	0.114079	0.123511	0.130711	0.205676	0.355376	0.430809	0.427007	0.40864	0.40813	0.39364	0.412067	0.404339	0.394069	0.406857	0.401261	0.340905	0.314536	0.287381	0.250171	0.242779	0.239192	0.235165	0.221654	0.233466	0.250584	0.260586	0.242769	0.24533	0.239835	0.248499	0.25413	0.242719		0.01194	0.006506	0.013161	0.018489	0.010723
103		0		0.13862	0.138771	0.142302	0.138621	0.134589	0.136466	0.141472	0.137483	0.140689	0.144133	0.158283	0.217013	0.298697	0.363905	0.424934	0.398329	0.424018	0.372665	0.375748	0.362582	0.311269	0.329946	0.32667	0.307846	0.294606	0.268071	0.222955	0.180936	0.180528	0.165012	0.146804	0.187277	0.199806	0.18936	0.197598	0.20472	0.221332	0.197019	0.207417	0.215065		0.022666	0.028909	0.029992	0.029035	0.026894
107		1		0.126386	0.131295	0.127303	0.12152	0.139119	0.152412	0.132988	0.161232	0.187261	0.196046	0.174349	0.169179	0.260223	0.342853	0.401412	0.365009	0.351464	0.275223	0.274528	0.282081	0.227849	0.228748	0.259558	0.254377	0.257489	0.307291	0.261096	0.274439	0.237898	0.236284	0.224921	0.179499	0.177039	0.264044	0.254372	0.241372	0.245732	0.253202	0.260711	0.260532		0.010432	0.021433	0.014993	0.011934	0.031424
113		1		0.148117	0.127037	0.155048	0.145355	0.137572	0.137618	0.138164	0.13923	0.143105	0.149227	0.177562	0.174605	0.278173	0.27818	0.293447	0.288649	0.303705	0.247122	0.2346	0.227709	0.197809	0.246558	0.245503	0.229133	0.210769	0.184034	0.178822	0.171203	0.167766	0.150003	0.136104	0.149991	0.152148	0.142721	0.144004	0.147748	0.153024	0.159516	0.174567	0.179202		0.032163	0.017175	0.042738	0.035769	0.029877
95		0		0.107683	0.103977	0.108837	0.099827	0.104575	0.104457	0.107003	0.10913	0.119406	0.13852	0.144169	0.150433	0.219755	0.223219	0.25491	0.252338	0.252181	0.206073	0.200448	0.214043	0.188516	0.208407	0.208994	0.221165	0.228681	0.245365	0.223383	0.22597	0.189533	0.183357	0.162492	0.173792	0.159301	0.151526	0.14857	0.138728	0.146905	0.145115	0.150211	0.170582		-0.008271	-0.005885	-0.003473	-0.009759	-0.00312
23		1		0.221258	0.222126	0.21132	0.301498	0.261538	0.287497	0.240804	0.278673	0.261846	0.27535	0.305808	0.281563	0.414792	0.485705	0.451663	0.429304	0.428038	0.400161	0.394494	0.372445	0.372713	0.363193	0.344908	0.337989	0.353414	0.33459	0.347655	0.336877	0.345364	0.325542	0.329047	0.326003	0.315936	0.32344	0.302481	0.299463	0.313849	0.308775	0.303041	0.26427		0.105304	0.112264	0.09901	0.191912	0.153843
422		0		0.203519	0.207269	0.191746	0.299932	0.252504	0.284749	0.232304	0.278321	0.249001	0.274752	0.293857	0.285629	0.42345	0.494687	0.460011	0.433319	0.432977	0.407455	0.38932	0.370976	0.368948	0.370209	0.347775	0.350857	0.361265	0.34461	0.359139	0.349932	0.361897	0.336261	0.342447	0.341739	0.3312	0.338418	0.30848	0.308501	0.331506	0.316982	0.306995	0.269661		0.087565	0.097407	0.079436	0.190346	0.144809
11		0		0.177315	0.173171	0.171969	0.174205	0.178785	0.16026	0.161193	0.143119	0.155263	0.159657	0.182885	0.197143	0.272965	0.380758	0.412398	0.331293	0.33164	0.342214	0.352735	0.361924	0.304457	0.334902	0.342782	0.318205	0.292008	0.296993	0.257419	0.253822	0.207509	0.222266	0.220259	0.205454	0.22842	0.235637	0.233883	0.232326	0.228536	0.251593	0.234702	0.238176		0.061361	0.063309	0.059659	0.064619	0.07109
358		1		0.113711	0.115252	0.110489	0.120871	0.119838	0.115034	0.12612	0.128235	0.119467	0.123316	0.132731	0.116591	0.194966	0.233416	0.244641	0.22286	0.248766	0.236312	0.229137	0.216307	0.22831	0.213001	0.206351	0.196445	0.192056	0.184004	0.171413	0.181471	0.160967	0.167206	0.167912	0.175114	0.1551	0.15739	0.120529	0.157855	0.171759	0.161095	0.141958	0.140603		-0.002243	0.00539	-0.001821	0.011285	0.012143
409		0		0.127523	0.123722	0.127066	0.140028	0.15242	0.14309	0.144999	0.130823	0.15656	0.168246	0.192784	0.208654	0.271426	0.295315	0.315786	0.262445	0.311163	0.307367	0.27749	0.290848	0.281772	0.282642	0.268964	0.263917	0.244014	0.238906	0.241648	0.222532	0.213682	0.213676	0.19559	0.185393	0.199116	0.178555	0.184665	0.192677	0.194777	0.1878	0.187662	0.172359		0.011569	0.01386	0.014756	0.030442	0.044725
393		0		0.102683	0.097628	0.095863	0.094734	0.089052	0.100013	0.087371	0.087808	0.088571	0.087557	0.083765	0.084867	0.161882	0.225014	0.234928	0.196632	0.171645	0.146859	0.132035	0.116061	0.113873	0.124984	0.130671	0.146473	0.152168	0.146568	0.14992	0.127051	0.128297	0.120789	0.111267	0.112773	0.094085	0.119605	0.111694	0.136078	0.098261	0.098123	0.091121	0.086937		-0.013271	-0.012234	-0.016447	-0.014852	-0.018643
362		1		0.115001	0.114364	0.110186	0.106858	0.105674	0.096862	0.105095	0.110858	0.095331	0.101879	0.102717	0.099418	0.229437	0.296588	0.305571	0.286026	0.18014	0.156695	0.137725	0.140932	0.160551	0.209809	0.161589	0.207859	0.249187	0.216399	0.277068	0.284409	0.298181	0.273732	0.269179	0.263336	0.293282	0.283641	0.246229	0.207353	0.179373	0.156963	0.160569	0.171341		-0.000953	0.004502	-0.002124	-0.002728	-0.002021
363		0		0.119851	0.10796	0.111294	0.11034	0.117977	0.098255	0.09991	0.095228	0.087339	0.097485	0.097245	0.099504	0.099877	0.355392	0.368335	0.331003	0.273391	0.294398	0.256243	0.233645	0.302199	0.224686	0.254212	0.261597	0.267151	0.295509	0.365132	0.310563	0.355219	0.330313	0.308146	0.295074	0.256791	0.24992	0.222578	0.216195	0.213223	0.216372	0.222888	0.226572		0.003897	-0.001902	-0.001016	0.000754	0.010282
366		0		0.148229	0.137554	0.130259	0.147244	0.131837	0.132933	0.129551	0.124941	0.119875	0.12849	0.128784	0.122269	0.142222	0.338301	0.387947	0.358037	0.287042	0.275996	0.217246	0.218088	0.246417	0.237956	0.223858	0.247144	0.260863	0.247642	0.220783	0.232381	0.296652	0.286188	0.274716	0.249935	0.256079	0.209527	0.194142	0.188103	0.191844	0.198178	0.205971	0.207107		0.032275	0.027692	0.017949	0.037658	0.024142
397		0		0.130488	0.117451	0.155261	0.143441	0.141245	0.130691	0.140228	0.131668	0.131623	0.133475	0.13301	0.132587	0.141824	0.308526	0.336618	0.271887	0.263834	0.2664	0.249726	0.270303	0.286521	0.333247	0.331079	0.323738	0.328078	0.363589	0.380028	0.382794	0.349242	0.312332	0.288476	0.289069	0.261363	0.255148	0.233146	0.260069	0.264592	0.259383	0.271143	0.252502		0.014534	0.007589	0.042951	0.033855	0.03355
342		1		0.12347	0.114119	0.123138	0.113719	0.111707	0.105085	0.100046	0.094968	0.08848	0.087153	0.091097	0.09569	0.165946	0.173553	0.173077	0.152076	0.144546	0.153463	0.151317	0.165269	0.150316	0.164006	0.182324	0.172911	0.209813	0.196813	0.195915	0.188944	0.204546	0.200911	0.17185	0.210874	0.189983	0.171052	0.169608	0.158225	0.155145	0.141299	0.131054	0.134357		0.007516	0.004257	0.010828	0.004133	0.004012
418		0		0.106109	0.103192	0.105383	0.095562	0.095633	0.083912	0.079788	0.085149	0.075648	0.079285	0.082825	0.082904	0.103252	0.114384	0.126621	0.134697	0.123127	0.146673	0.133028	0.115681	0.11273	0.142656	0.153182	0.121881	0.144348	0.125392	0.131614	0.139688	0.129687	0.124386	0.134696	0.115989	0.121693	0.103787	0.114075	0.107833	0.098054	0.10629	0.113676	0.10011		-0.009845	-0.00667	-0.006927	-0.014024	-0.012062
339		1		0.107622	0.106112	0.09105	0.084784	0.084927	0.078989	0.081672	0.081958	0.080932	0.080874	0.082127	0.081609	0.132273	0.159625	0.15554	0.103805	0.114002	0.109968	0.103749	0.103429	0.114867	0.11458	0.117631	0.169375	0.155546	0.159927	0.150582	0.129348	0.115535	0.126872	0.153052	0.113333	0.109365	0.126771	0.110338	0.113859	0.119707	0.116091	0.114225	0.105806		-0.008332	-0.00375	-0.02126	-0.024802	-0.022768
382		1		0.12388	0.127696	0.110686	0.112036	0.122206	0.136461	0.134183	0.13934	0.120629	0.146826	0.180844	0.142607	0.204907	0.298275	0.26602	0.242997	0.241218	0.199254	0.204564	0.198971	0.199077	0.194942	0.255798	0.249291	0.230587	0.251309	0.241524	0.233917	0.239303	0.239761	0.2367	0.21957	0.234996	0.225837	0.222392	0.209609	0.126505	0.21069	0.201549	0.19934		0.007926	0.017834	-0.001624	0.00245	0.014511
87		0		0.140167	0.123075	0.119775	0.135191	0.124127	0.120956	0.110616	0.114599	0.120737	0.117614	0.156845	0.175429	0.242761	0.333224	0.329964	0.288029	0.26299	0.19161	0.241932	0.251355	0.268862	0.285425	0.292269	0.279781	0.256959	0.308291	0.332194	0.306434	0.300674	0.322899	0.347083	0.280398	0.257307	0.266193	0.25847	0.251238	0.238126	0.175749	0.195911	0.173306		0.024213	0.013213	0.007465	0.025605	0.016432
340		1		0.084035	0.080225	0.076199	0.075183	0.079401	0.07958	0.084033	0.085619	0.09149	0.089164	0.094036	0.163593	0.166916	0.269968	0.259549	0.282987	0.25605	0.255389	0.235935	0.249369	0.231301	0.224157	0.20789	0.213711	0.224464	0.222112	0.244266	0.222574	0.250697	0.26024	0.26767	0.28456	0.26407	0.256194	0.241045	0.243205	0.255751	0.247571	0.245839	0.242124		-0.031919	-0.029637	-0.036111	-0.034403	-0.028294
343		0		0.126159	0.104672	0.103897	0.102881	0.096502	0.111861	0.109214	0.11837	0.115703	0.11557	0.113749	0.117864	0.123682	0.238566	0.354126	0.322106	0.333914	0.222149	0.141296	0.138494	0.154818	0.139619	0.260823	0.252117	0.273791	0.218445	0.22795	0.144859	0.172868	0.188119	0.158729	0.148193	0.151493	0.138759	0.177407	0.156536	0.18378	0.14096	0.164511	0.144778		0.010205	-0.00519	-0.008413	-0.006705	-0.011193
109		1		0.107007	0.095809	0.096112	0.109843	0.090687	0.082832	0.08214	0.088102	0.098045	0.124636	0.093366	0.087179	0.123003	0.278979	0.274319	0.256609	0.25347	0.222505	0.186269	0.13686	0.213631	0.114742	0.234118	0.231152	0.210634	0.263256	0.20213	0.177255	0.193528	0.250275	0.162153	0.136815	0.131258	0.12719	0.113624	0.116769	0.121996	0.148104	0.151304	0.139636		-0.008947	-0.014053	-0.016198	0.000257	-0.017008
90		0		0.179312	0.100433	0.114241	0.115943	0.111125	0.108799	0.104772	0.102123	0.099824	0.103018	0.098296	0.103127	0.13758	0.351635	0.235473	0.293995	0.274676	0.118416	0.126481	0.134398	0.131371	0.137821	0.119855	0.109555	0.09843	0.107338	0.105656	0.120254	0.10642	0.097521	0.10763	0.100967	0.113819	0.103494	0.117699	0.115606	0.141184	0.11398	0.101317	0.104469		0.063358	-0.009429	0.001931	0.006357	0.00343
105		0		0.093964	0.097358	0.114399	0.102207	0.172114	0.098392	0.101147	0.087233	0.085508	0.082846	0.081543	0.083313	0.084301	0.173519	0.255536	0.221569	0.242267	0.180741	0.113376	0.0991	0.09714	0.097101	0.088471	0.110909	0.111929	0.11211	0.091903	0.098267	0.094376	0.099405	0.105815	0.102325	0.093757	0.104576	0.096986	0.090935	0.187904	0.133131	0.09943	0.158625		-0.02199	-0.012504	0.002089	-0.007379	0.064419
111		1		0.098441	0.124501	0.123918	0.103787	0.108578	0.096969	0.095892	0.097895	0.096988	0.093814	0.092771	0.092169	0.20862	0.221135	0.244069	0.144566	0.278968	0.177532	0.11032	0.104174	0.099757	0.102585	0.100813	0.098941	0.097099	0.103982	0.131783	0.104086	0.101689	0.114515	0.10326	0.104291	0.116283	0.113683	0.105385	0.119485	0.130346	0.129628	0.116385	0.14813		-0.017513	0.014639	0.011608	-0.005799	0.000883
112		0		0.093713	0.083551	0.083388	0.083856	0.080755	0.080494	0.07355	0.078701	0.075502	0.070968	0.07049	0.072907	0.108713	0.205055	0.237678	0.137404	0.120918	0.084499	0.058809	0.07984	0.08166	0.079631	0.078736	0.071925	0.081615	0.079858	0.083555	0.074065	0.143092	0.086454	0.159816	0.104448	0.090676	0.079301	0.079629	0.077046	0.079125	0.076811	0.082572	0.079819		-0.022241	-0.026311	-0.028922	-0.02573	-0.02694
117		1		0.091485	0.091399	0.092742	0.092959	0.08157	0.079988	0.078966	0.079519	0.08751	0.084361	0.093631	0.07877	0.078407	0.253059	0.227304	0.183055	0.188281	0.090401	0.087434	0.095906	0.085832	0.094752	0.085966	0.103643	0.092785	0.095201	0.101243	0.091118	0.089982	0.114654	0.249188	0.12649	0.118934	0.090464	0.098292	0.136341	0.09853	0.104072	0.097115	0.09675		-0.024469	-0.018463	-0.019568	-0.016627	-0.026125
396		1		0.095814	0.102283	0.101082	0.097931	0.103283	0.091871	0.097479	0.093664	0.093879	0.099829	0.083678	0.080759	0.084829	0.28686	0.328588	0.267608	0.223687	0.106621	0.125465	0.090002	0.086593	0.108619	0.099638	0.091183	0.089171	0.096003	0.097311	0.111295	0.109928	0.122644	0.115999	0.135427	0.11176	0.152571	0.158729	0.210728	0.143026	0.119125	0.110379	0.256041		-0.02014	-0.007579	-0.011228	-0.011655	-0.004412
349		1		0.102542	0.107355	0.092133	0.09446	0.094179	0.091889	0.095103	0.092077	0.08674	0.085273	0.080314	0.082968	0.11855	0.289123	0.288854	0.191666	0.222827	0.104978	0.088325	0.086822	0.087463	0.087936	0.092771	0.091069	0.086932	0.09332	0.093617	0.093601	0.094749	0.104529	0.10116	0.09865	0.101122	0.145589	0.19353	0.182477	0.128739	0.094371	0.104563	0.135162		-0.013412	-0.002507	-0.020177	-0.015126	-0.013516
355		0		0.092555	0.101884	0.090199	0.092309	0.088828	0.091113	0.084584	0.07988	0.090472	0.089264	0.092043	0.094725	0.12485	0.242553	0.294857	0.258287	0.270898	0.197565	0.113691	0.161751	0.134032	0.125343	0.109338	0.134036	0.143667	0.120652	0.115106	0.129402	0.106395	0.105993	0.110515	0.116621	0.155971	0.138268	0.205422	0.122342	0.102896	0.112652	0.10744	0.1174		-0.023399	-0.007978	-0.022111	-0.017277	-0.018867
324		0		0.099198	0.103332	0.098297	0.089603	0.091344	0.089306	0.087666	0.088574	0.090205	0.09423	0.087256	0.090174	0.086801	0.205681	0.358088	0.191478	0.175209	0.12601	0.093619	0.09605	0.09332	0.099307	0.103787	0.092804	0.096938	0.093153	0.103498	0.099159	0.102029	0.104536	0.092176	0.105639	0.104587	0.105353	0.099058	0.102077	0.101646	0.092408	0.105616	0.107674		-0.016756	-0.00653	-0.014013	-0.019983	-0.016351
400		0		0.12005	0.117847	0.118173	0.121664	0.115453	0.1214	0.115652	0.120947	0.109629	0.092505	0.095673	0.091349	0.088476	0.159289	0.329346	0.238664	0.145374	0.086847	0.096711	0.094858	0.095706	0.137485	0.127805	0.101662	0.125943	0.099188	0.097442	0.095719	0.107381	0.104271	0.0978	0.099692	0.107433	0.095207	0.133956	0.092662	0.09687	0.094397	0.118475	0.167142		0.004096	0.007985	0.005863	0.012078	0.007758
406		0		0.110996	0.112602	0.107944	0.117055	0.097113	0.099958	0.094151	0.095304	0.09197	0.090113	0.083624	0.093397	0.166485	0.319547	0.250166	0.23737	0.242425	0.238681	0.147944	0.128038	0.125606	0.236118	0.130532	0.128174	0.110446	0.11852	0.147545	0.142139	0.165601	0.166165	0.162661	0.137323	0.152422	0.133331	0.134909	0.146721	0.133214	0.147009	0.136015	0.13667		-0.004958	0.00274	-0.004366	0.007469	-0.010582
300		1		0.133936	0.142121	0.129628	0.132142	0.12159	0.117011	0.123009	0.121286	0.112096	0.112074	0.111315	0.111311	0.109911	0.300908	0.262239	0.221493	0.194612	0.23843	0.185369	0.185918	0.142788	0.126375	0.150715	0.197277	0.152075	0.210992	0.233015	0.119949	0.148625	0.12303	0.128586	0.121099	0.125986	0.124932	0.12842	0.122028	0.13169	0.141273	0.139729	0.133284		0.017982	0.032259	0.017318	0.022556	0.013895
352		1		0.087729	0.083854	0.080865	0.087122	0.084517	0.120346	0.093242	0.093982	0.095032	0.090343	0.088321	0.092666	0.120859	0.294632	0.260452	0.259757	0.209321	0.195729	0.109952	0.144467	0.101153	0.127902	0.134931	0.13005	0.167565	0.188526	0.158968	0.112034	0.106624	0.102407	0.099439	0.09713	0.097417	0.101306	0.102194	0.094779	0.097512	0.105111	0.13003	0.09739		-0.028225	-0.026008	-0.031445	-0.022464	-0.023178
100		1		0.101598	0.096276	0.092762	0.101156	0.096443	0.099305	0.090185	0.087777	0.086179	0.088945	0.084315	0.078725	0.13258	0.210323	0.211317	0.165308	0.194634	0.099238	0.088061	0.086914	0.093188	0.090922	0.089893	0.085532	0.071655	0.092124	0.106929	0.092614	0.086663	0.096757	0.099088	0.10818	0.101675	0.109418	0.10491	0.096784	0.10497	0.144586	0.154078	0.178156		-0.014356	-0.013586	-0.019548	-0.00843	-0.011252
116		0		0.125481	0.117771	0.114638	0.110707	0.108972	0.103399	0.100607	0.097967	0.099878	0.09595	0.098888	0.097801	0.232381	0.269866	0.287385	0.241605	0.157233	0.112157	0.106935	0.099437	0.096692	0.106005	0.105034	0.100061	0.103462	0.104612	0.10133	0.09989	0.100841	0.105284	0.106824	0.110669	0.113517	0.104319	0.102037	0.124232	0.181746	0.231019	0.221553	0.248168		0.009527	0.007909	0.002328	0.001121	0.001277
224		0		0.106751	0.105966	0.101828	0.097012	0.095351	0.094705	0.093532	0.088862	0.08623	0.087256	0.088414	0.087307	0.19291	0.273075	0.271097	0.192265	0.183874	0.099926	0.095906	0.094602	0.095818	0.103767	0.099476	0.094855	0.100312	0.101532	0.099393	0.09901	0.099292	0.104527	0.111195	0.118188	0.116972	0.121703	0.126155	0.127448	0.134849	0.166888	0.197706	0.166196		-0.009203	-0.003896	-0.010482	-0.012574	-0.012344
184		0		0.088173	0.088716	0.084462	0.082467	0.078152	0.090548	0.094683	0.08562	0.095376	0.078434	0.081552	0.07827	0.202995	0.265982	0.275634	0.178577	0.169378	0.100898	0.097274	0.115995	0.128689	0.080602	0.077688	0.076869	0.088918	0.098391	0.082398	0.091367	0.082267	0.087312	0.124359	0.124933	0.143097	0.093085	0.115607	0.111344	0.163371	0.148077	0.170512	0.175972		-0.027781	-0.021146	-0.027848	-0.027119	-0.029543
456		1		0.130658	0.133157	0.127304	0.12223	0.132163	0.118836	0.118296	0.115871	0.119997	0.111759	0.117858	0.106854	0.102609	0.418329	0.453949	0.324055	0.179437	0.159945	0.152729	0.134026	0.134587	0.138464	0.128549	0.178809	0.124302	0.177038	0.135095	0.1371	0.214061	0.135986	0.158955	0.208141	0.135425	0.138076	0.236502	0.176362	0.166912	0.172836	0.187482	0.174803		0.014704	0.023295	0.014994	0.012644	0.024468
391		1		0.131178	0.130141	0.109863	0.099888	0.109423	0.097767	0.100241	0.09811	0.093849	0.095692	0.090924	0.08717	0.090452	0.275051	0.297113	0.238086	0.154066	0.198661	0.095345	0.096434	0.094294	0.091417	0.091988	0.084439	0.090831	0.0877	0.094401	0.0988	0.101351	0.095916	0.095695	0.101208	0.100013	0.126177	0.124654	0.11229	0.189528	0.102913	0.116696	0.112171		0.015224	0.020279	-0.002447	-0.009698	0.001728
51		0		0.15399	0.087971	0.111384	0.104581	0.086947	0.089833	0.088981	0.081969	0.087244	0.083794	0.075377	0.082986	0.144805	0.282075	0.333006	0.305672	0.209745	0.108677	0.089216	0.104211	0.09066	0.091972	0.122609	0.094253	0.095519	0.127432	0.09322	0.09305	0.094665	0.099158	0.097429	0.100457	0.101183	0.104601	0.108524	0.112428	0.112622	0.108589	0.109204	0.106633		0.038036	-0.021891	-0.000926	-0.005005	-0.020748
410		0		0.092466	0.102261	0.104001	0.120893	0.105724	0.105021	0.099431	0.108688	0.092894	0.100904	0.094254	0.091007	0.094121	0.360492	0.329902	0.328446	0.169787	0.122797	0.11204	0.112889	0.101318	0.108984	0.164103	0.099963	0.097437	0.095748	0.104244	0.096385	0.096968	0.09753	0.098084	0.095129	0.104293	0.091635	0.101897	0.100079	0.108743	0.103165	0.089115	0.147399		-0.023488	-0.007601	-0.008309	0.011307	-0.001971
304		0		0.101273	0.107876	0.108834	0.101137	0.08784	0.116178	0.164622	0.108995	0.096441	0.088066	0.085021	0.077324	0.081318	0.300708	0.315993	0.278514	0.123715	0.095009	0.08807	0.091623	0.091881	0.091384	0.08931	0.092167	0.093715	0.096464	0.093218	0.097094	0.097134	0.100935	0.121356	0.115205	0.096077	0.103657	0.099506	0.085569	0.085743	0.096482	0.097402	0.086119		-0.014681	-0.001986	-0.003476	-0.008449	-0.019855
294		1		0.12183	0.110062	0.117372	0.106263	0.110696	0.106931	0.116555	0.119801	0.105847	0.109571	0.102979	0.103058	0.095234	0.353091	0.372949	0.346101	0.245741	0.103318	0.104994	0.109336	0.104161	0.104733	0.104033	0.104115	0.111652	0.114521	0.106933	0.122125	0.115599	0.127458	0.140419	0.136009	0.150094	0.149644	0.129971	0.161959	0.239558	0.118098	0.164949	0.169179		0.005876	0.0002	0.005062	-0.003323	0.003001
331		0		0.092057	0.096951	0.09319	0.103128	0.09202	0.102442	0.096221	0.100864	0.091534	0.095735	0.096757	0.091652	0.095382	0.291347	0.271004	0.255596	0.115705	0.107156	0.097602	0.101903	0.100692	0.13324	0.190602	0.15139	0.126481	0.104818	0.098699	0.101576	0.103604	0.102953	0.111698	0.109446	0.10849	0.106962	0.100877	0.098008	0.10153	0.108896	0.133543	0.09019		-0.023897	-0.012911	-0.01912	-0.006458	-0.015675
420		0		0.131147	0.11532	0.118002	0.120638	0.110318	0.103932	0.101524	0.092191	0.08736	0.090391	0.082452	0.076621	0.088168	0.209603	0.268121	0.182207	0.184799	0.238292	0.09644	0.098873	0.115054	0.096468	0.1145	0.109718	0.114732	0.133456	0.118281	0.108248	0.107163	0.106484	0.115924	0.114003	0.150636	0.134718	0.126161	0.132097	0.20312	0.151015	0.156686	0.166974		0.015193	0.005458	0.005692	0.011052	0.002623
368		0		0.110018	0.122132	0.116075	0.117598	0.115212	0.126151	0.122223	0.126261	0.144097	0.138133	0.138048	0.142571	0.13459	0.274294	0.306426	0.287957	0.263556	0.184215	0.171921	0.212636	0.1845	0.226469	0.203285	0.139786	0.17885	0.152279	0.167694	0.214637	0.265346	0.187834	0.205249	0.188161	0.206889	0.171146	0.198101	0.185761	0.195457	0.18603	0.242384	0.216925		-0.005936	0.01227	0.003765	0.008012	0.007517
129		0		0.099267	0.091654	0.095537	0.095998	0.09276	0.091024	0.08721	0.086756	0.086593	0.081184	0.080716	0.078521	0.122405	0.20926	0.145785	0.142337	0.224929	0.101611	0.094897	0.087131	0.088383	0.092427	0.088679	0.094458	0.089099	0.084958	0.102239	0.10213	0.108763	0.115543	0.118743	0.110867	0.118207	0.11743	0.116856	0.118012	0.125763	0.11716	0.189757	0.161902		-0.016687	-0.018208	-0.016773	-0.013588	-0.014935
6		0		0.086631	0.086857	0.082993	0.085383	0.080903	0.082111	0.080318	0.078542	0.082112	0.079737	0.073157	0.074308	0.09742	0.157795	0.12421	0.12313	0.183237	0.1367	0.095262	0.096134	0.093526	0.096448	0.100833	0.09478	0.100362	0.106259	0.103052	0.109028	0.10437	0.107529	0.107303	0.107274	0.106372	0.116249	0.125938	0.140354	0.108878	0.101002	0.154196	0.125357		-0.029323	-0.023005	-0.029317	-0.024203	-0.026792
222		1		0.119342	0.099569	0.131733	0.104752	0.1116	0.10677	0.105206	0.110933	0.09475	0.104379	0.094777	0.099347	0.226384	0.304376	0.246476	0.223833	0.225918	0.119513	0.114814	0.109636	0.1099	0.110223	0.111035	0.111694	0.115184	0.113538	0.120349	0.106921	0.108938	0.119182	0.103139	0.213646	0.135856	0.144104	0.153739	0.120721	0.116525	0.11966	0.128291	0.127874		0.003388	-0.010293	0.019423	-0.004834	0.003905
209		1		0.095301	0.087621	0.085889	0.082269	0.083471	0.087756	0.088917	0.092304	0.082826	0.086781	0.088449	0.085742	0.079906	0.121885	0.178531	0.187475	0.160007	0.130648	0.137853	0.136485	0.083218	0.091062	0.086948	0.085341	0.104244	0.110293	0.094469	0.090707	0.096279	0.098414	0.08936	0.095141	0.094214	0.118726	0.106505	0.146679	0.123168	0.151712	0.090656	0.092979		-0.020653	-0.022241	-0.026421	-0.027317	-0.024224
193		1		0.107401	0.123384	0.121795	0.112938	0.106551	0.108759	0.126475	0.106243	0.118447	0.124139	0.102937	0.100393	0.098962	0.21985	0.247426	0.250656	0.221594	0.175833	0.150552	0.106988	0.101034	0.127624	0.129707	0.106724	0.094362	0.150643	0.094272	0.105299	0.098003	0.102156	0.09676	0.125924	0.139651	0.198545	0.110049	0.10475	0.084493	0.112079	0.110748	0.175418		-0.008553	0.013522	0.009485	0.003352	-0.001144
12		1		0.131777	0.125391	0.108997	0.109525	0.094594	0.09446	0.086463	0.092826	0.08867	0.077911	0.077442	0.085986	0.131093	0.220558	0.181465	0.199342	0.14477	0.099963	0.093685	0.098828	0.09855	0.097688	0.102519	0.093242	0.086478	0.086851	0.093835	0.09581	0.0869	0.094981	0.115019	0.102823	0.105434	0.193713	0.130652	0.166227	0.127296	0.121314	0.135129	0.145196		0.015823	0.015529	-0.003313	-6.1e-05	-0.013101
486		1		0.112051	0.123388	0.131672	0.124809	0.127931	0.113969	0.11314	0.102871	0.174943	0.100646	0.098869	0.097587	0.094112	0.20539	0.254356	0.24423	0.158742	0.144714	0.113042	0.10588	0.105079	0.102414	0.098467	0.097289	0.105657	0.105926	0.1093	0.104139	0.112811	0.110996	0.106061	0.108419	0.10883	0.229624	0.115808	0.164117	0.106082	0.108741	0.112126	0.106061		-0.003903	0.013526	0.019362	0.015223	0.020236
125		0		0.119673	0.116621	0.117975	0.119684	0.119372	0.111533	0.111816	0.107466	0.107342	0.093513	0.091561	0.108913	0.083338	0.245134	0.304944	0.235322	0.136229	0.134554	0.101167	0.103301	0.100975	0.102423	0.106687	0.101488	0.105274	0.116965	0.119248	0.103755	0.114589	0.187882	0.112901	0.117874	0.11765	0.206688	0.106287	0.115047	0.108911	0.111433	0.130762	0.129681		0.003719	0.006759	0.005665	0.010098	0.011677
114		0		0.088574	0.089928	0.093456	0.089748	0.08385	0.093598	0.085166	0.088571	0.0876	0.091995	0.100236	0.106309	0.117706	0.186451	0.241348	0.253864	0.244053	0.170882	0.149842	0.14358	0.172664	0.140515	0.130122	0.126669	0.167586	0.117519	0.108196	0.111411	0.121122	0.125073	0.124786	0.12447	0.143692	0.118685	0.123156	0.143524	0.132115	0.138599	0.124675	0.123885		-0.02738	-0.019934	-0.018854	-0.019838	-0.023845
25		1		0.071828	0.06825	0.077457	0.072737	0.079175	0.079969	0.073846	0.073906	0.083918	0.09058	0.11319	0.111593	0.102249	0.140329	0.21337	0.239446	0.204351	0.197597	0.128025	0.09902	0.098329	0.095129	0.099605	0.099196	0.106095	0.108106	0.104482	0.112052	0.111615	0.120551	0.126558	0.1221	0.113492	0.112415	0.12075	0.107901	0.116068	0.120754	0.107103	0.11649		-0.044126	-0.041612	-0.034853	-0.036849	-0.02852
380		0		0.100999	0.106312	0.096688	0.100627	0.097086	0.098737	0.089909	0.088799	0.091404	0.084077	0.079453	0.078591	0.078061	0.17187	0.231368	0.174536	0.230355	0.172787	0.095422	0.101168	0.085696	0.09168	0.089824	0.094324	0.086069	0.090582	0.087926	0.100728	0.107795	0.105683	0.098851	0.099447	0.107401	0.108416	0.158948	0.159512	0.099715	0.119441	0.119221	0.114237		-0.014955	-0.00355	-0.015622	-0.008959	-0.010609
404		1		0.102018	0.095759	0.101331	0.089626	0.092049	0.08978	0.083495	0.094871	0.085517	0.083064	0.078492	0.084743	0.078226	0.190898	0.220579	0.132598	0.196585	0.147488	0.12161	0.106241	0.090479	0.091176	0.091881	0.094113	0.090249	0.094038	0.099289	0.105054	0.095071	0.106508	0.104853	0.103047	0.123045	0.112131	0.187909	0.151396	0.102842	0.101407	0.086377	0.103904		-0.013936	-0.014103	-0.010979	-0.01996	-0.015646
199		1		0.112829	0.099654	0.103521	0.099745	0.092206	0.096636	0.098048	0.08503	0.101228	0.128235	0.123069	0.101873	0.112741	0.322926	0.312854	0.300052	0.244218	0.124518	0.133194	0.152791	0.117657	0.117428	0.119307	0.114889	0.118633	0.124807	0.135013	0.129279	0.125667	0.170094	0.146893	0.138617	0.228511	0.182625	0.132169	0.127894	0.194911	0.191158	0.136145	0.138492		-0.003125	-0.010208	-0.008789	-0.009841	-0.015489
381		0		0.10575	0.108858	0.106654	0.105353	0.104489	0.092001	0.093373	0.091369	0.094049	0.09218	0.094306	0.094799	0.086894	0.232626	0.310359	0.207397	0.294678	0.122943	0.129066	0.124399	0.121464	0.102255	0.111771	0.113909	0.11122	0.153118	0.126635	0.133737	0.142066	0.138233	0.151831	0.162866	0.175441	0.197169	0.169779	0.160373	0.166391	0.190199	0.176807	0.167892		-0.010204	-0.001004	-0.005656	-0.004233	-0.003206
419		0		0.092998	0.084614	0.083126	0.085009	0.088761	0.082072	0.082778	0.085993	0.079449	0.078669	0.078778	0.075431	0.077745	0.223949	0.247145	0.235371	0.194019	0.10442	0.089773	0.084141	0.099358	0.089424	0.107997	0.102708	0.097477	0.142621	0.105684	0.105687	0.111733	0.124614	0.134056	0.176916	0.179573	0.158288	0.144307	0.127998	0.171077	0.157322	0.132036	0.136336		-0.022956	-0.025248	-0.029184	-0.024577	-0.018934
39		0		0.106758	0.107517	0.097574	0.096968	0.096544	0.087874	0.084946	0.092485	0.087249	0.092593	0.08602	0.081503	0.077587	0.243893	0.225023	0.11706	0.196638	0.131554	0.094825	0.089329	0.089639	0.08507	0.084169	0.086438	0.094563	0.091524	0.09101	0.096876	0.097509	0.096438	0.091427	0.100475	0.093247	0.092567	0.089707	0.09016	0.09383	0.098762	0.098624	0.101381		-0.009196	-0.002345	-0.014736	-0.012618	-0.011151
155		1		0.127592	0.118598	0.126195	0.112359	0.111785	0.117273	0.111818	0.124767	0.117914	0.104507	0.104992	0.089396	0.104754	0.234185	0.222004	0.211489	0.196876	0.174652	0.139482	0.127514	0.106898	0.105981	0.091748	0.092492	0.095359	0.092628	0.092844	0.095399	0.096847	0.092969	0.100353	0.102308	0.107296	0.095171	0.093918	0.095402	0.116665	0.100077	0.097101	0.169891		0.011638	0.008736	0.013885	0.002773	0.00409
226		1		0.10834	0.116567	0.114222	0.108275	0.090878	0.097118	0.098997	0.096077	0.096987	0.104377	0.118516	0.120889	0.107887	0.181486	0.222064	0.184085	0.183724	0.188931	0.170119	0.101729	0.099462	0.088134	0.080349	0.079063	0.082769	0.081346	0.082973	0.087339	0.082151	0.083244	0.091524	0.087994	0.094311	0.10578	0.102044	0.115477	0.106497	0.121708	0.09932	0.109015		-0.007614	0.006705	0.001912	-0.001311	-0.016817
201		1		0.125326	0.149484	0.133504	0.144591	0.133004	0.127589	0.138792	0.129248	0.121232	0.115178	0.116695	0.111138	0.103287	0.234711	0.298837	0.187846	0.144932	0.132985	0.119979	0.111205	0.109269	0.101607	0.113923	0.110887	0.107101	0.100907	0.099022	0.100374	0.110015	0.140584	0.140923	0.09608	0.108197	0.117847	0.108622	0.107817	0.10513	0.113145	0.122138	0.125133		0.009372	0.039622	0.021194	0.035005	0.025309
408		0		0.13102	0.120774	0.117311	0.119889	0.129482	0.123594	0.131455	0.108417	0.106448	0.106623	0.101092	0.101033	0.104002	0.23678	0.299928	0.166194	0.161361	0.092863	0.092546	0.09026	0.087077	0.084615	0.089948	0.07992	0.096059	0.095222	0.091157	0.097574	0.109106	0.114121	0.10156	0.09207	0.105953	0.10015	0.099118	0.094234	0.094148	0.097675	0.102093	0.095178		0.015066	0.010912	0.005001	0.010303	0.021787
488		0		0.18231	0.161263	0.185502	0.160757	0.157049	0.17304	0.127521	0.138192	0.1127	0.113183	0.106232	0.108362	0.098829	0.222713	0.244448	0.146299	0.17334	0.135758	0.132603	0.126062	0.11083	0.116713	0.099175	0.107089	0.10413	0.113829	0.110899	0.107477	0.116079	0.117217	0.099141	0.11698	0.114688	0.113032	0.123223	0.128034	0.144216	0.136406	0.115564	0.126488		0.066356	0.051401	0.073192	0.051171	0.049354
354		0		0.161172	0.165229	0.1528	0.159526	0.139532	0.136213	0.141964	0.118149	0.125428	0.12898	0.122044	0.109737	0.121806	0.220758	0.270894	0.154337	0.182954	0.140121	0.121768	0.121193	0.121885	0.12475	0.117785	0.116276	0.111411	0.121116	0.115914	0.115814	0.115604	0.113934	0.097945	0.110316	0.124133	0.123008	0.129288	0.130509	0.129474	0.152095	0.128184	0.141344		0.045218	0.055367	0.04049	0.04994	0.031837
378		1		0.130412	0.134558	0.134398	0.134542	0.120845	0.130529	0.115141	0.121849	0.114251	0.11395	0.11289	0.102937	0.089374	0.206919	0.231481	0.18188	0.189293	0.140491	0.123803	0.111478	0.100882	0.101826	0.106936	0.105347	0.094802	0.093957	0.091732	0.099832	0.092459	0.098663	0.087639	0.099876	0.097703	0.10016	0.108354	0.103215	0.108538	0.098349	0.09128	0.096971		0.014458	0.024696	0.022088	0.024956	0.01315
403		1		0.16195	0.166387	0.172403	0.138272	0.147899	0.145209	0.158943	0.146848	0.137322	0.12671	0.132167	0.125645	0.130488	0.281023	0.282541	0.224006	0.184154	0.140974	0.130196	0.131927	0.14483	0.131952	0.127586	0.121052	0.117302	0.128145	0.123214	0.117067	0.110134	0.108302	0.112751	0.103145	0.104373	0.117681	0.117025	0.117172	0.117841	0.128121	0.136671	0.136139		0.045996	0.056525	0.060093	0.028686	0.040204
360		0		0.119951	0.120786	0.124097	0.116049	0.11137	0.107582	0.116878	0.099481	0.103326	0.107923	0.102382	0.103575	0.130958	0.237349	0.204472	0.187374	0.173549	0.133143	0.099408	0.100054	0.093416	0.08521	0.092499	0.088196	0.078908	0.090289	0.103947	0.088147	0.091006	0.090047	0.088612	0.091306	0.086508	0.103714	0.09818	0.107392	0.10293	0.095455	0.092098	0.094982		0.003997	0.010924	0.011787	0.006463	0.003675
148		1		0.137419	0.141128	0.156622	0.144271	0.137007	0.136032	0.128412	0.117349	0.110338	0.120065	0.107427	0.097681	0.137097	0.24898	0.205559	0.171772	0.099169	0.094564	0.09587	0.093504	0.097922	0.092295	0.100388	0.097633	0.101422	0.096121	0.099465	0.090313	0.091716	0.099324	0.109364	0.112487	0.129706	0.115105	0.12836	0.130707	0.119651	0.135225	0.120801	0.130347		0.021465	0.031266	0.044312	0.034685	0.029312
431		0		0.136567	0.150247	0.134691	0.127085	0.162699	0.175872	0.193966	0.102922	0.171192	0.103078	0.111859	0.144203	0.160094	0.209518	0.23807	0.202939	0.206868	0.146957	0.11224	0.130253	0.118607	0.109414	0.10776	0.117981	0.111364	0.113455	0.110409	0.109056	0.108296	0.109956	0.12516	0.118339	0.122408	0.116907	0.124971	0.120469	0.13715	0.143281	0.152274	0.142988		0.020613	0.040385	0.022381	0.017499	0.055004
309		0		0.105294	0.093876	0.099734	0.099733	0.112485	0.099105	0.098468	0.103524	0.102247	0.106821	0.100119	0.100672	0.149364	0.304121	0.276316	0.171976	0.169301	0.130564	0.12184	0.103786	0.10418	0.103431	0.105508	0.09579	0.140166	0.106105	0.10567	0.106828	0.095164	0.108665	0.104981	0.17794	0.110738	0.110541	0.112882	0.115979	0.117338	0.102807	0.117849	0.104953		-0.01066	-0.015986	-0.012576	-0.009853	0.00479
373		1		0.083125	0.071995	0.065907	0.074383	0.069956	0.06413	0.062779	0.064348	0.071603	0.069713	0.100241	0.073919	0.140265	0.219162	0.25927	0.198236	0.153806	0.128294	0.118112	0.096744	0.090031	0.091295	0.10115	0.091522	0.086611	0.087168	0.092525	0.091683	0.092956	0.096951	0.103737	0.090191	0.088804	0.0987	0.101434	0.104584	0.090382	0.082057	0.081571	0.090359		-0.032829	-0.037867	-0.046403	-0.035203	-0.037739
198		0		0.091899	0.085835	0.089169	0.085043	0.079908	0.091098	0.084461	0.0826	0.08194	0.084033	0.078504	0.081141	0.18373	0.322163	0.278416	0.214629	0.222627	0.139943	0.116359	0.100198	0.097881	0.095881	0.105891	0.094899	0.098253	0.100376	0.101844	0.104143	0.10446	0.108791	0.107677	0.101338	0.102066	0.109946	0.122956	0.106455	0.100405	0.098816	0.095412	0.092284		-0.024055	-0.024027	-0.023141	-0.024543	-0.027787
416		0		0.09664	0.102471	0.087814	0.094713	0.091122	0.093457	0.087008	0.093976	0.096248	0.096068	0.099705	0.094577	0.266876	0.359395	0.324712	0.279671	0.292292	0.178981	0.114278	0.102255	0.10023	0.109331	0.101571	0.10498	0.110081	0.107254	0.113903	0.112782	0.113221	0.11714	0.130386	0.125462	0.137438	0.134171	0.146274	0.134977	0.124908	0.133164	0.164645	0.108806		-0.019314	-0.007391	-0.024496	-0.014873	-0.016573
101		0		0.104541	0.099841	0.102095	0.089839	0.087305	0.083946	0.083525	0.086744	0.078601	0.083988	0.084863	0.080003	0.189699	0.256375	0.261764	0.240145	0.233292	0.150185	0.097481	0.094031	0.088988	0.093706	0.095385	0.108302	0.102861	0.097825	0.108713	0.120137	0.096738	0.099538	0.094697	0.125289	0.123734	0.130842	0.130688	0.101151	0.111565	0.110809	0.114769	0.116998		-0.011413	-0.010021	-0.010215	-0.019747	-0.02039
295		0		0.110122	0.118279	0.114312	0.101652	0.101773	0.150096	0.107533	0.095066	0.102289	0.098585	0.097083	0.093388	0.195242	0.323122	0.320186	0.299258	0.252258	0.120477	0.11463	0.117918	0.115875	0.115729	0.111192	0.120237	0.125719	0.123653	0.121056	0.120626	0.111871	0.116554	0.11004	0.114639	0.116502	0.112865	0.103987	0.119582	0.128154	0.118631	0.11153	0.111718		-0.005832	0.008417	0.002002	-0.007934	-0.005922
319		0		0.078273	0.087449	0.094441	0.076152	0.072771	0.072511	0.07476	0.08046	0.081678	0.077361	0.077863	0.073974	0.151339	0.196126	0.256606	0.211103	0.136228	0.105197	0.083888	0.084476	0.07075	0.073873	0.076719	0.083231	0.083278	0.083103	0.086107	0.083768	0.080539	0.083802	0.090721	0.088421	0.098599	0.082914	0.092164	0.110596	0.087268	0.079584	0.079416	0.088914		-0.037681	-0.022413	-0.017869	-0.033434	-0.034924
329		0		0.12367	0.114771	0.112037	0.111963	0.101192	0.100194	0.094539	0.099754	0.090361	0.087999	0.091406	0.092603	0.193644	0.267118	0.297774	0.266542	0.240865	0.131264	0.110894	0.109289	0.104221	0.103365	0.109126	0.109886	0.1122	0.11694	0.115665	0.140279	0.122496	0.119252	0.104942	0.125747	0.133582	0.13204	0.139788	0.19515	0.146872	0.129042	0.137819	0.148996		0.007716	0.004909	-0.000273	0.002377	-0.006503
290		1		0.092903	0.086189	0.086485	0.082818	0.083832	0.082279	0.079246	0.084651	0.080535	0.072824	0.077657	0.07517	0.121463	0.222742	0.219767	0.185193	0.147006	0.125008	0.081997	0.08413	0.085797	0.09324	0.084196	0.078816	0.075987	0.078763	0.092736	0.083189	0.084323	0.093209	0.096636	0.096287	0.083836	0.08676	0.093292	0.121071	0.091316	0.088382	0.136084	0.089944		-0.023051	-0.023673	-0.025825	-0.026768	-0.023863
326		0		0.122797	0.131571	0.125592	0.121175	0.120568	0.115302	0.104866	0.10885	0.093261	0.102525	0.104972	0.09836	0.233958	0.314423	0.315307	0.227826	0.165021	0.114854	0.108027	0.100825	0.099274	0.109076	0.099336	0.117359	0.105257	0.109637	0.116737	0.114826	0.119328	0.114624	0.113085	0.118965	0.126381	0.119422	0.122743	0.151053	0.147648	0.144519	0.14995	0.13161		0.006843	0.021709	0.013282	0.011589	0.012873
313		1		0.110157	0.101944	0.106109	0.098124	0.093307	0.095533	0.088481	0.09794	0.098282	0.088708	0.094348	0.106596	0.171188	0.291213	0.288968	0.241802	0.182976	0.105735	0.094037	0.094304	0.098832	0.095882	0.097874	0.10343	0.093629	0.098633	0.108771	0.102885	0.109862	0.113406	0.114817	0.117598	0.107158	0.112057	0.104701	0.122239	0.142184	0.104697	0.115755	0.110174		-0.005797	-0.007918	-0.006201	-0.011462	-0.014388
317		0		0.095934	0.093741	0.088548	0.080437	0.079353	0.080042	0.080219	0.080654	0.079286	0.077461	0.076196	0.075703	0.155236	0.192265	0.189706	0.193622	0.153697	0.09686	0.08681	0.087673	0.091639	0.082228	0.079645	0.078712	0.082224	0.081184	0.081719	0.091597	0.087171	0.085186	0.085454	0.092592	0.10089	0.089581	0.08766	0.093794	0.10896	0.103513	0.105352	0.107569		-0.02002	-0.016121	-0.023762	-0.029149	-0.028342
338		0		0.09201	0.094054	0.098914	0.094938	0.093303	0.091542	0.089619	0.084811	0.089025	0.085788	0.081739	0.075823	0.174894	0.22813	0.200991	0.200624	0.151801	0.0956	0.084666	0.081483	0.082695	0.08568	0.083073	0.085096	0.090328	0.086377	0.088153	0.083759	0.088972	0.090715	0.087022	0.089192	0.08848	0.090457	0.08335	0.09881	0.1074	0.103132	0.102258	0.102372		-0.023944	-0.015808	-0.013396	-0.014648	-0.014392
392		0		0.125867	0.125691	0.116294	0.121178	0.111443	0.100487	0.119461	0.103525	0.108687	0.123369	0.124026	0.130031	0.245078	0.318904	0.318534	0.289964	0.248213	0.171198	0.15225	0.165821	0.13079	0.127329	0.122812	0.11606	0.119341	0.130256	0.116845	0.142814	0.132354	0.127694	0.127651	0.135309	0.149127	0.139936	0.126518	0.148881	0.182614	0.135357	0.145145	0.142844		0.009913	0.015829	0.003984	0.011592	0.003748
348		1		0.110643	0.117478	0.118582	0.11524	0.118363	0.114384	0.107201	0.105269	0.099092	0.091891	0.092202	0.099848	0.181426	0.253499	0.236949	0.233393	0.21603	0.148055	0.105739	0.100706	0.096197	0.098448	0.092373	0.095595	0.11427	0.131593	0.134044	0.12035	0.148573	0.125003	0.139976	0.119947	0.105501	0.099224	0.098575	0.112175	0.1129	0.109418	0.108618	0.101259		-0.005311	0.007616	0.006272	0.005654	0.010668
341		1		0.105103	0.102173	0.104429	0.0948	0.099722	0.095945	0.099213	0.087242	0.100825	0.098407	0.102656	0.095285	0.143447	0.23849	0.315076	0.218054	0.159575	0.110829	0.081208	0.11924	0.124239	0.113966	0.114409	0.116647	0.115731	0.105091	0.116711	0.115899	0.102385	0.100963	0.107523	0.105404	0.108686	0.107147	0.119063	0.136153	0.116922	0.097013	0.102478	0.092293		-0.010851	-0.007689	-0.007881	-0.014786	-0.007973
466		1		0.164859	0.150982	0.142771	0.140118	0.1397	0.139832	0.133501	0.126809	0.121117	0.125794	0.124937	0.125041	0.166277	0.370684	0.326435	0.294601	0.186929	0.156121	0.146056	0.137094	0.135997	0.128135	0.131652	0.122686	0.115566	0.137899	0.121378	0.127338	0.147052	0.118051	0.128233	0.114932	0.119917	0.123275	0.120332	0.124583	0.125286	0.177993	0.124423	0.134249		0.048905	0.04112	0.030461	0.030532	0.032005
421		0		0.160262	0.140389	0.147582	0.152979	0.131399	0.128449	0.116574	0.122657	0.128344	0.114692	0.11448	0.118815	0.120666	0.316519	0.321597	0.294656	0.166204	0.147207	0.139941	0.147799	0.138128	0.136556	0.128235	0.132219	0.130334	0.133438	0.134134	0.123575	0.158631	0.123809	0.124041	0.104231	0.11694	0.124917	0.132042	0.131888	0.120802	0.122071	0.12582	0.128238		0.044308	0.030527	0.035272	0.043393	0.023704
385		1		0.126508	0.113776	0.118851	0.125515	0.110567	0.105607	0.102391	0.094636	0.09854	0.089388	0.090883	0.093434	0.095543	0.25087	0.254697	0.245512	0.168844	0.138475	0.101598	0.106903	0.101019	0.107047	0.111256	0.106784	0.106724	0.107625	0.111259	0.10479	0.108138	0.103412	0.107441	0.102774	0.105148	0.100692	0.09309	0.099288	0.099344	0.099262	0.111871	0.097022		0.010554	0.003914	0.006541	0.015929	0.002872
472		0		0.128713	0.1186	0.130505	0.127248	0.120647	0.111217	0.111509	0.113133	0.102658	0.092483	0.089549	0.095394	0.136497	0.313712	0.233836	0.243785	0.117915	0.106405	0.095606	0.09257	0.09742	0.091684	0.091167	0.096781	0.092442	0.100921	0.098373	0.106168	0.099638	0.099726	0.095371	0.101964	0.104718	0.096155	0.0933	0.094651	0.104955	0.093311	0.103145	0.107001		0.012759	0.008738	0.018195	0.017662	0.012952
336		1		0.117152	0.12615	0.120235	0.111043	0.115678	0.108486	0.106951	0.097836	0.09204	0.090988	0.097095	0.093131	0.094273	0.321754	0.244584	0.176491	0.109989	0.102547	0.103486	0.100754	0.112605	0.108295	0.115259	0.103771	0.104156	0.115219	0.136868	0.119728	0.12002	0.120597	0.118609	0.116736	0.123854	0.138584	0.133288	0.125461	0.132182	0.129925	0.139147	0.126489		0.001198	0.016288	0.007925	0.001457	0.007983
395		1		0.111938	0.122276	0.112797	0.101534	0.101219	0.099014	0.102213	0.101326	0.095799	0.096498	0.092868	0.09217	0.121798	0.297067	0.254534	0.174716	0.122365	0.098237	0.092709	0.09407	0.094345	0.098102	0.11088	0.094	0.089337	0.102585	0.107832	0.106858	0.112035	0.136724	0.107458	0.110834	0.145536	0.146653	0.110351	0.131156	0.109488	0.111863	0.106772	0.11154		-0.004016	0.012414	0.000487	-0.008052	-0.006476
133		0		0.127533	0.122319	0.135132	0.116924	0.1098	0.10705	0.11225	0.109169	0.109269	0.093825	0.099779	0.112054	0.164815	0.335908	0.258086	0.208749	0.148351	0.123377	0.114871	0.121319	0.103501	0.12033	0.127115	0.123698	0.11883	0.132348	0.13034	0.118857	0.119054	0.116609	0.129763	0.127968	0.131355	0.142954	0.152326	0.152506	0.154122	0.142631	0.14248	0.129973		0.011579	0.012457	0.022822	0.007338	0.002105
369		1		0.147811	0.146847	0.131062	0.126194	0.116275	0.109915	0.110891	0.106539	0.111986	0.101081	0.109566	0.10972	0.200652	0.296322	0.249056	0.230318	0.130887	0.128222	0.129029	0.12801	0.128218	0.124091	0.12453	0.130478	0.123648	0.126994	0.128954	0.114212	0.127575	0.124666	0.124087	0.125928	0.130666	0.129014	0.134466	0.130307	0.138246	0.146817	0.154073	0.145862		0.031857	0.036985	0.018752	0.016608	0.00858
470		0		0.088848	0.081393	0.086031	0.085206	0.084815	0.085395	0.085392	0.087748	0.084166	0.088458	0.091913	0.092128	0.085139	0.268713	0.283	0.184472	0.129781	0.098482	0.096738	0.10264	0.103896	0.104834	0.1042	0.099974	0.098167	0.102458	0.096566	0.098088	0.101526	0.124358	0.11076	0.104041	0.106106	0.115054	0.115571	0.138171	0.1116	0.10968	0.143779	0.110916		-0.027106	-0.028469	-0.026279	-0.02438	-0.02288
301		0		0.119501	0.123088	0.129411	0.108898	0.116861	0.1182	0.110337	0.108319	0.113805	0.103614	0.111717	0.113627	0.10957	0.342476	0.351635	0.223112	0.137867	0.113002	0.112828	0.110954	0.111757	0.110863	0.122215	0.121594	0.116269	0.119079	0.114299	0.115436	0.109612	0.117362	0.12905	0.143476	0.140427	0.119	0.118222	0.133117	0.170008	0.105165	0.141624	0.129054		0.003547	0.013226	0.017101	-0.000688	0.009166
36		0		0.100144	0.098696	0.095085	0.095444	0.08991	0.092249	0.089845	0.085897	0.087349	0.085402	0.079339	0.078186	0.116382	0.255351	0.269707	0.13561	0.11562	0.089017	0.084805	0.083857	0.08583	0.079944	0.093519	0.096777	0.082825	0.094323	0.090538	0.085586	0.102236	0.085439	0.081237	0.087137	0.089484	0.091132	0.099835	0.091637	0.100153	0.098188	0.101003	0.098432		-0.01581	-0.011166	-0.017225	-0.014142	-0.017785
121		0		0.10641	0.086031	0.090724	0.084785	0.078941	0.076857	0.080249	0.077423	0.084752	0.080126	0.077006	0.074951	0.127168	0.23333	0.211555	0.174274	0.116402	0.087394	0.082879	0.102172	0.108529	0.084251	0.085992	0.083804	0.084026	0.091998	0.110414	0.081526	0.080351	0.082323	0.088178	0.112145	0.102914	0.083529	0.125811	0.080541	0.092753	0.083236	0.106115	0.110262		-0.009544	-0.023831	-0.021586	-0.024801	-0.028754
387		0		0.092725	0.095813	0.100047	0.093879	0.087787	0.094042	0.087799	0.089789	0.091265	0.085211	0.085886	0.084809	0.088227	0.309373	0.323252	0.257507	0.145977	0.140815	0.119598	0.099151	0.095708	0.095881	0.098206	0.102691	0.103362	0.098885	0.107787	0.096639	0.088342	0.092887	0.108399	0.089926	0.093272	0.100614	0.101431	0.104591	0.115238	0.114265	0.130228	0.118634		-0.023229	-0.014049	-0.012263	-0.015707	-0.019908
303		0		0.103269	0.097663	0.093187	0.101919	0.097223	0.09463	0.078734	0.092007	0.088563	0.08664	0.088248	0.083302	0.099421	0.265887	0.299209	0.265467	0.122539	0.094132	0.098663	0.099906	0.093582	0.08938	0.084537	0.094729	0.09574	0.107621	0.114222	0.102343	0.107	0.117678	0.116043	0.108855	0.110816	0.119849	0.124281	0.11566	0.134996	0.125702	0.129278	0.124398		-0.012685	-0.012199	-0.019123	-0.007667	-0.010472
150		0		0.090653	0.086976	0.085872	0.081346	0.081759	0.088575	0.08585	0.080184	0.085791	0.082001	0.077426	0.074222	0.119811	0.240725	0.245268	0.207798	0.098318	0.109909	0.106295	0.082199	0.0871	0.083317	0.083096	0.096513	0.119815	0.100733	0.096264	0.089752	0.098344	0.099366	0.102867	0.094671	0.10037	0.11628	0.099729	0.101972	0.105673	0.094014	0.123601	0.163552		-0.025301	-0.022886	-0.026438	-0.02824	-0.025936
152		0		0.12234	0.106962	0.107841	0.101546	0.100326	0.096476	0.095481	0.086303	0.093547	0.087957	0.083809	0.07673	0.095408	0.200361	0.233957	0.171292	0.090395	0.084916	0.080301	0.078302	0.082149	0.07007	0.078061	0.084016	0.078006	0.07823	0.086592	0.105962	0.112712	0.091185	0.104546	0.105583	0.086968	0.085574	0.096701	0.085135	0.114496	0.087717	0.083582	0.080956		0.006386	-0.0029	-0.004469	-0.00804	-0.007369
205		0		0.087759	0.085196	0.081384	0.078419	0.078446	0.078844	0.084265	0.081068	0.085215	0.081782	0.082586	0.082435	0.183742	0.266818	0.211983	0.198109	0.151765	0.095804	0.096285	0.09581	0.091154	0.090905	0.096567	0.122971	0.096413	0.101336	0.097758	0.113796	0.120447	0.108507	0.115983	0.119505	0.11421	0.108556	0.133192	0.136258	0.122788	0.113822	0.112279	0.101591		-0.028195	-0.024666	-0.030926	-0.031167	-0.029249
316		0		0.083375	0.076711	0.074594	0.074246	0.077425	0.073429	0.072377	0.07264	0.072704	0.073041	0.073157	0.073973	0.158685	0.255657	0.161877	0.21545	0.084889	0.084688	0.093597	0.083279	0.081661	0.087324	0.080879	0.089631	0.087241	0.089843	0.089284	0.09315	0.101695	0.089556	0.089538	0.091029	0.10136	0.094843	0.099854	0.110709	0.097335	0.096053	0.097091	0.09266		-0.032579	-0.033151	-0.037716	-0.03534	-0.03027
318		0		0.112967	0.102138	0.100772	0.108483	0.095576	0.121416	0.109894	0.08472	0.094068	0.091915	0.098628	0.087801	0.100628	0.28819	0.253261	0.24673	0.193969	0.112066	0.110552	0.104994	0.10543	0.118616	0.097825	0.101366	0.097498	0.104189	0.096361	0.094635	0.099877	0.106559	0.099021	0.096318	0.095365	0.151847	0.137271	0.156644	0.097799	0.095921	0.103628	0.112191		-0.002987	-0.007724	-0.011538	-0.001103	-0.012119
384		1		0.105519	0.103236	0.097036	0.092677	0.092811	0.089192	0.085691	0.083457	0.087782	0.07972	0.086405	0.083708	0.202202	0.314094	0.284094	0.251318	0.097409	0.095639	0.092298	0.085478	0.088791	0.093082	0.098493	0.100983	0.097218	0.097597	0.101512	0.096139	0.099596	0.108423	0.110681	0.1092	0.107566	0.145273	0.109248	0.141647	0.112128	0.111523	0.131879	0.112884		-0.010435	-0.006626	-0.015274	-0.016909	-0.014884
335		0		0.101176	0.09764	0.098259	0.091328	0.086945	0.093633	0.088733	0.083226	0.085499	0.084889	0.090585	0.089934	0.09161	0.269487	0.26349	0.248344	0.16923	0.128639	0.089917	0.084784	0.083944	0.081105	0.080953	0.087669	0.085799	0.09079	0.090797	0.082263	0.107843	0.106762	0.089173	0.107396	0.176506	0.107658	0.116927	0.092819	0.123137	0.096583	0.117721	0.106887		-0.014778	-0.012222	-0.014051	-0.018258	-0.02075
374		1		0.093089	0.101468	0.101864	0.090898	0.091595	0.088217	0.092932	0.097584	0.090982	0.095682	0.091581	0.09179	0.09143	0.268877	0.283129	0.2537	0.232102	0.105687	0.193164	0.106724	0.088012	0.090208	0.092115	0.088752	0.096006	0.08654	0.092094	0.096413	0.103602	0.103365	0.09956	0.103097	0.099793	0.108985	0.134121	0.164969	0.091376	0.105862	0.105202	0.106867		-0.022865	-0.008394	-0.010446	-0.018688	-0.0161
415		0		0.103941	0.106808	0.098976	0.094482	0.08573	0.096314	0.095426	0.095287	0.087221	0.094945	0.098138	0.102401	0.097587	0.288283	0.271781	0.280606	0.205461	0.18076	0.197347	0.107514	0.106684	0.107269	0.09815	0.087526	0.095488	0.096646	0.093195	0.089048	0.091175	0.088868	0.092626	0.092595	0.107502	0.111693	0.118058	0.169644	0.108176	0.114298	0.119889	0.100337		-0.012013	-0.003054	-0.013334	-0.015104	-0.021965
458		0		0.10848	0.108146	0.112292	0.097436	0.095616	0.10198	0.095831	0.086762	0.086378	0.095256	0.08605	0.085278	0.128766	0.223015	0.233262	0.220018	0.271802	0.145181	0.061267	0.113868	0.10165	0.101204	0.103011	0.112093	0.111395	0.096978	0.115665	0.101192	0.094608	0.102346	0.125718	0.105741	0.104479	0.105121	0.100405	0.121626	0.10434	0.10194	0.146196	0.101743		-0.007474	-0.001716	-1.8e-05	-0.01215	-0.012079
151		1		0.093487	0.085523	0.08795	0.076806	0.085458	0.090797	0.081468	0.081336	0.079729	0.081484	0.079149	0.082632	0.081612	0.166549	0.204053	0.172645	0.200778	0.193852	0.111159	0.088077	0.080094	0.101794	0.101226	0.091228	0.087667	0.113663	0.095683	0.092792	0.09411	0.090599	0.082859	0.098309	0.104244	0.138742	0.104033	0.082147	0.090386	0.090692	0.08246	0.087847		-0.022467	-0.024339	-0.02436	-0.03278	-0.022237
307		1		0.116193	0.111634	0.104988	0.106566	0.101167	0.085765	0.148536	0.10557	0.095931	0.090341	0.089801	0.090109	0.08916	0.182468	0.280216	0.222751	0.237733	0.236483	0.098572	0.102207	0.092567	0.098781	0.098879	0.099037	0.095979	0.101757	0.099927	0.114623	0.113607	0.106708	0.108279	0.126999	0.109548	0.142954	0.103393	0.135996	0.126362	0.096107	0.106796	0.118276		0.000239	0.001772	-0.007322	-0.00302	-0.006528
367		0		0.090189	0.084367	0.088886	0.088118	0.082857	0.079934	0.0817	0.08986	0.083311	0.08303	0.07781	0.070332	0.077227	0.210796	0.257699	0.174962	0.256409	0.250637	0.109117	0.104591	0.091359	0.096188	0.087221	0.081904	0.088804	0.082143	0.084583	0.1046	0.10029	0.10612	0.0966	0.098195	0.099761	0.109845	0.116178	0.104361	0.11386	0.114507	0.109267	0.113514		-0.025765	-0.025495	-0.023424	-0.021468	-0.024838
463		0		0.100711	0.10028	0.096672	0.09304	0.090957	0.098904	0.087821	0.082592	0.086896	0.090243	0.088055	0.085454	0.083136	0.272963	0.315637	0.239767	0.263034	0.280108	0.105142	0.102213	0.101605	0.09713	0.092706	0.130003	0.115177	0.099115	0.101084	0.09316	0.096379	0.11151	0.099314	0.116286	0.104973	0.106465	0.109302	0.124011	0.146071	0.154987	0.14291	0.106096		-0.015243	-0.009582	-0.015638	-0.016546	-0.016738
459		0		0.092472	0.078637	0.073138	0.076076	0.071702	0.07581	0.077269	0.080604	0.069336	0.071027	0.070724	0.082979	0.102749	0.237626	0.231215	0.228266	0.213177	0.202953	0.083896	0.07898	0.080814	0.077874	0.079596	0.082088	0.084788	0.089465	0.087865	0.094479	0.092567	0.099296	0.095398	0.100756	0.097114	0.100199	0.121018	0.108173	0.099826	0.105146	0.117872	0.120171		-0.023482	-0.031225	-0.039172	-0.03351	-0.035993
158		0		0.094356	0.090891	0.091245	0.070471	0.075276	0.07976	0.085754	0.082813	0.08732	0.083074	0.091352	0.083937	0.079868	0.241067	0.231195	0.22294	0.182601	0.1904	0.0883	0.088835	0.090956	0.091164	0.088626	0.105518	0.084041	0.08213	0.090505	0.093099	0.099646	0.090728	0.091539	0.127413	0.095966	0.095927	0.099721	0.094404	0.140839	0.112148	0.112615	0.103024		-0.021598	-0.018971	-0.021065	-0.039115	-0.032419
454		1		0.094897	0.089732	0.090947	0.097614	0.091115	0.105528	0.098691	0.098509	0.096257	0.090969	0.093672	0.103685	0.092124	0.17797	0.291941	0.275345	0.247361	0.205557	0.132876	0.120895	0.117256	0.122171	0.124764	0.112916	0.1244	0.124894	0.113471	0.113746	0.120133	0.120901	0.122314	0.121179	0.120022	0.112409	0.119425	0.103333	0.088637	0.091125	0.085673	0.083411		-0.021057	-0.02013	-0.021363	-0.011972	-0.01658
153		0		0.078045	0.077299	0.080658	0.083058	0.090619	0.086377	0.101005	0.086611	0.076919	0.079017	0.082082	0.08896	0.08366	0.124775	0.216658	0.20282	0.167209	0.120722	0.091138	0.089794	0.094018	0.092516	0.093106	0.088621	0.095057	0.094824	0.093593	0.093646	0.097172	0.096511	0.097827	0.100609	0.107097	0.096528	0.105148	0.095638	0.103676	0.099045	0.101329	0.098691		-0.037909	-0.032563	-0.031652	-0.026528	-0.017076
426		1		0.073476	0.07959	0.069356	0.075464	0.078733	0.073281	0.091783	0.105847	0.087447	0.082419	0.078721	0.084224	0.089105	0.119349	0.222269	0.219575	0.196265	0.107396	0.093595	0.089981	0.092421	0.092835	0.091754	0.09215	0.094335	0.098526	0.091687	0.091771	0.090977	0.094205	0.093487	0.086941	0.085767	0.086491	0.082854	0.088181	0.091775	0.096967	0.091109	0.097834		-0.042478	-0.030272	-0.042954	-0.034122	-0.028962
484		0		0.083354	0.089597	0.081614	0.084507	0.083578	0.080906	0.08216	0.077337	0.081551	0.075339	0.07688	0.076689	0.074218	0.228399	0.216292	0.177773	0.17855	0.112623	0.09593	0.073238	0.079641	0.081296	0.077906	0.068536	0.091436	0.080687	0.086586	0.085958	0.087015	0.085474	0.083588	0.086141	0.085018	0.097619	0.145861	0.092318	0.086789	0.08081	0.095232	0.087064		-0.0326	-0.020265	-0.030696	-0.025079	-0.024117
189		0		0.118731	0.109934	0.097211	0.107087	0.096126	0.094695	0.087732	0.088937	0.083998	0.074574	0.080776	0.081773	0.081501	0.192021	0.235987	0.226053	0.19038	0.112468	0.096778	0.091384	0.091732	0.090742	0.090179	0.083099	0.087361	0.094661	0.09385	0.104908	0.102536	0.104027	0.100251	0.102358	0.148203	0.106697	0.122461	0.121156	0.114599	0.100144	0.110517	0.092674		0.002777	7.2e-05	-0.015099	-0.002499	-0.011569
291		1		0.095724	0.102844	0.099126	0.098195	0.100546	0.095996	0.093785	0.094576	0.100326	0.086027	0.083478	0.088165	0.081077	0.205341	0.299752	0.273315	0.228154	0.200856	0.102639	0.09141	0.093977	0.099401	0.093349	0.095824	0.112043	0.103342	0.098734	0.102731	0.098775	0.110095	0.102568	0.108304	0.140939	0.119673	0.114694	0.11335	0.105252	0.117696	0.125962	0.125897		-0.02023	-0.007018	-0.013184	-0.011391	-0.007149
314		0		0.082542	0.094484	0.086707	0.075316	0.083986	0.086638	0.0904	0.107487	0.06914	0.081424	0.101616	0.075794	0.074707	0.177415	0.240254	0.258381	0.166611	0.155908	0.109026	0.081193	0.078851	0.091101	0.091266	0.080656	0.083134	0.087509	0.087966	0.09201	0.097693	0.11825	0.100951	0.092992	0.131593	0.102567	0.095331	0.095414	0.094455	0.10166	0.102922	0.120397		-0.033412	-0.015378	-0.025603	-0.03427	-0.023709
328		1		0.102959	0.111215	0.097902	0.102793	0.098844	0.092281	0.098852	0.106981	0.143487	0.109913	0.098281	0.095613	0.098926	0.215335	0.327065	0.295781	0.191945	0.163625	0.106064	0.117984	0.110475	0.106194	0.106254	0.102163	0.115202	0.1301	0.117828	0.116396	0.124344	0.121046	0.122341	0.119935	0.120081	0.119118	0.131709	0.13081	0.127477	0.127205	0.126541	0.127469		-0.012995	0.001353	-0.014408	-0.006793	-0.008851
202		1		0.111208	0.084822	0.085906	0.082759	0.087556	0.081537	0.096431	0.082984	0.081531	0.095993	0.08523	0.088338	0.071415	0.167898	0.291161	0.235752	0.156634	0.144914	0.125827	0.097647	0.095919	0.090381	0.089409	0.088243	0.088352	0.125005	0.094891	0.112508	0.115133	0.118307	0.087844	0.111143	0.129022	0.103131	0.102429	0.10361	0.110428	0.123373	0.103541	0.106212		-0.004746	-0.02504	-0.026404	-0.026827	-0.020139
208		0		0.103132	0.086113	0.091723	0.083711	0.098015	0.087018	0.088725	0.083968	0.095293	0.092776	0.085579	0.081673	0.099991	0.224461	0.307489	0.258316	0.209943	0.158202	0.131023	0.099353	0.086348	0.094094	0.098375	0.092265	0.095125	0.101756	0.095678	0.089523	0.097814	0.088704	0.106445	0.109261	0.115641	0.098303	0.091874	0.096156	0.09516	0.100526	0.085104	0.088996		-0.012822	-0.023749	-0.020587	-0.025875	-0.00968
372		0		0.141564	0.130461	0.105783	0.114821	0.103869	0.110788	0.103138	0.09992	0.093809	0.096412	0.097259	0.091894	0.095357	0.206732	0.329511	0.308203	0.207511	0.125629	0.113342	0.110399	0.109653	0.108724	0.109415	0.103139	0.106732	0.094672	0.098081	0.107304	0.108439	0.104817	0.107164	0.138526	0.128473	0.120597	0.12749	0.152201	0.094801	0.118826	0.108433	0.102064		0.02561	0.020599	-0.006527	0.005235	-0.003826
412		0		0.103765	0.103484	0.098634	0.089825	0.09097	0.086032	0.09032	0.090528	0.095017	0.092301	0.093496	0.082434	0.083554	0.243225	0.308377	0.26921	0.211765	0.103997	0.096743	0.09655	0.089699	0.089565	0.096589	0.094179	0.096272	0.11131	0.096548	0.104778	0.110885	0.11624	0.113807	0.13883	0.130385	0.099958	0.113026	0.140081	0.122486	0.101482	0.10526	0.116959		-0.012189	-0.006378	-0.013676	-0.019761	-0.016725
322		1		0.138262	0.114451	0.107076	0.107166	0.115584	0.108167	0.102268	0.108129	0.101339	0.092259	0.095842	0.101982	0.108767	0.197618	0.227906	0.236117	0.194048	0.1774	0.116442	0.106388	0.107468	0.100376	0.102205	0.089072	0.10521	0.105528	0.102599	0.106364	0.103076	0.103828	0.106793	0.107137	0.107247	0.10306	0.103336	0.093775	0.099785	0.097198	0.121355	0.090066		0.022308	0.004589	-0.005234	-0.00242	0.007889
108		1		0.116235	0.089184	0.145573	0.116722	0.12754	0.100645	0.101174	0.090826	0.09494	0.082948	0.097386	0.101772	0.134093	0.226029	0.260299	0.259644	0.224701	0.20764	0.149236	0.101833	0.092263	0.090238	0.091773	0.090982	0.091107	0.098477	0.117309	0.093224	0.095616	0.105382	0.10246	0.095508	0.096068	0.100311	0.098203	0.096654	0.094529	0.098324	0.091168	0.1037		0.000281	-0.020678	0.033263	0.007136	0.019845
86		1		0.090939	0.089159	0.078822	0.080572	0.077177	0.078804	0.083684	0.086897	0.076258	0.078972	0.077679	0.082336	0.086848	0.206007	0.211804	0.211695	0.195803	0.156522	0.112806	0.076293	0.074424	0.074501	0.068279	0.070652	0.074519	0.101479	0.08248	0.079563	0.082196	0.080017	0.088382	0.088979	0.090486	0.085317	0.085599	0.096624	0.084834	0.079932	0.085433	0.092906		-0.025015	-0.020703	-0.033488	-0.029014	-0.030518
49		0		0.085723	0.091395	0.115069	0.099109	0.095783	0.106748	0.100711	0.100126	0.088414	0.087713	0.095124	0.094178	0.106068	0.224387	0.228006	0.242898	0.216436	0.164804	0.15927	0.09172	0.09352	0.099291	0.095524	0.0912	0.100309	0.115962	0.096423	0.095914	0.093036	0.098741	0.102796	0.101423	0.100223	0.106408	0.103214	0.107641	0.112343	0.112284	0.106465	0.104735		-0.030231	-0.018467	0.002759	-0.010477	-0.011912
137		1		0.098254	0.089703	0.087958	0.090061	0.087484	0.093539	0.09727	0.090873	0.103038	0.097874	0.100321	0.083264	0.08082	0.17645	0.20116	0.202744	0.175284	0.148984	0.149624	0.082706	0.104332	0.107939	0.089159	0.073095	0.077203	0.090711	0.08214	0.087421	0.086322	0.089873	0.092847	0.090426	0.087765	0.096306	0.098134	0.093009	0.096521	0.093039	0.101984	0.098918		-0.0177	-0.020159	-0.024352	-0.019525	-0.020211
131		0		0.123121	0.127008	0.118012	0.122303	0.118416	0.106676	0.119268	0.126762	0.106354	0.10019	0.129162	0.141357	0.121297	0.323863	0.327072	0.311202	0.315045	0.230055	0.148313	0.14783	0.195344	0.114815	0.103597	0.124194	0.119149	0.110761	0.113365	0.10923	0.132884	0.119755	0.115628	0.123197	0.146368	0.147878	0.132843	0.111371	0.135022	0.131771	0.125282	0.12571		0.007167	0.017146	0.005702	0.012717	0.010721
238		0		0.113565	0.091139	0.08812	0.111161	0.09539	0.090613	0.083641	0.080274	0.094315	0.082457	0.081598	0.098573	0.089746	0.259096	0.274462	0.282393	0.234718	0.163598	0.11233	0.106094	0.140923	0.096255	0.091847	0.089149	0.101273	0.098343	0.110038	0.098543	0.100701	0.101306	0.098302	0.097596	0.090817	0.09841	0.094732	0.095452	0.116123	0.101208	0.137925	0.095256		-0.002389	-0.018723	-0.02419	0.001575	-0.012305
231		1		0.102595	0.100432	0.105405	0.107192	0.10154	0.101829	0.10828	0.092894	0.095509	0.10071	0.09387	0.087713	0.089545	0.246995	0.226763	0.225506	0.206528	0.100737	0.093438	0.095388	0.087035	0.085954	0.081589	0.075773	0.076896	0.072785	0.080337	0.082021	0.081726	0.080815	0.08233	0.085598	0.087908	0.085721	0.085521	0.086377	0.084002	0.092397	0.091948	0.09532		-0.013359	-0.00943	-0.006905	-0.002394	-0.006155
64		1		0.125308	0.136452	0.12934	0.129829	0.115149	0.125196	0.116322	0.106335	0.107116	0.097565	0.107059	0.096865	0.115868	0.306853	0.286523	0.273879	0.231444	0.143267	0.106096	0.090016	0.091443	0.093984	0.095568	0.096581	0.092936	0.088845	0.092107	0.091122	0.094785	0.099357	0.098422	0.10619	0.104515	0.120524	0.12376	0.122604	0.116388	0.130813	0.142486	0.141415		0.009354	0.02659	0.01703	0.020243	0.007454
68		0		0.111508	0.110443	0.111364	0.099654	0.123059	0.10858	0.120071	0.107365	0.117162	0.100646	0.116225	0.103618	0.108209	0.273305	0.29244	0.283359	0.191903	0.171866	0.104265	0.099321	0.089217	0.103768	0.105449	0.093294	0.0957	0.095857	0.091274	0.09637	0.089127	0.087513	0.089968	0.093427	0.100333	0.103022	0.087722	0.097217	0.113726	0.102986	0.104743	0.100461		-0.004446	0.000581	-0.000946	-0.009932	0.015364
71		1		0.12538	0.102915	0.098258	0.119468	0.097984	0.127999	0.129432	0.093279	0.095294	0.096069	0.089093	0.086887	0.08821	0.297496	0.298874	0.294243	0.276387	0.199882	0.111516	0.102911	0.101109	0.096034	0.090654	0.089978	0.095553	0.089743	0.09439	0.089704	0.089554	0.093266	0.092797	0.09005	0.095959	0.098746	0.097268	0.090817	0.090984	0.098959	0.089741	0.086424		0.009426	-0.006947	-0.014052	0.009882	-0.009711
84		0		0.141418	0.1334	0.132521	0.119038	0.118271	0.123337	0.109115	0.122815	0.123456	0.118026	0.127564	0.112333	0.116834	0.353481	0.368413	0.377369	0.332597	0.158353	0.126818	0.125397	0.123072	0.120166	0.121981	0.129912	0.12341	0.126569	0.121492	0.104582	0.112197	0.106846	0.113502	0.110352	0.112937	0.134321	0.11301	0.112458	0.116101	0.105067	0.107176	0.114801		0.025464	0.023538	0.020211	0.009452	0.010576
55		1		0.074152	0.096878	0.115717	0.103913	0.095777	0.100814	0.117015	0.091572	0.091222	0.089931	0.09139	0.089031	0.102889	0.299965	0.282845	0.294364	0.270635	0.142324	0.122626	0.098761	0.097869	0.093581	0.095241	0.094976	0.097671	0.0958	0.094418	0.098778	0.092513	0.093597	0.097638	0.094838	0.100248	0.105003	0.092996	0.104571	0.100739	0.101868	0.09778	0.09643		-0.041802	-0.012984	0.003407	-0.005673	-0.011918
276		1		0.115072	0.109831	0.118906	0.107541	0.115549	0.110718	0.110107	0.1068	0.118479	0.101498	0.09939	0.09837	0.095923	0.330737	0.31668	0.255859	0.272812	0.135915	0.121811	0.111781	0.131005	0.104644	0.107713	0.100089	0.104589	0.110768	0.10609	0.124097	0.113896	0.107742	0.115679	0.110883	0.11991	0.142505	0.125717	0.133581	0.132725	0.131536	0.133265	0.141114		-0.000882	-3.1e-05	0.006596	-0.002045	0.007854
253		0		0.08047	0.081164	0.075943	0.07682	0.073953	0.072396	0.075171	0.070712	0.08457	0.070776	0.073423	0.071016	0.082304	0.237061	0.237946	0.221651	0.189302	0.096505	0.086455	0.089741	0.081925	0.089662	0.086619	0.084445	0.081406	0.094444	0.093862	0.091052	0.085915	0.08962	0.090759	0.096242	0.088085	0.120696	0.08329	0.108096	0.093696	0.118789	0.127897	0.105005		-0.035484	-0.028698	-0.036367	-0.032766	-0.033742
268		1		0.09779	0.093127	0.09352	0.086873	0.085794	0.080808	0.082947	0.079144	0.083155	0.07921	0.077251	0.076576	0.080177	0.205989	0.250732	0.165856	0.218954	0.155397	0.088718	0.08893	0.090476	0.091551	0.093141	0.096046	0.086611	0.087682	0.089527	0.089005	0.091807	0.089701	0.085396	0.081388	0.085395	0.082745	0.089169	0.099712	0.085375	0.09374	0.097221	0.094525		-0.018164	-0.016735	-0.01879	-0.022713	-0.021901
521		1		0.106584	0.09577	0.0887	0.081526	0.084676	0.07857	0.078517	0.077286	0.077903	0.07807	0.076985	0.07337	0.074656	0.198923	0.229772	0.185061	0.176246	0.123783	0.087393	0.084509	0.090062	0.091485	0.094206	0.088976	0.090895	0.093459	0.095171	0.09067	0.091874	0.111622	0.096151	0.087826	0.09145	0.100884	0.086839	0.08378	0.087483	0.082661	0.083567	0.077368		-0.00937	-0.014092	-0.02361	-0.02806	-0.023019
269		1		0.098907	0.094833	0.091423	0.083903	0.085734	0.094787	0.088595	0.091954	0.149527	0.08676	0.093259	0.083303	0.091925	0.231019	0.244217	0.281715	0.203351	0.18241	0.094305	0.097606	0.10086	0.100682	0.096247	0.098803	0.103956	0.096364	0.101021	0.098525	0.099626	0.097118	0.106219	0.095416	0.116314	0.096811	0.142708	0.107655	0.104429	0.09859	0.09365	0.106689		-0.017047	-0.015029	-0.020887	-0.025683	-0.021961
279		1		0.119924	0.118625	0.10683	0.105297	0.096026	0.094019	0.101969	0.096057	0.093522	0.12709	0.097287	0.08769	0.098109	0.261309	0.268333	0.239922	0.187832	0.191823	0.129289	0.108916	0.122232	0.112478	0.114419	0.111671	0.117616	0.113897	0.123044	0.158618	0.123183	0.112651	0.112162	0.111728	0.123629	0.113317	0.107697	0.111426	0.118766	0.118702	0.112529	0.12295		0.00397	0.008763	-0.00548	-0.004289	-0.011669
274		1		0.092358	0.118418	0.117707	0.089165	0.087913	0.154534	0.08721	0.083913	0.082256	0.079924	0.079313	0.081646	0.081905	0.227127	0.268599	0.232364	0.218195	0.114777	0.099845	0.089734	0.08361	0.082711	0.083278	0.08643	0.08849	0.091506	0.09699	0.096049	0.090803	0.089882	0.092153	0.097572	0.088334	0.093085	0.131021	0.086666	0.099791	0.085823	0.079364	0.084384		-0.023596	0.008556	0.005397	-0.020421	-0.019782
282		1		0.106672	0.111076	0.10157	0.099128	0.089805	0.099326	0.085362	0.096074	0.09572	0.089423	0.091167	0.092236	0.089884	0.264048	0.257205	0.271773	0.27511	0.208942	0.114509	0.111459	0.095836	0.104306	0.102056	0.103915	0.126888	0.172619	0.124673	0.113264	0.10752	0.127484	0.119189	0.130849	0.110435	0.107106	0.120654	0.099685	0.111483	0.109229	0.104053	0.110059		-0.009282	0.001214	-0.01074	-0.010458	-0.01789
61		0		0.115227	0.101042	0.099821	0.098918	0.100618	0.09643	0.09409	0.096049	0.094446	0.098024	0.090295	0.096224	0.087771	0.182033	0.226824	0.303979	0.216417	0.116005	0.090702	0.10759	0.08983	0.100557	0.128419	0.093234	0.089814	0.093158	0.092221	0.087793	0.09381	0.089514	0.099964	0.094256	0.108218	0.098328	0.105795	0.118994	0.127352	0.101677	0.107999	0.108907		-0.000727	-0.00882	-0.012489	-0.010668	-0.007077
507		1		0.124538	0.089616	0.09305	0.089738	0.098011	0.12199	0.093672	0.103381	0.101506	0.103391	0.099589	0.10149	0.10307	0.165632	0.270131	0.302823	0.216547	0.159297	0.112024	0.118086	0.101475	0.098455	0.096818	0.090786	0.093198	0.092276	0.122511	0.089696	0.091122	0.093838	0.111516	0.09398	0.095757	0.095225	0.100431	0.091619	0.090802	0.09741	0.095187	0.094168		0.008584	-0.020246	-0.01926	-0.019848	-0.009684
547		0		0.092397	0.074788	0.11646	0.122112	0.077635	0.081722	0.079431	0.075032	0.070334	0.075628	0.078488	0.069613	0.074571	0.126293	0.224972	0.222152	0.204428	0.164412	0.099324	0.079557	0.071993	0.073968	0.071487	0.073779	0.077818	0.091472	0.075252	0.07779	0.072138	0.07699	0.078285	0.074571	0.074887	0.073621	0.077725	0.073049	0.079441	0.078041	0.078922	0.078546		-0.023557	-0.035074	0.00415	0.012526	-0.03006
191		1		0.100596	0.101801	0.097006	0.103066	0.099017	0.091611	0.106029	0.0923	0.077926	0.083301	0.081137	0.078249	0.079871	0.184269	0.26861	0.265063	0.253185	0.220213	0.097571	0.101912	0.091914	0.091459	0.096974	0.089162	0.096552	0.087875	0.0943	0.091944	0.08874	0.085293	0.093757	0.098525	0.088019	0.093767	0.094261	0.093497	0.098092	0.132189	0.114273	0.132961		-0.015358	-0.008061	-0.015304	-0.00652	-0.008678
225		1		0.114594	0.112572	0.10913	0.100945	0.101812	0.098169	0.083641	0.091963	0.101385	0.091785	0.081269	0.085949	0.08375	0.204413	0.334466	0.23937	0.262456	0.197004	0.10767	0.101341	0.096448	0.103634	0.103318	0.098621	0.094059	0.102993	0.094821	0.092244	0.09891	0.094949	0.116846	0.149268	0.100031	0.098005	0.132762	0.094092	0.097741	0.104889	0.107061	0.11719		-0.00136	0.00271	-0.00318	-0.008641	-0.005883
243		1		0.106071	0.100763	0.094565	0.085627	0.10102	0.084329	0.075324	0.083107	0.091599	0.091566	0.088142	0.08679	0.089942	0.179774	0.220425	0.216007	0.239502	0.172553	0.14651	0.12389	0.102001	0.095008	0.097497	0.094469	0.097717	0.095488	0.100544	0.0873	0.091715	0.086948	0.085532	0.100669	0.097459	0.108632	0.113746	0.112409	0.11939	0.124001	0.108725	0.126796		-0.009883	-0.009099	-0.017745	-0.023959	-0.006675
236		1		0.109215	0.118595	0.13088	0.113928	0.103789	0.109041	0.117198	0.104954	0.105059	0.102075	0.099688	0.092027	0.094637	0.306748	0.341482	0.337538	0.318719	0.127077	0.132938	0.158112	0.138308	0.106958	0.13641	0.118514	0.173242	0.127796	0.126025	0.130866	0.153128	0.139261	0.14081	0.171692	0.145381	0.156088	0.122859	0.170959	0.147428	0.153269	0.189761	0.154638		-0.006739	0.008733	0.01857	0.004342	-0.003906
248		1		0.094328	0.089349	0.082148	0.090342	0.090838	0.082648	0.079373	0.076163	0.081958	0.088995	0.089946	0.098944	0.091731	0.283256	0.294753	0.266451	0.232465	0.105618	0.101213	0.095755	0.093534	0.096032	0.095871	0.10375	0.100256	0.09909	0.091576	0.097545	0.090232	0.105533	0.120225	0.112628	0.106879	0.127999	0.104794	0.102522	0.15449	0.177875	0.127508	0.086135		-0.021626	-0.020513	-0.030162	-0.019244	-0.016857
43		0		0.068448	0.082318	0.064784	0.06921	0.065676	0.076032	0.069543	0.07924	0.081089	0.077163	0.078092	0.076227	0.080701	0.273593	0.258696	0.257953	0.233673	0.099739	0.097483	0.09307	0.091302	0.087858	0.087215	0.078768	0.089819	0.090539	0.09592	0.097491	0.098457	0.101123	0.106708	0.099048	0.097006	0.153736	0.113136	0.128055	0.131363	0.128809	0.094297	0.091371		-0.047506	-0.027544	-0.047526	-0.040376	-0.042019
520		0		0.107241	0.098499	0.102163	0.101723	0.097257	0.110587	0.10077	0.107328	0.099839	0.092675	0.092551	0.083402	0.087238	0.274957	0.278562	0.270636	0.214159	0.153634	0.111857	0.191751	0.115774	0.098587	0.110891	0.114148	0.104643	0.101146	0.096311	0.096908	0.10268	0.095377	0.103098	0.113533	0.100526	0.104978	0.094621	0.121974	0.176503	0.115253	0.102403	0.109883		-0.008713	-0.011363	-0.010147	-0.007863	-0.010438
263		1		0.094227	0.09549	0.092587	0.092852	0.098342	0.098324	0.090159	0.097034	0.114652	0.091605	0.112094	0.086559	0.081232	0.223154	0.222658	0.175382	0.169964	0.090265	0.091991	0.09389	0.089676	0.099145	0.095487	0.092702	0.090675	0.101822	0.092029	0.091445	0.088727	0.08968	0.099948	0.087797	0.094463	0.089764	0.109283	0.144775	0.093017	0.135829	0.093762	0.106633		-0.021727	-0.014372	-0.019723	-0.016734	-0.009353
260		1		0.073009	0.074451	0.072272	0.074436	0.072926	0.07089	0.070583	0.079011	0.072354	0.076694	0.067564	0.073672	0.148562	0.17692	0.185265	0.158541	0.168527	0.119817	0.083271	0.090659	0.08079	0.089952	0.096343	0.086807	0.124169	0.086258	0.093583	0.089652	0.115198	0.08774	0.082334	0.105826	0.093339	0.087389	0.092826	0.108175	0.142508	0.117036	0.099534	0.103567		-0.042945	-0.035411	-0.040038	-0.03515	-0.034769
499		1		0.074475	0.075343	0.073934	0.071802	0.07153	0.069521	0.071154	0.071175	0.069986	0.066825	0.06928	0.069081	0.110386	0.214201	0.152738	0.163226	0.152066	0.08312	0.086093	0.087722	0.085069	0.089276	0.121714	0.092946	0.095541	0.10264	0.098676	0.091835	0.104153	0.090362	0.093131	0.094767	0.094517	0.099109	0.095546	0.11438	0.134129	0.0888	0.087198	0.089131		-0.041479	-0.034519	-0.038376	-0.037784	-0.036165
215		1		0.100162	0.085277	0.098925	0.100506	0.098751	0.091902	0.112064	0.089573	0.070604	0.090062	0.091754	0.071294	0.092107	0.14402	0.146979	0.100879	0.126616	0.118	0.129104	0.087679	0.069316	0.08181	0.073227	0.078189	0.077119	0.083281	0.078248	0.086929	0.08715	0.097273	0.093985	0.101526	0.103863	0.114502	0.107156	0.120214	0.099344	0.09959	0.096907	0.094833		-0.015792	-0.024585	-0.013385	-0.00908	-0.008944
244		1		0.133461	0.138439	0.146212	0.12901	0.123065	0.121311	0.123619	0.111185	0.113601	0.099329	0.104532	0.111927	0.136895	0.18899	0.161186	0.168064	0.20675	0.146528	0.117107	0.112304	0.110785	0.108271	0.102293	0.102762	0.088787	0.095222	0.106171	0.106352	0.106042	0.12187	0.112328	0.115509	0.117478	0.116267	0.131874	0.120482	0.144387	0.117578	0.129657	0.119333		0.017507	0.028577	0.033902	0.019424	0.01537
270		1		0.120955	0.124436	0.122447	0.112998	0.112574	0.109355	0.10791	0.103467	0.094553	0.105057	0.101081	0.111085	0.151374	0.181764	0.178947	0.1333	0.14727	0.107196	0.114089	0.113834	0.096888	0.102265	0.093883	0.081612	0.078898	0.078654	0.088168	0.094501	0.084695	0.088282	0.121499	0.085391	0.095131	0.089274	0.12564	0.143495	0.164259	0.13016	0.101448	0.097616		0.005001	0.014574	0.010137	0.003412	0.004879
275		1		0.179999	0.212175	0.24142	0.26923	0.167945	0.158947	0.17202	0.183446	0.192051	0.189197	0.220346	0.224015	0.194226	0.297646	0.323387	0.273391	0.271817	0.288238	0.252288	0.245594	0.252907	0.248939	0.224769	0.26086	0.239593	0.254766	0.237783	0.240202	0.238735	0.231877	0.233574	0.235148	0.2149	0.232351	0.224024	0.216743	0.231347	0.224082	0.225687	0.204874		0.064045	0.102313	0.12911	0.159644	0.06025
283		1		0.088594	0.096328	0.093531	0.100494	0.130207	0.094791	0.106209	0.098505	0.08723	0.102624	0.088432	0.091174	0.106651	0.138211	0.135435	0.166239	0.145813	0.154138	0.150161	0.110376	0.099305	0.110979	0.114592	0.109403	0.114359	0.118386	0.112422	0.116744	0.11917	0.117083	0.116823	0.124402	0.120238	0.120524	0.121954	0.128347	0.12581	0.133235	0.118049	0.137461		-0.02736	-0.013534	-0.018779	-0.009092	0.022512
288		1		0.104864	0.126688	0.175028	0.175231	0.172852	0.180547	0.195687	0.186	0.168559	0.175317	0.188729	0.176021	0.225586	0.250259	0.259849	0.230175	0.258561	0.190927	0.186214	0.190783	0.147793	0.189917	0.195202	0.183754	0.185603	0.183455	0.192437	0.167067	0.20509	0.183472	0.166034	0.197459	0.191111	0.198593	0.198189	0.192156	0.199159	0.187134	0.179028	0.176225		-0.01109	0.016826	0.062718	0.065645	0.065157
414		1		0.099491	0.101452	0.09766	0.101572	0.087105	0.076743	0.087544	0.090839	0.072849	0.078523	0.077633	0.069662	0.129758	0.147625	0.174689	0.197376	0.126605	0.100004	0.080208	0.074436	0.072263	0.078631	0.082315	0.073222	0.078895	0.076315	0.076014	0.076857	0.076309	0.083137	0.090624	0.083618	0.08521	0.082753	0.087401	0.099643	0.093528	0.117984	0.142045	0.111504		-0.016463	-0.00841	-0.01465	-0.008014	-0.02059
50		0		0.120195	0.107723	0.109381	0.109142	0.102811	0.112033	0.105495	0.099115	0.103826	0.091601	0.088823	0.088865	0.092909	0.247206	0.210375	0.22906	0.149462	0.106904	0.099102	0.102845	0.09724	0.108315	0.101331	0.10358	0.102676	0.115135	0.131204	0.105897	0.099466	0.098503	0.102121	0.108659	0.115799	0.117281	0.117439	0.131968	0.136727	0.131845	0.195527	0.127422		0.004241	-0.002139	-0.002929	-0.000444	-0.004884
359		0		0.131374	0.118638	0.128109	0.121237	0.112006	0.110189	0.103072	0.103382	0.09036	0.090222	0.085299	0.08753	0.1432	0.260211	0.21272	0.224389	0.132594	0.095412	0.092055	0.096547	0.096429	0.091139	0.089055	0.091544	0.085577	0.095185	0.10008	0.100863	0.107867	0.103949	0.106116	0.101998	0.100642	0.13179	0.10208	0.156276	0.098727	0.137312	0.170635	0.119849		0.01542	0.008776	0.015799	0.011651	0.004311
510		0		0.109641	0.108338	0.103463	0.102234	0.110295	0.102999	0.10868	0.110872	0.109343	0.109378	0.109513	0.101539	0.109793	0.217082	0.206949	0.180135	0.188757	0.125407	0.131302	0.124044	0.120067	0.117904	0.123439	0.113113	0.123718	0.116327	0.121398	0.118084	0.136199	0.146289	0.195007	0.198507	0.142362	0.125603	0.130106	0.121893	0.127749	0.12284	0.130341	0.120165		-0.006313	-0.001524	-0.008847	-0.007352	0.0026
297		0		0.099641	0.097263	0.095064	0.092119	0.092387	0.123751	0.120183	0.123304	0.111852	0.104902	0.103841	0.094896	0.096334	0.153971	0.215107	0.21754	0.177069	0.148611	0.126326	0.100616	0.112749	0.125169	0.120257	0.115155	0.120439	0.122526	0.116993	0.119375	0.12052	0.122498	0.128446	0.126934	0.114202	0.134439	0.134662	0.121875	0.140613	0.131886	0.155143	0.180622		-0.016313	-0.012599	-0.017246	-0.017467	-0.015308
289		1		0.123913	0.117185	0.12585	0.128455	0.123965	0.118724	0.132688	0.144614	0.142001	0.117283	0.126797	0.120386	0.113641	0.211782	0.230231	0.198547	0.197333	0.182973	0.169145	0.164126	0.139743	0.126246	0.127346	0.108977	0.129389	0.127687	0.146626	0.135128	0.162034	0.123512	0.150313	0.116672	0.145213	0.153703	0.176508	0.150396	0.177396	0.128937	0.165444	0.142879		0.007959	0.007323	0.01354	0.018869	0.01627
306		1		0.071413	0.076727	0.074478	0.076191	0.099921	0.09202	0.09312	0.088129	0.09189	0.094068	0.105281	0.103866	0.097819	0.159833	0.182378	0.172861	0.189313	0.1129	0.119318	0.114939	0.09947	0.118452	0.116852	0.109214	0.110032	0.121414	0.111681	0.102192	0.0988	0.103744	0.112698	0.102759	0.121169	0.116904	0.116636	0.119358	0.119357	0.129311	0.137306	0.11159		-0.044541	-0.033135	-0.037832	-0.033395	-0.007774
302		0		0.119898	0.119722	0.120563	0.116722	0.116492	0.103343	0.097741	0.100381	0.096029	0.093242	0.092964	0.089498	0.159217	0.236171	0.220184	0.146295	0.138833	0.109876	0.098201	0.099978	0.095836	0.096502	0.092904	0.08977	0.084524	0.095635	0.10209	0.098531	0.091705	0.091244	0.105364	0.110617	0.117305	0.101534	0.145368	0.09446	0.087907	0.093494	0.098314	0.104073		0.003944	0.00986	0.008253	0.007136	0.008797
323		0		0.092566	0.08681	0.089946	0.08559	0.086455	0.092107	0.082242	0.084733	0.08159	0.076178	0.077449	0.077395	0.17342	0.212208	0.214523	0.138204	0.161888	0.136899	0.104286	0.092834	0.094402	0.105703	0.087773	0.087258	0.102962	0.083184	0.085688	0.100638	0.086605	0.08317	0.087263	0.086247	0.096849	0.081973	0.088812	0.088951	0.109733	0.095188	0.117485	0.0932		-0.023388	-0.023052	-0.022364	-0.023996	-0.02124
478		1		0.113891	0.113844	0.120157	0.122575	0.117483	0.112355	0.106363	0.098756	0.096924	0.097639	0.091482	0.094298	0.175921	0.223411	0.245084	0.162188	0.157712	0.133073	0.099472	0.095826	0.093832	0.105142	0.100988	0.097267	0.099978	0.106118	0.094773	0.106799	0.103329	0.102489	0.101957	0.10516	0.11624	0.106804	0.116627	0.120157	0.128948	0.135529	0.104266	0.112014		-0.002063	0.003982	0.007847	0.012989	0.009788
15		1		0.110508	0.113722	0.115065	0.106985	0.102174	0.09673	0.105226	0.103262	0.097847	0.099692	0.095303	0.094006	0.201264	0.219702	0.233114	0.157267	0.123465	0.111106	0.109044	0.103758	0.097652	0.102123	0.095255	0.095402	0.097362	0.092226	0.101386	0.098799	0.100246	0.103645	0.102139	0.104798	0.1109	0.101366	0.097895	0.105994	0.119947	0.145739	0.123998	0.109384		-0.005446	0.00386	0.002755	-0.002601	-0.005521
94		1		0.101513	0.116885	0.111759	0.104802	0.098675	0.098241	0.096822	0.091632	0.086658	0.090051	0.083113	0.083431	0.153922	0.202359	0.217346	0.131722	0.175001	0.131423	0.092947	0.099291	0.097599	0.093751	0.089744	0.084631	0.09093	0.092386	0.098986	0.095083	0.105237	0.102675	0.120754	0.107248	0.118204	0.108259	0.114557	0.13135	0.122795	0.168549	0.126456	0.118083		-0.014441	0.007023	-0.000551	-0.004784	-0.00902
8		0		0.092586	0.078495	0.081516	0.09719	0.073047	0.0826	0.083292	0.079783	0.077562	0.076752	0.076576	0.078552	0.155196	0.173969	0.23468	0.15883	0.126107	0.088726	0.086695	0.110072	0.088498	0.095642	0.093255	0.091924	0.097043	0.089824	0.096502	0.10292	0.106381	0.102308	0.089282	0.12115	0.106456	0.120037	0.095907	0.104823	0.138496	0.119812	0.110708	0.109142		-0.023368	-0.031367	-0.030794	-0.012396	-0.034648
96		0		0.08683	0.077869	0.080884	0.078519	0.077877	0.076869	0.07304	0.071335	0.070316	0.067962	0.067791	0.067329	0.159751	0.202832	0.210602	0.156738	0.137574	0.106098	0.094766	0.096176	0.080121	0.080724	0.089199	0.086339	0.089901	0.095772	0.097182	0.098567	0.10172	0.099	0.096013	0.099657	0.121996	0.116128	0.098204	0.107078	0.110843	0.09619	0.098797	0.126445		-0.029124	-0.031993	-0.031426	-0.031067	-0.029818
188		1		0.083476	0.079576	0.077471	0.079817	0.077636	0.07618	0.075288	0.072668	0.075246	0.071797	0.072848	0.076613	0.166286	0.193239	0.200852	0.183861	0.093739	0.10174	0.095069	0.096924	0.096438	0.089886	0.096128	0.09507	0.09935	0.102994	0.095238	0.101656	0.097999	0.104494	0.111372	0.145284	0.109519	0.116879	0.100303	0.106014	0.102415	0.103698	0.102974	0.103684		-0.032478	-0.030286	-0.034839	-0.029769	-0.030059
213		1		0.103221	0.096094	0.092126	0.092177	0.087027	0.086431	0.092128	0.085174	0.086624	0.092258	0.087479	0.076324	0.102647	0.20061	0.192667	0.186866	0.139341	0.126633	0.125924	0.113432	0.117347	0.115061	0.109776	0.117814	0.11658	0.117118	0.097153	0.105678	0.111369	0.113726	0.116738	0.11791	0.11483	0.192486	0.118027	0.138621	0.135973	0.133636	0.118698	0.142551		-0.012733	-0.013768	-0.020184	-0.017409	-0.020668
182		1		0.124638	0.114045	0.116984	0.116478	0.113854	0.110393	0.1054	0.100429	0.100315	0.103414	0.099601	0.089997	0.099684	0.211092	0.204588	0.15743	0.152357	0.173677	0.120011	0.143761	0.124724	0.125669	0.115627	0.103409	0.103341	0.107283	0.114125	0.129157	0.113868	0.114745	0.115799	0.123938	0.122934	0.117882	0.114066	0.118065	0.175946	0.119891	0.110641	0.106343		0.008684	0.004183	0.004674	0.006892	0.006159
47		1		0.104852	0.113702	0.101952	0.104681	0.099546	0.099807	0.104019	0.105686	0.096423	0.08961	0.086178	0.088874	0.085952	0.185571	0.222913	0.15579	0.118631	0.102653	0.111076	0.097705	0.09668	0.094146	0.095043	0.100703	0.100647	0.097119	0.101775	0.097911	0.100867	0.107377	0.1165	0.120409	0.122894	0.13802	0.134028	0.147053	0.134944	0.152025	0.152541	0.146362		-0.011102	0.00384	-0.010358	-0.004905	-0.008149
147		0		0.110453	0.102186	0.106039	0.090718	0.088654	0.095715	0.090996	0.098329	0.081514	0.083133	0.079826	0.077671	0.085258	0.228806	0.244204	0.139055	0.164304	0.099119	0.092907	0.097506	0.092676	0.090817	0.089951	0.093734	0.091125	0.096541	0.095315	0.09041	0.095028	0.105815	0.097861	0.106096	0.122509	0.126092	0.136016	0.142906	0.156075	0.159644	0.133444	0.128889		-0.005501	-0.007676	-0.006271	-0.018868	-0.019041
337		0		0.11451	0.118476	0.123064	0.11146	0.105727	0.10664	0.102991	0.108435	0.10326	0.101432	0.098123	0.093699	0.088879	0.231345	0.284104	0.155137	0.143876	0.128179	0.116019	0.131275	0.114644	0.106971	0.109833	0.104102	0.106361	0.116356	0.118939	0.124581	0.134539	0.127492	0.132041	0.13933	0.13723	0.14794	0.143134	0.145406	0.141495	0.137975	0.146945	0.131745		-0.001444	0.008614	0.010754	0.001874	-0.001968
93		0		0.089501	0.08582	0.089833	0.082179	0.083969	0.082954	0.082718	0.087491	0.079318	0.079807	0.074836	0.071499	0.073001	0.208106	0.250299	0.106788	0.126901	0.132928	0.09175	0.095141	0.092712	0.090521	0.077438	0.085174	0.085566	0.093768	0.094733	0.084729	0.096138	0.107639	0.097597	0.103375	0.101944	0.106531	0.109217	0.108943	0.106774	0.105369	0.110376	0.108773		-0.026453	-0.024042	-0.022477	-0.027407	-0.023726
82		1		0.099771	0.099075	0.091166	0.088906	0.089731	0.085383	0.08353	0.087734	0.082855	0.081049	0.082335	0.085524	0.087925	0.239041	0.290544	0.142333	0.142546	0.108798	0.111429	0.107088	0.101223	0.099184	0.112048	0.091851	0.097859	0.103254	0.114062	0.098274	0.101925	0.0933	0.091538	0.097767	0.095175	0.114098	0.125562	0.123616	0.133701	0.10981	0.118023	0.114632		-0.016183	-0.010787	-0.021144	-0.02068	-0.017964
250		0		0.143743	0.135115	0.138449	0.131376	0.136128	0.122146	0.116631	0.114961	0.111735	0.108224	0.102712	0.093119	0.107214	0.253445	0.242423	0.230469	0.240047	0.124837	0.104598	0.113166	0.112949	0.117157	0.106591	0.105896	0.105082	0.14631	0.104112	0.093942	0.110258	0.106591	0.106814	0.128927	0.12953	0.127835	0.113568	0.13712	0.138546	0.144072	0.135047	0.152442		0.027789	0.025253	0.026139	0.02179	0.028433
97		0		0.141976	0.135775	0.132163	0.12534	0.111043	0.11591	0.111051	0.102953	0.097852	0.100024	0.105295	0.108242	0.107339	0.281261	0.275395	0.257482	0.250254	0.116835	0.109506	0.11661	0.106023	0.117914	0.123242	0.111362	0.136841	0.114653	0.146134	0.112798	0.111485	0.108465	0.110152	0.109367	0.122471	0.116758	0.11717	0.125498	0.133528	0.133639	0.13881	0.139483		0.026022	0.025913	0.019853	0.015754	0.003348
4		1		0.150874	0.134863	0.131335	0.124767	0.12633	0.125173	0.119204	0.116062	0.10883	0.099162	0.092795	0.088638	0.094076	0.219789	0.232811	0.241	0.226494	0.110229	0.105152	0.097905	0.090381	0.088461	0.089643	0.092913	0.095501	0.094079	0.096998	0.093912	0.095494	0.098545	0.107871	0.110882	0.117589	0.128148	0.133599	0.156581	0.137071	0.186853	0.108168	0.125942		0.03492	0.025001	0.019025	0.015181	0.018635
347		0		0.10465	0.100994	0.106878	0.091577	0.092596	0.088937	0.088019	0.088527	0.08618	0.069477	0.069323	0.074138	0.08125	0.139171	0.166736	0.186234	0.148919	0.082806	0.077453	0.088031	0.080968	0.071768	0.074329	0.076431	0.073065	0.080568	0.080753	0.090179	0.077389	0.077994	0.085442	0.083666	0.087289	0.088924	0.101618	0.107196	0.10668	0.099789	0.110055	0.11267		-0.011304	-0.008868	-0.005432	-0.018009	-0.015099
219		1		0.083155	0.082464	0.087691	0.088183	0.083685	0.091175	0.086219	0.091323	0.085392	0.08301	0.087937	0.078501	0.084257	0.218113	0.152437	0.149605	0.144371	0.103386	0.091801	0.094621	0.08504	0.093371	0.091285	0.091849	0.094622	0.095374	0.097082	0.096826	0.096955	0.097011	0.09978	0.099557	0.105988	0.092175	0.092477	0.141276	0.101303	0.114814	0.11759	0.130752		-0.032799	-0.027398	-0.024619	-0.021403	-0.02401
234		1		0.085636	0.086767	0.079905	0.088559	0.081995	0.076432	0.082673	0.081615	0.08317	0.076864	0.079522	0.083089	0.126071	0.243945	0.192316	0.15224	0.158079	0.096215	0.091508	0.085019	0.089386	0.086005	0.096583	0.087733	0.096612	0.098366	0.097006	0.094471	0.090775	0.096869	0.101227	0.103907	0.086637	0.103439	0.115475	0.16845	0.131496	0.120202	0.126107	0.1215		-0.030318	-0.023095	-0.032405	-0.021027	-0.0257
277		0		0.131522	0.149279	0.163775	0.157692	0.145499	0.134578	0.140894	0.12801	0.11436	0.119174	0.111336	0.109396	0.11089	0.240672	0.216093	0.212922	0.17524	0.118028	0.104027	0.119847	0.115965	0.127474	0.132672	0.121986	0.125307	0.124107	0.127251	0.12938	0.132232	0.126382	0.153363	0.136784	0.14674	0.135352	0.136635	0.143152	0.171908	0.144443	0.156595	0.214161		0.015568	0.039417	0.051465	0.048106	0.037804
19		1		0.119349	0.119324	0.111824	0.110332	0.111097	0.108387	0.103785	0.097721	0.092315	0.086825	0.083151	0.101076	0.125605	0.228524	0.144991	0.155084	0.102714	0.10728	0.105079	0.102393	0.106608	0.105818	0.105218	0.112244	0.107032	0.117277	0.128249	0.110234	0.102048	0.107731	0.103366	0.10991	0.10318	0.11937	0.106013	0.115433	0.119424	0.10817	0.113023	0.120091		0.003395	0.009462	-0.000486	0.000746	0.003402
245		1		0.106972	0.104397	0.101664	0.10285	0.090384	0.090514	0.090161	0.083864	0.082528	0.079067	0.075781	0.077312	0.123948	0.183594	0.170541	0.13542	0.128606	0.101952	0.097116	0.102714	0.109227	0.101328	0.099376	0.102356	0.103071	0.106685	0.094746	0.105238	0.095592	0.090348	0.092399	0.090999	0.09853	0.084994	0.085662	0.095738	0.093375	0.135088	0.088803	0.092596		-0.008982	-0.005465	-0.010646	-0.006736	-0.017311
170		0		0.114081	0.123149	0.106379	0.095161	0.105481	0.124222	0.112911	0.109213	0.100947	0.098771	0.090825	0.082373	0.089371	0.149626	0.212171	0.166943	0.11433	0.12579	0.119233	0.107748	0.094338	0.096079	0.098441	0.089915	0.08586	0.095004	0.093994	0.099993	0.097164	0.104352	0.103625	0.124328	0.116823	0.122288	0.117464	0.104874	0.106177	0.088576	0.10704	0.130823		-0.001873	0.013287	-0.005931	-0.014425	-0.002214
233		1		0.095865	0.092149	0.093734	0.088834	0.087093	0.085103	0.079084	0.077397	0.084233	0.074711	0.075018	0.073002	0.071111	0.118263	0.187231	0.129034	0.087016	0.091211	0.086247	0.084408	0.087098	0.086108	0.08919	0.091299	0.092576	0.093205	0.08641	0.087524	0.085848	0.086287	0.089226	0.088799	0.090138	0.096519	0.092873	0.087782	0.088589	0.088563	0.086975	0.092462		-0.020089	-0.017713	-0.018576	-0.020752	-0.020602
241		0		0.132875	0.134745	0.134517	0.132255	0.127365	0.098178	0.102246	0.103473	0.10005	0.09943	0.109247	0.099342	0.093249	0.215331	0.238672	0.177585	0.150684	0.110554	0.110639	0.096153	0.089002	0.093251	0.092303	0.093794	0.086382	0.092205	0.102926	0.11237	0.120154	0.117695	0.122602	0.112587	0.12338	0.1345	0.110904	0.10035	0.125772	0.122261	0.100096	0.119563		0.016921	0.024883	0.022207	0.022669	0.01967
494		0		0.09257	0.098038	0.096924	0.091495	0.093172	0.093245	0.083326	0.079803	0.079135	0.076914	0.078952	0.077123	0.076712	0.190663	0.178709	0.099919	0.121862	0.091104	0.08446	0.078738	0.083643	0.08049	0.077954	0.085696	0.090149	0.084708	0.087112	0.092828	0.111379	0.088247	0.088653	0.0928	0.091334	0.096295	0.102962	0.101363	0.118714	0.116324	0.102385	0.107188		-0.023384	-0.011824	-0.015386	-0.018091	-0.014523
524		0		0.12579	0.119223	0.110288	0.102503	0.103208	0.090319	0.092557	0.093777	0.092245	0.088189	0.084736	0.0877	0.113723	0.198791	0.205488	0.137175	0.10753	0.096214	0.089879	0.0902	0.098492	0.103145	0.091025	0.103337	0.107365	0.092009	0.101061	0.094288	0.094495	0.103839	0.102384	0.110222	0.108213	0.110599	0.10964	0.105884	0.121046	0.118976	0.113496	0.110872		0.009836	0.009361	-0.002022	-0.007083	-0.004487
38		0		0.132984	0.12946	0.127212	0.125045	0.130486	0.123579	0.126307	0.118111	0.114972	0.10884	0.098694	0.095383	0.112003	0.228048	0.220858	0.206336	0.128861	0.121236	0.10654	0.101719	0.107997	0.112082	0.112996	0.110805	0.123678	0.118515	0.149102	0.162138	0.112411	0.108137	0.10962	0.108112	0.114142	0.104841	0.099565	0.103928	0.110651	0.11548	0.129489	0.122205		0.01703	0.019598	0.014902	0.015459	0.022791
173		1		0.102769	0.118307	0.126136	0.103858	0.123889	0.137684	0.116485	0.119292	0.143731	0.149032	0.142692	0.113693	0.1372	0.246135	0.248963	0.219946	0.126574	0.138725	0.121245	0.113648	0.088212	0.10968	0.121484	0.117903	0.115839	0.122704	0.117359	0.122496	0.122296	0.136416	0.124694	0.123279	0.125485	0.125319	0.11844	0.111556	0.112491	0.117554	0.121863	0.119487		-0.013185	0.008445	0.013826	-0.005728	0.016194
169		1		0.103262	0.097319	0.103502	0.096026	0.099689	0.100491	0.096902	0.097855	0.094444	0.093751	0.091463	0.10006	0.088911	0.204411	0.186726	0.146784	0.115234	0.121036	0.105495	0.10722	0.095898	0.100776	0.102509	0.096975	0.097515	0.091277	0.101814	0.095359	0.096217	0.093064	0.105397	0.094653	0.101019	0.092889	0.092656	0.093184	0.094008	0.096335	0.088358	0.092293		-0.012692	-0.012543	-0.008808	-0.01356	-0.008006
185		1		0.076235	0.077115	0.076	0.071314	0.073606	0.07832	0.073803	0.07531	0.077991	0.077913	0.077551	0.07259	0.108647	0.149113	0.14417	0.133613	0.08271	0.07908	0.081739	0.082083	0.079888	0.079735	0.083231	0.083055	0.078861	0.075985	0.085849	0.075713	0.072549	0.078255	0.07816	0.082058	0.096697	0.076957	0.073177	0.071151	0.079214	0.075521	0.070585	0.09023		-0.039719	-0.032747	-0.03631	-0.038272	-0.034089
271		1		0.105979	0.105424	0.134715	0.105983	0.115844	0.151753	0.11222	0.102283	0.101481	0.09594	0.091426	0.091752	0.091639	0.226821	0.245677	0.220359	0.135876	0.119594	0.109682	0.102811	0.10712	0.11244	0.114063	0.11464	0.10578	0.11338	0.106963	0.104099	0.111831	0.112006	0.114092	0.110196	0.108714	0.109118	0.102592	0.111951	0.1104	0.10494	0.100515	0.115869		-0.009975	-0.004438	0.022405	-0.003603	0.008149
37		0		0.116843	0.117502	0.120778	0.121321	0.101014	0.104425	0.1103	0.115851	0.110689	0.109248	0.108663	0.088072	0.093784	0.215026	0.183014	0.160332	0.180429	0.127837	0.112544	0.105133	0.114783	0.103342	0.122737	0.111782	0.107081	0.098884	0.118437	0.106063	0.102131	0.106574	0.10906	0.115368	0.128427	0.13136	0.123823	0.125527	0.135797	0.133421	0.118191	0.143802		0.000889	0.00764	0.008468	0.011735	-0.006681
299		1		0.152067	0.146137	0.150659	0.119823	0.108497	0.104135	0.11174	0.110584	0.103334	0.093801	0.100148	0.106218	0.13401	0.185576	0.185854	0.170809	0.143087	0.122041	0.120214	0.119343	0.126841	0.115464	0.104941	0.106683	0.099358	0.105627	0.121785	0.102043	0.104519	0.105979	0.105165	0.112309	0.114783	0.122268	0.140282	0.136231	0.149429	0.125502	0.128744	0.125006		0.036113	0.036275	0.038349	0.010237	0.000802
22		1		0.140737	0.126865	0.13787	0.131688	0.120359	0.119923	0.118419	0.117804	0.106357	0.108592	0.106498	0.120216	0.113085	0.200259	0.187211	0.162808	0.149232	0.143711	0.127839	0.129632	0.114517	0.116514	0.11726	0.112223	0.120006	0.118676	0.114122	0.1208	0.166019	0.131376	0.114481	0.11377	0.106269	0.11244	0.114707	0.125403	0.133143	0.13284	0.129749	0.153036		0.024783	0.017003	0.02556	0.022102	0.012664
332		0		0.090894	0.094182	0.088896	0.084995	0.093713	0.08957	0.091501	0.085356	0.084429	0.093862	0.079696	0.079277	0.078648	0.120783	0.13033	0.103663	0.131735	0.091363	0.091804	0.094904	0.089109	0.096131	0.095636	0.089367	0.095072	0.096637	0.100707	0.097759	0.100638	0.093166	0.105603	0.101596	0.107347	0.10071	0.09171	0.090761	0.091884	0.100169	0.100323	0.12929		-0.02506	-0.01568	-0.023414	-0.024591	-0.013982
399		1		0.148578	0.14515	0.1305	0.109846	0.101698	0.109142	0.111114	0.105278	0.103277	0.094006	0.107328	0.106102	0.106639	0.141907	0.147536	0.142067	0.134126	0.108835	0.103554	0.105644	0.115368	0.106504	0.114708	0.109419	0.111419	0.110487	0.11429	0.112955	0.117313	0.111962	0.115429	0.122656	0.119805	0.116354	0.114023	0.119568	0.125803	0.126684	0.115927	0.11594		0.032624	0.035288	0.01819	0.00026	-0.005997
246		0		0.115268	0.10705	0.105289	0.101615	0.100139	0.091853	0.100811	0.106764	0.097502	0.087899	0.077098	0.074711	0.07973	0.13351	0.122844	0.114806	0.113117	0.098702	0.094882	0.090208	0.093027	0.087513	0.094387	0.08887	0.092317	0.092825	0.091094	0.090739	0.094261	0.093689	0.094475	0.110823	0.099758	0.096769	0.091335	0.099675	0.106801	0.111726	0.111572	0.112389		-0.000686	-0.002812	-0.007021	-0.007971	-0.007556
119		1		0.112683	0.106875	0.107854	0.112072	0.120018	0.103591	0.1003	0.106608	0.091901	0.085197	0.085418	0.079641	0.080151	0.119664	0.12095	0.121633	0.122454	0.110677	0.103962	0.105132	0.109983	0.113463	0.103686	0.101599	0.104413	0.102458	0.097394	0.106284	0.106806	0.097561	0.109864	0.108299	0.125113	0.103416	0.106758	0.114758	0.105278	0.118309	0.114762	0.1106		-0.003271	-0.002987	-0.004456	0.002486	0.012323
118		1		0.089592	0.079023	0.088231	0.08308	0.080018	0.080464	0.073	0.070512	0.071729	0.064456	0.064897	0.070438	0.071572	0.117425	0.095223	0.106217	0.097227	0.077953	0.090042	0.068394	0.072569	0.069701	0.065337	0.077421	0.0711	0.071575	0.07163	0.07146	0.072466	0.080121	0.075045	0.081879	0.076532	0.084432	0.071447	0.073165	0.074916	0.071786	0.069138	0.068259		-0.026362	-0.030839	-0.024079	-0.026506	-0.027677
206		1		0.124477	0.110188	0.118283	0.117645	0.111054	0.102895	0.105986	0.112807	0.100971	0.09806	0.085326	0.09308	0.098629	0.156082	0.155879	0.151566	0.134751	0.096957	0.10494	0.098458	0.107136	0.098999	0.110553	0.112649	0.093012	0.097926	0.099526	0.093949	0.095603	0.096141	0.093202	0.101265	0.091529	0.093753	0.106752	0.100916	0.09579	0.094542	0.099199	0.107606		0.008523	0.000326	0.005973	0.008059	0.003359
227		0		0.136205	0.125195	0.119721	0.113722	0.109721	0.109744	0.108437	0.10536	0.101863	0.103531	0.102302	0.103629	0.102274	0.186346	0.204668	0.147705	0.150294	0.125739	0.119476	0.128474	0.1197	0.120279	0.113322	0.113658	0.115852	0.121906	0.119242	0.121727	0.12499	0.122885	0.126197	0.13828	0.134656	0.147174	0.132252	0.126582	0.126823	0.126767	0.120969	0.122057		0.020251	0.015333	0.007411	0.004136	0.002026
89		1		0.130795	0.130894	0.135572	0.134979	0.121606	0.11619	0.101948	0.100838	0.098995	0.09335	0.101622	0.099081	0.14316	0.187042	0.181164	0.129699	0.135232	0.122727	0.114902	0.108477	0.105532	0.109773	0.1036	0.110601	0.105801	0.110037	0.116995	0.110894	0.114836	0.11636	0.125199	0.131177	0.130102	0.105972	0.093298	0.11802	0.131229	0.139095	0.146009	0.122519		0.014841	0.021032	0.023262	0.025393	0.013911
126		0		0.096024	0.094523	0.088439	0.081259	0.078639	0.07994	0.067491	0.06381	0.060649	0.0631	0.065622	0.06114	0.09059	0.128385	0.119614	0.107013	0.066848	0.069344	0.073253	0.067486	0.072619	0.070567	0.072019	0.075947	0.077375	0.080855	0.085511	0.079293	0.0813	0.078599	0.081729	0.087849	0.089404	0.076846	0.078978	0.079181	0.083596	0.092755	0.087959	0.094005		-0.01993	-0.015339	-0.023871	-0.028327	-0.029056
311		0		0.073034	0.077545	0.07503	0.074426	0.075481	0.075223	0.073664	0.073753	0.073572	0.070236	0.073682	0.073323	0.082008	0.109027	0.108022	0.09803	0.072473	0.073071	0.07361	0.067716	0.071683	0.073358	0.075328	0.072193	0.069644	0.071748	0.076985	0.072079	0.069426	0.072139	0.080202	0.074119	0.077015	0.079631	0.102635	0.084103	0.084412	0.094939	0.078465	0.079265		-0.04292	-0.032317	-0.03728	-0.03516	-0.032214
216		0		0.091326	0.084668	0.084046	0.09015	0.084487	0.081523	0.084264	0.082256	0.079137	0.078071	0.075584	0.076775	0.104196	0.142393	0.142654	0.097197	0.137485	0.090314	0.089508	0.08988	0.086959	0.087857	0.087774	0.100906	0.092864	0.102032	0.097147	0.09701	0.091874	0.095717	0.103265	0.095165	0.09141	0.094823	0.100011	0.110722	0.092962	0.100447	0.108516	0.097315		-0.024628	-0.025194	-0.028264	-0.019436	-0.023208
357		0		0.097969	0.091541	0.08437	0.071376	0.075101	0.06703	0.065936	0.06939	0.063413	0.068592	0.070053	0.065384	0.068884	0.076768	0.106452	0.104617	0.107387	0.066773	0.085987	0.072151	0.068201	0.068052	0.067255	0.06906	0.072073	0.073434	0.069473	0.069498	0.066124	0.073502	0.077416	0.074228	0.092779	0.080371	0.081262	0.086156	0.089878	0.092153	0.08765	0.08685		-0.017985	-0.018321	-0.02794	-0.03821	-0.032594
353		1		0.103492	0.103434	0.097072	0.099711	0.096648	0.101642	0.095897	0.090671	0.121277	0.096872	0.091716	0.131973	0.089591	0.173926	0.151296	0.133627	0.11047	0.097694	0.103644	0.106927	0.103295	0.109066	0.099169	0.104598	0.108122	0.101833	0.095979	0.112861	0.110544	0.114804	0.106632	0.094066	0.094007	0.095838	0.085281	0.108238	0.115831	0.116637	0.118921	0.117538		-0.012462	-0.006428	-0.015238	-0.009875	-0.011047
256		1		0.111176	0.10752	0.101998	0.103268	0.102587	0.092977	0.087774	0.086736	0.087578	0.088443	0.092394	0.089514	0.160077	0.171098	0.170851	0.163163	0.120298	0.101909	0.097307	0.096226	0.099267	0.097171	0.101328	0.098982	0.101781	0.101387	0.108097	0.148665	0.111523	0.119018	0.11899	0.132262	0.133707	0.122706	0.127162	0.126023	0.127016	0.123744	0.133064	0.136593		-0.004778	-0.002342	-0.010312	-0.006318	-0.005108
413		0		0.135226	0.109832	0.102743	0.113632	0.105471	0.106484	0.112273	0.106621	0.103923	0.097838	0.108921	0.109631	0.174442	0.223053	0.192103	0.195855	0.13162	0.116984	0.12024	0.111115	0.104529	0.097063	0.105934	0.106157	0.112812	0.108763	0.125674	0.115886	0.12004	0.127357	0.131734	0.13395	0.132796	0.140227	0.140311	0.142238	0.17103	0.152467	0.147993	0.169724		0.019272	-3e-05	-0.009567	0.004046	-0.002224
539		1		0.09948	0.101389	0.090006	0.089333	0.090225	0.07973	0.083074	0.080408	0.080942	0.07256	0.080768	0.074092	0.166171	0.148677	0.149137	0.162519	0.100253	0.087544	0.092249	0.080793	0.089372	0.081348	0.082429	0.090706	0.089042	0.092448	0.099046	0.088631	0.091994	0.091728	0.097576	0.100723	0.094446	0.089472	0.099004	0.103993	0.11186	0.100736	0.095549	0.098497		-0.016474	-0.008473	-0.022304	-0.020253	-0.01747
344		1		0.171386	0.17909	0.177848	0.156001	0.16029	0.153205	0.145201	0.147061	0.127836	0.129078	0.114954	0.119987	0.11275	0.31161	0.358946	0.313037	0.224405	0.17958	0.157994	0.134833	0.138148	0.164718	0.139638	0.147806	0.185814	0.148384	0.14305	0.145232	0.148989	0.143298	0.163622	0.151096	0.156932	0.158762	0.164066	0.158406	0.163718	0.161241	0.209505	0.149309		0.055432	0.069228	0.065538	0.046415	0.052595
402		1		0.097727	0.103069	0.103054	0.103564	0.111549	0.095388	0.093131	0.089419	0.091423	0.092859	0.116926	0.096522	0.105288	0.178402	0.256038	0.219408	0.197037	0.114371	0.13544	0.104185	0.095272	0.128222	0.095077	0.116826	0.103455	0.099996	0.100816	0.103171	0.101348	0.097274	0.113223	0.119929	0.113573	0.121198	0.123938	0.141008	0.134626	0.140788	0.137739	0.139354		-0.018227	-0.006793	-0.009256	-0.006022	0.003854
361		0		0.106657	0.110055	0.107936	0.109867	0.112707	0.112842	0.116933	0.114872	0.114691	0.116623	0.107342	0.112105	0.134061	0.295139	0.27501	0.228852	0.244216	0.139758	0.133414	0.125705	0.129481	0.11611	0.118144	0.117274	0.115575	0.120957	0.119686	0.122146	0.115084	0.133555	0.111864	0.126016	0.119668	0.12832	0.125393	0.137706	0.18709	0.185787	0.134607	0.126664		-0.009297	0.000193	-0.004374	0.000281	0.005012
552		0		0.088765	0.086207	0.080313	0.087221	0.103224	0.098338	0.109737	0.114225	0.097596	0.093404	0.091284	0.088219	0.094699	0.211783	0.231084	0.181371	0.204061	0.131008	0.135138	0.090239	0.094732	0.094158	0.093076	0.087669	0.093692	0.099436	0.095385	0.098244	0.099761	0.10338	0.11013	0.105523	0.096145	0.097168	0.090602	0.097169	0.099585	0.137001	0.094498	0.117955		-0.027189	-0.023655	-0.031997	-0.022365	-0.004471
529		0		0.12498	0.117495	0.110136	0.098479	0.117745	0.09837	0.101442	0.093957	0.097708	0.090768	0.095926	0.093609	0.158463	0.216412	0.209419	0.204667	0.157065	0.161909	0.106375	0.097616	0.118261	0.099217	0.091732	0.10444	0.092995	0.08292	0.107997	0.09821	0.099687	0.091371	0.118128	0.108536	0.123272	0.1262	0.111846	0.128701	0.082288	0.116998	0.110058	0.11696		0.009026	0.007633	-0.002174	-0.011107	0.01005
523		0		0.080126	0.090066	0.06908	0.079012	0.082854	0.066364	0.065542	0.066976	0.064433	0.06578	0.064756	0.06854	0.110753	0.153947	0.155273	0.150337	0.110693	0.111489	0.075774	0.07193	0.075662	0.072166	0.079537	0.074351	0.0771	0.076098	0.073513	0.070419	0.074555	0.07758	0.071688	0.08541	0.079258	0.076932	0.083733	0.080011	0.084457	0.089269	0.093926	0.101296		-0.035828	-0.019796	-0.04323	-0.030574	-0.024841
424		0		0.102203	0.100695	0.092361	0.102504	0.098954	0.104368	0.097092	0.097388	0.098023	0.093586	0.095422	0.105019	0.15302	0.201242	0.164672	0.188086	0.17783	0.099843	0.096324	0.101264	0.093006	0.096915	0.093315	0.09631	0.083788	0.08957	0.105041	0.106007	0.105473	0.105016	0.109503	0.109528	0.111449	0.117764	0.112785	0.116806	0.116414	0.100864	0.137803	0.131272		-0.013751	-0.009167	-0.019949	-0.007082	-0.008741
498		0		0.089079	0.086713	0.086164	0.116764	0.088392	0.080984	0.081384	0.084855	0.090195	0.098332	0.093048	0.097136	0.093126	0.162468	0.139836	0.182569	0.162999	0.106688	0.091294	0.092961	0.093976	0.089269	0.092293	0.091072	0.090329	0.09727	0.095631	0.09428	0.090427	0.095126	0.096302	0.096513	0.107275	0.10747	0.109256	0.107864	0.125399	0.109267	0.107708	0.110236		-0.026875	-0.023149	-0.026146	0.007178	-0.019303
210		1		0.083681	0.078416	0.085319	0.092467	0.078011	0.080969	0.084082	0.093062	0.093119	0.11174	0.087946	0.098554	0.116293	0.1764	0.184954	0.207482	0.15032	0.130488	0.091601	0.10749	0.096451	0.096412	0.10155	0.091995	0.095141	0.100421	0.09522	0.097089	0.087746	0.096088	0.092494	0.093693	0.087256	0.087826	0.090139	0.086629	0.103099	0.095335	0.09219	0.098499		-0.032273	-0.031446	-0.026991	-0.017119	-0.029684
481		0		0.084534	0.078886	0.088535	0.089219	0.084762	0.089062	0.084154	0.086958	0.086892	0.127413	0.085302	0.08794	0.124643	0.223268	0.18623	0.189555	0.148738	0.143903	0.097103	0.104309	0.092623	0.095244	0.094284	0.096046	0.093171	0.100247	0.099801	0.102443	0.090278	0.097733	0.09549	0.105824	0.102481	0.10253	0.101973	0.104332	0.116934	0.102905	0.099908	0.120293		-0.03142	-0.030976	-0.023775	-0.020367	-0.022933
447		0		0.102169	0.089236	0.093113	0.078071	0.081586	0.086589	0.078572	0.082493	0.082126	0.081617	0.083989	0.092346	0.081211	0.230575	0.255344	0.187429	0.158337	0.117809	0.112987	0.11548	0.084423	0.092118	0.093651	0.109945	0.101211	0.101899	0.10187	0.102007	0.108399	0.110851	0.101811	0.104479	0.10522	0.116144	0.091121	0.096569	0.111868	0.115996	0.12294	0.134875		-0.013785	-0.020626	-0.019197	-0.031515	-0.026109
407		1		0.093955	0.09548	0.088695	0.090233	0.087006	0.102093	0.086725	0.079864	0.078924	0.074981	0.08374	0.076337	0.07902	0.255026	0.262814	0.226832	0.169725	0.145118	0.098231	0.09819	0.096736	0.093865	0.101407	0.092406	0.098085	0.117902	0.095931	0.094445	0.094738	0.101607	0.105237	0.101522	0.109544	0.110259	0.106124	0.10373	0.113582	0.144271	0.104338	0.104676		-0.021999	-0.014382	-0.023615	-0.019353	-0.020689
350		0		0.117424	0.102778	0.118528	0.107914	0.11026	0.114207	0.11239	0.111961	0.105794	0.105516	0.111325	0.089471	0.095199	0.244528	0.267223	0.257142	0.195951	0.156414	0.111962	0.102367	0.101223	0.100765	0.105672	0.109106	0.107175	0.139543	0.113148	0.110077	0.107242	0.106868	0.116494	0.118005	0.117388	0.144221	0.117464	0.128397	0.162757	0.135094	0.116793	0.10736		0.00147	-0.007084	0.006218	-0.001672	0.002565
525		0		0.12464	0.113023	0.100144	0.09926	0.102193	0.104565	0.108138	0.105385	0.103408	0.10686	0.107329	0.096556	0.109978	0.292395	0.254174	0.274919	0.209642	0.183804	0.115461	0.112331	0.108412	0.118446	0.105223	0.108362	0.14217	0.14843	0.089231	0.118626	0.104036	0.106231	0.123267	0.123434	0.134278	0.128151	0.159046	0.131994	0.131299	0.169277	0.176401	0.130311		0.008686	0.003161	-0.012166	-0.010326	-0.005502
516		1		0.09134	0.092898	0.083716	0.085128	0.080237	0.092785	0.083114	0.080979	0.087312	0.081212	0.082696	0.083224	0.083789	0.210427	0.17905	0.167596	0.145169	0.13067	0.096744	0.086605	0.08843	0.093903	0.08684	0.085648	0.086113	0.10433	0.086824	0.087094	0.086092	0.090389	0.099491	0.094668	0.096054	0.093503	0.090112	0.08776	0.097881	0.109308	0.135449	0.091694		-0.024614	-0.016964	-0.028594	-0.024458	-0.027458
557		1		0.13484	0.13532	0.125552	0.116245	0.104504	0.101932	0.108196	0.099379	0.099846	0.098199	0.09904	0.102551	0.105734	0.248038	0.243247	0.266278	0.220241	0.203005	0.152201	0.141832	0.10688	0.114804	0.113373	0.106715	0.108774	0.116648	0.113751	0.110882	0.118973	0.151444	0.144314	0.13264	0.128157	0.13455	0.119402	0.122486	0.121054	0.122862	0.144565	0.121818		0.018886	0.025458	0.013242	0.006659	-0.003191
537		1		0.094148	0.094518	0.100321	0.092746	0.090493	0.095049	0.097951	0.094263	0.101359	0.083795	0.082752	0.081028	0.083572	0.203107	0.22286	0.209506	0.206873	0.175568	0.134064	0.160026	0.1003	0.099894	0.099453	0.104289	0.106876	0.10754	0.112094	0.105706	0.108613	0.110628	0.123133	0.120645	0.111044	0.118677	0.127647	0.119311	0.114743	0.111724	0.159084	0.114214		-0.021806	-0.015344	-0.011989	-0.01684	-0.017202
451		0		0.076596	0.07627	0.07349	0.073867	0.073835	0.079039	0.07067	0.068304	0.068156	0.067844	0.077891	0.066185	0.066826	0.143851	0.16514	0.165384	0.142084	0.147072	0.080507	0.125123	0.080583	0.081197	0.077667	0.089937	0.081784	0.076782	0.080805	0.077768	0.084416	0.082894	0.087535	0.082286	0.083297	0.087535	0.081261	0.083221	0.079666	0.082391	0.08081	0.087585		-0.039358	-0.033592	-0.03882	-0.035719	-0.03386
278		0		0.105116	0.104933	0.106973	0.098756	0.097717	0.096712	0.094157	0.095197	0.089323	0.097996	0.091052	0.091122	0.108811	0.226989	0.239411	0.225604	0.236946	0.180825	0.092314	0.105406	0.104152	0.100094	0.093311	0.100038	0.101871	0.092232	0.096414	0.100525	0.113055	0.119189	0.10864	0.124162	0.11988	0.120517	0.12452	0.130398	0.121187	0.137715	0.125991	0.117986		-0.010838	-0.004929	-0.005337	-0.01083	-0.009978
249		0		0.109259	0.10357	0.099022	0.100517	0.106177	0.096819	0.091527	0.093166	0.088726	0.084674	0.092873	0.087484	0.091854	0.221466	0.245989	0.215397	0.202522	0.157781	0.102088	0.09452	0.101957	0.099905	0.095994	0.100079	0.098118	0.102437	0.103412	0.101996	0.108949	0.10632	0.134048	0.11173	0.109958	0.106295	0.120605	0.115898	0.122387	0.129107	0.122243	0.12303		-0.006695	-0.006292	-0.013288	-0.009069	-0.001518
540		1		0.085101	0.083677	0.088979	0.082715	0.086823	0.086246	0.091463	0.079518	0.089702	0.088118	0.082602	0.083994	0.079576	0.180514	0.222255	0.241293	0.165346	0.155777	0.096518	0.105008	0.094569	0.093842	0.089196	0.084473	0.095748	0.09388	0.101127	0.096872	0.106779	0.108902	0.122502	0.116906	0.122605	0.106897	0.119185	0.116275	0.126282	0.126392	0.120532	0.115842		-0.030853	-0.026185	-0.023331	-0.026871	-0.020872
320		0		0.102406	0.100432	0.099145	0.09708	0.100732	0.09946	0.098808	0.102692	0.090227	0.085019	0.102895	0.099997	0.104759	0.25434	0.324153	0.313802	0.262835	0.21272	0.155895	0.139998	0.143064	0.149666	0.13801	0.129222	0.137987	0.143499	0.135099	0.144069	0.139144	0.146279	0.15899	0.158542	0.165359	0.15403	0.158582	0.165127	0.176015	0.174759	0.16861	0.177066		-0.013548	-0.00943	-0.013165	-0.012506	-0.006963
491		1		0.08374	0.084139	0.084315	0.076548	0.076735	0.072749	0.070459	0.072445	0.071162	0.075738	0.070757	0.071425	0.072042	0.191269	0.196205	0.183702	0.166227	0.11342	0.093555	0.0943	0.103607	0.09687	0.094434	0.100775	0.092062	0.099347	0.100629	0.097239	0.095264	0.103065	0.120248	0.110471	0.139741	0.095511	0.109524	0.094527	0.101016	0.118908	0.097008	0.116026		-0.032214	-0.025723	-0.027995	-0.033038	-0.03096
457		0		0.109073	0.105069	0.112116	0.101882	0.092168	0.094593	0.095704	0.093103	0.090254	0.087745	0.088314	0.086102	0.090395	0.221619	0.25855	0.243311	0.240277	0.141486	0.107236	0.112785	0.115376	0.112254	0.114866	0.117101	0.118247	0.126347	0.12437	0.126867	0.130282	0.180402	0.1485	0.135972	0.139594	0.124314	0.124155	0.116948	0.113165	0.123596	0.11533	0.163062		-0.006881	-0.004793	-0.000194	-0.007704	-0.015527
541		0		0.089241	0.082579	0.078291	0.07798	0.073778	0.076026	0.078192	0.0807	0.081188	0.075967	0.072932	0.075148	0.079903	0.178458	0.222441	0.195096	0.182824	0.111958	0.089148	0.09162	0.084254	0.086171	0.083778	0.083593	0.091024	0.106306	0.100073	0.098757	0.113841	0.115085	0.100073	0.109064	0.108232	0.096289	0.093304	0.102245	0.11055	0.10737	0.105119	0.127661		-0.026713	-0.027283	-0.034019	-0.031606	-0.033917
364		0		0.110444	0.095389	0.09279	0.092431	0.085548	0.078519	0.083203	0.082145	0.084765	0.07501	0.081196	0.078374	0.084935	0.199745	0.241353	0.225684	0.177529	0.097732	0.114954	0.098126	0.111255	0.103061	0.1009	0.09709	0.104679	0.102975	0.117185	0.109569	0.110422	0.110796	0.117951	0.119657	0.117981	0.115248	0.111012	0.111716	0.139617	0.113038	0.110816	0.110985		-0.00551	-0.014473	-0.01952	-0.017155	-0.022147
394		0		0.081487	0.076283	0.071692	0.07488	0.072566	0.068843	0.069663	0.068862	0.069721	0.070544	0.066467	0.066223	0.068482	0.133908	0.150009	0.163502	0.145211	0.098725	0.068489	0.072699	0.073393	0.069028	0.069251	0.070613	0.078617	0.078197	0.077085	0.090655	0.083122	0.090728	0.086994	0.083203	0.078316	0.080134	0.081271	0.080558	0.091524	0.088312	0.116541	0.115943		-0.034467	-0.033579	-0.040618	-0.034706	-0.035129
398		0		0.097135	0.093103	0.094235	0.091384	0.100396	0.100056	0.093398	0.088641	0.091238	0.091868	0.090022	0.086121	0.115447	0.201664	0.202246	0.180777	0.180879	0.143305	0.109271	0.102213	0.109353	0.110928	0.103639	0.107986	0.127885	0.107846	0.110264	0.116134	0.11353	0.135643	0.122532	0.124168	0.114428	0.129164	0.131482	0.130517	0.156777	0.193573	0.110097	0.124731		-0.018819	-0.016759	-0.018075	-0.018202	-0.007299
437		0		0.079069	0.090993	0.095008	0.089928	0.092792	0.090017	0.087815	0.086502	0.088086	0.087106	0.081199	0.083058	0.082652	0.156559	0.18756	0.137284	0.183623	0.150806	0.103322	0.106412	0.105416	0.109212	0.1045	0.098003	0.109763	0.103937	0.117525	0.096895	0.118697	0.124173	0.121151	0.120183	0.113972	0.115214	0.115185	0.111129	0.111198	0.138157	0.115548	0.111951		-0.036885	-0.018869	-0.017302	-0.019658	-0.014903
469		0		0.104517	0.095449	0.097266	0.090418	0.089389	0.087041	0.085423	0.084338	0.085587	0.084682	0.082354	0.084036	0.083353	0.163717	0.197202	0.175381	0.182	0.142127	0.120544	0.116927	0.11168	0.111028	0.118045	0.105489	0.107854	0.118595	0.100961	0.111737	0.115122	0.114644	0.108891	0.112712	0.119954	0.118102	0.120019	0.133104	0.134166	0.157693	0.146935	0.165142		-0.011437	-0.014413	-0.015044	-0.019168	-0.018306
475		0		0.080096	0.081519	0.079574	0.074999	0.075297	0.075956	0.073791	0.074363	0.070906	0.069506	0.073519	0.072158	0.091181	0.160558	0.153078	0.165762	0.151049	0.144234	0.095082	0.095099	0.103808	0.100534	0.092045	0.093326	0.088535	0.092876	0.095017	0.095016	0.099588	0.09953	0.098173	0.114698	0.10589	0.106721	0.104346	0.109271	0.11223	0.128972	0.120851	0.119569		-0.035858	-0.028343	-0.032736	-0.034587	-0.032398
423		0		0.112417	0.098073	0.096055	0.091911	0.093919	0.089264	0.086236	0.08708	0.081714	0.081987	0.080516	0.080277	0.082849	0.174242	0.170128	0.159392	0.142585	0.157245	0.098329	0.096287	0.091252	0.091523	0.095517	0.097148	0.094635	0.096717	0.102385	0.108691	0.096879	0.10233	0.099035	0.105293	0.097622	0.108983	0.112409	0.103853	0.1092	0.113208	0.105486	0.115266		-0.003537	-0.011789	-0.016255	-0.017675	-0.013776
312		0		0.114594	0.114469	0.115742	0.111862	0.103583	0.102254	0.095692	0.099794	0.09753	0.104016	0.102034	0.089265	0.124579	0.253797	0.177593	0.181389	0.127784	0.113703	0.106852	0.117593	0.10604	0.10264	0.108492	0.103003	0.098637	0.106766	0.112941	0.114036	0.122234	0.123377	0.11903	0.1273	0.133895	0.151657	0.148331	0.146588	0.123965	0.135816	0.129247	0.111838		-0.00136	0.004607	0.003432	0.002276	-0.004112
476		0		0.116503	0.142148	0.105952	0.099558	0.097689	0.099243	0.09268	0.094113	0.091174	0.091476	0.095526	0.0946	0.143064	0.246285	0.220645	0.172904	0.153875	0.121258	0.108295	0.115194	0.110309	0.106841	0.115801	0.106318	0.098927	0.117752	0.123036	0.133106	0.13259	0.130919	0.147525	0.135698	0.138094	0.13778	0.146678	0.14067	0.133062	0.151974	0.142497	0.130217		0.000549	0.032286	-0.006358	-0.010028	-0.010006
496		0		0.120108	0.125792	0.120128	0.120392	0.11966	0.116359	0.11685	0.11757	0.115646	0.116335	0.118549	0.118651	0.148902	0.26504	0.257017	0.217517	0.208193	0.159709	0.139981	0.142142	0.13153	0.121368	0.125245	0.12752	0.12868	0.129567	0.128944	0.139268	0.141005	0.128283	0.138796	0.142386	0.147063	0.134519	0.168657	0.134482	0.137916	0.125129	0.121112	0.125162		0.004154	0.01593	0.007818	0.010806	0.011965
1		1		0.084438	0.079295	0.077796	0.077769	0.075273	0.076938	0.077929	0.075943	0.077248	0.075474	0.07691	0.076626	0.116863	0.187127	0.207336	0.168955	0.144566	0.104767	0.087654	0.086841	0.088513	0.091994	0.08662	0.091945	0.087691	0.091009	0.101205	0.096812	0.092687	0.096123	0.099566	0.092439	0.100156	0.095376	0.101618	0.101284	0.107404	0.103643	0.094634	0.103138		-0.031516	-0.030567	-0.034514	-0.031817	-0.032422
29		0		0.099478	0.095916	0.086422	0.086353	0.079877	0.078797	0.082708	0.079362	0.078251	0.079072	0.077459	0.074853	0.1188	0.193295	0.192731	0.180503	0.165988	0.102512	0.094336	0.093432	0.092011	0.09226	0.096435	0.108127	0.100992	0.099082	0.10797	0.095899	0.100125	0.101984	0.099098	0.113837	0.100509	0.100112	0.109266	0.13257	0.101036	0.100737	0.112524	0.101802		-0.016476	-0.013946	-0.025888	-0.023233	-0.027818
258		0		0.082289	0.079554	0.08287	0.076589	0.074672	0.07903	0.079307	0.07479	0.075967	0.074096	0.071789	0.070271	0.109748	0.166626	0.155847	0.135835	0.12795	0.080821	0.075163	0.070497	0.081794	0.081096	0.079085	0.082519	0.082935	0.086404	0.086817	0.080981	0.081567	0.083792	0.083976	0.083402	0.0838	0.096266	0.101389	0.09478	0.092457	0.094596	0.092581	0.096596		-0.033665	-0.030308	-0.02944	-0.032997	-0.033023
444		0		0.090503	0.078998	0.08294	0.078923	0.081095	0.083147	0.080444	0.074977	0.074066	0.076583	0.074803	0.074954	0.128164	0.199651	0.188356	0.175947	0.175347	0.089054	0.090184	0.08673	0.087278	0.080582	0.08568	0.094575	0.092157	0.087241	0.096265	0.090785	0.090559	0.091804	0.090755	0.09179	0.091514	0.087573	0.092454	0.095188	0.09256	0.100985	0.104435	0.115851		-0.025451	-0.030864	-0.02937	-0.030663	-0.0266
78		0		0.118111	0.113385	0.116803	0.106119	0.111288	0.108198	0.116377	0.104428	0.105286	0.093784	0.099955	0.095542	0.181633	0.275762	0.253472	0.260149	0.233528	0.139362	0.159979	0.133394	0.13883	0.122814	0.135295	0.155898	0.145347	0.143496	0.146549	0.177501	0.126836	0.129043	0.160705	0.139659	0.13396	0.134316	0.134226	0.157836	0.132932	0.13442	0.14024	0.142232		0.002157	0.003523	0.004493	-0.003467	0.003593
259		0		0.087166	0.08587	0.081025	0.0811	0.078332	0.082494	0.088494	0.084512	0.085536	0.08596	0.081915	0.090797	0.129808	0.202087	0.204876	0.172749	0.14363	0.113319	0.111055	0.106385	0.110824	0.097759	0.098372	0.107234	0.107212	0.10074	0.101909	0.116683	0.111588	0.11555	0.137976	0.118266	0.133942	0.123613	0.11912	0.1183	0.102684	0.101064	0.103271	0.097668		-0.028788	-0.023992	-0.031285	-0.028486	-0.029363
171		0		0.13255	0.114543	0.122292	0.106758	0.100003	0.093753	0.09453	0.088689	0.086505	0.090949	0.093293	0.093199	0.097182	0.223994	0.242599	0.223293	0.144258	0.153259	0.1449	0.136219	0.136106	0.134963	0.135876	0.140229	0.140221	0.137169	0.146527	0.155456	0.139243	0.137893	0.143982	0.140527	0.147068	0.141144	0.135073	0.133802	0.135246	0.145082	0.141045	0.136888		0.016596	0.004681	0.009982	-0.002828	-0.007692
285		0		0.105431	0.096203	0.090501	0.08762	0.084525	0.084055	0.082922	0.082916	0.087442	0.081347	0.083735	0.091762	0.111689	0.20254	0.205215	0.197357	0.15613	0.134817	0.124735	0.123842	0.12205	0.136838	0.115774	0.118444	0.128542	0.134206	0.130488	0.147396	0.111645	0.115955	0.119699	0.110914	0.119599	0.117666	0.127287	0.125528	0.142082	0.119062	0.121726	0.128402		-0.010523	-0.013659	-0.021809	-0.021966	-0.02317
218		0		0.08714	0.082268	0.081589	0.080101	0.071453	0.074114	0.070987	0.074006	0.077244	0.080924	0.078901	0.075329	0.081838	0.160023	0.182142	0.165297	0.15616	0.097293	0.098592	0.096962	0.118584	0.09944	0.103363	0.109248	0.105383	0.103532	0.11842	0.109567	0.112315	0.115715	0.11641	0.117598	0.123338	0.121385	0.126633	0.125733	0.139057	0.113012	0.106162	0.10807		-0.028814	-0.027594	-0.030721	-0.029485	-0.036242
252		1		0.103806	0.099222	0.101098	0.09659	0.091467	0.091569	0.095118	0.099398	0.090288	0.096218	0.095087	0.098477	0.095568	0.203483	0.165366	0.184063	0.167714	0.137234	0.120362	0.112838	0.12275	0.110695	0.114851	0.113051	0.11642	0.121365	0.111824	0.118201	0.121556	0.126583	0.134062	0.137197	0.133085	0.136538	0.126839	0.133813	0.124662	0.122225	0.121732	0.116588		-0.012148	-0.01064	-0.011212	-0.012996	-0.016228
237		0		0.106429	0.101951	0.101635	0.100493	0.088974	0.089921	0.093395	0.084184	0.094607	0.092712	0.090342	0.094883	0.14859	0.219478	0.175065	0.194036	0.163666	0.123123	0.122009	0.115905	0.123648	0.113173	0.106293	0.114358	0.109598	0.116279	0.110094	0.112398	0.124308	0.126587	0.130465	0.12919	0.139052	0.142963	0.141008	0.15767	0.138545	0.143634	0.138452	0.121372		-0.009525	-0.007911	-0.010675	-0.009093	-0.018721
247		1		0.080944	0.084755	0.077364	0.073426	0.076475	0.070379	0.071625	0.071366	0.069502	0.074708	0.070813	0.073458	0.114959	0.195023	0.17782	0.169509	0.15835	0.099781	0.108065	0.098993	0.097059	0.097873	0.096331	0.103655	0.11091	0.107156	0.106389	0.101949	0.098607	0.107788	0.119189	0.126796	0.114459	0.117147	0.121678	0.115993	0.134793	0.127046	0.113031	0.126924		-0.03501	-0.025107	-0.034946	-0.03616	-0.03122
517		1		0.120557	0.121157	0.115308	0.113588	0.114487	0.110548	0.110417	0.105277	0.106479	0.099536	0.091463	0.089075	0.104064	0.22326	0.221575	0.211296	0.134218	0.109096	0.100672	0.106989	0.103518	0.110785	0.109426	0.107686	0.112534	0.115939	0.115745	0.119908	0.106133	0.119017	0.10395	0.109472	0.103727	0.120072	0.110545	0.125605	0.114296	0.117774	0.122985	0.126772		0.004603	0.011295	0.002998	0.004002	0.006792
164		0		0.099706	0.097119	0.097013	0.085519	0.091444	0.082645	0.085814	0.081708	0.082926	0.079885	0.07759	0.080427	0.099387	0.210254	0.191433	0.18596	0.125383	0.082348	0.083316	0.093443	0.091011	0.093947	0.096896	0.099097	0.098405	0.098118	0.115083	0.099178	0.097487	0.100789	0.1083	0.108698	0.100024	0.106002	0.098288	0.106698	0.111265	0.11078	0.113484	0.118297		-0.016248	-0.012743	-0.015297	-0.024067	-0.016251
42		0		0.089633	0.084091	0.093992	0.082368	0.082064	0.079134	0.077256	0.076252	0.077022	0.077199	0.079231	0.081193	0.079042	0.183728	0.193973	0.186105	0.110378	0.092643	0.088666	0.092205	0.103519	0.088802	0.089034	0.092252	0.105392	0.102808	0.096937	0.102024	0.096762	0.096708	0.093762	0.095017	0.101699	0.101307	0.105923	0.09466	0.100561	0.103343	0.128243	0.118542		-0.026321	-0.025771	-0.018318	-0.027218	-0.025631
166		0		0.08284	0.075043	0.078417	0.075576	0.080977	0.077797	0.075849	0.077163	0.074199	0.069793	0.069566	0.068953	0.072163	0.167386	0.158757	0.180687	0.105689	0.080086	0.087893	0.08548	0.085139	0.081744	0.086588	0.090591	0.089204	0.085785	0.093153	0.095037	0.091524	0.092835	0.092436	0.090572	0.099298	0.097745	0.098407	0.098191	0.103778	0.100831	0.125069	0.104773		-0.033114	-0.034819	-0.033893	-0.03401	-0.026718
220		0		0.112884	0.101864	0.097549	0.096801	0.094526	0.091308	0.088895	0.088673	0.083571	0.082583	0.082731	0.084898	0.080795	0.207093	0.21263	0.183695	0.096418	0.095766	0.096819	0.098449	0.104509	0.108561	0.1025	0.106431	0.112371	0.106	0.13598	0.113651	0.108732	0.124186	0.107921	0.111403	0.109956	0.136819	0.120632	0.131228	0.124234	0.109751	0.124042	0.130702		-0.00307	-0.007998	-0.014761	-0.012785	-0.013169
379		1		0.082519	0.07855	0.070556	0.070899	0.072373	0.067834	0.07106	0.071931	0.070803	0.073643	0.071914	0.069492	0.093081	0.181983	0.184421	0.147992	0.096631	0.08047	0.075472	0.076577	0.079456	0.07841	0.082279	0.099131	0.088814	0.089009	0.097597	0.091015	0.097145	0.0917	0.097549	0.100919	0.094423	0.101258	0.098581	0.105925	0.088571	0.087319	0.093213	0.102808		-0.033435	-0.031312	-0.041754	-0.038687	-0.035322
500		1		0.091013	0.083437	0.078627	0.081514	0.079257	0.073578	0.077166	0.074752	0.076915	0.073287	0.069173	0.071869	0.087637	0.179503	0.169007	0.178431	0.087782	0.086911	0.086355	0.086413	0.095675	0.086522	0.094496	0.095887	0.099773	0.101619	0.104451	0.097396	0.104743	0.116737	0.114505	0.108608	0.089293	0.131729	0.100074	0.094866	0.103048	0.116409	0.110686	0.118961		-0.024941	-0.026425	-0.033683	-0.028072	-0.028438
445		0		0.090708	0.084715	0.085131	0.083315	0.080622	0.083763	0.081615	0.084228	0.079534	0.082586	0.081901	0.080387	0.127976	0.221697	0.218941	0.204083	0.127082	0.094905	0.093548	0.094747	0.120546	0.098628	0.095818	0.10881	0.111058	0.122049	0.110268	0.106739	0.107765	0.11434	0.105097	0.106888	0.113187	0.113167	0.108632	0.106104	0.120154	0.125165	0.113831	0.111552		-0.025246	-0.025147	-0.027179	-0.026271	-0.027073
489		0		0.08256	0.077997	0.076706	0.07815	0.077318	0.080055	0.07553	0.073881	0.077365	0.071465	0.070877	0.072469	0.081707	0.214324	0.195188	0.195503	0.098802	0.090761	0.079488	0.081149	0.081837	0.08976	0.089486	0.118433	0.089851	0.094132	0.094204	0.091478	0.092934	0.098836	0.100852	0.099581	0.100399	0.099115	0.101855	0.104995	0.114356	0.117763	0.117557	0.127338		-0.033394	-0.031865	-0.035604	-0.031436	-0.030377
242		0		0.082739	0.083051	0.078414	0.077281	0.079211	0.077594	0.079479	0.076584	0.079462	0.07001	0.074014	0.097599	0.093499	0.170578	0.181292	0.186173	0.119956	0.079855	0.078461	0.081346	0.081319	0.078868	0.078448	0.079247	0.082587	0.082309	0.086143	0.080734	0.088972	0.105126	0.088505	0.091501	0.085584	0.096229	0.093343	0.103151	0.099058	0.085562	0.093545	0.091389		-0.033215	-0.026811	-0.033896	-0.032305	-0.028484
450		1		0.079213	0.077203	0.07662	0.075616	0.077665	0.076745	0.07348	0.069123	0.066892	0.067255	0.067471	0.068728	0.095378	0.174319	0.148859	0.171605	0.137492	0.080877	0.08073	0.078365	0.082137	0.082505	0.087168	0.090317	0.094055	0.109174	0.092716	0.092359	0.096246	0.096513	0.108382	0.094021	0.134626	0.095003	0.096111	0.094422	0.097835	0.095648	0.089801	0.092809		-0.036741	-0.032659	-0.03569	-0.03397	-0.03003
501		1		0.102203	0.091383	0.097593	0.083613	0.084623	0.083256	0.085359	0.086299	0.085085	0.084172	0.088522	0.08994	0.083187	0.209523	0.211639	0.149431	0.181709	0.126005	0.11467	0.126238	0.111999	0.108039	0.110323	0.121075	0.116566	0.119218	0.111906	0.114815	0.11318	0.118038	0.128356	0.164631	0.151289	0.12933	0.126255	0.137502	0.143215	0.117712	0.11991	0.132596		-0.013751	-0.018479	-0.014717	-0.025973	-0.023072
549		1		0.082144	0.073285	0.075271	0.072152	0.07275	0.070996	0.068587	0.073683	0.068032	0.072294	0.074625	0.071297	0.072027	0.149789	0.184903	0.127907	0.132457	0.092635	0.09862	0.108433	0.101901	0.094615	0.08719	0.091347	0.096222	0.097347	0.101622	0.097587	0.095917	0.092957	0.098462	0.103808	0.107842	0.109791	0.112193	0.117425	0.121678	0.120118	0.115477	0.130425		-0.03381	-0.036577	-0.037039	-0.037434	-0.034945
502		1		0.082638	0.077199	0.075429	0.072481	0.069332	0.069711	0.068814	0.073503	0.073732	0.072855	0.074122	0.074664	0.073958	0.201791	0.210484	0.137003	0.121699	0.092853	0.092717	0.097499	0.098322	0.096699	0.106521	0.097363	0.102769	0.101243	0.105375	0.104317	0.103908	0.112531	0.108618	0.110906	0.118736	0.131696	0.113335	0.111594	0.109151	0.11264	0.110206	0.108884		-0.033316	-0.032663	-0.036881	-0.037105	-0.038363
77		0		0.083903	0.082762	0.081429	0.076462	0.077184	0.078284	0.07344	0.076028	0.072666	0.075469	0.068808	0.069593	0.081863	0.183191	0.215129	0.206343	0.130258	0.112291	0.084093	0.098925	0.092734	0.089472	0.088236	0.091122	0.096816	0.096421	0.10558	0.115547	0.103221	0.14382	0.125904	0.095525	0.094527	0.11268	0.101864	0.09347	0.094377	0.097187	0.088981	0.08416		-0.032051	-0.0271	-0.030881	-0.033124	-0.030511
346		0		0.143098	0.130862	0.131623	0.124205	0.121847	0.111764	0.109334	0.109703	0.106608	0.111554	0.112825	0.105704	0.104411	0.251331	0.293136	0.267729	0.210244	0.211658	0.136864	0.137312	0.125744	0.124884	0.118293	0.148742	0.168993	0.175195	0.148299	0.137778	0.163263	0.199907	0.189046	0.135696	0.139179	0.146501	0.1343	0.141486	0.135771	0.141435	0.133813	0.131245		0.027144	0.021	0.019313	0.014619	0.014152
327		1		0.086613	0.087688	0.084067	0.083476	0.089327	0.082411	0.081324	0.08192	0.075908	0.097046	0.075848	0.078894	0.077348	0.169528	0.187007	0.183904	0.123973	0.143463	0.093117	0.106336	0.09372	0.086959	0.124462	0.103792	0.100874	0.099362	0.098698	0.094373	0.092546	0.089735	0.095668	0.098275	0.094354	0.091595	0.10581	0.131669	0.110858	0.095712	0.092368	0.091465		-0.029341	-0.022174	-0.028243	-0.02611	-0.018368
308		1		0.118463	0.09437	0.095463	0.101755	0.102447	0.0966	0.097812	0.093285	0.103597	0.088297	0.090909	0.090106	0.09682	0.165737	0.201743	0.185761	0.135688	0.158216	0.135454	0.146248	0.117806	0.109306	0.092926	0.096715	0.127008	0.101197	0.128931	0.109096	0.094561	0.105616	0.102425	0.107928	0.105636	0.110881	0.111135	0.100237	0.115819	0.135563	0.130791	0.109673		0.002509	-0.015492	-0.016847	-0.007831	-0.005248
74		1		0.110178	0.120151	0.10889	0.105792	0.102481	0.103259	0.102388	0.099641	0.100655	0.093516	0.111389	0.108658	0.175786	0.224643	0.218993	0.181615	0.164748	0.10805	0.114688	0.113606	0.1192	0.131249	0.116098	0.111248	0.142252	0.12799	0.154792	0.118566	0.12571	0.114419	0.132388	0.114325	0.138516	0.115919	0.111975	0.130477	0.100787	0.113224	0.151418	0.117629		-0.005776	0.010289	-0.00342	-0.003794	-0.005214
32		1		0.106716	0.111869	0.109344	0.091541	0.107	0.096815	0.09824	0.08597	0.088241	0.088476	0.10088	0.095542	0.107592	0.234003	0.2992	0.243096	0.220962	0.168544	0.162431	0.141978	0.152574	0.16227	0.15203	0.142498	0.162276	0.151912	0.144692	0.155253	0.167979	0.168966	0.171676	0.208365	0.189625	0.20694	0.195849	0.217629	0.164843	0.225175	0.242992	0.208226		-0.009238	0.002007	-0.002966	-0.018045	-0.000695
7		1		0.09858	0.097274	0.098848	0.096971	0.09384	0.094275	0.097304	0.093236	0.097848	0.097755	0.100027	0.098052	0.092328	0.219385	0.246352	0.241802	0.191687	0.129414	0.110209	0.117481	0.105132	0.124151	0.109207	0.119479	0.127548	0.105979	0.127291	0.162585	0.12916	0.13128	0.15578	0.20633	0.171106	0.136702	0.126595	0.156813	0.166352	0.146951	0.178595	0.131939		-0.017374	-0.012588	-0.013462	-0.012615	-0.013855
3		1		0.10307	0.094754	0.084333	0.084326	0.085719	0.081849	0.078571	0.077233	0.074297	0.075384	0.077253	0.079879	0.078607	0.196734	0.20984	0.164428	0.170498	0.167985	0.101164	0.102035	0.097083	0.102261	0.102567	0.104938	0.108559	0.120429	0.11993	0.127441	0.130916	0.127739	0.132641	0.152947	0.148207	0.169085	0.139898	0.136901	0.134084	0.130519	0.134186	0.119351		-0.012884	-0.015108	-0.027977	-0.02526	-0.021976
10		1		0.111685	0.087744	0.086781	0.087594	0.082032	0.081055	0.075397	0.081574	0.081367	0.074478	0.078775	0.080325	0.079748	0.17565	0.220725	0.203291	0.212969	0.168856	0.108625	0.108535	0.111508	0.109894	0.108514	0.108145	0.107102	0.116477	0.128159	0.123639	0.119334	0.125486	0.126533	0.143622	0.170183	0.127022	0.11975	0.130351	0.133044	0.139146	0.133998	0.144216		-0.004269	-0.022118	-0.025529	-0.021992	-0.025663
5		1		0.112711	0.103707	0.102355	0.095772	0.099413	0.093389	0.101086	0.097307	0.091599	0.093009	0.094217	0.090668	0.113258	0.146055	0.164195	0.163478	0.163826	0.146638	0.12336	0.153365	0.146187	0.139715	0.144651	0.143069	0.142892	0.14777	0.164284	0.155883	0.14543	0.162743	0.150896	0.185249	0.18077	0.179382	0.128747	0.178947	0.18454	0.197362	0.185478	0.153151		-0.003243	-0.006155	-0.009955	-0.013814	-0.008282
251		1		0.081548	0.07201	0.076086	0.08066	0.073809	0.078273	0.077311	0.081835	0.075331	0.076794	0.090866	0.082248	0.114159	0.147932	0.184091	0.138224	0.14078	0.128221	0.115613	0.116884	0.102393	0.112421	0.110341	0.104514	0.10099	0.102905	0.114779	0.102165	0.101643	0.112579	0.126099	0.119057	0.115017	0.103671	0.109632	0.112923	0.107088	0.12268	0.161153	0.144312		-0.034406	-0.037852	-0.036224	-0.028926	-0.033886
228		1		0.127818	0.130439	0.17436	0.123248	0.125991	0.119705	0.111963	0.114583	0.113072	0.109629	0.102299	0.10954	0.106329	0.192029	0.182857	0.21805	0.204356	0.172995	0.141947	0.161857	0.151716	0.143628	0.15221	0.13776	0.151536	0.136899	0.140929	0.154334	0.158067	0.155548	0.157651	0.209949	0.16726	0.165477	0.173428	0.157097	0.176825	0.170935	0.23137	0.230792		0.011864	0.020577	0.06205	0.013662	0.018296
434		0		0.105832	0.106931	0.109977	0.100746	0.092862	0.095846	0.094208	0.085931	0.085878	0.080053	0.081078	0.08845	0.111354	0.141926	0.11938	0.146	0.155976	0.114028	0.098758	0.109781	0.098957	0.092797	0.095433	0.10041	0.086055	0.096131	0.097699	0.099715	0.09791	0.108728	0.103336	0.111328	0.116922	0.125507	0.12897	0.140723	0.158606	0.125653	0.165441	0.148748		-0.010122	-0.002931	-0.002333	-0.00884	-0.014833
480		1		0.095354	0.087917	0.088573	0.089145	0.090226	0.092941	0.085854	0.109901	0.110306	0.089247	0.09245	0.084474	0.09829	0.195268	0.197243	0.191081	0.124321	0.132039	0.10331	0.101451	0.09525	0.100156	0.102371	0.104607	0.114814	0.112888	0.119458	0.117712	0.120537	0.131399	0.143188	0.13942	0.138863	0.155455	0.127576	0.145087	0.164573	0.116902	0.109839	0.119492		-0.0206	-0.021945	-0.023737	-0.020441	-0.017469
161		0		0.110546	0.106325	0.12475	0.111611	0.09766	0.103375	0.116828	0.106639	0.102715	0.104405	0.092817	0.099625	0.111919	0.1552	0.162115	0.176721	0.170162	0.126398	0.122321	0.116909	0.115016	0.117454	0.111464	0.122008	0.110965	0.130689	0.115418	0.12418	0.128324	0.142539	0.150163	0.15021	0.148876	0.132315	0.144357	0.127279	0.152282	0.145189	0.152547	0.14932		-0.005408	-0.003537	0.01244	0.002025	-0.010035
315		0		0.136777	0.140355	0.139328	0.137407	0.137344	0.123746	0.127654	0.122196	0.119507	0.114494	0.10249	0.114728	0.125441	0.243989	0.192608	0.213944	0.226902	0.170364	0.163101	0.163251	0.169842	0.146234	0.155135	0.154774	0.175892	0.167069	0.17177	0.185426	0.202952	0.187578	0.18206	0.182792	0.175058	0.195806	0.181717	0.181114	0.185782	0.19101	0.1923	0.197043		0.020823	0.030493	0.027018	0.027821	0.029649
85		1		0.090008	0.080999	0.075893	0.076287	0.068736	0.06875	0.074165	0.072284	0.068432	0.063242	0.062201	0.063922	0.06595	0.153765	0.124439	0.136411	0.120858	0.084875	0.087656	0.087478	0.084074	0.09243	0.089596	0.092173	0.097604	0.099136	0.108136	0.104532	0.117632	0.115329	0.12576	0.11002	0.1172	0.111481	0.112087	0.111593	0.132004	0.114936	0.109814	0.114028		-0.025946	-0.028863	-0.036417	-0.033299	-0.038959
487		0		0.086955	0.081948	0.083595	0.080521	0.083241	0.085149	0.076786	0.080334	0.078015	0.07838	0.083767	0.081728	0.118025	0.156872	0.174261	0.171802	0.148869	0.099759	0.100364	0.09782	0.101037	0.102849	0.104737	0.102079	0.110007	0.116059	0.12806	0.125518	0.13159	0.133446	0.127689	0.137231	0.13751	0.127468	0.129241	0.129321	0.143144	0.148189	0.129739	0.129488		-0.028999	-0.027914	-0.028715	-0.029065	-0.024454
428		0		0.103915	0.09806	0.089277	0.096393	0.087002	0.085747	0.092183	0.089745	0.086526	0.083448	0.081078	0.091048	0.134234	0.177726	0.173745	0.155195	0.143265	0.105516	0.101013	0.105577	0.100765	0.122341	0.104702	0.105482	0.117499	0.109305	0.121939	0.122401	0.12231	0.133254	0.130225	0.133051	0.154279	0.131071	0.152041	0.132901	0.162775	0.189854	0.138119	0.165072		-0.012039	-0.011802	-0.023033	-0.013193	-0.020693
427		1		0.074775	0.073784	0.07542	0.076316	0.074875	0.073309	0.075299	0.072365	0.071591	0.070468	0.073002	0.0749	0.100385	0.144276	0.115099	0.14332	0.107956	0.090272	0.092175	0.09458	0.094699	0.088727	0.097515	0.095215	0.101383	0.099835	0.106306	0.112493	0.094835	0.109675	0.099945	0.106382	0.112665	0.121131	0.125073	0.122985	0.14141	0.14853	0.125148	0.124276		-0.041179	-0.036078	-0.03689	-0.03327	-0.03282
471		0		0.09025	0.087474	0.088118	0.084024	0.086552	0.083649	0.084338	0.079299	0.086786	0.076186	0.072659	0.073631	0.104071	0.1555	0.121695	0.126048	0.097682	0.092173	0.093716	0.094246	0.095195	0.097243	0.097912	0.097696	0.098565	0.093822	0.104296	0.101469	0.100249	0.106323	0.120948	0.122008	0.110452	0.111238	0.103186	0.100827	0.108464	0.115098	0.111109	0.11835		-0.025704	-0.022388	-0.024192	-0.025562	-0.021143
204		0		0.09445	0.087585	0.091221	0.088908	0.088094	0.089456	0.096113	0.088395	0.086505	0.088306	0.088932	0.085692	0.135391	0.198618	0.162141	0.175193	0.150055	0.107997	0.119032	0.110978	0.104311	0.099596	0.137468	0.129527	0.133216	0.137326	0.127106	0.135428	0.131757	0.162223	0.191669	0.15961	0.155675	0.17173	0.160907	0.14461	0.148386	0.151658	0.144121	0.144273		-0.021504	-0.022277	-0.021089	-0.020678	-0.019601
257		0		0.137618	0.118579	0.123267	0.121324	0.110851	0.120638	0.109418	0.108052	0.098503	0.120749	0.096878	0.098543	0.124782	0.191764	0.199851	0.182624	0.182792	0.156875	0.151401	0.143163	0.17283	0.157681	0.139533	0.15341	0.146796	0.163217	0.159998	0.154356	0.164839	0.153979	0.156051	0.162269	0.148109	0.152517	0.149883	0.151371	0.134359	0.16797	0.180037	0.160892		0.021664	0.008717	0.010957	0.011738	0.003156
211		1		0.072965	0.077296	0.07754	0.073956	0.070688	0.072147	0.0673	0.066135	0.081613	0.066923	0.066297	0.06912	0.069084	0.136423	0.160829	0.154363	0.094715	0.083485	0.085771	0.080916	0.094901	0.082276	0.082597	0.08652	0.084962	0.093837	0.093098	0.094871	0.093354	0.092302	0.108013	0.115442	0.100324	0.118545	0.103628	0.10641	0.109666	0.122912	0.121118	0.108311		-0.042989	-0.032566	-0.03477	-0.03563	-0.037007
26		1		0.080179	0.080037	0.076013	0.072915	0.072862	0.071349	0.069891	0.070491	0.072915	0.0695	0.071063	0.075363	0.119993	0.175944	0.15325	0.171294	0.113354	0.098192	0.087238	0.089541	0.096098	0.087478	0.087785	0.096959	0.101889	0.097751	0.111018	0.101632	0.111414	0.094286	0.140282	0.128827	0.105032	0.113394	0.120273	0.111987	0.102739	0.112981	0.099287	0.111034		-0.035775	-0.029825	-0.036297	-0.036671	-0.034833
175		1		0.09399	0.092999	0.076705	0.074963	0.074264	0.070547	0.071827	0.075933	0.083587	0.087804	0.082694	0.081099	0.120549	0.180964	0.144328	0.165124	0.155452	0.098629	0.116849	0.133586	0.106515	0.119001	0.096905	0.105864	0.123583	0.141775	0.107222	0.109234	0.143913	0.141097	0.114595	0.145984	0.11442	0.146255	0.133838	0.134829	0.156199	0.144863	0.186967	0.147625		-0.021964	-0.016863	-0.035605	-0.034623	-0.033431
75		1		0.095089	0.089961	0.090456	0.080549	0.102232	0.08219	0.085188	0.075472	0.078186	0.085366	0.078397	0.083624	0.128782	0.207482	0.180155	0.161003	0.121516	0.145419	0.101294	0.096689	0.099204	0.098795	0.103697	0.108862	0.115102	0.125996	0.124113	0.109135	0.159903	0.112714	0.111651	0.116783	0.116825	0.104246	0.1138	0.117813	0.098246	0.126232	0.13105	0.114842		-0.020865	-0.019901	-0.021854	-0.029037	-0.005463
41		1		0.083087	0.073402	0.082555	0.071165	0.074893	0.078006	0.069202	0.078543	0.068016	0.073956	0.074894	0.066593	0.116241	0.142117	0.142715	0.133801	0.13459	0.134861	0.081347	0.083666	0.076443	0.086597	0.07864	0.076838	0.07944	0.078859	0.078165	0.080423	0.081884	0.075663	0.080379	0.100718	0.106783	0.110759	0.093179	0.120164	0.093249	0.085544	0.087776	0.085427		-0.032867	-0.03646	-0.029755	-0.038421	-0.032802
438		0		0.089982	0.080017	0.077774	0.080274	0.077168	0.075684	0.076797	0.078389	0.073546	0.074748	0.067956	0.065846	0.065113	0.179007	0.196114	0.135346	0.095171	0.077328	0.075679	0.073093	0.0757	0.083414	0.078477	0.086042	0.085458	0.090398	0.092771	0.090916	0.125695	0.115352	0.104208	0.096561	0.088537	0.082935	0.076381	0.08528	0.089586	0.09338	0.096058	0.092767		-0.025972	-0.029845	-0.034536	-0.029312	-0.030527
461		1		0.109191	0.095356	0.092306	0.092114	0.089833	0.095528	0.093622	0.08885	0.088275	0.080773	0.083226	0.081078	0.082172	0.268429	0.308251	0.220334	0.125578	0.111878	0.110273	0.107414	0.109749	0.110223	0.109701	0.11889	0.127776	0.118524	0.134341	0.136691	0.133264	0.128298	0.137564	0.127538	0.122628	0.133645	0.13246	0.12686	0.144309	0.145718	0.154803	0.169744		-0.006763	-0.014506	-0.020004	-0.017472	-0.017862
467		0		0.080696	0.078412	0.074388	0.071718	0.073293	0.070475	0.068732	0.071599	0.070409	0.066077	0.067445	0.06907	0.072787	0.193194	0.22335	0.150814	0.10669	0.080281	0.078613	0.086489	0.081499	0.080503	0.076826	0.083529	0.113157	0.089235	0.092352	0.092306	0.101074	0.105047	0.095406	0.10362	0.109171	0.116416	0.148979	0.110907	0.124462	0.145586	0.097697	0.10231		-0.035258	-0.03145	-0.037922	-0.037868	-0.034402
483		0		0.085125	0.080841	0.079186	0.080912	0.080364	0.075305	0.075569	0.076614	0.073819	0.078341	0.066611	0.07021	0.094205	0.193697	0.219348	0.162721	0.108069	0.088578	0.082355	0.088679	0.091724	0.080633	0.086707	0.092062	0.088337	0.09245	0.096238	0.094711	0.09081	0.096671	0.100275	0.130398	0.102475	0.113898	0.149607	0.148829	0.096937	0.107947	0.098085	0.082481		-0.030829	-0.029021	-0.033124	-0.028674	-0.027331
14		1		0.114299	0.111287	0.096265	0.094713	0.090475	0.082375	0.084321	0.081341	0.082853	0.085523	0.084812	0.084166	0.072387	0.147388	0.147393	0.132079	0.118446	0.10114	0.08606	0.089804	0.09196	0.091712	0.082465	0.09151	0.08923	0.106087	0.090194	0.086475	0.093327	0.103704	0.097111	0.092294	0.106273	0.112261	0.096549	0.090903	0.093328	0.088614	0.130909	0.1586		-0.001655	0.001425	-0.016045	-0.014873	-0.01722
441		0		0.10158	0.103556	0.100082	0.096841	0.09207	0.094339	0.084905	0.089877	0.084253	0.080717	0.080912	0.077905	0.078355	0.170394	0.207085	0.222903	0.187152	0.197693	0.086677	0.100463	0.084562	0.079801	0.081043	0.084905	0.084946	0.082354	0.086931	0.081379	0.09473	0.08939	0.090958	0.083305	0.111989	0.106258	0.136452	0.151958	0.14211	0.145245	0.13932	0.162494		-0.014374	-0.006306	-0.012228	-0.012745	-0.015625
229		0		0.068081	0.071155	0.073335	0.107939	0.078748	0.075552	0.080203	0.084959	0.083438	0.082251	0.08128	0.080394	0.076238	0.145273	0.218694	0.211372	0.172208	0.136888	0.099281	0.083026	0.088292	0.090266	0.082797	0.084527	0.084827	0.090749	0.106836	0.092486	0.090819	0.095515	0.106509	0.118407	0.111546	0.109779	0.111052	0.124591	0.148489	0.12557	0.128805	0.127441		-0.047873	-0.038707	-0.038975	-0.001647	-0.028947
435		0		0.092883	0.10564	0.095939	0.105426	0.099054	0.111456	0.107489	0.093048	0.093555	0.090988	0.096294	0.087569	0.096441	0.265052	0.235595	0.241965	0.252124	0.186582	0.1184	0.105795	0.101914	0.113886	0.110524	0.117467	0.13146	0.127435	0.128288	0.133104	0.119703	0.110276	0.115811	0.116943	0.124635	0.149803	0.157135	0.156333	0.16941	0.166439	0.174759	0.158286		-0.023071	-0.004222	-0.016371	-0.00416	-0.008641
449		1		0.103521	0.098109	0.092998	0.088861	0.090602	0.088453	0.084843	0.087296	0.093208	0.094907	0.085754	0.094949	0.088504	0.241143	0.270824	0.258634	0.219449	0.215083	0.135796	0.106475	0.112755	0.108091	0.106439	0.106461	0.126869	0.132212	0.127146	0.127441	0.118843	0.140589	0.146526	0.12535	0.13187	0.143722	0.21905	0.174595	0.188019	0.192351	0.171978	0.163036		-0.012433	-0.011753	-0.019312	-0.020725	-0.017093
473		1		0.061343	0.063732	0.061852	0.056397	0.060128	0.059505	0.060886	0.064727	0.065805	0.069004	0.072538	0.068023	0.070964	0.187432	0.24861	0.212145	0.146212	0.145226	0.093507	0.086192	0.087661	0.096282	0.091124	0.088243	0.086867	0.089478	0.091597	0.086475	0.083783	0.084805	0.082418	0.075418	0.093641	0.108166	0.097266	0.112375	0.131184	0.121324	0.13717	0.129751		-0.054611	-0.04613	-0.050458	-0.053189	-0.047567
440		0		0.083107	0.075473	0.078787	0.075711	0.074295	0.073722	0.090199	0.08319	0.074748	0.076509	0.073539	0.079949	0.096964	0.180513	0.194573	0.190525	0.194774	0.161089	0.175838	0.140359	0.143637	0.10098	0.100337	0.097037	0.098907	0.098133	0.099025	0.100908	0.101106	0.104301	0.11171	0.109719	0.105669	0.106271	0.108918	0.14058	0.137778	0.14047	0.144053	0.15289		-0.032847	-0.034389	-0.033523	-0.033875	-0.0334
448		0		0.097376	0.083858	0.078744	0.07614	0.07318	0.073594	0.070762	0.074911	0.070439	0.072947	0.070216	0.073418	0.095228	0.180104	0.178865	0.178969	0.181333	0.161323	0.144997	0.124427	0.091287	0.09221	0.085262	0.091203	0.094908	0.090421	0.095223	0.098563	0.091334	0.097787	0.097979	0.10251	0.09955	0.094161	0.104332	0.14241	0.114348	0.11957	0.154269	0.105038		-0.018578	-0.026004	-0.033566	-0.033446	-0.034515
527		0		0.120957	0.119446	0.111101	0.155718	0.102866	0.149628	0.100424	0.103023	0.09776	0.098172	0.099909	0.096933	0.100137	0.267194	0.252449	0.19514	0.18048	0.126272	0.121768	0.1255	0.111367	0.121193	0.114579	0.107302	0.109083	0.108382	0.101783	0.101346	0.104798	0.112	0.112042	0.127469	0.140066	0.121664	0.140686	0.111663	0.192488	0.115559	0.122104	0.184531		0.005003	0.009584	-0.001209	0.046132	-0.004829
425		1		0.110812	0.101949	0.098332	0.092991	0.094908	0.096695	0.101402	0.108971	0.096162	0.098356	0.0861	0.089402	0.0953	0.229734	0.171994	0.217724	0.112005	0.10247	0.101915	0.098459	0.097122	0.087044	0.096232	0.099069	0.155178	0.136562	0.10503	0.115916	0.115834	0.105803	0.111439	0.106203	0.107659	0.110868	0.106716	0.109794	0.110852	0.114255	0.10565	0.09779		-0.005142	-0.007913	-0.013978	-0.016595	-0.012787
455		0		0.089488	0.085732	0.088938	0.082515	0.078516	0.083245	0.075501	0.078221	0.074413	0.073214	0.086794	0.074528	0.07981	0.185848	0.211444	0.167709	0.15262	0.077167	0.086181	0.09034	0.085073	0.082296	0.093395	0.086852	0.090608	0.115671	0.099016	0.104467	0.094919	0.087561	0.096729	0.090657	0.093763	0.094413	0.092969	0.136585	0.09606	0.107543	0.14229	0.175161		-0.026466	-0.02413	-0.023372	-0.027071	-0.029179
460		1		0.09821	0.103273	0.110296	0.11646	0.119469	0.120133	0.117226	0.124029	0.116397	0.109391	0.104679	0.102824	0.116585	0.231527	0.279727	0.266169	0.17641	0.125642	0.124395	0.115222	0.107699	0.120735	0.125115	0.137622	0.157938	0.20707	0.141357	0.114734	0.106053	0.113115	0.11675	0.103469	0.131245	0.111575	0.106769	0.106492	0.160818	0.147018	0.161455	0.163458		-0.017744	-0.006589	-0.002014	0.006874	0.011774
371		0		0.16591	0.135804	0.143928	0.124942	0.1219	0.115254	0.113034	0.117009	0.105084	0.092783	0.101067	0.093907	0.100616	0.288585	0.304912	0.258911	0.24304	0.122466	0.173538	0.110852	0.115759	0.109316	0.101944	0.113765	0.114314	0.100536	0.111583	0.108702	0.097663	0.102913	0.149603	0.104929	0.177044	0.115851	0.176544	0.155245	0.139534	0.185991	0.124817	0.122048		0.049956	0.025942	0.031618	0.015356	0.014205
221		0		0.156075	0.132686	0.138355	0.134679	0.124219	0.12966	0.12744	0.117304	0.113162	0.101241	0.108671	0.107732	0.2117	0.276127	0.170533	0.254472	0.110321	0.106037	0.10195	0.103896	0.106887	0.11857	0.107869	0.117954	0.111227	0.127955	0.124645	0.134022	0.135311	0.141667	0.157579	0.134978	0.131823	0.138811	0.147513	0.141448	0.13473	0.11639	0.152827	0.131953		0.040121	0.022824	0.026045	0.025093	0.016524
81		1		0.153316	0.177357	0.150413	0.147435	0.143089	0.139542	0.125477	0.12342	0.121717	0.1206	0.125889	0.120154	0.288133	0.384949	0.258323	0.274769	0.227611	0.19215	0.214013	0.217611	0.193359	0.208122	0.214853	0.201466	0.204904	0.196175	0.212334	0.250688	0.261204	0.240692	0.238676	0.213448	0.216903	0.191929	0.198482	0.228144	0.224869	0.245865	0.236534	0.239756		0.037362	0.067495	0.038103	0.037849	0.035394
63		1		0.104275	0.096899	0.098449	0.097703	0.091711	0.086782	0.092406	0.090187	0.089819	0.092484	0.086263	0.085643	0.206117	0.306351	0.211384	0.179462	0.112355	0.111972	0.1122	0.111726	0.110076	0.108143	0.118408	0.12764	0.133288	0.131316	0.140664	0.152553	0.133905	0.144442	0.179352	0.142679	0.148885	0.138518	0.148443	0.143894	0.134128	0.147224	0.14994	0.15521		-0.011679	-0.012963	-0.013861	-0.011883	-0.015984
533		1		0.111695	0.0999	0.08981	0.086498	0.087675	0.090638	0.082736	0.084342	0.076435	0.075772	0.081734	0.077246	0.142099	0.202166	0.135899	0.149834	0.118255	0.096048	0.097285	0.100257	0.100744	0.092721	0.093675	0.111012	0.111768	0.118457	0.112191	0.114699	0.110755	0.11737	0.114365	0.114369	0.103075	0.099151	0.097113	0.086026	0.103797	0.103852	0.100073	0.084548		-0.004259	-0.009962	-0.0225	-0.023088	-0.02002
174		1		0.081458	0.081902	0.074469	0.073431	0.073135	0.072978	0.069874	0.070975	0.06904	0.068788	0.070458	0.0689	0.127566	0.168468	0.131563	0.112628	0.085451	0.091206	0.087126	0.083566	0.079073	0.072704	0.079841	0.082732	0.091491	0.09767	0.112299	0.108043	0.101893	0.140216	0.110373	0.101103	0.105026	0.101143	0.106566	0.097789	0.093184	0.164209	0.133089	0.105583		-0.034496	-0.02796	-0.037841	-0.036155	-0.03456
264		0		0.096535	0.094816	0.082882	0.085359	0.076949	0.083028	0.081609	0.086101	0.079557	0.077642	0.082862	0.076534	0.132852	0.18169	0.167086	0.090044	0.089996	0.088457	0.095887	0.08937	0.096758	0.091353	0.103586	0.100254	0.102355	0.10213	0.115593	0.140995	0.101679	0.141683	0.106515	0.144016	0.130655	0.131151	0.121998	0.124028	0.120537	0.12903	0.115221	0.127263		-0.019419	-0.015046	-0.029428	-0.024227	-0.030746
99		1		0.104429	0.094403	0.095612	0.105945	0.104027	0.087467	0.090879	0.095849	0.082388	0.080197	0.077434	0.081097	0.151316	0.233622	0.236973	0.151779	0.102096	0.098985	0.093643	0.094859	0.106486	0.098944	0.11261	0.100905	0.135643	0.131269	0.10904	0.127023	0.096301	0.099282	0.105958	0.114098	0.105401	0.101203	0.107258	0.115615	0.127252	0.104354	0.109071	0.161878		-0.011525	-0.015459	-0.016698	-0.003641	-0.003668
429		0		0.120317	0.098497	0.086175	0.086404	0.082242	0.079776	0.078021	0.079919	0.08208	0.076471	0.078298	0.078462	0.153157	0.187848	0.206266	0.171654	0.115715	0.091544	0.097206	0.091225	0.103508	0.09456	0.109414	0.105752	0.120019	0.086309	0.123815	0.131176	0.082899	0.09103	0.103808	0.07919	0.078977	0.093021	0.121665	0.088437	0.132102	0.089604	0.087835	0.120318		0.004363	-0.011365	-0.026135	-0.023182	-0.025453
56		1		0.087596	0.08188	0.073396	0.078032	0.065629	0.070453	0.068805	0.066906	0.066522	0.065886	0.065127	0.07022	0.172511	0.199974	0.167369	0.141917	0.106637	0.079817	0.071027	0.081876	0.069822	0.068932	0.081049	0.099059	0.103762	0.108578	0.117494	0.095646	0.104408	0.087647	0.092043	0.09513	0.104263	0.104418	0.104957	0.102309	0.1554	0.108011	0.100306	0.133454		-0.028358	-0.027982	-0.038914	-0.031554	-0.042066
528		1		0.076093	0.072115	0.070369	0.070201	0.069186	0.068269	0.069797	0.0691	0.069547	0.068819	0.065559	0.067103	0.145224	0.211127	0.152734	0.131847	0.090105	0.081501	0.094653	0.109929	0.076889	0.095381	0.082241	0.076715	0.078895	0.084963	0.080168	0.085221	0.099162	0.086459	0.089848	0.101576	0.090708	0.135754	0.087749	0.094869	0.088208	0.086153	0.083076	0.093724		-0.039861	-0.037747	-0.041941	-0.039385	-0.038509
543		0		0.104679	0.09348	0.094204	0.092983	0.087284	0.083211	0.083182	0.086667	0.082557	0.080049	0.084581	0.085776	0.23507	0.286831	0.19875	0.118234	0.09369	0.094389	0.124706	0.097128	0.091321	0.089661	0.128774	0.125991	0.097479	0.119856	0.139452	0.12419	0.116398	0.101637	0.110719	0.107923	0.149275	0.108238	0.110077	0.136313	0.128581	0.122046	0.123828	0.109249		-0.011275	-0.016382	-0.018106	-0.016603	-0.020411
235		0		0.087018	0.0841	0.080402	0.083141	0.074824	0.077096	0.083745	0.07673	0.078279	0.07742	0.08168	0.076881	0.1868	0.271075	0.238489	0.168792	0.100447	0.093525	0.103717	0.100055	0.10317	0.09736	0.102359	0.109675	0.116217	0.122636	0.130052	0.189931	0.206867	0.129115	0.130407	0.117378	0.122537	0.139108	0.12203	0.166197	0.130447	0.124907	0.123062	0.140815		-0.028936	-0.025762	-0.031908	-0.026445	-0.032871
230		0		0.093399	0.084606	0.083313	0.079239	0.080527	0.079904	0.085863	0.078275	0.085849	0.077851	0.07596	0.087047	0.1487	0.191097	0.140451	0.104871	0.084055	0.081531	0.086612	0.126092	0.086907	0.104776	0.091268	0.093802	0.080555	0.080212	0.078276	0.077099	0.086357	0.077285	0.090481	0.086626	0.081887	0.082405	0.13624	0.117836	0.083816	0.096225	0.097575	0.115468		-0.022555	-0.025256	-0.028997	-0.030347	-0.027168
515		1		0.077435	0.078041	0.086935	0.083624	0.083403	0.084241	0.080935	0.080429	0.078407	0.071008	0.069508	0.064233	0.072377	0.196446	0.145606	0.124358	0.143199	0.096609	0.081156	0.074873	0.078951	0.087166	0.088012	0.092068	0.093136	0.094268	0.093831	0.099676	0.090659	0.113034	0.114373	0.089758	0.089491	0.127846	0.158256	0.092067	0.096819	0.095738	0.096665	0.082201		-0.038519	-0.031821	-0.025375	-0.025962	-0.024292
401		0		0.09562	0.092608	0.099921	0.098931	0.10156	0.103977	0.135305	0.096981	0.104324	0.106926	0.087002	0.080456	0.087889	0.170962	0.147249	0.163132	0.152431	0.10318	0.094874	0.106688	0.108668	0.168326	0.114284	0.110671	0.099637	0.123503	0.140787	0.110945	0.128849	0.141748	0.102743	0.107534	0.104722	0.102676	0.094559	0.10146	0.101591	0.102797	0.103776	0.141078		-0.020334	-0.017254	-0.012389	-0.010655	-0.006135
468		1		0.197275	0.172473	0.161421	0.152991	0.150916	0.152096	0.170527	0.161986	0.142173	0.134745	0.128176	0.111337	0.136936	0.250064	0.269886	0.230527	0.17256	0.156142	0.145909	0.146518	0.153815	0.138505	0.153955	0.151188	0.160221	0.157649	0.165258	0.148965	0.235233	0.215413	0.190081	0.158284	0.148106	0.176088	0.129418	0.154203	0.130262	0.143193	0.155648	0.160855		0.081321	0.062611	0.049111	0.043405	0.043221
130		0		0.120556	0.127177	0.08797	0.084951	0.086191	0.073044	0.082494	0.078203	0.075876	0.08909	0.076103	0.105604	0.101065	0.197631	0.212178	0.198798	0.179778	0.149777	0.125547	0.165302	0.109481	0.090236	0.100481	0.104754	0.093515	0.092248	0.088469	0.099792	0.102906	0.100045	0.129199	0.170155	0.182333	0.090211	0.091848	0.107153	0.102087	0.105587	0.096285	0.093245		0.004602	0.017315	-0.02434	-0.024635	-0.021504
20		1		0.10241	0.1026	0.106482	0.097648	0.116876	0.11045	0.086205	0.147283	0.175829	0.084081	0.080169	0.096928	0.087368	0.260353	0.245443	0.267985	0.251178	0.112399	0.105798	0.102643	0.103381	0.109653	0.111772	0.106236	0.119361	0.110538	0.109254	0.100431	0.105655	0.106853	0.112725	0.103289	0.101576	0.129882	0.109237	0.190077	0.115216	0.114848	0.106072	0.125444		-0.013544	-0.007262	-0.005828	-0.011938	0.009181
69		1		0.08187	0.098723	0.079026	0.09464	0.071909	0.076668	0.082439	0.080383	0.075988	0.073768	0.071586	0.076202	0.078641	0.158721	0.222953	0.233124	0.223799	0.169155	0.100174	0.091269	0.09388	0.100373	0.119144	0.138953	0.095594	0.094353	0.096112	0.094416	0.091927	0.095562	0.112762	0.153561	0.096172	0.1538	0.098761	0.086101	0.084237	0.092257	0.091548	0.097033		-0.034084	-0.011139	-0.033284	-0.014946	-0.035786
452		0		0.095171	0.095263	0.094548	0.089282	0.105004	0.092773	0.108975	0.109289	0.088558	0.093497	0.093492	0.122511	0.101887	0.247797	0.279497	0.296746	0.255776	0.167944	0.112621	0.135595	0.111787	0.1038	0.110841	0.10895	0.108572	0.107073	0.116768	0.10756	0.10113	0.127529	0.108595	0.149505	0.123614	0.23872	0.193999	0.089047	0.087485	0.187023	0.142414	0.115177		-0.020783	-0.014599	-0.017762	-0.020304	-0.002691
18		1		0.134629	0.094671	0.096627	0.090581	0.089499	0.086314	0.089059	0.083232	0.084143	0.082611	0.082041	0.080302	0.100839	0.178243	0.178068	0.165364	0.150051	0.117087	0.101495	0.099607	0.110162	0.124541	0.116139	0.15629	0.162352	0.096496	0.097743	0.091018	0.09339	0.098093	0.099004	0.10544	0.121574	0.180719	0.170269	0.177945	0.10863	0.114904	0.103209	0.119892		0.018675	-0.015191	-0.015683	-0.019005	-0.018196
376		0		0.116036	0.106085	0.104708	0.099562	0.101398	0.095939	0.096548	0.095632	0.098874	0.099203	0.093482	0.096941	0.107903	0.272892	0.276868	0.253451	0.224934	0.123928	0.121879	0.119147	0.126316	0.127427	0.206068	0.226963	0.17309	0.140494	0.132897	0.134042	0.144934	0.126162	0.158566	0.18674	0.190552	0.21396	0.130052	0.147125	0.143053	0.149718	0.143729	0.134343		8.2e-05	-0.003777	-0.007602	-0.010024	-0.006297
217		1		0.08277	0.082062	0.080539	0.07266	0.079831	0.085164	0.079982	0.082409	0.080161	0.076294	0.08086	0.083092	0.150587	0.228884	0.209792	0.178985	0.17133	0.112886	0.152812	0.09126	0.096605	0.130497	0.134273	0.182972	0.158262	0.148081	0.110385	0.101553	0.107004	0.107994	0.128679	0.178791	0.221686	0.204117	0.144841	0.129523	0.152428	0.144476	0.12506	0.139784		-0.033184	-0.0278	-0.031771	-0.036926	-0.027864
530		0		0.100089	0.09143	0.087269	0.084255	0.084872	0.080441	0.076617	0.077079	0.076697	0.076765	0.079456	0.076797	0.077399	0.202291	0.236369	0.214866	0.130588	0.104104	0.091722	0.09455	0.09162	0.09422	0.097299	0.095728	0.096558	0.102135	0.103739	0.104904	0.117596	0.107277	0.120885	0.145002	0.181126	0.156371	0.174888	0.171614	0.089415	0.08798	0.093194	0.089525		-0.015865	-0.018432	-0.025041	-0.025331	-0.022823
442		1		0.092747	0.089486	0.092554	0.087691	0.089392	0.089073	0.095594	0.088383	0.090335	0.090076	0.094523	0.081896	0.078672	0.150928	0.157581	0.157611	0.168102	0.182138	0.110853	0.093848	0.085007	0.101668	0.090297	0.09618	0.093092	0.095976	0.093822	0.093243	0.092612	0.087968	0.097939	0.106258	0.114652	0.159982	0.138313	0.138588	0.19504	0.08892	0.152437	0.099094		-0.023207	-0.020376	-0.019756	-0.021895	-0.018303
532		1		0.110086	0.106084	0.095683	0.08077	0.086457	0.095802	0.088401	0.112964	0.106169	0.110204	0.091077	0.096722	0.093494	0.130151	0.153963	0.140866	0.200495	0.132401	0.109945	0.130761	0.103627	0.092803	0.108162	0.090626	0.09575	0.097274	0.102278	0.119134	0.097731	0.097971	0.098299	0.106771	0.133249	0.096446	0.142306	0.138246	0.210826	0.139521	0.203564	0.100289		-0.005868	-0.003778	-0.016627	-0.028816	-0.021238
535		0		0.11574	0.111352	0.118231	0.11207	0.123167	0.132447	0.120589	0.120501	0.118857	0.108467	0.097865	0.097861	0.100406	0.184508	0.212331	0.156154	0.200303	0.140239	0.130966	0.134285	0.1166	0.120641	0.123794	0.103185	0.115127	0.116663	0.131769	0.122745	0.142085	0.144065	0.119331	0.174482	0.176129	0.139246	0.129089	0.131125	0.257833	0.12146	0.112172	0.118882		-0.000214	0.00149	0.005921	0.002484	0.015472
506		0		0.06782	0.068697	0.074308	0.066326	0.061314	0.061928	0.060878	0.059242	0.060573	0.065655	0.060598	0.065408	0.069162	0.067949	0.076198	0.071555	0.066178	0.065111	0.072826	0.075412	0.08047	0.074967	0.078977	0.077588	0.084805	0.095124	0.094336	0.0971	0.107117	0.103207	0.104334	0.11356	0.106695	0.108632	0.090058	0.118324	0.116732	0.109934	0.109495	0.116833		-0.048134	-0.041165	-0.038002	-0.04326	-0.046381
509		0		0.070431	0.075112	0.080386	0.079038	0.096667	0.098502	0.083817	0.082274	0.07626	0.072126	0.066092	0.068379	0.076188	0.084647	0.071737	0.087418	0.073737	0.06855	0.071399	0.074782	0.073554	0.073925	0.078142	0.09636	0.099159	0.099912	0.101587	0.101117	0.10784	0.104783	0.120242	0.142981	0.123692	0.111887	0.115699	0.173807	0.119358	0.111142	0.118637	0.163879		-0.045523	-0.03475	-0.031924	-0.030548	-0.011028
538		0		0.098411	0.10621	0.098048	0.10233	0.084877	0.091036	0.087106	0.080302	0.08566	0.087691	0.091703	0.09337	0.115649	0.164194	0.204188	0.198694	0.184308	0.116163	0.111897	0.113493	0.115032	0.10856	0.106028	0.106599	0.105076	0.11525	0.104357	0.104709	0.101455	0.113612	0.128918	0.11125	0.123151	0.14711	0.179982	0.12709	0.111757	0.119422	0.135175	0.23856		-0.017543	-0.003652	-0.014262	-0.007256	-0.022818
432		0		0.092289	0.096534	0.11128	0.091864	0.077926	0.087925	0.08043	0.082481	0.080937	0.076847	0.075266	0.078777	0.082717	0.15918	0.1476	0.182875	0.097121	0.105512	0.097845	0.094153	0.095537	0.091165	0.09764	0.091294	0.088933	0.093395	0.089939	0.097772	0.095952	0.10931	0.096768	0.113105	0.114695	0.122812	0.188235	0.113975	0.148712	0.128568	0.123168	0.175258		-0.023665	-0.013328	-0.00103	-0.017722	-0.029769
555		0		0.09239	0.089626	0.100558	0.085296	0.084521	0.078482	0.078744	0.081754	0.087079	0.089834	0.085969	0.094728	0.085656	0.165529	0.196673	0.223779	0.141248	0.111748	0.098438	0.094277	0.094581	0.105382	0.122972	0.094626	0.091954	0.150721	0.104415	0.090727	0.182602	0.140087	0.152138	0.11014	0.107843	0.118078	0.186242	0.172592	0.118598	0.126726	0.172861	0.160798		-0.023564	-0.020236	-0.011752	-0.02429	-0.023174
390		0		0.136905	0.136835	0.132851	0.12428	0.131343	0.125392	0.116258	0.109119	0.111045	0.115648	0.1168	0.11361	0.131266	0.184518	0.184677	0.193803	0.21345	0.180825	0.168908	0.184238	0.130578	0.125921	0.137232	0.125683	0.139415	0.158265	0.250247	0.239351	0.195295	0.189692	0.24751	0.227628	0.195606	0.187373	0.295553	0.301892	0.25186	0.278603	0.290439	0.28923		0.020951	0.026973	0.020541	0.014694	0.023648
495		0		0.09257	0.080203	0.079849	0.076619	0.067362	0.069366	0.070918	0.077389	0.078898	0.078615	0.081844	0.093988	0.111059	0.112761	0.127326	0.122948	0.137781	0.107826	0.11249	0.123874	0.106506	0.108528	0.104243	0.096583	0.110364	0.112623	0.103613	0.104982	0.10095	0.107441	0.108014	0.130214	0.118888	0.112289	0.151366	0.132428	0.158649	0.142714	0.163511	0.220367		-0.023384	-0.029659	-0.032461	-0.032967	-0.040333
511		1		0.147659	0.136538	0.135248	0.129992	0.126931	0.110704	0.111135	0.113159	0.107224	0.117	0.110405	0.098924	0.104938	0.187969	0.177847	0.192395	0.172707	0.153583	0.128471	0.137853	0.135696	0.136127	0.134406	0.135901	0.172633	0.155755	0.1389	0.139613	0.134653	0.135852	0.144203	0.148709	0.15701	0.195035	0.135251	0.159406	0.160291	0.198808	0.265357	0.151047		0.031705	0.026676	0.022938	0.020406	0.019236
493		0		0.120093	0.106655	0.098801	0.103038	0.097786	0.099481	0.10793	0.103864	0.096026	0.093965	0.090909	0.081868	0.08973	0.135515	0.147317	0.138794	0.149684	0.150303	0.111377	0.107888	0.105831	0.103192	0.105754	0.114279	0.120654	0.114047	0.112516	0.116463	0.115909	0.117741	0.164486	0.114319	0.113184	0.128282	0.103569	0.120875	0.162852	0.179924	0.143751	0.111535		0.004139	-0.003207	-0.013509	-0.006548	-0.009909
464		0		0.091504	0.096308	0.092764	0.094235	0.08294	0.089072	0.09094	0.078499	0.085092	0.080109	0.078444	0.081514	0.109927	0.187123	0.135856	0.107224	0.097128	0.083907	0.084312	0.079037	0.08329	0.087994	0.077461	0.081731	0.077992	0.09407	0.102415	0.100735	0.112427	0.116166	0.109091	0.120909	0.108349	0.124345	0.135987	0.138488	0.13553	0.150357	0.159214	0.142344		-0.02445	-0.013554	-0.019546	-0.015351	-0.024755
505		0		0.077209	0.073562	0.069143	0.067822	0.06846	0.063574	0.066471	0.065099	0.065573	0.068507	0.06584	0.061407	0.096168	0.142772	0.134457	0.140392	0.097553	0.084957	0.077984	0.075447	0.07531	0.077522	0.077123	0.075472	0.08206	0.081339	0.087782	0.084617	0.085022	0.085999	0.094806	0.099834	0.092441	0.099199	0.103352	0.118024	0.116523	0.151784	0.168558	0.126845		-0.038745	-0.0363	-0.043167	-0.041764	-0.039235
439		0		0.156624	0.14682	0.146415	0.13927	0.137067	0.135215	0.131792	0.135079	0.125405	0.126682	0.151176	0.119716	0.246695	0.278631	0.262686	0.27066	0.203525	0.253676	0.259622	0.25109	0.212815	0.239003	0.257169	0.220999	0.251784	0.213098	0.248306	0.253264	0.240699	0.247396	0.274347	0.251491	0.262147	0.235823	0.272136	0.3112	0.296193	0.294534	0.280169	0.248723		0.04067	0.036958	0.034105	0.029684	0.029372
465		1		0.126474	0.109351	0.111386	0.107054	0.115158	0.107345	0.106384	0.11811	0.105163	0.102835	0.102148	0.110119	0.132414	0.248245	0.268252	0.210804	0.188259	0.152064	0.148516	0.153841	0.127659	0.134265	0.14591	0.157272	0.152876	0.183944	0.200769	0.227509	0.235326	0.243343	0.21085	0.189375	0.199827	0.19337	0.206818	0.225621	0.218047	0.213373	0.196028	0.224124		0.01052	-0.000511	-0.000924	-0.002532	0.007463
370		0		0.092811	0.086651	0.08184	0.07194	0.082336	0.073219	0.07019	0.071801	0.075763	0.07169	0.070864	0.068458	0.076114	0.155659	0.163985	0.156143	0.158678	0.146918	0.115264	0.093073	0.118485	0.094842	0.099772	0.146136	0.133406	0.124933	0.129677	0.159763	0.160732	0.146005	0.100188	0.11487	0.117599	0.109908	0.139929	0.163112	0.139289	0.143253	0.144277	0.168211		-0.023143	-0.023211	-0.03047	-0.037646	-0.025359
436		0		0.120069	0.151337	0.134769	0.144023	0.135028	0.138108	0.13307	0.125593	0.138068	0.119487	0.132361	0.121729	0.118273	0.238741	0.268603	0.263455	0.272282	0.270965	0.255129	0.227816	0.167796	0.15928	0.137204	0.168002	0.161194	0.178425	0.176053	0.240973	0.187009	0.204429	0.203897	0.270795	0.185237	0.22284	0.231083	0.237604	0.203587	0.201156	0.254393	0.249086		0.004115	0.041475	0.022459	0.034437	0.027333
334		1		0.095533	0.100417	0.09695	0.102429	0.091873	0.087842	0.08751	0.080246	0.085435	0.085724	0.082117	0.092536	0.100708	0.233997	0.248899	0.25328	0.221252	0.200586	0.189917	0.199741	0.180778	0.157454	0.162706	0.165122	0.121168	0.138177	0.140756	0.192283	0.127101	0.151322	0.142906	0.179109	0.221167	0.176236	0.190645	0.213309	0.2218	0.217076	0.189634	0.162532		-0.020421	-0.009445	-0.01536	-0.007157	-0.015822
474		0		0.114813	0.104064	0.105013	0.09322	0.093962	0.093611	0.098251	0.096933	0.089023	0.099441	0.099364	0.103277	0.112626	0.220226	0.260224	0.264527	0.25954	0.233041	0.258105	0.217858	0.246294	0.169118	0.160739	0.162971	0.16801	0.154686	0.145541	0.185378	0.223527	0.238609	0.2087	0.210049	0.22316	0.229938	0.21553	0.217175	0.223507	0.260276	0.244667	0.254595		-0.001141	-0.005798	-0.007297	-0.016366	-0.013733
446		1		0.096425	0.085006	0.077519	0.076427	0.080587	0.072583	0.062686	0.069245	0.068065	0.073245	0.070647	0.070911	0.069238	0.182946	0.206778	0.176917	0.140239	0.133809	0.141919	0.104493	0.094656	0.090057	0.116923	0.101826	0.098998	0.098813	0.102268	0.12867	0.104724	0.119603	0.129199	0.124598	0.122347	0.126815	0.144542	0.13989	0.156224	0.141291	0.14698	0.196775		-0.019529	-0.024856	-0.034791	-0.033159	-0.027108
433		0		0.118144	0.120827	0.129423	0.119356	0.109551	0.108103	0.109484	0.111438	0.103019	0.108512	0.101264	0.096118	0.101161	0.205356	0.217028	0.215691	0.204727	0.193299	0.145071	0.149122	0.131242	0.13809	0.123118	0.146133	0.135421	0.141681	0.15975	0.145679	0.16561	0.17968	0.213913	0.206992	0.249953	0.260344	0.249636	0.243702	0.32117	0.295775	0.304155	0.224351		0.00219	0.010965	0.017113	0.00977	0.001856
477		1		0.103589	0.098972	0.102647	0.097997	0.100893	0.091139	0.083473	0.085282	0.085247	0.082366	0.084533	0.086164	0.102655	0.162591	0.150762	0.125844	0.131365	0.135263	0.113627	0.116001	0.111227	0.100994	0.104421	0.102957	0.101085	0.110301	0.121266	0.112257	0.126423	0.143137	0.140522	0.165915	0.157681	0.180059	0.176915	0.174585	0.201807	0.228196	0.223358	0.170552		-0.012365	-0.01089	-0.009663	-0.011589	-0.006802
504		1		0.096691	0.089029	0.086333	0.086734	0.082836	0.084596	0.077649	0.082858	0.076666	0.075977	0.079285	0.082615	0.088213	0.1688	0.172026	0.178277	0.171841	0.121913	0.108305	0.109541	0.105139	0.101489	0.10591	0.107346	0.117131	0.144049	0.121345	0.121932	0.133129	0.168043	0.192181	0.173767	0.197172	0.164767	0.145492	0.144248	0.180582	0.182466	0.20473	0.220176		-0.019263	-0.020833	-0.025977	-0.022852	-0.024859
503		1		0.091735	0.088673	0.089337	0.087365	0.087369	0.087922	0.085904	0.089757	0.089386	0.083912	0.084438	0.083262	0.081715	0.176138	0.193748	0.190508	0.176608	0.117708	0.11998	0.131595	0.124329	0.14082	0.124392	0.132653	0.131892	0.148707	0.17154	0.145712	0.155098	0.177205	0.170197	0.182857	0.186851	0.218226	0.218803	0.206603	0.229494	0.20848	0.20072	0.228086		-0.024219	-0.021189	-0.022973	-0.022221	-0.020326
512		1		0.107703	0.101824	0.098353	0.09749	0.092465	0.093261	0.089607	0.092938	0.089007	0.09101	0.098044	0.098123	0.100929	0.20923	0.222504	0.197769	0.165587	0.157176	0.137281	0.14159	0.14197	0.14435	0.139983	0.13765	0.165108	0.173475	0.160884	0.152216	0.200719	0.217638	0.185938	0.203286	0.218497	0.243453	0.235722	0.201751	0.205275	0.209795	0.244755	0.179148		-0.008251	-0.008038	-0.013957	-0.012096	-0.01523
482		1		0.081345	0.076882	0.075225	0.074062	0.071473	0.067986	0.077752	0.073675	0.076333	0.081062	0.076038	0.078334	0.080635	0.172443	0.190983	0.18261	0.175978	0.166859	0.145	0.107373	0.135116	0.110112	0.109139	0.118432	0.131058	0.137899	0.145707	0.164203	0.207221	0.193365	0.188182	0.189048	0.230999	0.233695	0.200372	0.19463	0.214921	0.240891	0.232326	0.203328		-0.034609	-0.03298	-0.037085	-0.035524	-0.036222
518		0		0.069147	0.072911	0.073268	0.075462	0.077708	0.070986	0.076099	0.075182	0.07264	0.072958	0.068727	0.073407	0.072635	0.147113	0.15899	0.195351	0.154961	0.151768	0.09463	0.088032	0.083413	0.08615	0.080135	0.082661	0.084528	0.119332	0.121916	0.093304	0.105969	0.128425	0.101139	0.137056	0.134165	0.182011	0.174719	0.178394	0.206841	0.21196	0.203653	0.162637		-0.046807	-0.036951	-0.039042	-0.034124	-0.029987
76		0		0.06986	0.070471	0.063272	0.06652	0.070899	0.06947	0.069865	0.075209	0.070788	0.065195	0.069934	0.067565	0.10011	0.182381	0.160452	0.153943	0.096109	0.153742	0.087176	0.086574	0.084048	0.088137	0.095009	0.100999	0.098176	0.119475	0.122628	0.136863	0.112218	0.139839	0.12722	0.169993	0.162163	0.163734	0.13184	0.128833	0.124656	0.136468	0.138015	0.133969		-0.046094	-0.039391	-0.049038	-0.043066	-0.036796
255		1		0.08695	0.078439	0.08086	0.075047	0.080568	0.075612	0.071337	0.07503	0.06781	0.07201	0.072792	0.070564	0.06942	0.134275	0.146895	0.131923	0.103886	0.079648	0.081643	0.083504	0.078572	0.087362	0.087819	0.109312	0.094238	0.099901	0.100242	0.102189	0.152843	0.116083	0.118035	0.106003	0.117934	0.104591	0.174888	0.138784	0.194001	0.140003	0.161802	0.127925		-0.029004	-0.031423	-0.03145	-0.034539	-0.027127
559		0		0.087844	0.082531	0.080489	0.077485	0.082805	0.079045	0.079747	0.078009	0.084462	0.081528	0.081432	0.081044	0.115796	0.22208	0.143517	0.136943	0.101002	0.101372	0.099515	0.134922	0.124076	0.116739	0.099565	0.130262	0.149016	0.110781	0.112735	0.109461	0.114325	0.130096	0.128662	0.124123	0.151766	0.133007	0.140888	0.13147	0.177533	0.137476	0.169705	0.189502		-0.02811	-0.027331	-0.031821	-0.032101	-0.02489
232		1		0.102178	0.11156	0.118367	0.10512	0.103451	0.099674	0.100791	0.098885	0.092898	0.101917	0.087915	0.090855	0.145349	0.276732	0.256828	0.22891	0.199774	0.173111	0.116003	0.126159	0.095546	0.127576	0.145599	0.198722	0.189008	0.251914	0.240125	0.236693	0.289157	0.273963	0.253417	0.28721	0.261946	0.266905	0.270754	0.344186	0.336623	0.357358	0.352294	0.334754		-0.013776	0.001698	0.006057	-0.004466	-0.004244
280		1		0.084846	0.080431	0.084801	0.077973	0.079246	0.078523	0.085514	0.081609	0.080472	0.087935	0.082488	0.083053	0.103207	0.257799	0.265794	0.17908	0.21057	0.12989	0.100139	0.118525	0.138712	0.160266	0.14609	0.189907	0.159967	0.199548	0.229979	0.175447	0.198322	0.252255	0.227613	0.226858	0.196266	0.218029	0.24066	0.219241	0.242106	0.293391	0.214722	0.208135		-0.031108	-0.029431	-0.027509	-0.031613	-0.028449
551		0		0.089499	0.077187	0.075234	0.068308	0.072084	0.068734	0.06832	0.068009	0.064685	0.069712	0.071125	0.071652	0.074793	0.172271	0.174832	0.170255	0.103134	0.090751	0.094416	0.087018	0.092527	0.088472	0.096293	0.102336	0.152802	0.119887	0.117896	0.146548	0.128146	0.202784	0.240798	0.202716	0.145668	0.139	0.150634	0.212617	0.183423	0.244019	0.212154	0.18481		-0.026455	-0.032675	-0.037076	-0.041278	-0.035611
542		0		0.103072	0.098826	0.092354	0.086071	0.087494	0.089261	0.086774	0.088869	0.085086	0.081243	0.081664	0.0811	0.080253	0.18026	0.230021	0.173141	0.14141	0.128864	0.104128	0.098723	0.102078	0.105185	0.125759	0.142686	0.123772	0.154789	0.11672	0.125372	0.194362	0.204672	0.263525	0.273486	0.264973	0.24578	0.288962	0.284916	0.233325	0.221504	0.237885	0.214717		-0.012882	-0.011036	-0.019956	-0.023515	-0.020201
558		1		0.124504	0.105279	0.096986	0.102136	0.095033	0.094603	0.091327	0.091789	0.086702	0.085784	0.079657	0.085698	0.090513	0.212181	0.217454	0.168292	0.101414	0.104709	0.102133	0.10188	0.106793	0.11275	0.104284	0.111346	0.115731	0.119894	0.123506	0.125087	0.127868	0.204924	0.206126	0.246654	0.251707	0.212032	0.242697	0.262059	0.250547	0.26222	0.270686	0.235235		0.00855	-0.004583	-0.015324	-0.00745	-0.012662
265		1		0.096621	0.087891	0.094674	0.08118	0.09389	0.086145	0.094892	0.096439	0.08676	0.094635	0.093615	0.090228	0.090037	0.162515	0.160242	0.164592	0.140282	0.140514	0.106173	0.112065	0.104198	0.109966	0.103097	0.121303	0.113161	0.105505	0.114916	0.108558	0.107387	0.130074	0.205046	0.236585	0.179529	0.163011	0.130995	0.188163	0.180859	0.165246	0.171573	0.112662		-0.019333	-0.021971	-0.017636	-0.028406	-0.013805
79		1		0.106639	0.119256	0.115311	0.113777	0.124511	0.123778	0.114488	0.119752	0.109217	0.110449	0.121864	0.101391	0.130552	0.250032	0.244542	0.195005	0.134688	0.093364	0.089842	0.089355	0.067114	0.088381	0.090284	0.09228	0.100281	0.102441	0.105175	0.119186	0.11837	0.154684	0.136568	0.138494	0.130525	0.162072	0.164144	0.230365	0.240079	0.224677	0.167305	0.130039		-0.009315	0.009394	0.003001	0.004191	0.016816
544		1		0.12403	0.108582	0.109096	0.108388	0.105883	0.09848	0.092148	0.094697	0.089523	0.091339	0.083947	0.082424	0.088465	0.234124	0.278751	0.187286	0.187446	0.152749	0.101668	0.105207	0.097196	0.113231	0.099777	0.099177	0.099183	0.106052	0.104443	0.109362	0.103635	0.121964	0.134969	0.127592	0.18191	0.189196	0.142885	0.247811	0.231819	0.181157	0.18397	0.148755		0.008076	-0.00128	-0.003214	-0.001198	-0.001812
545		1		0.133166	0.123303	0.109511	0.109764	0.099386	0.096532	0.116698	0.096171	0.096839	0.104205	0.112342	0.128236	0.107052	0.309759	0.330878	0.295914	0.185809	0.133642	0.129619	0.131567	0.129185	0.169652	0.129769	0.141885	0.121897	0.149594	0.147223	0.123972	0.137642	0.146949	0.15242	0.227638	0.20235	0.244559	0.294429	0.289688	0.266269	0.207465	0.216355	0.257773		0.017212	0.013441	-0.002799	0.000178	-0.008309
492		0		0.080694	0.070362	0.082331	0.076142	0.066789	0.070921	0.072667	0.075481	0.076815	0.071018	0.07032	0.079042	0.096934	0.216805	0.226328	0.192932	0.106917	0.091737	0.091123	0.092863	0.093462	0.087573	0.095911	0.103416	0.093288	0.101893	0.107831	0.1043	0.105956	0.111822	0.109627	0.166778	0.113723	0.11489	0.172919	0.193476	0.206996	0.143036	0.116006	0.120664		-0.03526	-0.0395	-0.029979	-0.033444	-0.040906
550		0		0.067803	0.067472	0.07071	0.066202	0.072254	0.068724	0.070172	0.064323	0.067873	0.066273	0.061468	0.064072	0.066606	0.174041	0.182787	0.145341	0.082999	0.076913	0.077499	0.075307	0.08153	0.08116	0.083903	0.089657	0.102129	0.091577	0.094282	0.089485	0.084618	0.086515	0.081579	0.089461	0.09259	0.109384	0.113134	0.118413	0.219956	0.154448	0.131927	0.125978		-0.048151	-0.04239	-0.0416	-0.043384	-0.035441
554		0		0.092278	0.08086	0.077822	0.079692	0.076692	0.076525	0.079827	0.073685	0.079793	0.079929	0.075346	0.073515	0.076128	0.217348	0.212208	0.201094	0.102728	0.083901	0.088261	0.100477	0.090537	0.093845	0.094686	0.090501	0.104338	0.156685	0.138582	0.114397	0.116605	0.117766	0.119173	0.11909	0.125411	0.144049	0.128197	0.200502	0.190491	0.211209	0.215405	0.176618		-0.023676	-0.029002	-0.034488	-0.029894	-0.031003
556		0		0.087173	0.079073	0.067515	0.080034	0.089152	0.070227	0.073734	0.072347	0.07122	0.071672	0.069185	0.074891	0.07743	0.113554	0.098193	0.096533	0.093956	0.086352	0.079517	0.081521	0.074668	0.074965	0.070359	0.076419	0.077297	0.071092	0.071704	0.073781	0.104954	0.10334	0.118007	0.128636	0.102641	0.134409	0.137775	0.089718	0.187522	0.173213	0.138608	0.162173		-0.028781	-0.030789	-0.044795	-0.029552	-0.018543
546		0		0.097682	0.082774	0.079962	0.084351	0.074985	0.07434	0.072381	0.076598	0.081083	0.072436	0.077169	0.078696	0.089253	0.194365	0.194896	0.133595	0.139302	0.095107	0.095838	0.092564	0.093937	0.090969	0.089858	0.096096	0.105141	0.118653	0.125262	0.135091	0.157385	0.178959	0.16831	0.201248	0.122334	0.1132	0.108215	0.11746	0.116772	0.13607	0.117513	0.143491		-0.018272	-0.027088	-0.032348	-0.025235	-0.03271
526		1		0.112195	0.104136	0.101446	0.098235	0.088415	0.08455	0.078066	0.082297	0.079489	0.079872	0.083217	0.084324	0.196134	0.233301	0.191948	0.174629	0.14644	0.10165	0.107026	0.102247	0.098909	0.102176	0.10764	0.099069	0.103782	0.106798	0.114394	0.099311	0.104238	0.107808	0.103806	0.120855	0.140191	0.197401	0.215028	0.186818	0.095481	0.107672	0.118488	0.096657		-0.003759	-0.005726	-0.010864	-0.011351	-0.01928
553		0		0.086973	0.099534	0.094591	0.099683	0.108017	0.109927	0.126025	0.11774	0.114157	0.117097	0.113835	0.115878	0.123914	0.163451	0.269229	0.265365	0.247975	0.236067	0.211096	0.213474	0.239007	0.224207	0.1288	0.135314	0.120202	0.110197	0.111519	0.117677	0.106954	0.117084	0.141563	0.141743	0.155115	0.16009	0.200321	0.140415	0.248029	0.234222	0.18013	0.177607		-0.028981	-0.010328	-0.017719	-0.009903	0.000322
497		0		0.079282	0.087478	0.073545	0.071654	0.075918	0.131611	0.14324	0.088063	0.086478	0.098428	0.101376	0.084402	0.085405	0.211611	0.252654	0.240988	0.164807	0.255216	0.221262	0.237922	0.18083	0.100485	0.094455	0.093141	0.098263	0.095139	0.085297	0.088189	0.107115	0.129201	0.137482	0.093824	0.092064	0.099275	0.145582	0.179603	0.127049	0.112805	0.112498	0.149795		-0.036672	-0.022384	-0.038765	-0.037932	-0.031777
519		0		0.077139	0.07556	0.076693	0.071318	0.072449	0.077404	0.072874	0.074427	0.069325	0.07296	0.06671	0.069277	0.069416	0.134667	0.176687	0.194898	0.187897	0.230945	0.203618	0.112858	0.097609	0.09689	0.100606	0.100695	0.115158	0.100351	0.099594	0.094931	0.093983	0.098917	0.107854	0.098974	0.099708	0.094636	0.095279	0.10372	0.091335	0.101397	0.10373	0.096562		-0.038815	-0.034302	-0.035617	-0.038268	-0.035246
531		0		0.097819	0.100209	0.09193	0.082482	0.094223	0.096821	0.121242	0.084652	0.084533	0.085927	0.080401	0.079912	0.076229	0.189079	0.221768	0.177657	0.150125	0.104364	0.08124	0.084517	0.084999	0.087281	0.107268	0.102499	0.103259	0.092444	0.095294	0.102903	0.094216	0.092177	0.092001	0.097774	0.22802	0.182908	0.088423	0.094409	0.088803	0.077013	0.085567	0.086257		-0.018135	-0.009653	-0.02038	-0.027104	-0.013472
513		0		0.197412	0.094646	0.197654	0.09965	0.1112	0.131004	0.097589	0.091338	0.090796	0.096479	0.095747	0.087475	0.085549	0.258442	0.26933	0.2431	0.167384	0.108605	0.127346	0.104576	0.098518	0.107336	0.100878	0.097339	0.104041	0.104031	0.098818	0.103706	0.102913	0.111203	0.09863	0.100273	0.099452	0.101153	0.090833	0.088939	0.101235	0.096502	0.100623	0.100713		0.081458	-0.015216	0.085344	-0.009936	0.003505
548		1		0.107868	0.091369	0.176261	0.085105	0.109825	0.120834	0.203269	0.126539	0.130463	0.09171	0.080509	0.085444	0.078872	0.274426	0.22885	0.173886	0.157145	0.192797	0.143522	0.097836	0.097091	0.097559	0.095499	0.094065	0.095457	0.104564	0.102652	0.098913	0.098619	0.10475	0.104564	0.095529	0.087192	0.089009	0.111286	0.094098	0.095916	0.090664	0.092477	0.088854		-0.008086	-0.018493	0.063951	-0.024481	0.00213
514		0		0.091013	0.093451	0.134466	0.136355	0.103883	0.090888	0.087569	0.110033	0.077794	0.084905	0.082842	0.080383	0.077159	0.107012	0.250808	0.249375	0.170216	0.138169	0.11707	0.091797	0.083888	0.083076	0.082982	0.081698	0.084275	0.086208	0.081108	0.079659	0.079474	0.151047	0.152732	0.096083	0.131697	0.136875	0.105852	0.076466	0.100509	0.079553	0.078109	0.077522		-0.024941	-0.016411	0.022156	0.026769	-0.003812
479		1		0.110569	0.100861	0.200828	0.098992	0.101861	0.094966	0.101338	0.097686	0.101333	0.102715	0.103228	0.115751	0.114168	0.239514	0.37758	0.389687	0.1946	0.134516	0.138896	0.275887	0.119291	0.221695	0.14028	0.160934	0.160467	0.178241	0.133987	0.134391	0.131741	0.143661	0.167369	0.137104	0.163223	0.133769	0.121355	0.13616	0.125326	0.137915	0.143645	0.125594		-0.005385	-0.009001	0.088518	-0.010594	-0.005834
536		0		0.099761	0.107269	0.097979	0.102811	0.097467	0.117481	0.107649	0.108187	0.161252	0.163869	0.103381	0.110251	0.097399	0.295406	0.337685	0.311756	0.297306	0.257708	0.205889	0.204371	0.170053	0.11915	0.158381	0.10495	0.146148	0.133613	0.117827	0.117946	0.131213	0.119339	0.107463	0.109787	0.20593	0.164106	0.137624	0.227489	0.314768	0.191497	0.313842	0.151904		-0.016193	-0.002593	-0.014331	-0.006775	-0.010228
138		1		0.086908	0.084748	0.081666	0.112316	0.188592	0.165187	0.11671	0.089833	0.07921	0.08003	0.075889	0.076623	0.078809	0.198145	0.265708	0.265525	0.258331	0.1442	0.102109	0.170447	0.125906	0.166859	0.139907	0.125418	0.105613	0.117072	0.147362	0.111437	0.09043	0.08549	0.083364	0.097684	0.121274	0.099174	0.101218	0.088688	0.085479	0.079148	0.0828	0.080515		-0.029046	-0.025114	-0.030644	0.00273	0.080897
453		1		0.141079	0.114833	0.130451	0.17121	0.153253	0.102832	0.097961	0.176947	0.08902	0.082392	0.07993	0.086762	0.085723	0.167441	0.225383	0.232944	0.105083	0.09331	0.113676	0.090996	0.099178	0.101501	0.1024	0.112388	0.095602	0.119324	0.129398	0.1216	0.111375	0.090231	0.088583	0.086071	0.086278	0.085678	0.076068	0.095989	0.077939	0.101329	0.071046	0.075439		0.025125	0.004971	0.018141	0.061624	0.045558
490		1		0.088807	0.105671	0.083794	0.082562	0.102559	0.077323	0.086304	0.082753	0.080004	0.072669	0.074047	0.075605	0.076927	0.158901	0.281987	0.292275	0.278043	0.179525	0.186836	0.16811	0.133107	0.097081	0.085171	0.1815	0.103972	0.095501	0.098151	0.141948	0.157338	0.102178	0.164543	0.101387	0.118472	0.125139	0.151893	0.076499	0.093776	0.083964	0.085915	0.082203		-0.027147	-0.004191	-0.028516	-0.027024	-0.005136
417		0		0.072051	0.077043	0.099657	0.076291	0.087954	0.079629	0.106789	0.093379	0.126828	0.073951	0.073923	0.077111	0.078446	0.315403	0.289603	0.295838	0.278599	0.201443	0.085261	0.093959	0.082879	0.076031	0.07026	0.085671	0.096303	0.081339	0.107818	0.10083	0.124041	0.193498	0.233274	0.233011	0.128578	0.19251	0.131144	0.17414	0.112396	0.12024	0.173386	0.097861		-0.043903	-0.032819	-0.012653	-0.033295	-0.019741
430		1		0.101946	0.103905	0.095931	0.112476	0.104583	0.097707	0.152702	0.126465	0.092118	0.096155	0.096096	0.100352	0.099512	0.334972	0.402165	0.361575	0.313778	0.330293	0.270803	0.149248	0.150766	0.109512	0.115307	0.114194	0.110071	0.109668	0.110403	0.110278	0.095226	0.112154	0.158552	0.162059	0.306932	0.317242	0.281408	0.27727	0.174047	0.132327	0.149541	0.11126		-0.014008	-0.005957	-0.016379	0.00289	-0.003112
443		1		0.063323	0.065215	0.069152	0.069798	0.070936	0.07541	0.078692	0.102012	0.091282	0.088319	0.082773	0.106874	0.087721	0.11184	0.372723	0.112863	0.339801	0.228374	0.097649	0.101518	0.101314	0.115614	0.119935	0.109195	0.149476	0.106428	0.144077	0.130901	0.096308	0.114317	0.139505	0.117608	0.095976	0.085948	0.0952	0.104984	0.098271	0.095632	0.098579	0.1024		-0.052631	-0.044647	-0.043158	-0.039788	-0.036759
[truncated: 35 more columns]
