# Supplementary material for: The importance of regulated resource reallocation during dynamic environmental shifts in yeast
Source: EMBO J. 2026 Mar 11;45(8):2808–30. doi: 10.1038/s44318-026-00727-x (PMC13084002; doi:10.1038/s44318-026-00727-x)
Supplement: Supplementary file 9 — Source data Fig. 4 [file 44318_2026_727_MOESM9_ESM.zip]

Archive with 9 entries (7 files):
- Figure 4/
- __MACOSX/._Figure 4
- Figure 4/.DS_Store
- __MACOSX/Figure 4/._.DS_Store
- Figure 4/Figure_4A-D/
- Figure 4/Figure_4A-D/Fig4_README.docx
- __MACOSX/Figure 4/Figure_4A-D/._Fig4_README.docx
- Figure 4/Figure_4A-D/Fig4A_quantifiedmicroscopydata.xlsx
- __MACOSX/Figure 4/Figure_4A-D/._Fig4A_quantifiedmicroscopydata.xlsx
