# Supplementary material for: The importance of regulated resource reallocation during dynamic environmental shifts in yeast
Source: EMBO J. 2026 Mar 11;45(8):2808–30. doi: 10.1038/s44318-026-00727-x (PMC13084002; doi:10.1038/s44318-026-00727-x)
Supplement: Supplementary file 9 — Source data Fig. 4 [file 44318_2026_727_MOESM9_ESM.zip › Figure 4/Figure_4A-D/Fig4A_quantifiedmicroscopydata.xlsx]

## Sheet: Sheet1
Cell Number		Strain (WT=1; ∆=0)		Dot6_ratio_T01	Dot6_ratio_T02	Dot6_ratio_T03	Dot6_ratio_T04	Dot6_ratio_T05	Dot6_ratio_T06	Dot6_ratio_T07	Dot6_ratio_T08	Dot6_ratio_T09	Dot6_ratio_T10	Dot6_ratio_T11	Dot6_ratio_T12	Dot6_ratio_T13	Dot6_ratio_T14	Dot6_ratio_T15	Dot6_ratio_T16	Dot6_ratio_T17	Dot6_ratio_T18	Dot6_ratio_T19	Dot6_ratio_T20	Dot6_ratio_T21	Dot6_ratio_T22	Dot6_ratio_T23	Dot6_ratio_T24	Dot6_ratio_T25	Dot6_ratio_T26	Dot6_ratio_T27	Dot6_ratio_T28	Dot6_ratio_T29	Dot6_ratio_T30	Dot6_ratio_T31	Dot6_ratio_T32	Dot6_ratio_T33	Dot6_ratio_T34	Dot6_ratio_T35	Dot6_ratio_T36	Dot6_ratio_T37	Dot6_ratio_T38	Dot6_ratio_T39	Dot6_ratio_T40			Dot6_rationormalized_T01	Dot6_rationormalized_T02	Dot6_rationormalized_T03	Dot6_rationormalized_T04
150		0		0.198902	0.190832	0.173846	0.187971	0.186452	0.196545	0.18393	0.19014	0.189644	0.196476	0.187434	0.192619	0.194035	0.347797	0.372944	0.390535	0.304993	0.373581	0.195051	0.183806	0.175495	0.186893	0.205697	0.255331	0.24896	0.152517	0.209015	0.086683	0.084517	0.092171	0.087504	0.090636	0.091795	0.092748	0.155385	0.145492	0.151626	0.140435	0.148978	0.148099			0.00887	0.020262	0.005057	0.021612
114		1		0.225983	0.170901	0.162313	0.16343	0.183028	0.183461	0.21146	0.159929	0.164988	0.16372	0.179563	0.160524	0.263944	0.372365	0.379424	0.325943	0.279088	0.22648	0.204077	0.179841	0.164747	0.15942	0.159615	0.157742	0.155045	0.159704	0.153539	0.165891	0.15433	0.154175	0.155404	0.150125	0.151437	0.157521	0.155652	0.163468	0.165355	0.162675	0.160807	0.150101			0.035951	0.000331	-0.006476	-0.002929
95		1		0.168141	0.161071	0.170518	0.168538	0.156061	0.163696	0.16391	0.169397	0.157923	0.144175	0.169217	0.176058	0.286403	0.367724	0.396715	0.325586	0.283191	0.258086	0.168909	0.165658	0.154946	0.184163	0.193144	0.201735	0.192101	0.209718	0.218711	0.202954	0.183178	0.1746	0.174597	0.182216	0.177358	0.171499	0.159834	0.160554	0.152301	0.158896	0.137357	0.164659			-0.021891	-0.009499	0.001729	0.002179
98		1		0.191112	0.152126	0.156842	0.16591	0.169767	0.158799	0.161211	0.164071	0.170275	0.173439	0.193517	0.146464	0.215113	0.33452	0.374079	0.352122	0.323201	0.275159	0.168879	0.15939	0.163622	0.197259	0.199967	0.172336	0.179768	0.170997	0.162445	0.158317	0.159071	0.160779	0.158914	0.163691	0.151324	0.145697	0.127204	0.115631	0.126328	0.143424	0.11861	0.137914			0.00108	-0.018443	-0.011947	-0.000449
23		1		0.191417	0.177738	0.190277	0.194326	0.178469	0.184238	0.194179	0.192195	0.163206	0.170388	0.15974	0.174382	0.148497	0.245848	0.308968	0.344627	0.317754	0.256053	0.253767	0.240421	0.229266	0.207696	0.212495	0.214798	0.195639	0.191287	0.188699	0.1671	0.16924	0.172385	0.143359	0.178914	0.171915	0.166578	0.16697	0.164784	0.157093	0.151096	0.150868	0.134777			0.001385	0.007168	0.021488	0.027966
33		1		0.175755	0.145766	0.15767	0.147713	0.147118	0.156807	0.156391	0.189165	0.24056	0.199644	0.156265	0.141992	0.138088	0.247902	0.363358	0.352591	0.374887	0.329628	0.306866	0.243926	0.176424	0.153451	0.153469	0.145501	0.146049	0.154591	0.163054	0.152738	0.156201	0.16326	0.17838	0.1679	0.163496	0.16148	0.157935	0.165422	0.165984	0.150873	0.152385	0.144507			-0.014277	-0.024804	-0.011119	-0.018646
20		1		0.209553	0.181827	0.166419	0.142377	0.237395	0.20479	0.15178	0.157453	0.149892	0.156083	0.149703	0.154673	0.152251	0.29199	0.368437	0.363675	0.341922	0.307685	0.25839	0.224275	0.164794	0.168023	0.163503	0.158349	0.160904	0.162496	0.162976	0.172945	0.166408	0.172448	0.149282	0.15816	0.161352	0.149383	0.154118	0.15314	0.150372	0.141237	0.141869	0.143478			0.019521	0.011258	-0.00237	-0.023982
25		1		0.213233	0.204362	0.203961	0.186955	0.19386	0.191383	0.181499	0.174621	0.167485	0.176987	0.174726	0.180584	0.176561	0.316302	0.360567	0.403985	0.386399	0.393762	0.23115	0.244634	0.215818	0.176165	0.176957	0.172017	0.173192	0.171997	0.1785	0.180872	0.170209	0.175895	0.18467	0.171967	0.170521	0.167727	0.171614	0.17422	0.170172	0.186869	0.189926	0.181483			0.023201	0.033792	0.035172	0.020596
156		1		0.210165	0.17057	0.175184	0.156473	0.1549	0.142461	0.154228	0.153261	0.153438	0.15031	0.122738	0.153639	0.156004	0.301759	0.32062	0.351728	0.320954	0.354288	0.261446	0.262735	0.233563	0.191211	0.18538	0.138191	0.157416	0.155294	0.160754	0.170087	0.169578	0.171824	0.172843	0.171502	0.168178	0.177356	0.174942	0.178551	0.173441	0.191147	0.193859	0.184755			0.020132	0	0.006395	-0.009887
34		1		0.245735	0.20423	0.195248	0.193021	0.195392	0.194401	0.222035	0.226966	0.181973	0.180891	0.25189	0.284638	0.200386	0.336866	0.372434	0.371614	0.37193	0.282545	0.2775	0.278118	0.251907	0.238749	0.239118	0.230025	0.210204	0.198013	0.198428	0.196239	0.170939	0.170909	0.157113	0.155652	0.156488	0.148277	0.150597	0.146976	0.143179	0.137652	0.141194	0.134784			0.055703	0.03366	0.026459	0.026661
92		1		0.211388	0.189157	0.181375	0.181391	0.177707	0.177394	0.202634	0.217328	0.198505	0.217007	0.25294	0.270748	0.315732	0.308776	0.307641	0.321375	0.275178	0.265533	0.257429	0.246216	0.222272	0.222698	0.207903	0.184867	0.191125	0.169658	0.178257	0.16859	0.176433	0.165582	0.156846	0.157012	0.151133	0.158815	0.14328	0.14388	0.14323	0.141999	0.1171	0.142879			0.021356	0.018588	0.012586	0.015031
134		1		0.171816	0.174576	0.155907	0.14409	0.151813	0.170379	0.224706	0.23309	0.190214	0.224262	0.278888	0.30948	0.376037	0.360996	0.38714	0.393668	0.370603	0.344577	0.300289	0.28092	0.253166	0.236069	0.217797	0.203876	0.20158	0.195723	0.190358	0.181067	0.171378	0.170497	0.173306	0.162542	0.160637	0.161988	0.147682	0.144199	0.146934	0.150709	0.133674	0.135215			-0.018216	0.004007	-0.012882	-0.02227
127		1		0.229874	0.198961	0.185642	0.147608	0.161897	0.150417	0.1453	0.137239	0.143816	0.14654	0.13779	0.155311	0.243304	0.313819	0.346767	0.306101	0.324639	0.288315	0.273482	0.232685	0.216737	0.192936	0.176592	0.179487	0.163445	0.159962	0.160045	0.155423	0.136933	0.153563	0.153211	0.142675	0.151115	0.138942	0.133534	0.138656	0.134793	0.124081	0.124113	0.136907			0.039841	0.028392	0.016853	-0.018752
137		1		0.181084	0.161509	0.165154	0.153281	0.158204	0.154254	0.14809	0.159955	0.150438	0.14964	0.155318	0.167293	0.305776	0.333409	0.384922	0.369908	0.301027	0.293177	0.295448	0.266966	0.245943	0.239906	0.212912	0.199749	0.197108	0.185305	0.178068	0.175189	0.163988	0.162841	0.173288	0.176195	0.166386	0.158488	0.151834	0.146138	0.140059	0.146376	0.152905	0.141592			-0.008949	-0.009061	-0.003635	-0.013079
111		1		0.254838	0.218439	0.181858	0.183825	0.17344	0.164529	0.153692	0.149745	0.156621	0.169342	0.177202	0.179986	0.218971	0.353842	0.357679	0.353096	0.356002	0.309979	0.243166	0.175108	0.169308	0.176824	0.168153	0.165509	0.174492	0.172342	0.16123	0.161951	0.171884	0.176543	0.171738	0.166995	0.150141	0.162173	0.151263	0.148157	0.137563	0.148097	0.094695	0.134164			0.064805	0.04787	0.013069	0.017465
100		1		0.169181	0.149546	0.137731	0.136994	0.13763	0.211867	0.234472	0.151792	0.134642	0.138557	0.138418	0.158087	0.210948	0.269086	0.285893	0.336104	0.351119	0.295924	0.250753	0.203522	0.173717	0.192768	0.218856	0.21187	0.173058	0.166827	0.16414	0.18154	0.151675	0.155076	0.152627	0.154738	0.141339	0.150443	0.160686	0.145128	0.133028	0.124947	0.131087	0.147717			-0.020851	-0.021024	-0.031058	-0.029365
29		1		0.221423	0.20751	0.169274	0.164982	0.162838	0.163535	0.145205	0.131523	0.146989	0.147217	0.139155	0.146723	0.179976	0.301965	0.320766	0.384503	0.362034	0.309672	0.202647	0.212134	0.220686	0.171266	0.241558	0.218565	0.217201	0.225265	0.241967	0.227802	0.189778	0.218753	0.209364	0.169593	0.154767	0.141497	0.121167	0.112839	0.12491	0.143552	0.138189	0.110849			0.031391	0.03694	0.000485	-0.001378
152		1		0.175832	0.151959	0.144651	0.126899	0.133766	0.131029	0.137323	0.149924	0.143235	0.138381	0.151347	0.150979	0.138588	0.26666	0.331074	0.381682	0.364112	0.325895	0.189376	0.179912	0.14653	0.16384	0.159434	0.158412	0.173539	0.171227	0.194569	0.2104	0.194449	0.179706	0.181269	0.165474	0.173298	0.166703	0.161115	0.154294	0.144932	0.141214	0.151001	0.149178			-0.014201	-0.018611	-0.024138	-0.03946
24		1		0.19145	0.158706	0.159399	0.151818	0.133708	0.161888	0.1414	0.15836	0.132593	0.131045	0.112999	0.130329	0.187369	0.358583	0.42027	0.414461	0.379912	0.204369	0.197196	0.191649	0.18361	0.164575	0.155998	0.155402	0.169122	0.157476	0.165784	0.153016	0.16088	0.164339	0.145068	0.157698	0.153923	0.159342	0.155031	0.150519	0.155603	0.157329	0.150165	0.135117			0.001418	-0.011863	-0.00939	-0.014542
49		1		0.14607	0.132682	0.127157	0.122962	0.138982	0.14415	0.137621	0.189637	0.145419	0.130746	0.136015	0.130656	0.12618	0.377113	0.429106	0.415173	0.403219	0.340398	0.162278	0.144251	0.157926	0.174579	0.157589	0.188413	0.166413	0.175824	0.143339	0.158916	0.180304	0.170276	0.197501	0.159923	0.168236	0.161826	0.153894	0.176748	0.205276	0.207382	0.192481	0.179056			-0.043963	-0.037887	-0.041632	-0.043397
214		0		0.163673	0.155452	0.15333	0.148414	0.16348	0.159524	0.15734	0.155369	0.163783	0.166562	0.175996	0.163786	0.165423	0.292316	0.425748	0.413891	0.368824	0.305978	0.172704	0.152729	0.147943	0.151141	0.151965	0.149447	0.159442	0.162083	0.178662	0.16794	0.179772	0.168206	0.19113	0.174799	0.159345	0.176807	0.190801	0.195335	0.165274	0.160184	0.156948	0.141101			-0.02636	-0.015118	-0.015459	-0.017946
381		1		0.12932	0.143761	0.148624	0.135298	0.140081	0.254567	0.152265	0.136737	0.14633	0.192957	0.153746	0.132305	0.142148	0.303712	0.487158	0.53038	0.385133	0.252024	0.144884	0.151179	0.131003	0.136462	0.127077	0.145449	0.190618	0.196454	0.213266	0.206108	0.17809	0.161069	0.211509	0.191981	0.212266	0.197591	0.177597	0.151624	0.155057	0.141725	0.126774	0.12821			-0.060713	-0.026809	-0.020165	-0.031061
12		1		0.173696	0.160084	0.137695	0.12573	0.238257	0.196339	0.151966	0.144112	0.161369	0.189614	0.12461	0.126335	0.186789	0.354091	0.432133	0.396018	0.373167	0.31034	0.232007	0.185014	0.152665	0.156099	0.153633	0.154388	0.148537	0.161623	0.155347	0.160331	0.176699	0.180304	0.16523	0.171155	0.159938	0.177363	0.17863	0.193053	0.179042	0.179075	0.182641	0.175502			-0.016336	-0.010485	-0.031094	-0.040629
17		0		0.236678	0.192507	0.187655	0.157247	0.135474	0.192029	0.123424	0.181106	0.223462	0.170757	0.185698	0.19396	0.195359	0.351419	0.402387	0.533853	0.459322	0.352152	0.297627	0.218801	0.190268	0.144216	0.142425	0.151872	0.147898	0.154282	0.157019	0.156157	0.163099	0.142249	0.135129	0.139047	0.143301	0.146063	0.150162	0.164005	0.137592	0.136306	0.14898	0.169376			0.046646	0.021937	0.018866	-0.009113
18		1		0.183232	0.165208	0.18265	0.170792	0.179709	0.156843	0.146136	0.155796	0.171375	0.237836	0.15336	0.152669	0.140357	0.361311	0.459818	0.446789	0.400545	0.336158	0.255622	0.192436	0.153283	0.148729	0.141733	0.146347	0.141935	0.129429	0.123291	0.122122	0.124183	0.131859	0.119498	0.135631	0.146016	0.151251	0.144679	0.154444	0.14111	0.134527	0.142349	0.145836			-0.0068	-0.005362	0.013861	0.004432
74		1		0.153118	0.128232	0.142665	0.133307	0.167597	0.127489	0.120969	0.123639	0.176845	0.261631	0.140689	0.132434	0.16815	0.402673	0.49448	0.506203	0.482182	0.429556	0.350137	0.271492	0.212327	0.186862	0.179446	0.186247	0.173624	0.181472	0.164162	0.165882	0.165451	0.148895	0.163289	0.157051	0.158897	0.148845	0.149616	0.141443	0.141851	0.131664	0.136158	0.142551			-0.036914	-0.042337	-0.026124	-0.033052
38		1		0.198513	0.172978	0.166776	0.147342	0.146914	0.151163	0.151473	0.207523	0.211204	0.169957	0.147643	0.152973	0.129623	0.346971	0.450811	0.449422	0.393537	0.302364	0.258794	0.195059	0.142403	0.133095	0.131312	0.113361	0.11748	0.128929	0.131037	0.138583	0.13675	0.126455	0.153387	0.146872	0.147946	0.145807	0.171455	0.158315	0.162062	0.172198	0.199147	0.167854			0.008481	0.002408	-0.002013	-0.019017
180		0		0.138756	0.134671	0.128989	0.13716	0.135223	0.141384	0.14901	0.144545	0.137469	0.141424	0.129574	0.13131	0.171803	0.380526	0.52781	0.504874	0.490941	0.374216	0.243531	0.215669	0.228632	0.176784	0.233642	0.182207	0.150266	0.172626	0.152066	0.179643	0.135472	0.139461	0.148665	0.137112	0.14901	0.134834	0.14126	0.135612	0.18496	0.181838	0.250767	0.233594			-0.051276	-0.035899	-0.0398	-0.0292
11		0		0.168228	0.196878	0.169582	0.187366	0.20378	0.258192	0.174972	0.195755	0.235182	0.169626	0.160827	0.195519	0.172156	0.3685	0.523098	0.502671	0.420711	0.347974	0.271312	0.193963	0.157589	0.124507	0.115748	0.1202	0.131107	0.126669	0.114887	0.127156	0.126724	0.132251	0.121036	0.11311	0.116632	0.115428	0.117563	0.121357	0.121325	0.129133	0.140775	0.145529			-0.021805	0.026309	0.000794	0.021006
376		0		0.189381	0.189904	0.204211	0.196893	0.197567	0.211138	0.197781	0.19008	0.181723	0.16538	0.165775	0.145993	0.138007	0.363745	0.467266	0.454821	0.361476	0.302292	0.178402	0.120153	0.129459	0.121116	0.116977	0.115307	0.131852	0.123195	0.139426	0.135204	0.141047	0.126092	0.137607	0.149086	0.132118	0.111772	0.132629	0.129728	0.113147	0.134136	0.125031	0.121601			-0.000651	0.019334	0.035422	0.030533
75		0		0.360325	0.347773	0.235776	0.191833	0.238601	0.385352	0.367258	0.368538	0.250988	0.177892	0.173389	0.175615	0.216743	0.447409	0.534926	0.482808	0.411094	0.301857	0.192334	0.149955	0.145548	0.141177	0.159588	0.164689	0.173029	0.183653	0.167663	0.180736	0.200465	0.20342	0.221146	0.192445	0.197927	0.205695	0.160023	0.159587	0.156514	0.201255	0.167307	0.192368			0.170292	0.177204	0.066987	0.025474
28		1		0.274901	0.202202	0.184425	0.191082	0.209099	0.188532	0.289118	0.17358	0.211894	0.276639	0.364681	0.189792	0.179945	0.387158	0.482253	0.445492	0.390995	0.328344	0.250271	0.183059	0.16956	0.162639	0.168363	0.145405	0.159626	0.160639	0.160404	0.169676	0.170272	0.172704	0.155482	0.164302	0.16299	0.172404	0.180801	0.171124	0.17697	0.186941	0.194299	0.167749			0.084869	0.031633	0.015636	0.024722
110		0		0.227052	0.205458	0.179836	0.184766	0.187731	0.180727	0.18206	0.148471	0.179563	0.180817	0.17243	0.159023	0.245687	0.443996	0.450388	0.460462	0.459156	0.396748	0.347525	0.260496	0.166297	0.155662	0.169932	0.164835	0.164495	0.152823	0.167127	0.163462	0.162135	0.163799	0.169622	0.187875	0.174056	0.183391	0.191824	0.255253	0.276864	0.293071	0.194276	0.245557			0.037019	0.034889	0.011047	0.018406
37		1		0.196814	0.179351	0.169017	0.167409	0.161471	0.164742	0.169776	0.164769	0.161527	0.156091	0.153012	0.137509	0.158873	0.331269	0.412148	0.382437	0.360513	0.275271	0.184259	0.163363	0.15572	0.164719	0.170399	0.164972	0.173668	0.164633	0.169292	0.167825	0.17337	0.180437	0.167318	0.167286	0.183214	0.182916	0.169428	0.20223	0.180909	0.174809	0.165078	0.158075			0.006781	0.008782	0.000228	0.001049
13		1		0.154157	0.131049	0.130687	0.118731	0.134006	0.144551	0.1583	0.147401	0.157253	0.155958	0.156531	0.163679	0.171072	0.356827	0.448857	0.43801	0.427801	0.236621	0.175094	0.18271	0.205477	0.171947	0.158374	0.173328	0.173732	0.15801	0.197577	0.202514	0.176513	0.183916	0.181904	0.226012	0.214163	0.206802	0.22419	0.242416	0.251363	0.217574	0.237934	0.202171			-0.035875	-0.039521	-0.038102	-0.047629
53		1		0.185	0.160142	0.155546	0.147142	0.159122	0.153083	0.157029	0.156469	0.165319	0.163865	0.176241	0.166888	0.166124	0.412696	0.455388	0.487785	0.505425	0.2457	0.17636	0.186722	0.192101	0.191675	0.209382	0.203568	0.179434	0.193232	0.206134	0.192293	0.249516	0.261644	0.229127	0.235483	0.234326	0.202556	0.198385	0.191826	0.188828	0.188246	0.231803	0.195413			-0.005032	-0.010427	-0.013243	-0.019217
241		0		0.179061	0.228542	0.2089	0.178913	0.198471	0.20751	0.23801	0.184153	0.160866	0.219662	0.175301	0.184947	0.1617	0.39488	0.550267	0.530057	0.479612	0.260415	0.194108	0.202891	0.198803	0.202741	0.188331	0.204039	0.224864	0.17475	0.176736	0.183313	0.187142	0.231695	0.294272	0.349588	0.294205	0.213678	0.265444	0.272215	0.269471	0.240688	0.245671	0.221187			-0.010972	0.057972	0.040111	0.012553
246		0		0.204857	0.200569	0.195676	0.190812	0.196271	0.169699	0.178868	0.15249	0.164181	0.204658	0.16534	0.153952	0.160046	0.504805	0.563584	0.510722	0.407928	0.278882	0.168562	0.171243	0.156028	0.145692	0.148465	0.158434	0.155557	0.18223	0.163282	0.17002	0.160921	0.203141	0.25912	0.266701	0.215405	0.218846	0.2138	0.181102	0.202645	0.181568	0.185531	0.160855			0.014824	0.03	0.026887	0.024452
14		0		0.297341	0.278607	0.289747	0.255938	0.29432	0.271001	0.225009	0.233553	0.214237	0.242438	0.228399	0.184271	0.201925	0.392006	0.521298	0.460994	0.428879	0.50274	0.315965	0.181198	0.177741	0.173419	0.176478	0.233798	0.175829	0.162548	0.164038	0.218027	0.192424	0.186851	0.175328	0.192296	0.197239	0.198557	0.302407	0.231515	0.192699	0.181769	0.154475	0.173219			0.107309	0.108037	0.120959	0.089579
10		1		0.182393	0.178061	0.185246	0.176062	0.19738	0.172919	0.175422	0.189748	0.212937	0.191619	0.184897	0.18233	0.173375	0.308628	0.441926	0.429895	0.375144	0.35976	0.339533	0.261734	0.236597	0.21386	0.196074	0.208041	0.212101	0.203636	0.219991	0.236611	0.238675	0.220531	0.20121	0.216784	0.214439	0.203588	0.223454	0.213921	0.222455	0.213947	0.210767	0.211658			-0.00764	0.007491	0.016457	0.009702
19		1		0.192439	0.19187	0.176682	0.157333	0.182042	0.180476	0.160613	0.157869	0.158585	0.165491	0.16534	0.180048	0.173706	0.321217	0.362635	0.45949	0.432198	0.394919	0.341867	0.227603	0.244221	0.241167	0.234763	0.22443	0.2191	0.210779	0.22229	0.230716	0.236806	0.233476	0.242222	0.209104	0.24995	0.264485	0.257455	0.256185	0.190351	0.263811	0.173075	0.173573			0.002407	0.021301	0.007893	-0.009026
360		0		0.182863	0.177675	0.177007	0.182609	0.194218	0.171118	0.175223	0.160765	0.17917	0.178547	0.179652	0.216951	0.206322	0.353908	0.348064	0.471396	0.37076	0.327038	0.269031	0.243623	0.240883	0.215177	0.173964	0.210397	0.197288	0.205568	0.204978	0.207324	0.2091	0.180839	0.201442	0.197137	0.179603	0.195876	0.172237	0.180677	0.175842	0.164571	0.179963	0.148383			-0.007169	0.007106	0.008218	0.016249
40		1		0.278184	0.17787	0.155999	0.160354	0.166734	0.166746	0.215804	0.176404	0.164942	0.20216	0.236152	0.172636	0.231029	0.33658	0.372513	0.406893	0.313098	0.276538	0.212256	0.199488	0.206143	0.206803	0.213515	0.229944	0.234995	0.217703	0.220143	0.242005	0.24763	0.225279	0.251594	0.234132	0.213023	0.211607	0.195139	0.204085	0.201021	0.195209	0.184643	0.212375			0.088152	0.007301	-0.01279	-0.006006
121		1		0.212045	0.193987	0.177463	0.189738	0.182644	0.183414	0.194375	0.192521	0.220636	0.19479	0.202836	0.188033	0.291108	0.430307	0.445944	0.426092	0.378455	0.31043	0.227597	0.224117	0.21895	0.23591	0.224924	0.234307	0.24696	0.240466	0.309885	0.265699	0.239186	0.350267	0.328349	0.384083	0.324872	0.265276	0.246885	0.243297	0.189511	0.199378	0.204048	0.227176			0.022013	0.023417	0.008674	0.023379
120		1		0.215122	0.189409	0.174938	0.177885	0.180941	0.169712	0.190217	0.193064	0.187701	0.204228	0.190756	0.187037	0.301904	0.374262	0.338617	0.34889	0.367456	0.320744	0.285638	0.248604	0.203723	0.196092	0.217281	0.230871	0.234187	0.216363	0.222886	0.2349	0.225279	0.218121	0.21696	0.22631	0.232734	0.224269	0.214831	0.208516	0.214081	0.21745	0.194501	0.200744			0.025089	0.018839	0.006149	0.011525
128		1		0.250159	0.206161	0.196669	0.191839	0.178828	0.177429	0.232409	0.184682	0.227679	0.233212	0.254482	0.260122	0.364634	0.418017	0.436311	0.409952	0.378857	0.289349	0.276455	0.284581	0.289269	0.277083	0.2619	0.25236	0.228359	0.230505	0.23256	0.20991	0.190987	0.184276	0.182538	0.170068	0.18928	0.188164	0.180352	0.164691	0.181006	0.195787	0.177756	0.176263			0.060126	0.035592	0.027881	0.02548
132		1		0.207915	0.193274	0.186113	0.183412	0.182271	0.164226	0.179054	0.196511	0.167038	0.165279	0.159775	0.184097	0.309567	0.363731	0.398988	0.388071	0.359127	0.332813	0.276232	0.264725	0.247796	0.236738	0.221252	0.20726	0.192395	0.18303	0.184191	0.189689	0.172367	0.187567	0.186461	0.18798	0.183493	0.180949	0.169611	0.178992	0.192975	0.193416	0.184172	0.168419			0.017883	0.022704	0.017324	0.017052
131		1		0.19848	0.176084	0.16509	0.159883	0.157873	0.158528	0.16923	0.17809	0.166495	0.172538	0.170957	0.172744	0.313705	0.327488	0.371209	0.33735	0.299253	0.267519	0.227117	0.238042	0.223679	0.232588	0.212346	0.215282	0.215368	0.215844	0.209281	0.196333	0.178755	0.185094	0.193957	0.180105	0.18086	0.181259	0.175267	0.176055	0.188707	0.18733	0.170774	0.173999			0.008448	0.005515	-0.003699	-0.006477
112		1		0.274429	0.24326	0.228625	0.233308	0.241306	0.20487	0.201691	0.18543	0.195487	0.19772	0.193988	0.21879	0.326827	0.444031	0.423521	0.414885	0.377232	0.318833	0.226295	0.211755	0.247703	0.245107	0.235143	0.212857	0.231421	0.214763	0.20486	0.201756	0.217709	0.208771	0.228879	0.210156	0.199921	0.189055	0.145875	0.184407	0.181669	0.175409	0.178363	0.18387			0.084396	0.072691	0.059836	0.066948
179		0		0.270221	0.275382	0.254524	0.246536	0.227942	0.231099	0.213457	0.200952	0.191661	0.188727	0.204691	0.209664	0.264471	0.426516	0.396292	0.40551	0.365655	0.315549	0.247873	0.213576	0.17501	0.197421	0.195727	0.184366	0.199334	0.210568	0.215341	0.174456	0.186901	0.186885	0.192745	0.200501	0.208115	0.197382	0.202141	0.206192	0.199773	0.200678	0.203794	0.208001			0.080188	0.104813	0.085735	0.080176
87		1		0.310298	0.220544	0.219614	0.221882	0.226506	0.363982	0.421467	0.428413	0.354222	0.250829	0.236055	0.23543	0.292481	0.488826	0.519643	0.499023	0.463475	0.404155	0.366376	0.320475	0.317845	0.295252	0.27508	0.24306	0.260044	0.280077	0.272305	0.274722	0.263956	0.237241	0.250856	0.26547	0.242887	0.241737	0.253153	0.239815	0.242273	0.218935	0.236044	0.219827			0.120265	0.049974	0.050825	0.055522
133		1		0.272715	0.239189	0.216055	0.224209	0.252978	0.421991	0.306376	0.270305	0.392543	0.227343	0.209847	0.216479	0.350159	0.402796	0.52772	0.462719	0.418666	0.357413	0.287292	0.23996	0.22939	0.246312	0.26772	0.274978	0.284166	0.278328	0.268513	0.245004	0.226987	0.249446	0.237964	0.250737	0.243244	0.237813	0.230133	0.22858	0.233829	0.250376	0.229034	0.219902			0.082683	0.068619	0.047267	0.05785
30		1		0.205365	0.203395	0.201425	0.195975	0.203533	0.197037	0.19979	0.19794	0.352282	0.254512	0.231917	0.209035	0.185265	0.368636	0.483815	0.448526	0.406698	0.362024	0.311818	0.280873	0.210002	0.189394	0.22023	0.221105	0.207749	0.216492	0.226662	0.234478	0.230003	0.218138	0.201252	0.234483	0.239973	0.23882	0.271907	0.269652	0.233131	0.286997	0.263164	0.22687			0.015332	0.032826	0.032636	0.029615
57		1		0.20722	0.193371	0.190804	0.196692	0.205761	0.202942	0.226996	0.197532	0.222053	0.286366	0.208065	0.210868	0.200747	0.39378	0.400947	0.406104	0.351291	0.32073	0.318728	0.255099	0.232142	0.222096	0.233714	0.208489	0.209365	0.217435	0.209946	0.188092	0.214735	0.205814	0.209396	0.20175	0.204285	0.199784	0.204232	0.204324	0.212593	0.192532	0.198193	0.204714			0.017187	0.022802	0.022015	0.030332
61		1		0.240629	0.220437	0.205006	0.193717	0.189078	0.193208	0.209168	0.213568	0.214458	0.229102	0.209769	0.190758	0.229918	0.320846	0.364309	0.35936	0.322732	0.312095	0.288568	0.25622	0.222388	0.193092	0.191325	0.193289	0.192896	0.18617	0.197476	0.198422	0.200293	0.196367	0.198767	0.199153	0.191383	0.194276	0.199167	0.203788	0.207273	0.19761	0.205975	0.205766			0.050596	0.049867	0.036217	0.027358
190		0		0.188095	0.202199	0.209995	0.1998	0.193855	0.206886	0.208625	0.214527	0.210157	0.216521	0.217028	0.20334	0.263285	0.367483	0.384045	0.402829	0.387967	0.337523	0.270346	0.216844	0.176364	0.175792	0.179544	0.18396	0.182704	0.195193	0.192157	0.198046	0.20027	0.197313	0.20495	0.194772	0.211563	0.203389	0.199487	0.198725	0.200946	0.195055	0.203157	0.199321			-0.001938	0.031629	0.041206	0.03344
170		0		0.285889	0.26597	0.22086	0.242067	0.231401	0.226964	0.23141	0.260978	0.272108	0.260352	0.309391	0.310442	0.283915	0.374535	0.403843	0.490431	0.420594	0.349778	0.288372	0.249448	0.285599	0.246337	0.252365	0.258563	0.240901	0.240684	0.254398	0.261473	0.242557	0.269263	0.268728	0.277883	0.268124	0.270425	0.262391	0.279113	0.293711	0.287758	0.285051	0.269171			0.095856	0.0954	0.052071	0.075708
377		0		0.280665	0.274739	0.235837	0.264153	0.224253	0.214752	0.286119	0.300319	0.30988	0.288449	0.277433	0.294044	0.27727	0.389741	0.540047	0.455391	0.362393	0.301795	0.282564	0.169244	0.202967	0.263471	0.192913	0.251896	0.207245	0.278597	0.274161	0.278845	0.280733	0.280001	0.271256	0.26511	0.248354	0.249979	0.277346	0.263524	0.249865	0.27621	0.306325	0.277796			0.090632	0.10417	0.067048	0.097793
196		0		0.230426	0.231052	0.228705	0.225114	0.220775	0.247062	0.252257	0.230592	0.28271	0.294787	0.217471	0.203358	0.294308	0.391062	0.355507	0.359328	0.359274	0.28986	0.203459	0.201283	0.185264	0.194751	0.212847	0.199755	0.218167	0.210366	0.231323	0.236222	0.238634	0.23249	0.215349	0.207922	0.234729	0.216936	0.217248	0.217446	0.194924	0.202586	0.201003	0.185982			0.040393	0.060483	0.059917	0.058754
161		0		0.242838	0.235855	0.231466	0.227297	0.229779	0.238494	0.201656	0.237737	0.229698	0.223627	0.22099	0.214326	0.214993	0.461301	0.515978	0.491983	0.357063	0.411883	0.248204	0.203054	0.211374	0.209298	0.291155	0.24167	0.229712	0.220381	0.237876	0.227948	0.251214	0.224813	0.228501	0.243855	0.217737	0.212	0.208218	0.20544	0.206111	0.184557	0.194348	0.200407			0.052806	0.065285	0.062677	0.060937
310		0		0.244957	0.236412	0.221833	0.231844	0.224301	0.218094	0.217602	0.216313	0.196508	0.223851	0.211487	0.231849	0.260538	0.447377	0.421988	0.391547	0.233592	0.238427	0.225441	0.229517	0.225111	0.235798	0.226485	0.233511	0.233851	0.238973	0.241213	0.254604	0.213562	0.213017	0.181217	0.211448	0.280257	0.280945	0.30156	0.296765	0.283085	0.269917	0.282148	0.275924			0.054925	0.065842	0.053044	0.065485
42		0		0.23397	0.229479	0.22586	0.247261	0.240182	0.23674	0.253138	0.260487	0.351557	0.315248	0.196452	0.186505	0.180266	0.598335	0.639689	0.616961	0.491681	0.197233	0.207614	0.20027	0.190483	0.191546	0.211634	0.207637	0.205315	0.205516	0.200258	0.204895	0.30815	0.462318	0.247104	0.215023	0.259328	0.240234	0.269356	0.239003	0.199447	0.187686	0.282589	0.194245			0.043937	0.05891	0.057071	0.080902
43		0		0.517095	0.239791	0.32388	0.26853	0.223802	0.24704	0.231576	0.328232	0.26888	0.28202	0.23707	0.210518	0.178741	0.53678	0.604539	0.465593	0.39417	0.327117	0.274217	0.196523	0.243721	0.169245	0.161913	0.154212	0.148793	0.151438	0.15596	0.140025	0.148902	0.145615	0.163746	0.164428	0.157487	0.155559	0.152667	0.154168	0.145505	0.148675	0.1429	0.136499			0.327063	0.069222	0.155092	0.10217
44		0		0.43765	0.253217	0.292477	0.223533	0.327185	0.25188	0.289149	0.399918	0.344536	0.369761	0.268342	0.211594	0.207907	0.519471	0.550765	0.501394	0.439126	0.344193	0.293238	0.230296	0.210503	0.195461	0.195996	0.183083	0.184861	0.17827	0.172903	0.163536	0.17594	0.196777	0.210561	0.207397	0.196775	0.206924	0.191545	0.202311	0.188091	0.195288	0.202921	0.180508			0.247617	0.082647	0.123688	0.057173
116		0		0.324	0.245549	0.223679	0.219929	0.220858	0.215252	0.405548	0.469601	0.436694	0.392603	0.20589	0.210281	0.384348	0.616779	0.600206	0.557724	0.472361	0.388357	0.311181	0.270852	0.230709	0.21119	0.184672	0.175779	0.166142	0.173175	0.168874	0.171027	0.179343	0.177479	0.176215	0.165381	0.165152	0.170576	0.163395	0.157285	0.157704	0.156391	0.150757	0.168476			0.133968	0.07498	0.05489	0.053569
430		0		0.292192	0.209792	0.20957	0.18509	0.180154	0.20216	0.198596	0.215627	0.177479	0.19125	0.195193	0.175062	0.251959	0.41223	0.4418	0.38606	0.341925	0.301488	0.217561	0.182326	0.171947	0.170443	0.146014	0.160429	0.153131	0.159096	0.165106	0.151501	0.167228	0.169039	0.159785	0.161638	0.138313	0.137395	0.144061	0.127442	0.141868	0.148728	0.14733	0.12503			0.10216	0.039223	0.040781	0.018731
68		0		0.255972	0.258792	0.233625	0.218833	0.245323	0.211344	0.220087	0.214959	0.21025	0.245386	0.40777	0.229766	0.228887	0.441456	0.587345	0.562671	0.494773	0.411595	0.228905	0.2223	0.210906	0.209438	0.223696	0.210949	0.217821	0.208854	0.197546	0.202751	0.219944	0.234053	0.298955	0.271163	0.30394	0.219583	0.227241	0.253975	0.251415	0.300687	0.326052	0.362349			0.065939	0.088223	0.064836	0.052474
56		0		0.290362	0.253979	0.248361	0.349861	0.271993	0.192159	0.222703	0.220807	0.238305	0.208361	0.212541	0.132546	0.1402	0.736115	0.88349	0.779426	0.7149	0.498999	0.174215	0.18596	0.162328	0.156319	0.165378	0.179754	0.186953	0.177583	0.160784	0.14624	0.146432	0.198357	0.189911	0.179218	0.191038	0.197618	0.203838	0.232795	0.340839	0.240995	0.372601	0.498039			0.10033	0.083409	0.079573	0.183501
153		0		0.306588	0.254175	0.236345	0.227754	0.247849	0.236934	0.25909	0.21767	0.257786	0.238284	0.238401	0.214436	0.196819	0.4298	0.632926	0.672758	0.624164	0.544793	0.435574	0.216931	0.196471	0.189207	0.192603	0.192202	0.184256	0.20207	0.163889	0.181147	0.179718	0.192284	0.165437	0.186733	0.169024	0.181526	0.1724	0.199864	0.157176	0.210985	0.287066	0.412504			0.116556	0.083605	0.067556	0.061395
69		0		0.360379	0.331263	0.225196	0.217494	0.22078	0.183022	0.209275	0.196481	0.211235	0.192439	0.180872	0.176938	0.219994	0.500319	0.571488	0.547861	0.56475	0.341927	0.210256	0.214201	0.211732	0.184901	0.203468	0.163481	0.169153	0.166355	0.154525	0.176035	0.163109	0.188194	0.164196	0.154167	0.205301	0.214639	0.153377	0.155519	0.256243	0.318161	0.226765	0.18386			0.170347	0.160694	0.056407	0.051135
8		1		0.329784	0.290233	0.221219	0.181744	0.187407	0.177234	0.185382	0.197273	0.231115	0.189347	0.181239	0.186933	0.185096	0.391128	0.504043	0.493648	0.453079	0.398703	0.346133	0.289018	0.247176	0.22165	0.22804	0.226291	0.2247	0.216814	0.219905	0.222426	0.21244	0.20959	0.170845	0.175732	0.180445	0.179295	0.177657	0.176655	0.178103	0.161424	0.163518	0.166045			0.139752	0.119663	0.05243	0.015384
50		1		0.2619	0.217161	0.22719	0.235263	0.24265	0.23496	0.221587	0.218824	0.262398	0.237972	0.231516	0.223552	0.247059	0.398905	0.405635	0.444328	0.429372	0.373045	0.326847	0.270489	0.274522	0.239582	0.228949	0.220857	0.209365	0.212134	0.193448	0.170971	0.173878	0.176654	0.165586	0.170325	0.177854	0.172758	0.168978	0.169282	0.174028	0.153319	0.153259	0.155009			0.071867	0.046592	0.058402	0.068903
62		1		0.202924	0.175428	0.165344	0.169001	0.17202	0.167496	0.172532	0.178011	0.214916	0.189634	0.188576	0.176883	0.220426	0.400598	0.418907	0.419158	0.380282	0.306426	0.260015	0.231547	0.232028	0.191034	0.197269	0.1891	0.181288	0.175856	0.181549	0.194976	0.197344	0.18662	0.196532	0.17344	0.164222	0.176393	0.172223	0.154719	0.145327	0.140412	0.138168	0.145903			0.012891	0.004859	-0.003445	0.002641
94		1		0.262468	0.240225	0.223108	0.227948	0.204826	0.350062	0.219913	0.195116	0.182866	0.206017	0.27597	0.180768	0.266459	0.421315	0.486015	0.487489	0.474483	0.397485	0.360694	0.296686	0.202908	0.179976	0.192035	0.192563	0.19854	0.187952	0.185592	0.184104	0.191756	0.185628	0.194922	0.191287	0.196649	0.207862	0.205344	0.187758	0.200696	0.188974	0.169586	0.197395			0.072436	0.069656	0.054319	0.061589
78		1		0.231297	0.209582	0.197917	0.215015	0.20977	0.20415	0.20386	0.180886	0.189906	0.184615	0.193885	0.149851	0.147268	0.450237	0.520016	0.555763	0.456303	0.249447	0.195597	0.184285	0.179541	0.192125	0.201696	0.223852	0.226935	0.200265	0.188837	0.183855	0.207636	0.139353	0.236696	0.234855	0.218592	0.217571	0.213412	0.201648	0.19729	0.17995	0.179217	0.216773			0.041264	0.039012	0.029128	0.048655
124		0		0.214983	0.21847	0.226456	0.272931	0.379539	0.40421	0.263663	0.286864	0.257383	0.194342	0.203672	0.19168	0.347118	0.701531	0.7528	0.719604	0.620963	0.419131	0.165538	0.177675	0.161757	0.166389	0.175545	0.175731	0.207374	0.215497	0.238808	0.321988	0.445235	0.249586	0.29173	0.259223	0.21462	0.195826	0.221358	0.15133	0.145864	0.158294	0.143368	0.143045			0.02495	0.0479	0.057667	0.106571
66		0		0.271924	0.241527	0.242371	0.217695	0.223813	0.213297	0.200513	0.184781	0.173569	0.170524	0.166992	0.166421	0.196164	0.595164	0.542338	0.662717	0.60548	0.545809	0.306518	0.234224	0.233908	0.216468	0.232178	0.246267	0.272524	0.283035	0.260897	0.234601	0.243153	0.225322	0.252217	0.216849	0.236307	0.23259	0.18744	0.207326	0.209909	0.285675	0.396198	0.372022			0.081891	0.070958	0.073583	0.051335
45		0		0.171151	0.137902	0.147551	0.181532	0.153032	0.12958	0.195436	0.199445	0.193596	0.199931	0.183607	0.197147	0.198064	0.533512	0.596743	0.610493	0.548342	0.472106	0.237967	0.212633	0.209332	0.237226	0.198547	0.213844	0.269278	0.228215	0.262623	0.288556	0.324525	0.239293	0.203502	0.189141	0.182723	0.186026	0.204678	0.219236	0.19391	0.201331	0.202839	0.166489			-0.018881	-0.032667	-0.021238	0.015172
182		0		0.188735	0.177598	0.180989	0.173719	0.178817	0.178729	0.189839	0.178443	0.189245	0.173628	0.160398	0.160781	0.234721	0.484442	0.579117	0.533622	0.512583	0.433916	0.380203	0.225521	0.204177	0.226931	0.249785	0.248312	0.220862	0.240127	0.241549	0.267016	0.283597	0.283013	0.254	0.201162	0.181059	0.248675	0.223695	0.280842	0.215095	0.309238	0.212325	0.210609			-0.001297	0.007029	0.0122	0.007359
58		0		0.231359	0.227014	0.191735	0.279893	0.305082	0.2075	0.256589	0.286732	0.308627	0.208296	0.185933	0.210228	0.358563	0.618088	0.642037	0.617783	0.561553	0.40562	0.207637	0.182452	0.163746	0.17362	0.183814	0.175272	0.192786	0.146081	0.137733	0.130962	0.168362	0.183668	0.159746	0.170145	0.165346	0.172756	0.180343	0.204602	0.373892	0.157977	0.206037	0.204685			0.041326	0.056445	0.022946	0.113533
91		0		0.292021	0.22219	0.189681	0.248776	0.451757	0.31701	0.251785	0.241323	0.246079	0.188828	0.187336	0.257274	0.268746	0.579045	0.65902	0.583873	0.527269	0.436587	0.177131	0.189672	0.181075	0.163355	0.154964	0.168245	0.156219	0.171258	0.182071	0.185811	0.17247	0.171669	0.174026	0.159237	0.160799	0.161228	0.152644	0.159069	0.147163	0.152972	0.159241	0.134718			0.101988	0.051621	0.020892	0.082417
70		0		0.268453	0.214225	0.256805	0.327805	0.537741	0.547622	0.174985	0.22682	0.223814	0.232302	0.237602	0.194716	0.24552	0.669526	0.730465	0.820087	0.728612	0.535602	0.423922	0.253236	0.203341	0.185043	0.18477	0.196985	0.181721	0.1702	0.155795	0.157324	0.171776	0.1819	0.181717	0.195625	0.177908	0.199657	0.211644	0.240747	0.262163	0.284399	0.244914	0.238878			0.07842	0.043655	0.088016	0.161445
351		0		0.224477	0.204625	0.211848	0.257888	0.275403	0.256841	0.189156	0.185906	0.192847	0.184937	0.18187	0.198445	0.19012	0.428573	0.531764	0.451917	0.444855	0.347768	0.206499	0.235342	0.204699	0.175607	0.167287	0.164638	0.167371	0.158942	0.168805	0.177807	0.181854	0.175221	0.162913	0.196378	0.198373	0.212595	0.195075	0.190989	0.217309	0.20567	0.178335	0.202143			0.034445	0.034055	0.043059	0.091529
85		0		0.296006	0.258363	0.2568	0.253028	0.400953	0.230838	0.216194	0.214283	0.210149	0.22096	0.214505	0.207661	0.261936	0.543011	0.642547	0.602742	0.527557	0.357482	0.204037	0.187975	0.191177	0.180638	0.179832	0.185616	0.174159	0.178913	0.189206	0.167618	0.171744	0.174989	0.175596	0.28899	0.292422	0.197125	0.168174	0.172357	0.175481	0.170104	0.20646	0.17409			0.105974	0.087793	0.088011	0.086668
145		0		0.216757	0.224772	0.239393	0.348299	0.460057	0.222544	0.252949	0.237914	0.209682	0.210631	0.226836	0.226621	0.440655	0.807286	0.812547	0.740751	0.626147	0.447496	0.180544	0.172095	0.14324	0.175363	0.180911	0.188202	0.166544	0.176474	0.171074	0.175941	0.296186	0.281567	0.35194	0.434958	0.362758	0.277143	0.276415	0.254732	0.246641	0.319808	0.27064	0.25133			0.026725	0.054203	0.070605	0.181939
86		0		0.388282	0.330677	0.3102	0.327947	0.310768	0.347198	0.48923	0.551474	0.274973	0.252082	0.241737	0.238276	0.390224	0.784516	0.867109	0.816797	0.715557	0.485118	0.291665	0.254211	0.28632	0.251013	0.265344	0.275738	0.264902	0.248402	0.256494	0.272017	0.374514	0.399854	0.417476	0.329301	0.25617	0.263455	0.325372	0.346331	0.475842	0.29986	0.281401	0.245389			0.19825	0.160107	0.141411	0.161588
108		0		0.214374	0.197188	0.210154	0.20517	0.191761	0.176482	0.202406	0.209648	0.218878	0.188819	0.189102	0.188148	0.313347	0.51023	0.593156	0.580123	0.493287	0.391473	0.250869	0.162953	0.166454	0.165357	0.16997	0.162249	0.195318	0.215854	0.230236	0.204768	0.198389	0.231979	0.211552	0.204136	0.205746	0.214155	0.173251	0.18944	0.244728	0.270562	0.195969	0.27319			0.024342	0.026619	0.041365	0.038811
135		0		0.257521	0.223084	0.216062	0.218025	0.203269	0.204028	0.208406	0.247192	0.208518	0.247859	0.240969	0.20858	0.38731	0.560463	0.590668	0.511045	0.432027	0.35158	0.279225	0.226334	0.196839	0.185378	0.189329	0.197879	0.184651	0.197669	0.200464	0.202953	0.188933	0.207898	0.230872	0.258883	0.28974	0.258049	0.237292	0.203536	0.226719	0.216412	0.234047	0.21442			0.067488	0.052515	0.047273	0.051665
83		0		0.297019	0.245538	0.246552	0.251011	0.255629	0.237573	0.251189	0.248289	0.253072	0.251527	0.266351	0.253204	0.35148	0.650176	0.757726	0.730162	0.693411	0.620988	0.500408	0.32725	0.305252	0.233111	0.251205	0.27128	0.265996	0.280751	0.256612	0.257865	0.291792	0.250177	0.318347	0.350123	0.343387	0.327726	0.381557	0.422622	0.398539	0.263448	0.235881	0.244268			0.106987	0.074968	0.077763	0.084651
101		1		0.222712	0.210676	0.199778	0.195705	0.197454	0.197478	0.188905	0.19885	0.184242	0.198422	0.196986	0.192719	0.290066	0.431156	0.546741	0.526313	0.50108	0.342421	0.272643	0.240674	0.227103	0.260586	0.237408	0.230936	0.284112	0.206669	0.202599	0.193892	0.198913	0.197865	0.203612	0.186235	0.187687	0.194255	0.180288	0.19264	0.196643	0.209181	0.197472	0.220127			0.03268	0.040107	0.030989	0.029346
1		0		0.2437	0.261846	0.262574	0.252722	0.253988	0.25033	0.251224	0.247888	0.244213	0.252178	0.240179	0.24854	0.229827	0.619489	0.78367	0.785791	0.750622	0.655147	0.445128	0.441364	0.502266	0.398758	0.377137	0.348639	0.423351	0.361003	0.316421	0.276952	0.268384	0.259777	0.253363	0.255161	0.284627	0.258666	0.234446	0.233992	0.224466	0.202179	0.201568	0.195197			0.053667	0.091277	0.093785	0.086362
4		1		0.306002	0.220992	0.202981	0.195686	0.247279	0.2376	0.205833	0.201571	0.211233	0.204382	0.214944	0.233344	0.211018	0.443879	0.571707	0.567292	0.501621	0.474417	0.346108	0.352109	0.3432	0.253486	0.244239	0.210348	0.216654	0.210821	0.217368	0.230561	0.2497	0.255199	0.270018	0.231992	0.267363	0.259475	0.256293	0.219152	0.235043	0.19833	0.204438	0.20545			0.11597	0.050422	0.034192	0.029326
22		1		0.278744	0.244682	0.244229	0.234225	0.219576	0.291359	0.228881	0.212469	0.208359	0.220888	0.207812	0.190968	0.201416	0.492241	0.527359	0.594006	0.502715	0.469618	0.358263	0.32165	0.262666	0.241455	0.240419	0.237229	0.244058	0.259709	0.255097	0.250357	0.260875	0.262347	0.231145	0.230372	0.234585	0.235449	0.226964	0.236367	0.23923	0.232729	0.242303	0.20679			0.088712	0.074113	0.075441	0.067865
188		0		0.181108	0.19756	0.178194	0.1927	0.187506	0.185398	0.180127	0.174399	0.169826	0.164583	0.168243	0.175646	0.265793	0.454023	0.535371	0.509167	0.476297	0.407699	0.332775	0.219926	0.269569	0.24502	0.232282	0.25318	0.220746	0.192098	0.192731	0.205119	0.187137	0.211476	0.182566	0.187302	0.180286	0.174781	0.162748	0.175922	0.167766	0.173632	0.174105	0.172368			-0.008925	0.02699	0.009405	0.026341
395		0		0.230185	0.190885	0.202162	0.209649	0.19929	0.200455	0.195487	0.190822	0.196986	0.194725	0.230726	0.183805	0.194231	0.629117	0.630033	0.628031	0.574236	0.487187	0.368606	0.270295	0.302219	0.204314	0.215719	0.239985	0.226673	0.204044	0.220471	0.237963	0.235114	0.230505	0.208938	0.180696	0.195883	0.193954	0.202434	0.157375	0.183092	0.16394	0.209826	0.170624			0.040153	0.020316	0.033373	0.043289
73		1		0.259773	0.227136	0.237237	0.229907	0.234307	0.236587	0.21545	0.232826	0.230411	0.249385	0.249835	0.21133	0.234312	0.504133	0.576822	0.608534	0.512962	0.282137	0.248461	0.226708	0.221014	0.230937	0.248815	0.26605	0.29371	0.235282	0.225051	0.227493	0.218973	0.245025	0.24408	0.237092	0.206015	0.200609	0.213361	0.202019	0.180824	0.180578	0.172946	0.189569			0.06974	0.056567	0.068448	0.063548
16		0		0.229856	0.234501	0.204943	0.22269	0.224267	0.245399	0.243491	0.24495	0.249944	0.248559	0.231878	0.23842	0.218645	0.441228	0.595469	0.569286	0.481887	0.453142	0.324645	0.217926	0.221833	0.205718	0.192817	0.213933	0.202381	0.195154	0.191707	0.194788	0.201784	0.209035	0.199375	0.192524	0.17617	0.188028	0.191253	0.197705	0.185039	0.165587	0.165762	0.160074			0.039824	0.063932	0.036155	0.05633
54		0		0.313103	0.275845	0.310905	0.418439	0.346919	0.29332	0.315156	0.242018	0.375474	0.294341	0.2666	0.262832	0.262681	0.795866	0.916079	0.89419	0.798942	0.681932	0.31184	0.268502	0.267735	0.26226	0.274905	0.304863	0.287198	0.298585	0.261551	0.292839	0.304729	0.334747	0.381942	0.534653	0.304666	0.288699	0.292137	0.289055	0.267659	0.278779	0.285107	0.287164			0.12307	0.105276	0.142117	0.252079
88		0		0.329224	0.270676	0.287082	0.264753	0.258701	0.311846	0.350405	0.336687	0.334256	0.304501	0.265782	0.267271	0.359813	0.69173	0.870483	0.827781	0.755338	0.669379	0.349781	0.267555	0.232903	0.227223	0.231546	0.30397	0.233995	0.234692	0.325005	0.336479	0.277089	0.273684	0.315885	0.339106	0.278592	0.289291	0.340569	0.379471	0.316918	0.301381	0.338471	0.289081			0.139192	0.100106	0.118293	0.098393
154		0		0.256419	0.243265	0.240775	0.229741	0.235972	0.220952	0.218838	0.230563	0.221261	0.214067	0.213654	0.202788	0.197804	0.512159	0.585597	0.573185	0.516209	0.465675	0.208536	0.19134	0.2015	0.195699	0.226079	0.2111	0.226751	0.193719	0.194688	0.187441	0.239931	0.241555	0.199213	0.202045	0.210843	0.203493	0.207248	0.189093	0.209179	0.190309	0.273825	0.225891			0.066387	0.072695	0.071986	0.063381
63		0		0.2926	0.282794	0.281719	0.274216	0.285237	0.28852	0.26571	0.266333	0.279693	0.274188	0.262614	0.254708	0.416604	0.681919	0.673212	0.646258	0.586453	0.495479	0.341445	0.345265	0.328166	0.266209	0.255908	0.256809	0.245658	0.247056	0.23171	0.220249	0.245852	0.237354	0.223734	0.225385	0.283594	0.273439	0.294726	0.219565	0.20475	0.226281	0.238608	0.380599			0.102567	0.112224	0.11293	0.107857
183		0		0.218437	0.240033	0.223542	0.224407	0.272828	0.281887	0.264419	0.179046	0.241838	0.248551	0.276213	0.267188	0.360159	0.528516	0.588745	0.548574	0.500397	0.439709	0.399133	0.298005	0.254609	0.244723	0.250194	0.234847	0.250439	0.251137	0.234548	0.242624	0.208646	0.225357	0.219614	0.222055	0.217145	0.217927	0.213531	0.215131	0.211016	0.210232	0.204587	0.226664			0.028404	0.069464	0.054753	0.058047
139		0		0.318379	0.293528	0.269576	0.24826	0.237112	0.240206	0.243679	0.225489	0.200903	0.213001	0.199631	0.203041	0.47855	0.70689	0.807777	0.758825	0.647011	0.461607	0.423139	0.222663	0.19523	0.181816	0.176641	0.19239	0.199316	0.259989	0.206419	0.216034	0.255277	0.3425	0.322449	0.255885	0.24922	0.245332	0.229212	0.255665	0.288323	0.254662	0.2336	0.218393			0.128346	0.122958	0.100788	0.081901
140		0		0.34797	0.340403	0.22136	0.261337	0.29827	0.252725	0.269872	0.260803	0.28498	0.26829	0.251231	0.221809	0.517826	0.79425	0.781163	0.793797	0.684748	0.588964	0.515398	0.306732	0.27186	0.234347	0.222488	0.313867	0.248557	0.250809	0.223539	0.222064	0.199562	0.227399	0.245234	0.257042	0.256209	0.267514	0.264919	0.254642	0.271278	0.252561	0.256322	0.27628			0.157938	0.169834	0.052571	0.094977
77		0		0.365606	0.297004	0.31133	0.286627	0.290381	0.322507	0.357032	0.333999	0.32696	0.364018	0.281544	0.366621	0.387037	0.822621	0.790146	0.746339	0.640046	0.456543	0.282494	0.256501	0.230825	0.184622	0.191857	0.179071	0.175117	0.202728	0.192154	0.218166	0.204888	0.198877	0.210649	0.199858	0.177581	0.188806	0.206799	0.20977	0.183276	0.178772	0.189333	0.176236			0.175573	0.126434	0.142541	0.120268
93		0		0.312109	0.289751	0.289372	0.280971	0.282894	0.271831	0.34252	0.264489	0.272848	0.244961	0.264236	0.236817	0.351386	0.66511	0.762157	0.731621	0.656218	0.386022	0.253469	0.244204	0.237571	0.229461	0.221835	0.22087	0.232253	0.206408	0.205251	0.203896	0.185488	0.169698	0.179489	0.171049	0.165011	0.161374	0.181183	0.188635	0.196856	0.211799	0.197547	0.204116			0.122077	0.119182	0.120583	0.114612
96		0		0.300779	0.315532	0.28623	0.288625	0.31164	0.327806	0.306874	0.287857	0.289541	0.276036	0.276859	0.265423	0.354289	0.62775	0.641007	0.615831	0.560933	0.473437	0.336892	0.253928	0.235026	0.224358	0.220372	0.223696	0.215775	0.200041	0.195313	0.190759	0.196355	0.180646	0.203542	0.192948	0.195763	0.193149	0.187309	0.174782	0.188999	0.179963	0.220568	0.283344			0.110746	0.144963	0.117441	0.122265
383		0		0.275856	0.246839	0.251543	0.253608	0.259367	0.25212	0.258774	0.243567	0.247425	0.250329	0.24065	0.222708	0.245535	0.528445	0.659903	0.585434	0.514807	0.320128	0.235386	0.225526	0.267641	0.28159	0.228252	0.232734	0.221064	0.207165	0.227498	0.229022	0.188842	0.215604	0.202001	0.181946	0.190486	0.191715	0.202247	0.185802	0.215808	0.234274	0.222059	0.216013			0.085823	0.07627	0.082754	0.087249
416		0		0.243316	0.236156	0.215715	0.234815	0.224182	0.259316	0.230385	0.223261	0.224732	0.229763	0.195456	0.19321	0.302551	0.658565	0.730777	0.627204	0.553653	0.303596	0.232805	0.168873	0.231176	0.262979	0.207292	0.208336	0.18885	0.218283	0.224919	0.191545	0.20835	0.19291	0.207435	0.172122	0.187399	0.178317	0.192328	0.194434	0.206074	0.191737	0.235496	0.225831			0.053283	0.065587	0.046926	0.068456
424		0		0.260931	0.26565	0.269993	0.26586	0.245374	0.244838	0.266909	0.276501	0.226338	0.2399	0.219955	0.221275	0.279867	0.492064	0.61948	0.542297	0.517215	0.370459	0.256533	0.221432	0.210175	0.194963	0.203518	0.188942	0.200059	0.199767	0.202011	0.195125	0.208227	0.200636	0.214262	0.210883	0.202208	0.27182	0.251303	0.199976	0.221911	0.215904	0.193375	0.154369			0.070898	0.09508	0.101204	0.099501
199		0		0.244957	0.241134	0.237447	0.240211	0.236919	0.217481	0.239805	0.240092	0.236905	0.212936	0.247262	0.253528	0.42005	0.644608	0.717251	0.682687	0.607178	0.300038	0.243791	0.235908	0.225225	0.270439	0.22118	0.238196	0.217657	0.229968	0.200849	0.201144	0.211467	0.1723	0.184703	0.236914	0.249344	0.319417	0.239116	0.251292	0.255564	0.223466	0.258498	0.307264			0.054924	0.070565	0.068658	0.073851
189		0		0.198638	0.17762	0.190854	0.183227	0.18159	0.191718	0.198854	0.191934	0.279816	0.189182	0.172694	0.167054	0.240757	0.503386	0.525208	0.485219	0.431193	0.314632	0.266584	0.20088	0.188142	0.164649	0.175959	0.177619	0.18526	0.160114	0.188544	0.185929	0.180759	0.204375	0.168496	0.182374	0.190491	0.190583	0.188879	0.18681	0.190426	0.173203	0.177548	0.190859			0.008605	0.00705	0.022065	0.016867
403		0		0.224202	0.226508	0.21466	0.214459	0.217152	0.233403	0.236641	0.238136	0.216422	0.206112	0.205959	0.203591	0.271981	0.502485	0.639189	0.460281	0.398013	0.288208	0.223724	0.198559	0.197423	0.199506	0.19222	0.219965	0.193946	0.184928	0.181625	0.20749	0.218195	0.196225	0.212169	0.191363	0.231191	0.244907	0.199647	0.190911	0.193163	0.231224	0.180374	0.188322			0.034169	0.055938	0.045871	0.0481
278		0		0.2407	0.189814	0.20067	0.250054	0.195522	0.19776	0.226765	0.264812	0.197529	0.218621	0.210607	0.205806	0.186109	0.461483	0.484393	0.476214	0.416414	0.284927	0.211871	0.19025	0.202076	0.18709	0.19256	0.185972	0.181067	0.172413	0.169385	0.206243	0.188428	0.198544	0.209111	0.184394	0.173906	0.183437	0.200446	0.155465	0.159696	0.154411	0.148913	0.160423			0.050667	0.019245	0.031881	0.083695
115		1		0.257273	0.213276	0.223543	0.224849	0.20519	0.1894	0.32443	0.221664	0.167176	0.205363	0.261355	0.228128	0.374592	0.476639	0.512074	0.504819	0.428763	0.39496	0.328665	0.273205	0.229463	0.227945	0.219469	0.216468	0.209761	0.212705	0.191532	0.198416	0.185541	0.17104	0.167027	0.19811	0.192411	0.153834	0.193518	0.196993	0.145147	0.162837	0.20645	0.177712			0.06724	0.042707	0.054754	0.058489
355		0		0.271054	0.24113	0.254327	0.273499	0.249136	0.224736	0.250579	0.233041	0.227055	0.228782	0.219031	0.223515	0.292839	0.503132	0.518527	0.50339	0.425202	0.407684	0.267728	0.279793	0.259207	0.239633	0.228327	0.183309	0.190711	0.18521	0.188096	0.176808	0.164836	0.178366	0.17147	0.160901	0.165871	0.163257	0.159712	0.169224	0.162489	0.162961	0.170617	0.162244			0.081022	0.07056	0.085538	0.107139
97		1		0.247412	0.230281	0.224122	0.214171	0.207993	0.19807	0.194836	0.184032	0.1951	0.179779	0.217226	0.214892	0.357982	0.526103	0.513632	0.47599	0.43421	0.355881	0.246529	0.215357	0.215903	0.190649	0.193305	0.18898	0.185767	0.177071	0.192273	0.189292	0.181644	0.170132	0.167537	0.169789	0.161177	0.175468	0.16556	0.159414	0.161346	0.167426	0.135904	0.165102			0.05738	0.059712	0.055333	0.047811
440		0		0.195784	0.213975	0.201234	0.183558	0.243617	0.197502	0.210371	0.219808	0.204954	0.214707	0.20926	0.203533	0.412159	0.591838	0.510291	0.40134	0.381231	0.346231	0.272845	0.254355	0.2247	0.194819	0.214604	0.217428	0.201985	0.187016	0.174513	0.165119	0.164954	0.169191	0.179913	0.175766	0.165495	0.170332	0.166931	0.159588	0.156743	0.147387	0.169614	0.163528			0.005752	0.043405	0.032445	0.017198
443		1		0.170945	0.205069	0.194583	0.206867	0.194129	0.186753	0.196635	0.183131	0.180685	0.173389	0.20501	0.280366	0.34435	0.48984	0.476616	0.440865	0.373418	0.317498	0.227533	0.241937	0.202488	0.202597	0.191653	0.200143	0.199799	0.178438	0.163328	0.152688	0.171003	0.179338	0.171281	0.178562	0.175439	0.172703	0.145029	0.171969	0.159933	0.152846	0.16478	0.168053			-0.019087	0.0345	0.025794	0.040508
3		1		0.216644	0.210844	0.201356	0.172783	0.176755	0.15717	0.166944	0.162844	0.151831	0.196106	0.188465	0.177717	0.212724	0.441045	0.534321	0.496075	0.430742	0.369448	0.250908	0.17673	0.168805	0.199919	0.202749	0.188592	0.209231	0.179478	0.192052	0.189245	0.167627	0.157171	0.154441	0.155715	0.157185	0.152366	0.154275	0.151868	0.127704	0.126192	0.123837	0.131265			0.026612	0.040274	0.032567	0.006423
81		0		0.203365	0.167485	0.150786	0.175118	0.189911	0.181093	0.179588	0.180845	0.175193	0.177538	0.157622	0.174478	0.272629	0.546732	0.609042	0.543432	0.505675	0.432776	0.328925	0.289665	0.223505	0.191119	0.230034	0.189923	0.177349	0.165851	0.1682	0.168744	0.145413	0.158971	0.159404	0.161361	0.169743	0.165117	0.140283	0.165649	0.158438	0.157431	0.195045	0.234801			0.013333	-0.003085	-0.018003	0.008758
117		0		0.273357	0.217399	0.212805	0.206204	0.261819	0.208726	0.213296	0.196171	0.192116	0.179193	0.182235	0.180955	0.254597	0.505751	0.598494	0.551195	0.47526	0.409654	0.303857	0.237641	0.191171	0.16104	0.159256	0.158294	0.160976	0.159639	0.143786	0.146941	0.149574	0.148166	0.162355	0.148525	0.147709	0.156183	0.188289	0.24673	0.173862	0.148558	0.159227	0.166628			0.083325	0.04683	0.044016	0.039844
168		0		0.238433	0.259953	0.235783	0.232417	0.232415	0.215639	0.217356	0.220312	0.205463	0.228251	0.22095	0.229033	0.202009	0.459736	0.600689	0.541253	0.486953	0.459831	0.302256	0.218971	0.198329	0.193348	0.177692	0.153605	0.148333	0.136744	0.144011	0.136714	0.147722	0.142412	0.138102	0.143611	0.157663	0.167138	0.174945	0.208129	0.16955	0.183739	0.17571	0.154903			0.0484	0.089383	0.066994	0.066057
391		0		0.206653	0.211024	0.217871	0.214727	0.247469	0.197412	0.1856	0.20545	0.280519	0.198043	0.182671	0.155705	0.198444	0.561381	0.690896	0.647807	0.563989	0.351413	0.337822	0.258937	0.245564	0.245542	0.216872	0.198373	0.184268	0.177327	0.215637	0.187493	0.167091	0.167467	0.159975	0.154825	0.177817	0.173446	0.164882	0.136972	0.161003	0.170103	0.156894	0.154595			0.016621	0.040455	0.049082	0.048367
397		0		0.251181	0.221874	0.227308	0.223586	0.201297	0.179727	0.175839	0.209488	0.199572	0.217722	0.204852	0.216071	0.217078	0.576112	0.649073	0.597591	0.507515	0.391749	0.320689	0.243431	0.198636	0.191134	0.166471	0.18158	0.166101	0.165469	0.165673	0.164591	0.15001	0.150548	0.14763	0.14825	0.134665	0.139411	0.150128	0.164203	0.167665	0.156873	0.169131	0.15205			0.061148	0.051304	0.05852	0.057226
89		0		0.45297	0.264843	0.214767	0.207274	0.214008	0.230061	0.223429	0.188955	0.212373	0.215133	0.247554	0.366129	0.510429	0.75268	0.809151	0.698683	0.553321	0.404708	0.188381	0.181061	0.174767	0.179004	0.18842	0.218006	0.185998	0.180411	0.188249	0.226331	0.291717	0.275488	0.218735	0.205399	0.225611	0.209843	0.21737	0.212634	0.208436	0.18938	0.22305	0.186518			0.262937	0.094273	0.045978	0.040914
144		0		0.234819	0.291256	0.280419	0.319852	0.307175	0.217534	0.224324	0.195923	0.236161	0.248181	0.187266	0.180407	0.539181	0.696115	0.817184	0.825645	0.692843	0.306108	0.229506	0.225829	0.209305	0.201189	0.156421	0.21324	0.28995	0.16226	0.165834	0.260057	0.22347	0.159585	0.168675	0.153856	0.165065	0.160107	0.155869	0.15227	0.162407	0.179541	0.184292	0.214707			0.044786	0.120687	0.111631	0.153492
118		0		0.269406	0.270664	0.244642	0.254758	0.23811	0.219019	0.216477	0.209031	0.211607	0.187559	0.20099	0.17901	0.464392	0.659017	0.645587	0.585871	0.496082	0.235681	0.195515	0.183161	0.189081	0.185927	0.168503	0.192418	0.183171	0.207689	0.204848	0.269513	0.298533	0.173084	0.166276	0.166317	0.169017	0.193596	0.20088	0.224124	0.225403	0.241807	0.196348	0.271009			0.079373	0.100094	0.075853	0.088398
418		0		0.302844	0.296007	0.279394	0.274673	0.270294	0.272423	0.314901	0.330001	0.297987	0.289696	0.295273	0.288451	0.712355	0.817385	0.794876	0.747171	0.576121	0.251447	0.222931	0.172822	0.209121	0.213356	0.220106	0.273725	0.270708	0.216076	0.19535	0.213798	0.269002	0.207233	0.202384	0.223986	0.211005	0.187367	0.232897	0.225883	0.212716	0.202407	0.230171	0.19963			0.112811	0.125437	0.110605	0.108314
80		0		0.323122	0.268354	0.336567	0.280923	0.29763	0.290352	0.278052	0.281407	0.281884	0.258234	0.256797	0.27024	0.364752	0.723139	0.816945	0.743163	0.672362	0.21843	0.244323	0.343119	0.242937	0.236766	0.243035	0.261141	0.262912	0.282445	0.282666	0.267325	0.277215	0.235432	0.232818	0.233381	0.316492	0.254931	0.380411	0.402153	0.284913	0.503271	0.518498	0.498158			0.13309	0.097784	0.167778	0.114564
406		0		0.265649	0.266268	0.254047	0.252029	0.25202	0.237676	0.24005	0.249724	0.249827	0.249781	0.23727	0.23423	0.301253	0.660778	0.692768	0.648529	0.532245	0.376835	0.27183	0.237529	0.214242	0.215324	0.197246	0.205647	0.204567	0.194114	0.208784	0.211699	0.218411	0.238764	0.22898	0.194016	0.229124	0.221285	0.307508	0.321687	0.307408	0.36814	0.372402	0.184902			0.075617	0.095698	0.085258	0.085669
261		0		0.167651	0.155725	0.192849	0.213789	0.265195	0.198463	0.157053	0.223693	0.248676	0.231474	0.223663	0.222028	0.209447	0.500253	0.557601	0.564941	0.477626	0.263733	0.2335	0.224052	0.223608	0.222951	0.220913	0.230707	0.218027	0.242592	0.231171	0.262221	0.235077	0.241703	0.222215	0.251446	0.204055	0.233514	0.252559	0.191773	0.226477	0.196834	0.19148	0.246376			-0.022382	-0.014844	0.02406	0.047429
365		0		0.184682	0.176839	0.17532	0.179442	0.195848	0.194183	0.198725	0.212765	0.177764	0.169582	0.170886	0.172128	0.183278	0.465819	0.53955	0.540197	0.410965	0.326801	0.158251	0.151734	0.15444	0.155649	0.166272	0.182152	0.166688	0.191103	0.222131	0.193743	0.159765	0.162595	0.170362	0.173065	0.147647	0.165028	0.190509	0.164877	0.156261	0.153148	0.139077	0.156693			-0.00535	0.00627	0.006531	0.013082
387		0		0.22771	0.205771	0.199492	0.209926	0.237842	0.193858	0.191378	0.206038	0.204632	0.205569	0.189164	0.194099	0.216933	0.585637	0.642148	0.546448	0.431794	0.222316	0.185665	0.17221	0.181409	0.183176	0.182933	0.181177	0.205671	0.245565	0.234074	0.217825	0.189744	0.201735	0.195347	0.155436	0.191698	0.166234	0.163855	0.173075	0.165733	0.162072	0.162201	0.160171			0.037677	0.035202	0.030704	0.043566
257		0		0.31953	0.201634	0.205748	0.21841	0.203775	0.18122	0.196788	0.195752	0.211683	0.201887	0.180554	0.188394	0.178479	0.545886	0.510259	0.46695	0.38848	0.350027	0.265252	0.183201	0.183791	0.185725	0.207003	0.190687	0.170123	0.178037	0.178975	0.166029	0.17362	0.187024	0.240924	0.177342	0.173728	0.183507	0.173812	0.168648	0.145836	0.154683	0.167454	0.17834			0.129498	0.031064	0.036959	0.052051
375		0		0.215697	0.163631	0.197485	0.2016	0.217031	0.20972	0.204869	0.20365	0.193719	0.206874	0.198637	0.207505	0.185335	0.411884	0.525892	0.465427	0.399794	0.319644	0.222701	0.18449	0.181053	0.185348	0.159752	0.147997	0.171341	0.182937	0.174314	0.179801	0.199097	0.204199	0.183878	0.185661	0.149178	0.17585	0.218375	0.252493	0.245446	0.22139	0.146548	0.14055			0.025664	-0.006938	0.028696	0.035241
392		0		0.193058	0.221471	0.256901	0.238665	0.236339	0.238945	0.277177	0.245042	0.251719	0.189328	0.185156	0.216374	0.395268	0.469921	0.52361	0.627803	0.495835	0.238228	0.212321	0.217218	0.216428	0.170746	0.214814	0.18721	0.185098	0.205628	0.210127	0.214345	0.208778	0.248182	0.228518	0.233922	0.245376	0.232331	0.221387	0.132178	0.134433	0.156105	0.141257	0.187642			0.003025	0.050902	0.088112	0.072306
441		0		0.202831	0.174687	0.197365	0.181632	0.190596	0.161902	0.164611	0.152475	0.175794	0.145804	0.161905	0.158523	0.255993	0.479514	0.454404	0.442146	0.383117	0.304816	0.268517	0.251755	0.189652	0.200116	0.199283	0.155495	0.184515	0.18557	0.16652	0.174541	0.167806	0.176312	0.175185	0.16535	0.185937	0.176427	0.162667	0.150207	0.175363	0.168561	0.144386	0.147405			0.012799	0.004118	0.028576	0.015272
284		0		0.289627	0.178047	0.1819	0.235355	0.261772	0.206429	0.189609	0.178547	0.182724	0.168412	0.188394	0.183848	0.1864	0.390001	0.440284	0.363194	0.357882	0.278865	0.197088	0.196366	0.187457	0.186952	0.180599	0.18278	0.222532	0.198597	0.187312	0.196016	0.19277	0.186808	0.186951	0.165706	0.18064	0.151215	0.164283	0.164229	0.165586	0.166743	0.165898	0.16874			0.099595	0.007478	0.013111	0.068995
315		0		0.370204	0.236755	0.229183	0.246992	0.226785	0.231639	0.232944	0.230967	0.253279	0.233524	0.227676	0.221255	0.231619	0.523948	0.488242	0.48931	0.416006	0.292232	0.225419	0.204697	0.222879	0.214751	0.237415	0.252731	0.262877	0.249262	0.271821	0.255732	0.158603	0.168198	0.176922	0.184612	0.231131	0.159424	0.148947	0.186234	0.162151	0.150936	0.154573	0.166016			0.180172	0.066186	0.060394	0.080632
379		0		0.319519	0.271963	0.287392	0.260266	0.256635	0.278545	0.235331	0.251868	0.262685	0.248369	0.371632	0.363417	0.227007	0.543759	0.482172	0.579148	0.515979	0.24857	0.226676	0.241915	0.253493	0.16097	0.217541	0.221659	0.230665	0.229659	0.218949	0.222667	0.220875	0.212566	0.217582	0.23091	0.291334	0.242605	0.253731	0.227332	0.191143	0.217776	0.233005	0.181994			0.129487	0.101393	0.118603	0.093906
71		1		0.209739	0.205264	0.233049	0.281402	0.325714	0.178248	0.1769	0.17814	0.183463	0.190132	0.174604	0.213153	0.267236	0.420395	0.464718	0.506164	0.430345	0.399078	0.328774	0.270692	0.245092	0.223256	0.206256	0.191041	0.179862	0.166132	0.14968	0.158523	0.175055	0.180887	0.163336	0.157063	0.152314	0.167333	0.175636	0.180785	0.160931	0.170348	0.159473	0.160844			0.019706	0.034694	0.06426	0.115043
353		0		0.191584	0.193571	0.191017	0.202846	0.188596	0.177261	0.186894	0.198582	0.198313	0.188252	0.195293	0.213082	0.197589	0.318539	0.427433	0.413751	0.359284	0.315386	0.257058	0.222255	0.192683	0.16929	0.169068	0.157532	0.157189	0.145292	0.138446	0.146055	0.157783	0.156396	0.155545	0.142422	0.157661	0.172294	0.171874	0.187391	0.17228	0.16124	0.159622	0.153354			0.001551	0.023001	0.022228	0.036486
125		0		0.284839	0.212601	0.233547	0.231084	0.233799	0.227729	0.212662	0.209418	0.198796	0.179754	0.176079	0.156551	0.319048	0.502626	0.57058	0.527829	0.445728	0.354303	0.246853	0.19172	0.12585	0.115553	0.111165	0.118706	0.139074	0.119964	0.11321	0.13545	0.208432	0.15404	0.114723	0.126528	0.104612	0.105102	0.10746	0.109904	0.124136	0.113918	0.109135	0.129468			0.094807	0.042031	0.064758	0.064724
146		0		0.25479	0.243201	0.214714	0.204516	0.253207	0.256739	0.242062	0.247345	0.209738	0.195029	0.186617	0.203371	0.40445	0.594726	0.613377	0.553978	0.410841	0.174426	0.144991	0.142449	0.150912	0.159594	0.139237	0.144279	0.152081	0.142168	0.129853	0.141644	0.137597	0.137081	0.150532	0.296599	0.133201	0.141551	0.145495	0.15892	0.143489	0.184481	0.146466	0.207655			0.064758	0.072632	0.045925	0.038157
197		0		0.197081	0.149583	0.182363	0.183243	0.16172	0.211674	0.325348	0.272117	0.192917	0.203193	0.2055	0.206609	0.366321	0.554374	0.591299	0.540526	0.464851	0.330578	0.170868	0.159283	0.175228	0.137563	0.145506	0.162008	0.171542	0.152236	0.167774	0.143108	0.174996	0.181761	0.161082	0.166634	0.159694	0.160656	0.166304	0.165635	0.168473	0.174259	0.179579	0.182852			0.007049	-0.020986	0.013574	0.016884
141		0		0.212461	0.216134	0.194516	0.185739	0.184036	0.211572	0.271458	0.186137	0.187136	0.152918	0.157773	0.142816	0.302476	0.567916	0.574449	0.55189	0.432598	0.194207	0.205411	0.18165	0.150779	0.142035	0.148946	0.150147	0.143387	0.138018	0.143049	0.141382	0.127219	0.129948	0.140218	0.190218	0.165051	0.173234	0.230912	0.229675	0.185692	0.151641	0.140445	0.136058			0.022428	0.045564	0.025727	0.01938
412		0		0.184959	0.179761	0.183719	0.189706	0.18374	0.180815	0.17238	0.176227	0.17316	0.155174	0.145881	0.135543	0.279761	0.58402	0.576231	0.541486	0.447869	0.271506	0.1671	0.149733	0.152613	0.186124	0.145984	0.171953	0.176188	0.158563	0.163625	0.161301	0.157198	0.154254	0.15074	0.134189	0.183408	0.195113	0.192209	0.163864	0.161268	0.156698	0.141877	0.116027			-0.005074	0.009191	0.01493	0.023346
407		0		0.186182	0.201027	0.190346	0.155685	0.121764	0.165549	0.176745	0.185533	0.287998	0.179437	0.180352	0.181287	0.288644	0.589584	0.613667	0.490585	0.374714	0.194931	0.173433	0.159066	0.155818	0.160385	0.150206	0.157675	0.150042	0.150359	0.152144	0.151302	0.156593	0.144016	0.147348	0.139717	0.164795	0.136202	0.140133	0.152984	0.157221	0.145078	0.15284	0.123552			-0.00385	0.030457	0.021557	-0.010674
326		0		0.209159	0.195379	0.232527	0.217797	0.194696	0.180673	0.175823	0.198629	0.188873	0.193835	0.200084	0.179644	0.266301	0.509572	0.536154	0.425966	0.362476	0.260728	0.201634	0.190959	0.184359	0.161446	0.16123	0.122449	0.144152	0.133968	0.145928	0.129549	0.145751	0.132088	0.134164	0.144442	0.140356	0.137844	0.138502	0.156993	0.134605	0.135645	0.130305	0.154741			0.019127	0.024809	0.063738	0.051437
442		0		0.164757	0.169611	0.147944	0.152624	0.13189	0.151418	0.178559	0.278548	0.169015	0.166858	0.211994	0.174343	0.341043	0.633509	0.571442	0.536	0.4499	0.316992	0.251275	0.262287	0.215277	0.190757	0.183905	0.179538	0.166562	0.147237	0.156842	0.180754	0.182956	0.172076	0.178918	0.166905	0.178117	0.192504	0.165804	0.158075	0.153223	0.13898	0.152099	0.135697			-0.025276	-0.000958	-0.020845	-0.013736
398		0		0.21782	0.186916	0.195496	0.207303	0.170309	0.186139	0.170826	0.218066	0.180337	0.248186	0.281138	0.152122	0.189883	0.517657	0.609694	0.538589	0.431065	0.291541	0.255976	0.214857	0.228702	0.165234	0.128606	0.128341	0.133642	0.145081	0.155806	0.170609	0.143047	0.140237	0.136294	0.139498	0.153288	0.138864	0.155251	0.160131	0.137904	0.134941	0.141736	0.13518			0.027787	0.016347	0.026707	0.040943
106		1		0.269758	0.1986	0.249782	0.332348	0.349414	0.193723	0.190466	0.218949	0.326601	0.30935	0.197987	0.182799	0.283977	0.45225	0.482717	0.454544	0.369994	0.207171	0.178498	0.176855	0.167077	0.178151	0.176857	0.183998	0.17785	0.202444	0.201071	0.197619	0.202619	0.213902	0.197416	0.180173	0.183109	0.199043	0.236399	0.191705	0.220429	0.209433	0.197622	0.205777			0.079726	0.028031	0.080993	0.165988
104		1		0.276625	0.233177	0.300435	0.404823	0.409857	0.394881	0.273654	0.347059	0.307789	0.287655	0.264401	0.256264	0.388486	0.478148	0.484353	0.448638	0.378708	0.289728	0.226029	0.181778	0.176392	0.184303	0.181895	0.179416	0.182295	0.17999	0.188013	0.181896	0.190555	0.189074	0.181255	0.182864	0.183681	0.196502	0.175034	0.186827	0.169825	0.168632	0.140905	0.166979			0.086592	0.062607	0.131646	0.238463
394		0		0.206786	0.21433	0.203253	0.271659	0.420189	0.255596	0.283144	0.223938	0.257911	0.280017	0.201205	0.239277	0.22488	0.388252	0.479589	0.446865	0.383713	0.31274	0.224753	0.18276	0.188258	0.194848	0.1834	0.185677	0.188139	0.183782	0.177945	0.173757	0.18102	0.186511	0.183046	0.157682	0.176053	0.184226	0.181007	0.159045	0.153256	0.168304	0.173058	0.157668			0.016754	0.04376	0.034464	0.1053
317		0		0.210621	0.201804	0.220674	0.226911	0.489974	0.405832	0.347329	0.243901	0.241518	0.20348	0.214363	0.201861	0.242843	0.572373	0.563549	0.504652	0.437857	0.232402	0.219557	0.180846	0.194261	0.212781	0.185563	0.18471	0.194402	0.18735	0.192178	0.18325	0.18708	0.213326	0.219707	0.203112	0.281103	0.274351	0.250255	0.218404	0.223117	0.260292	0.238171	0.200443			0.020589	0.031234	0.051885	0.060552
288		0		0.318957	0.332921	0.255446	0.229035	0.212528	0.244024	0.231796	0.223072	0.240652	0.180403	0.21768	0.196118	0.182239	0.621393	0.576481	0.49776	0.347684	0.239108	0.195504	0.203003	0.17722	0.175774	0.186313	0.189982	0.192067	0.181192	0.165964	0.183486	0.184981	0.169251	0.162577	0.18389	0.164118	0.17018	0.194081	0.268415	0.259818	0.287324	0.303628	0.217323			0.128924	0.162351	0.086657	0.062675
55		0		0.254439	0.201803	0.227568	0.21983	0.22349	0.513633	0.282581	0.161416	0.143942	0.319009	0.529977	0.639508	0.526757	0.705004	0.74872	0.660325	0.523404	0.402766	0.211941	0.178532	0.153413	0.185892	0.245844	0.176804	0.226959	0.127971	0.151845	0.141593	0.122203	0.116246	0.130499	0.148981	0.180842	0.261411	0.146824	0.14027	0.251116	0.268723	0.331026	0.367318			0.064406	0.031233	0.058779	0.05347
228		0		0.211796	0.20819	0.20793	0.202468	0.200103	0.204174	0.208159	0.197662	0.231464	0.26584	0.322113	0.323459	0.229215	0.417592	0.445669	0.377243	0.287062	0.243531	0.207947	0.19003	0.189939	0.160095	0.177185	0.174799	0.159845	0.159079	0.173088	0.187153	0.236117	0.283062	0.254899	0.186935	0.172812	0.165346	0.171754	0.153341	0.168328	0.139044	0.154393	0.150206			0.021763	0.03762	0.039141	0.036108
123		1		0.256686	0.236029	0.255093	0.188392	0.204943	0.192154	0.203859	0.194425	0.276182	0.284998	0.331728	0.380473	0.443039	0.463398	0.469593	0.408831	0.338704	0.261121	0.211399	0.198413	0.187412	0.185957	0.199298	0.185113	0.192528	0.186258	0.191516	0.214519	0.218591	0.205898	0.230383	0.23974	0.193225	0.183764	0.192877	0.200361	0.201296	0.196841	0.188929	0.193947			0.066654	0.065459	0.086305	0.022032
147		0		0.454262	0.260144	0.21781	0.214502	0.218235	0.184899	0.188232	0.20299	0.337289	0.318695	0.526572	0.541679	0.511623	0.704474	0.671642	0.529999	0.459805	0.243262	0.175241	0.173564	0.171711	0.17713	0.187982	0.18672	0.166293	0.161259	0.167177	0.177377	0.185011	0.28743	0.37247	0.463595	0.238539	0.219906	0.19396	0.212259	0.222511	0.196617	0.189316	0.24022			0.264229	0.089574	0.049021	0.048143
437		0		0.20232	0.213517	0.264157	0.356269	0.241049	0.185366	0.184064	0.172893	0.196768	0.369809	0.480707	0.472923	0.543531	0.569244	0.518283	0.476618	0.357271	0.181824	0.16037	0.1648	0.166577	0.153209	0.175166	0.16516	0.150857	0.166941	0.157769	0.164186	0.165877	0.159618	0.183346	0.190416	0.158861	0.175608	0.194858	0.192487	0.214063	0.148357	0.168046	0.159042			0.012288	0.042948	0.095368	0.189909
202		0		0.201415	0.192063	0.185234	0.196776	0.201447	0.222116	0.221989	0.21058	0.218103	0.202318	0.211248	0.207845	0.276744	0.388194	0.421214	0.402903	0.290631	0.259633	0.163569	0.156362	0.151854	0.166443	0.148865	0.167901	0.151285	0.144103	0.164159	0.16261	0.163863	0.175736	0.161729	0.170599	0.164964	0.165047	0.166902	0.169154	0.148382	0.167733	0.179861	0.174826			0.011383	0.021494	0.016445	0.030416
203		0		0.208813	0.213653	0.205337	0.207584	0.220988	0.204044	0.200641	0.203997	0.212085	0.191579	0.190772	0.175799	0.328624	0.599343	0.561692	0.51614	0.300079	0.216794	0.212936	0.216792	0.205977	0.176201	0.214241	0.166668	0.19433	0.184646	0.168063	0.19359	0.167373	0.203642	0.196784	0.197774	0.155421	0.161696	0.175339	0.164966	0.146053	0.162708	0.164456	0.153029			0.01878	0.043083	0.036548	0.041225
329		0		0.388252	0.252472	0.242799	0.242877	0.228576	0.221715	0.235037	0.241107	0.242372	0.220561	0.224683	0.2298	0.43691	0.658052	0.640754	0.515915	0.219015	0.193212	0.188898	0.218141	0.215094	0.190684	0.211893	0.18533	0.192057	0.215033	0.252201	0.232873	0.246307	0.195783	0.201463	0.196417	0.193907	0.204705	0.208316	0.226003	0.144188	0.20095	0.198076	0.178203			0.19822	0.081903	0.07401	0.076517
420		0		0.224111	0.225531	0.23041	0.194283	0.188069	0.181592	0.220676	0.209529	0.20487	0.20502	0.275615	0.266575	0.472697	0.637779	0.616045	0.397473	0.333691	0.165085	0.167063	0.215181	0.156959	0.142555	0.142566	0.140329	0.134768	0.146352	0.130997	0.131988	0.133648	0.154184	0.155872	0.18234	0.154609	0.127048	0.150045	0.177375	0.145982	0.167441	0.125295	0.123431			0.034079	0.054961	0.061621	0.027923
436		0		0.174705	0.185909	0.178584	0.16636	0.189345	0.248334	0.169016	0.153793	0.167404	0.156251	0.173604	0.180572	0.28979	0.466757	0.471165	0.353307	0.324063	0.231791	0.152483	0.16251	0.149458	0.138651	0.145111	0.146181	0.156221	0.180287	0.169595	0.189172	0.176407	0.164033	0.180332	0.163725	0.181894	0.172078	0.16335	0.166442	0.173784	0.17324	0.170325	0.143519			-0.015328	0.015339	0.009795	0
36		1		0.20085	0.170583	0.16882	0.168072	0.219145	0.233318	0.198633	0.16402	0.177449	0.165261	0.159276	0.171632	0.158867	0.315274	0.412121	0.383214	0.342276	0.270107	0.158974	0.17554	0.19382	0.169453	0.178945	0.15207	0.157897	0.166309	0.185583	0.204242	0.195407	0.18501	0.2327	0.214555	0.256547	0.177708	0.199058	0.195517	0.185111	0.256018	0.166237	0.168821			0.010817	1.4e-05	3.1e-05	0.001712
253		0		0.263717	0.279984	0.259887	0.23517	0.352922	0.236571	0.238707	0.20123	0.26187	0.206097	0.169756	0.185739	0.17557	0.35851	0.416569	0.38152	0.292957	0.220548	0.194787	0.217856	0.268887	0.217674	0.214609	0.19559	0.188401	0.192263	0.195734	0.175677	0.184746	0.217523	0.264925	0.205221	0.284167	0.184397	0.253949	0.199299	0.224864	0.277994	0.261321	0.204537			0.073684	0.109415	0.091098	0.068811
297		0		0.238085	0.188088	0.210915	0.248216	0.372468	0.413507	0.198933	0.184355	0.180017	0.175887	0.184403	0.174664	0.19314	0.459659	0.491904	0.452162	0.372294	0.312832	0.204647	0.181734	0.172054	0.173141	0.171422	0.181196	0.182789	0.177433	0.164879	0.18111	0.177763	0.180023	0.215265	0.193507	0.203322	0.336152	0.297658	0.422217	0.374947	0.272038	0.288561	0.240081			0.048052	0.017518	0.042126	0.081857
222		0		0.281795	0.258115	0.338658	0.393484	0.236281	0.184849	0.198561	0.214721	0.194025	0.170768	0.172533	0.191845	0.183247	0.368392	0.546852	0.496822	0.425285	0.294466	0.178362	0.17169	0.171142	0.161482	0.151774	0.181444	0.176346	0.147613	0.145011	0.15078	0.156433	0.158585	0.163693	0.150009	0.169947	0.161116	0.17296	0.271329	0.251101	0.3467	0.312159	0.287911			0.091762	0.087545	0.169869	0.227124
266		0		0.170065	0.161296	0.228539	0.177842	0.183295	0.174123	0.206211	0.191258	0.201937	0.190061	0.1733	0.170166	0.175971	0.366533	0.397926	0.388071	0.333442	0.245554	0.184665	0.153588	0.160699	0.164535	0.145565	0.148151	0.155451	0.145338	0.142283	0.159756	0.16585	0.162322	0.157542	0.176401	0.171	0.169243	0.175759	0.18115	0.190775	0.19612	0.197057	0.194898			-0.019968	-0.009273	0.05975	0.011483
258		0		0.18088	0.178291	0.24636	0.28148	0.315264	0.15222	0.173721	0.336424	0.341346	0.143272	0.140505	0.157832	0.140219	0.378297	0.518867	0.412348	0.354914	0.222411	0.137711	0.139916	0.136047	0.131647	0.161722	0.151532	0.201536	0.188886	0.16393	0.152146	0.145742	0.162146	0.145261	0.181247	0.2437	0.206248	0.2019	0.284987	0.278036	0.259314	0.323977	0.26289			-0.009152	0.007722	0.077571	0.11512
51		1		0.186757	0.171825	0.157039	0.160572	0.16576	0.193663	0.249187	0.192632	0.285032	0.206708	0.250018	0.27775	0.21034	0.362447	0.381955	0.385731	0.375087	0.336903	0.273576	0.214337	0.186082	0.159752	0.152652	0.151686	0.149319	0.155711	0.15001	0.14076	0.155662	0.154987	0.159121	0.147312	0.150537	0.144516	0.148277	0.148654	0.146317	0.146905	0.139905	0.134029			-0.003275	0.001255	-0.01175	-0.005788
318		0		0.194858	0.196204	0.208363	0.2676	0.195309	0.261502	0.329052	0.202472	0.278314	0.216829	0.274734	0.224481	0.292541	0.395327	0.421972	0.398396	0.347995	0.320426	0.216931	0.185342	0.188827	0.18438	0.167318	0.19191	0.206913	0.194611	0.188733	0.175564	0.223171	0.176207	0.174598	0.187104	0.160639	0.164739	0.162965	0.145917	0.15774	0.168543	0.147073	0.153596			0.004825	0.025635	0.039574	0.10124
427		0		0.190702	0.190591	0.183805	0.177826	0.191928	0.257403	0.403276	0.199744	0.233393	0.240057	0.233809	0.186044	0.266329	0.460994	0.398347	0.363963	0.306263	0.258164	0.235122	0.210803	0.17777	0.167564	0.160418	0.170018	0.163189	0.163542	0.163294	0.15082	0.155464	0.157726	0.159647	0.164193	0.156704	0.179747	0.170172	0.159242	0.15336	0.165577	0.146662	0.140521			0.00067	0.020021	0.015017	0.011466
369		0		0.203135	0.20958	0.217377	0.167063	0.288018	0.153201	0.229363	0.251217	0.152601	0.175964	0.182884	0.170298	0.157989	0.361895	0.497957	0.465746	0.417539	0.208895	0.158812	0.156617	0.158988	0.160032	0.161811	0.15817	0.157115	0.164047	0.159221	0.169048	0.172829	0.216601	0.193238	0.20069	0.198269	0.18943	0.150096	0.136908	0.173801	0.165817	0.162183	0.166999			0.013103	0.03901	0.048588	0.000703
413		0		0.161736	0.143603	0.211702	0.125512	0.178995	0.251889	0.152789	0.215265	0.152078	0.139613	0.13613	0.184049	0.201705	0.508199	0.588097	0.458675	0.343594	0.195449	0.183156	0.163099	0.159686	0.144799	0.151665	0.153907	0.159886	0.157762	0.153553	0.168306	0.159475	0.167401	0.163993	0.146155	0.17067	0.178306	0.151399	0.162967	0.16156	0.161201	0.182664	0.141033			-0.028296	-0.026966	0.042914	-0.040847
428		0		0.159887	0.159232	0.140182	0.152024	0.135546	0.189436	0.217653	0.172478	0.175534	0.177516	0.164976	0.165978	0.232532	0.487696	0.486023	0.406045	0.328307	0.162808	0.157343	0.147696	0.159965	0.143354	0.179075	0.161459	0.188268	0.155222	0.15686	0.164573	0.179628	0.160234	0.169129	0.202881	0.209758	0.259276	0.272986	0.204331	0.19932	0.163542	0.12376	0.110114			-0.030146	-0.011337	-0.028607	-0.014336
103		0		0.243252	0.212892	0.396912	0.507024	0.569571	0.215431	0.216923	0.196486	0.20112	0.179662	0.186071	0.181505	0.249974	0.497699	0.532822	0.490113	0.435169	0.331588	0.173652	0.170846	0.180174	0.166884	0.169903	0.160186	0.168739	0.173051	0.165949	0.207193	0.164093	0.16115	0.174392	0.152661	0.148279	0.152431	0.159234	0.158978	0.189153	0.156586	0.137318	0.181781			0.05322	0.042323	0.228123	0.340664
366		0		0.228157	0.210214	0.205514	0.228845	0.321342	0.20795	0.201445	0.169244	0.175967	0.155162	0.177134	0.175021	0.179461	0.338112	0.335966	0.388037	0.330889	0.264002	0.195236	0.180174	0.183306	0.162615	0.161138	0.169311	0.167194	0.178508	0.17274	0.165524	0.169721	0.160344	0.17796	0.167352	0.162751	0.158245	0.174149	0.156283	0.157445	0.137635	0.169359	0.171316			0.038125	0.039645	0.036725	0.062485
309		1		0.205952	0.170241	0.167236	0.178059	0.153351	0.161488	0.168495	0.171526	0.176071	0.16988	0.174656	0.167698	0.194366	0.348257	0.373116	0.344596	0.306885	0.275485	0.202152	0.155679	0.145098	0.141167	0.145349	0.149288	0.159186	0.149629	0.144488	0.154958	0.171352	0.187217	0.151862	0.155145	0.165081	0.171679	0.169775	0.168687	0.166367	0.160359	0.171026	0.161842			0.01592	-0.000328	-0.001553	0.0117
386		0		0.218626	0.218874	0.206074	0.234805	0.267914	0.205303	0.211217	0.204528	0.218944	0.210584	0.228544	0.213304	0.200962	0.374113	0.434022	0.370309	0.240007	0.190903	0.176655	0.172003	0.181699	0.182142	0.180097	0.190047	0.190522	0.195589	0.200478	0.184284	0.177581	0.180555	0.174342	0.171258	0.17421	0.183746	0.182986	0.156763	0.154828	0.178801	0.155745	0.147251			0.028593	0.048305	0.037285	0.068445
409		0		0.199246	0.189547	0.182651	0.19445	0.197494	0.184669	0.184561	0.170225	0.156748	0.162794	0.149769	0.140348	0.183068	0.404191	0.432417	0.364297	0.337239	0.172223	0.164352	0.168504	0.175339	0.173409	0.208001	0.237598	0.279136	0.195372	0.168773	0.164581	0.167752	0.186769	0.190794	0.169776	0.184972	0.188452	0.194843	0.171948	0.218215	0.174734	0.181577	0.167632			0.009214	0.018978	0.013862	0.02809
105		1		0.189895	0.149771	0.146782	0.141639	0.142055	0.136897	0.14921	0.148353	0.144945	0.154607	0.172407	0.170613	0.242275	0.349998	0.404805	0.405566	0.377079	0.307708	0.182608	0.141749	0.150891	0.146574	0.146484	0.165334	0.149954	0.140596	0.146758	0.157404	0.153276	0.166535	0.167247	0.166195	0.172364	0.168208	0.162618	0.159941	0.16225	0.172822	0.142196	0.181507			-0.000137	-0.020799	-0.022007	-0.02472
122		1		0.149886	0.133498	0.120029	0.122726	0.113148	0.131935	0.135687	0.176785	0.282955	0.222184	0.160604	0.212331	0.350086	0.430423	0.462311	0.4117	0.373031	0.322748	0.24119	0.169697	0.158386	0.159723	0.150953	0.146763	0.162297	0.180566	0.170953	0.172801	0.168509	0.152536	0.141434	0.14217	0.143044	0.140845	0.146849	0.148913	0.147596	0.147976	0.13848	0.154771			-0.040147	-0.037072	-0.04876	-0.043634
439		0		0.14543	0.142979	0.148784	0.143634	0.154065	0.151995	0.155395	0.162284	0.1649	0.165942	0.160416	0.163822	0.33984	0.402249	0.391962	0.381494	0.306464	0.289831	0.201757	0.162324	0.14791	0.145677	0.150308	0.142999	0.141993	0.137699	0.144233	0.144989	0.140503	0.152773	0.155859	0.158186	0.164552	0.159796	0.154912	0.140137	0.141803	0.135433	0.143573	0.136318			-0.044602	-0.027591	-0.020004	-0.022726
250		0		0.234022	0.198882	0.179896	0.173015	0.173911	0.167719	0.165114	0.183783	0.18508	0.17437	0.199404	0.197385	0.189279	0.36702	0.437788	0.401719	0.328711	0.215178	0.191415	0.176579	0.168168	0.166507	0.167548	0.18396	0.202999	0.255656	0.288969	0.237904	0.205039	0.177127	0.160638	0.157094	0.150307	0.157748	0.183388	0.163632	0.154119	0.186753	0.219647	0.234166			0.04399	0.028312	0.011108	0.006656
357		0		0.246719	0.165969	0.149524	0.148193	0.150226	0.138118	0.138139	0.162146	0.194091	0.271859	0.166847	0.145193	0.137355	0.272871	0.466227	0.426702	0.36687	0.176577	0.164562	0.161762	0.169093	0.156529	0.153777	0.176856	0.241717	0.262003	0.321816	0.266026	0.20686	0.258113	0.205474	0.18887	0.12203	0.129743	0.131129	0.116291	0.133149	0.155681	0.128841	0.141618			0.056686	-0.0046	-0.019264	-0.018166
208		0		0.242258	0.208756	0.208694	0.196645	0.19344	0.183584	0.185711	0.173178	0.162502	0.168892	0.161303	0.155651	0.146375	0.263539	0.471452	0.389369	0.308614	0.274878	0.24779	0.20541	0.20486	0.19122	0.153494	0.144096	0.149716	0.141035	0.141935	0.152613	0.160466	0.18306	0.155593	0.151314	0.140853	0.155688	0.158534	0.160766	0.18769	0.135055	0.152181	0.131672			0.052225	0.038186	0.039905	0.030285
374		1		0.198982	0.190525	0.174821	0.177922	0.169856	0.167766	0.181569	0.165352	0.175103	0.165115	0.174847	0.165049	0.16061	0.275991	0.378877	0.395305	0.306788	0.213648	0.241369	0.194933	0.172664	0.169447	0.158419	0.152153	0.161138	0.158576	0.158745	0.161511	0.15435	0.143142	0.1524	0.150188	0.139147	0.134455	0.149621	0.160411	0.133089	0.144185	0.145285	0.135765			0.008949	0.019956	0.006032	0.011562
256		0		0.136249	0.166781	0.174146	0.181313	0.212691	0.159825	0.164706	0.152524	0.156018	0.159172	0.124775	0.177623	0.149606	0.437956	0.452515	0.390103	0.357839	0.241803	0.186272	0.119409	0.138176	0.148382	0.182306	0.12131	0.139384	0.144439	0.189792	0.277904	0.272027	0.135107	0.118328	0.16477	0.128395	0.155687	0.146886	0.142822	0.130642	0.152152	0.190097	0.258658			-0.053783	-0.003789	0.005357	0.014954
90		1		0.110711	0.123525	0.124142	0.124076	0.119177	0.110258	0.113863	0.10445	0.118919	0.149199	0.1116	0.128542	0.187814	0.264446	0.332259	0.322014	0.284082	0.255655	0.212145	0.176655	0.158826	0.167066	0.165605	0.151541	0.18061	0.160141	0.183603	0.184892	0.20332	0.168564	0.170711	0.178747	0.173175	0.167879	0.160014	0.179976	0.181547	0.171357	0.184592	0.148954			-0.079321	-0.047045	-0.044647	-0.042283
99		1		0.204309	0.175818	0.172988	0.143617	0.149994	0.147389	0.142009	0.134977	0.153801	0.127969	0.133648	0.125475	0.212284	0.286451	0.336201	0.336552	0.274481	0.303686	0.242227	0.221223	0.218081	0.208374	0.205123	0.195113	0.199786	0.197987	0.205824	0.196353	0.189469	0.180964	0.183204	0.188344	0.176734	0.194	0.174789	0.220342	0.212734	0.13617	0.282434	0.201237			0.014277	0.005249	0.004199	-0.022742
102		1		0.170782	0.164072	0.155112	0.160776	0.173152	0.129189	0.142525	0.150495	0.164811	0.158335	0.147372	0.15933	0.226356	0.287651	0.350561	0.332033	0.296329	0.259265	0.269927	0.246946	0.202068	0.165059	0.159903	0.15052	0.149997	0.143069	0.152413	0.160429	0.158601	0.158966	0.167824	0.167916	0.159047	0.164356	0.169163	0.161209	0.194402	0.187763	0.23753	0.233376			-0.01925	-0.006497	-0.013677	-0.005584
109		1		0.147803	0.154028	0.143812	0.149827	0.155798	0.19569	0.167445	0.161594	0.148564	0.154996	0.146791	0.146681	0.19209	0.276992	0.323737	0.309145	0.313393	0.249103	0.188363	0.155651	0.144176	0.15875	0.152546	0.146289	0.164607	0.183937	0.193912	0.197671	0.224871	0.216918	0.196667	0.194474	0.198	0.223193	0.176816	0.181095	0.234297	0.184918	0.181691	0.197431			-0.04223	-0.016541	-0.024977	-0.016533
35		1		0.162381	0.123117	0.131923	0.127419	0.151422	0.197401	0.162567	0.142346	0.13906	0.144255	0.142641	0.140659	0.131423	0.277783	0.322327	0.302679	0.291099	0.252841	0.154039	0.15017	0.161085	0.151795	0.154808	0.168073	0.157521	0.169118	0.15485	0.167499	0.167124	0.17631	0.167039	0.182914	0.190559	0.214101	0.290615	0.317025	0.255218	0.264292	0.262368	0.169075			-0.027651	-0.047452	-0.036866	-0.03894
21		1		0.198145	0.135024	0.117514	0.121837	0.12877	0.138175	0.153293	0.151867	0.152154	0.144341	0.150509	0.153291	0.153748	0.344031	0.403304	0.379449	0.383106	0.371545	0.215403	0.22092	0.197509	0.193528	0.205215	0.197143	0.198527	0.207279	0.21607	0.2204	0.219236	0.248442	0.211997	0.244958	0.240986	0.244489	0.26847	0.249876	0.33322	0.234655	0.239933	0.257806			0.008112	-0.035545	-0.051274	-0.044523
46		0		0.227058	0.198391	0.202518	0.213839	0.198338	0.19906	0.184507	0.19311	0.192666	0.187093	0.185515	0.174883	0.17245	0.392265	0.42409	0.404724	0.428137	0.289427	0.309491	0.191687	0.196237	0.197598	0.190587	0.191936	0.183566	0.190234	0.191454	0.188505	0.18483	0.2004	0.259794	0.235684	0.229075	0.251341	0.300082	0.337032	0.342609	0.338829	0.30243	0.305253			0.037026	0.027822	0.033729	0.04748
400		0		0.204853	0.104874	0.098375	0.12044	0.119288	0.101338	0.122263	0.122974	0.119918	0.115313	0.132332	0.14624	0.176692	0.346624	0.41766	0.344891	0.327434	0.251323	0.167301	0.173616	0.176302	0.173574	0.161922	0.165994	0.179488	0.215793	0.203679	0.175687	0.169409	0.175257	0.196999	0.192656	0.298029	0.221497	0.229264	0.247311	0.257475	0.279193	0.237778	0.195249			0.014821	-0.065695	-0.070414	-0.045919
192		0		0.159675	0.164292	0.158137	0.153676	0.155428	0.179449	0.181511	0.179561	0.224725	0.248349	0.1693	0.159932	0.21744	0.220576	0.315074	0.212678	0.165264	0.158506	0.155683	0.160616	0.170816	0.141961	0.146432	0.137159	0.168533	0.199155	0.196587	0.139837	0.160028	0.170223	0.191128	0.254416	0.261721	0.282923	0.341995	0.284027	0.216403	0.186894	0.192007	0.177177			-0.030358	-0.006277	-0.010652	-0.012683
414		0		0.207681	0.19013	0.192703	0.193165	0.182213	0.174691	0.171913	0.197636	0.198636	0.160579	0.156795	0.169245	0.21463	0.321366	0.363799	0.258235	0.253466	0.166017	0.157867	0.172137	0.168579	0.167296	0.162934	0.150613	0.161794	0.156017	0.151754	0.157384	0.154964	0.17209	0.166026	0.147419	0.161838	0.19739	0.212539	0.182174	0.246842	0.218386	0.205347	0.163575			0.017649	0.01956	0.023914	0.026805
301		0		0.268953	0.159173	0.162348	0.153109	0.157938	0.169042	0.153013	0.140519	0.150812	0.133382	0.131303	0.126418	0.160821	0.465662	0.46458	0.342651	0.241397	0.175291	0.146707	0.140967	0.140556	0.13264	0.147219	0.159739	0.157536	0.164215	0.164239	0.176502	0.164351	0.169235	0.190156	0.171307	0.224215	0.177176	0.189561	0.187813	0.211466	0.215569	0.303593	0.242546			0.07892	-0.011397	-0.006441	-0.013251
308		0		0.130222	0.155622	0.147505	0.149209	0.158099	0.186468	0.152231	0.133302	0.15428	0.136611	0.129891	0.144246	0.166363	0.355308	0.377758	0.345083	0.152666	0.136797	0.137798	0.142569	0.13264	0.153928	0.158526	0.167595	0.187971	0.165819	0.182358	0.135105	0.153025	0.157759	0.172803	0.15816	0.15604	0.153992	0.250366	0.207002	0.162721	0.176902	0.230463	0.242038			-0.059811	-0.014948	-0.021284	-0.017151
336		0		0.144799	0.159904	0.154823	0.193559	0.158487	0.14796	0.144844	0.136148	0.140835	0.150883	0.141095	0.128802	0.214056	0.391871	0.404105	0.324825	0.173672	0.145344	0.139374	0.150062	0.158912	0.160078	0.163999	0.151439	0.154933	0.161846	0.147432	0.157605	0.153669	0.164089	0.144648	0.153194	0.165815	0.150435	0.142511	0.1348	0.135829	0.146634	0.155323	0.180493			-0.045233	-0.010665	-0.013966	0.0272
325		1		0.209803	0.16396	0.182755	0.161663	0.167551	0.182775	0.165502	0.17917	0.176715	0.143451	0.144784	0.173601	0.30642	0.377382	0.357185	0.298355	0.238097	0.189116	0.147714	0.147844	0.173238	0.156268	0.145497	0.160393	0.167525	0.159727	0.170137	0.162018	0.148563	0.164144	0.205282	0.174974	0.172513	0.183361	0.145554	0.17671	0.141963	0.229928	0.225006	0.206564			0.019771	-0.00661	0.013966	-0.004697
47		0		0.306522	0.274747	0.156654	0.16537	0.152424	0.173605	0.175715	0.161485	0.174744	0.15103	0.162939	0.141413	0.181085	0.237534	0.401038	0.189438	0.218531	0.209008	0.179868	0.185298	0.157315	0.163921	0.158917	0.183855	0.177592	0.166548	0.157725	0.186193	0.230771	0.267004	0.269867	0.307739	0.22737	0.185259	0.167027	0.124821	0.143033	0.151127	0.139846	0.110558			0.11649	0.104177	-0.012135	-0.00099
162		1		0.162689	0.301069	0.172675	0.260051	0.151882	0.161593	0.236393	0.138883	0.156331	0.15809	0.156482	0.169876	0.145284	0.251351	0.310325	0.332574	0.31485	0.265037	0.214298	0.166461	0.136355	0.132656	0.126849	0.128398	0.144422	0.130387	0.149944	0.149023	0.150639	0.144157	0.149034	0.157574	0.129541	0.138173	0.128867	0.131641	0.134211	0.137145	0.127702	0.129217			-0.027344	0.1305	0.003887	0.093692
173		1		0.185487	0.204076	0.189633	0.171956	0.194337	0.156307	0.169386	0.161641	0.165564	0.160351	0.158674	0.141215	0.143755	0.297193	0.312415	0.288142	0.322323	0.252736	0.205247	0.186067	0.176038	0.151438	0.156454	0.163826	0.150588	0.142752	0.152242	0.150891	0.181678	0.172838	0.177645	0.146923	0.168852	0.147102	0.140616	0.145875	0.134153	0.135905	0.135	0.131858			-0.004545	0.033506	0.020844	0.005596
6		1		0.197092	0.183516	0.302612	0.246404	0.202766	0.176812	0.190573	0.199306	0.190319	0.159026	0.163989	0.172537	0.154907	0.207201	0.235856	0.229338	0.210477	0.200548	0.180008	0.16107	0.155637	0.168884	0.149269	0.155602	0.149173	0.15085	0.155527	0.183658	0.180943	0.171474	0.156161	0.156405	0.152685	0.158943	0.168446	0.172792	0.179761	0.156481	0.154148	0.147795			0.00706	0.012947	0.133823	0.080044
48		0		0.257799	0.287791	0.42807	0.456373	0.379733	0.241145	0.175514	0.205858	0.199724	0.195819	0.184131	0.16918	0.183425	0.229569	0.252102	0.191928	0.176685	0.161905	0.163348	0.161449	0.157335	0.153429	0.159661	0.137514	0.165327	0.155645	0.171958	0.1505	0.18173	0.171212	0.193289	0.195745	0.206347	0.200915	0.210322	0.218033	0.159967	0.15781	0.2327	0.226403			0.067766	0.117222	0.259281	0.290013
349		1		0.205846	0.180566	0.188327	0.209027	0.190452	0.189698	0.17389	0.160038	0.150215	0.1548	0.165087	0.165556	0.203157	0.294435	0.315129	0.28882	0.262047	0.234925	0.193889	0.190309	0.176632	0.167537	0.156708	0.162907	0.163194	0.160413	0.161956	0.162872	0.165525	0.163584	0.15828	0.158333	0.156653	0.161169	0.165481	0.169956	0.1514	0.170282	0.159447	0.159446			0.015814	0.009997	0.019538	0.042668
352		0		0.252459	0.207548	0.258468	0.200595	0.192229	0.190967	0.185897	0.189456	0.215559	0.223693	0.188427	0.178577	0.150978	0.262209	0.292881	0.277648	0.314273	0.207613	0.173778	0.158799	0.174617	0.148363	0.171422	0.168307	0.171343	0.193323	0.175077	0.17346	0.16853	0.169523	0.154218	0.143301	0.147401	0.140081	0.146263	0.13798	0.148387	0.155199	0.150905	0.159597			0.062427	0.036979	0.089679	0.034235
138		0		0.256475	0.244097	0.21801	0.214971	0.218983	0.195404	0.198773	0.210158	0.208926	0.24187	0.226237	0.21929	0.280033	0.293964	0.327462	0.311177	0.230166	0.152942	0.161546	0.157165	0.154263	0.149923	0.143934	0.152815	0.140489	0.151745	0.147823	0.147388	0.147578	0.168649	0.187225	0.183288	0.171645	0.162893	0.14864	0.14895	0.153383	0.147273	0.138884	0.13284			0.066443	0.073527	0.049221	0.048611
195		0		0.220684	0.203882	0.206371	0.211647	0.211606	0.221589	0.224977	0.223008	0.217794	0.240873	0.212488	0.185691	0.228275	0.351538	0.294363	0.329049	0.267921	0.163293	0.158965	0.15487	0.161987	0.139229	0.143571	0.112872	0.133928	0.142433	0.165137	0.184929	0.16623	0.158334	0.188268	0.165502	0.178683	0.173012	0.178039	0.180702	0.193365	0.175258	0.195851	0.19366			0.030652	0.033312	0.037582	0.045287
171		1		0.132187	0.122904	0.143059	0.264357	0.2965	0.30129	0.288969	0.265709	0.258642	0.262677	0.254018	0.203507	0.196347	0.222119	0.216541	0.198313	0.201319	0.194583	0.201819	0.190614	0.201108	0.195896	0.192535	0.18394	0.178434	0.162078	0.162815	0.166744	0.173213	0.162815	0.160064	0.161979	0.162103	0.167419	0.154147	0.160285	0.164392	0.155716	0.152429	0.152693			-0.057846	-0.047666	-0.02573	0.097997
15		1		0.208095	0.205909	0.146999	0.127046	0.216086	0.291677	0.314438	0.273633	0.29022	0.286172	0.296527	0.184625	0.149796	0.257915	0.32453	0.331735	0.300411	0.241944	0.189573	0.179513	0.168631	0.166987	0.157895	0.158743	0.150118	0.149059	0.150767	0.152779	0.141358	0.147528	0.130915	0.138315	0.137768	0.149812	0.152505	0.147458	0.148713	0.1317	0.142704	0.15164			0.018063	0.035339	-0.02179	-0.039314
359		0		0.180463	0.180794	0.180005	0.215457	0.323922	0.353646	0.328393	0.324546	0.321107	0.275958	0.157261	0.157457	0.147124	0.275124	0.309543	0.299692	0.282651	0.227029	0.165894	0.153101	0.152913	0.150344	0.147771	0.144441	0.130324	0.132698	0.139515	0.135674	0.133399	0.144915	0.141912	0.137385	0.133026	0.147556	0.139448	0.131616	0.147623	0.14536	0.152465	0.119597			-0.00957	0.010224	0.011216	0.049097
267		0		0.206789	0.209743	0.195322	0.21362	0.198069	0.223532	0.228341	0.224263	0.20393	0.201305	0.204184	0.167766	0.171223	0.285032	0.314167	0.286715	0.274664	0.196583	0.172286	0.153177	0.159756	0.166694	0.165836	0.160815	0.160545	0.161005	0.161657	0.18089	0.167145	0.165834	0.137054	0.134141	0.144567	0.141071	0.162229	0.131441	0.143936	0.150423	0.153644	0.134876			0.016757	0.039174	0.026534	0.04726
295		1		0.21409	0.190623	0.204432	0.20502	0.257242	0.329589	0.313226	0.198401	0.216824	0.176013	0.185334	0.170193	0.1682	0.290463	0.297069	0.246547	0.210971	0.150179	0.149106	0.140005	0.140755	0.133266	0.124891	0.123743	0.139139	0.133222	0.140135	0.138478	0.149382	0.153798	0.158932	0.144693	0.146576	0.154651	0.152445	0.155477	0.160618	0.158061	0.160051	0.1523			0.024058	0.020054	0.035643	0.03866
363		1		0.173175	0.189809	0.18572	0.176261	0.179008	0.180369	0.167154	0.163186	0.206746	0.197215	0.17247	0.180672	0.188982	0.309497	0.24796	0.271526	0.233157	0.220401	0.176345	0.174153	0.172767	0.149433	0.158561	0.15651	0.144133	0.144849	0.139187	0.141519	0.133563	0.133932	0.128755	0.129926	0.120287	0.138586	0.132986	0.116545	0.131906	0.125617	0.141279	0.14456			-0.016857	0.01924	0.016931	0.009902
311		1		0.313883	0.161302	0.125189	0.2201	0.166298	0.180192	0.221332	0.242028	0.253142	0.281642	0.234353	0.20617	0.227557	0.237757	0.238091	0.216983	0.183675	0.176981	0.159377	0.153736	0.146459	0.144157	0.138191	0.136941	0.133031	0.127478	0.133874	0.123726	0.133356	0.12508	0.131142	0.138683	0.128456	0.127868	0.133499	0.125054	0.128394	0.132917	0.125664	0.112246			0.12385	-0.009268	-0.0436	0.05374
434		1		0.225	0.211133	0.183839	0.198562	0.197756	0.199571	0.188545	0.212637	0.208991	0.230461	0.189015	0.181926	0.236365	0.260878	0.248501	0.212573	0.209339	0.200132	0.223848	0.164762	0.160361	0.155046	0.141045	0.136769	0.138606	0.143317	0.144539	0.135351	0.142825	0.13203	0.134066	0.136866	0.122177	0.157635	0.153562	0.155584	0.155523	0.153816	0.125847	0.115012			0.034967	0.040563	0.01505	0.032203
143		1		0.165519	0.168282	0.167097	0.159875	0.162465	0.232032	0.301707	0.311978	0.307301	0.279556	0.236901	0.227108	0.312099	0.26367	0.291144	0.276186	0.269019	0.252406	0.237797	0.239467	0.231719	0.219979	0.216821	0.207117	0.186386	0.187634	0.177181	0.174682	0.164673	0.171607	0.160264	0.168558	0.164365	0.160455	0.154098	0.161097	0.147325	0.149131	0.146727	0.150553			-0.024513	-0.002288	-0.001692	-0.006485
65		1		0.218307	0.242058	0.176027	0.170125	0.176061	0.23037	0.236429	0.185187	0.18511	0.180794	0.181796	0.180315	0.213779	0.295491	0.289369	0.269739	0.222103	0.224508	0.202451	0.194296	0.187436	0.178442	0.185098	0.182876	0.184192	0.185389	0.174613	0.174602	0.192429	0.173815	0.189264	0.176653	0.182058	0.179067	0.184081	0.187358	0.194304	0.197129	0.198008	0.183295			0.028275	0.071488	0.007238	0.003765
219		1		0.204342	0.194717	0.187404	0.172122	0.220765	0.299347	0.232838	0.185457	0.251197	0.202989	0.188169	0.181202	0.203521	0.262473	0.321051	0.279918	0.258991	0.242695	0.218138	0.20061	0.211709	0.197347	0.203187	0.17046	0.178064	0.171073	0.171434	0.165586	0.173079	0.166498	0.210152	0.204323	0.207588	0.203041	0.202632	0.193626	0.205272	0.17485	0.189293	0.170077			0.01431	0.024148	0.018615	0.005762
431		0		0.224532	0.180293	0.213841	0.195859	0.324788	0.402645	0.422822	0.411508	0.350296	0.334318	0.301749	0.312414	0.363108	0.325071	0.349796	0.311061	0.290301	0.324251	0.299768	0.277107	0.277602	0.273725	0.268937	0.277066	0.28844	0.264374	0.265895	0.244951	0.278617	0.249299	0.250873	0.252362	0.253537	0.270126	0.284357	0.287755	0.292525	0.301023	0.264085	0.247882			0.0345	0.009723	0.045052	0.029499
347		1		0.239681	0.218579	0.204367	0.217688	0.195687	0.199746	0.213612	0.196089	0.223413	0.210395	0.201544	0.202245	0.220407	0.274804	0.304799	0.31121	0.311881	0.22636	0.187642	0.189721	0.188907	0.184926	0.175909	0.181871	0.181797	0.195796	0.193428	0.205442	0.180194	0.195476	0.171993	0.16874	0.164778	0.158037	0.153214	0.155129	0.169393	0.181881	0.167745	0.174759			0.049649	0.048009	0.035578	0.051328
303		1		0.310937	0.203868	0.160423	0.160187	0.234058	0.176312	0.169274	0.154422	0.180895	0.219631	0.234984	0.215477	0.210133	0.267085	0.274277	0.245897	0.238529	0.233256	0.22084	0.210523	0.20551	0.208592	0.213798	0.189744	0.206831	0.198939	0.216988	0.213793	0.197546	0.204639	0.162893	0.180632	0.18717	0.179471	0.184948	0.177397	0.180829	0.184269	0.184857	0.186076			0.120904	0.033299	-0.008365	-0.006172
218		1		0.245855	0.270913	0.198217	0.186377	0.241124	0.27653	0.182409	0.168369	0.165837	0.154163	0.154034	0.154447	0.178536	0.23174	0.337247	0.337152	0.280791	0.222768	0.165685	0.163379	0.16599	0.175464	0.172757	0.173354	0.181243	0.187874	0.18973	0.165233	0.158842	0.179551	0.179378	0.182655	0.174901	0.168355	0.168391	0.165484	0.16336	0.15844	0.166109	0.161998			0.055822	0.100343	0.029428	0.020018
167		1		0.199646	0.172272	0.165878	0.163222	0.260439	0.26564	0.149929	0.142829	0.14137	0.165296	0.166208	0.178567	0.21896	0.289139	0.292794	0.296931	0.235783	0.221489	0.185168	0.193557	0.170542	0.148437	0.172826	0.167774	0.172634	0.173479	0.162943	0.165206	0.174064	0.16669	0.165031	0.179217	0.163898	0.167293	0.153382	0.156111	0.148791	0.143842	0.147616	0.145044			0.009613	0.001703	-0.002911	-0.003137
362		1		0.198854	0.182623	0.157705	0.345355	0.420942	0.403915	0.204395	0.165314	0.162674	0.166419	0.166706	0.17394	0.193068	0.268724	0.291344	0.302771	0.300454	0.295366	0.285372	0.261377	0.234787	0.218341	0.201568	0.200065	0.189865	0.17561	0.184453	0.174279	0.16306	0.161184	0.166678	0.158608	0.152042	0.153519	0.158979	0.129197	0.149881	0.142438	0.157848	0.132532			0.008821	0.012053	-0.011084	0.178996
373		1		0.200025	0.169637	0.155519	0.376282	0.434175	0.394889	0.187528	0.133396	0.134381	0.132226	0.169115	0.154562	0.157529	0.200018	0.231395	0.236495	0.241204	0.237598	0.234623	0.19363	0.188063	0.168774	0.167483	0.156139	0.149243	0.154905	0.14865	0.149376	0.149424	0.136328	0.133609	0.122458	0.118522	0.136361	0.131214	0.101327	0.131828	0.126554	0.136305	0.112163			0.009992	-0.000933	-0.01327	0.209922
268		0		0.32666	0.377951	0.217883	0.234283	0.245503	0.23459	0.217272	0.191435	0.172805	0.165891	0.168213	0.16215	0.169184	0.337631	0.38609	0.314501	0.243021	0.182258	0.185375	0.172904	0.162045	0.159087	0.140455	0.14632	0.179424	0.138948	0.136035	0.15721	0.231272	0.163052	0.13632	0.141597	0.167028	0.227092	0.134526	0.136931	0.132631	0.15384	0.169303	0.143092			0.136628	0.207381	0.049094	0.067924
275		0		0.2869	0.175769	0.228277	0.160183	0.25778	0.26988	0.345555	0.260443	0.138262	0.149565	0.169178	0.157949	0.158344	0.39147	0.446957	0.3215	0.187063	0.162239	0.166622	0.144305	0.149836	0.182991	0.156574	0.172372	0.180166	0.160552	0.181292	0.154833	0.217063	0.152349	0.160246	0.200976	0.146962	0.158774	0.169258	0.178891	0.170657	0.154171	0.147002	0.161319			0.096867	0.005199	0.059488	-0.006177
220		0		0.285582	0.222976	0.257973	0.237363	0.238127	0.277686	0.230447	0.204816	0.179363	0.212613	0.200298	0.206453	0.200417	0.277327	0.424685	0.354254	0.329273	0.259245	0.174141	0.154155	0.137052	0.13521	0.139103	0.158241	0.136621	0.144374	0.131735	0.124874	0.13495	0.127065	0.15135	0.130843	0.142634	0.130049	0.121322	0.129901	0.144008	0.136334	0.126944	0.13926			0.095549	0.052407	0.089184	0.071003
296		0		0.235378	0.24057	0.234099	0.319143	0.250812	0.441515	0.31263	0.20007	0.204732	0.218272	0.179711	0.210981	0.261804	0.378928	0.369607	0.333508	0.301555	0.256147	0.214186	0.180108	0.164525	0.167303	0.164256	0.157184	0.173857	0.162601	0.145279	0.144005	0.149689	0.143571	0.158211	0.145307	0.160601	0.155757	0.159423	0.170211	0.152277	0.160308	0.129609	0.130752			0.045345	0.07	0.06531	0.152783
399		0		0.226654	0.22797	0.240273	0.246423	0.250849	0.21691	0.210726	0.322772	0.210061	0.188613	0.155386	0.172849	0.195955	0.416731	0.488584	0.348843	0.35742	0.293194	0.147991	0.184951	0.16419	0.118928	0.128752	0.140135	0.16575	0.16768	0.175845	0.154076	0.119048	0.116337	0.141055	0.117084	0.122168	0.132566	0.141485	0.133295	0.13507	0.156857	0.161993	0.132486			0.036621	0.057401	0.071484	0.080064
346		0		0.191546	0.216268	0.417248	0.425069	0.170749	0.187382	0.246264	0.20698	0.177557	0.2857	0.237051	0.143471	0.288946	0.538002	0.488127	0.343954	0.251462	0.227977	0.160361	0.124545	0.132721	0.127438	0.120406	0.147475	0.12626	0.117844	0.107075	0.130606	0.135514	0.145352	0.140512	0.150225	0.135226	0.130018	0.138244	0.124353	0.104095	0.11566	0.112973	0.123498			0.001513	0.045699	0.248459	0.25871
422		0		0.155467	0.176761	0.179677	0.199548	0.187937	0.202492	0.177993	0.179898	0.167268	0.160755	0.168683	0.164149	0.200682	0.311354	0.33336	0.302515	0.293071	0.25273	0.205003	0.191988	0.158247	0.150976	0.15736	0.142193	0.145709	0.146463	0.142916	0.145749	0.143675	0.147624	0.147081	0.14587	0.142177	0.162869	0.154125	0.15385	0.15473	0.165345	0.143269	0.132386			-0.034566	0.006192	0.010889	0.033188
76		0		0.246241	0.196416	0.15478	0.161772	0.209512	0.223821	0.331871	0.403482	0.212681	0.144028	0.12702	0.115559	0.125858	0.299948	0.328291	0.319614	0.247409	0.200482	0.155404	0.131121	0.138285	0.114297	0.120043	0.118266	0.115998	0.109346	0.110671	0.122435	0.117808	0.136936	0.131821	0.134109	0.142871	0.142448	0.140846	0.183073	0.130433	0.118123	0.134103	0.137051			0.056208	0.025846	-0.014009	-0.004588
354		0		0.190413	0.183857	0.172434	0.144556	0.152826	0.175297	0.305935	0.382405	0.143145	0.189685	0.222233	0.233115	0.186645	0.258047	0.321099	0.287822	0.291368	0.223867	0.162861	0.147362	0.149127	0.164693	0.164771	0.161638	0.162274	0.133315	0.139037	0.135909	0.1293	0.132522	0.121393	0.112835	0.118625	0.105134	0.105254	0.122255	0.113655	0.113551	0.12577	0.14275			0.00038	0.013287	0.003645	-0.021804
371		1		0.135011	0.138237	0.154227	0.129846	0.121784	0.124142	0.187334	0.236969	0.177888	0.1454	0.254304	0.252415	0.152204	0.261576	0.300769	0.301686	0.262421	0.243228	0.196833	0.176101	0.152676	0.150294	0.128495	0.119998	0.118405	0.116826	0.111721	0.119662	0.123377	0.121878	0.123707	0.126123	0.110724	0.116994	0.122382	0.116916	0.109899	0.113193	0.107334	0.110321			-0.055021	-0.032332	-0.014561	-0.036514
31		1		0.195184	0.195379	0.179807	0.179388	0.175325	0.189037	0.173725	0.186508	0.263412	0.276929	0.230032	0.272375	0.180627	0.352059	0.385645	0.359141	0.289694	0.221077	0.172312	0.149588	0.146296	0.128065	0.1343	0.137366	0.138711	0.143876	0.156252	0.159658	0.164685	0.148743	0.126307	0.122173	0.120397	0.128898	0.142613	0.139851	0.135568	0.125719	0.11563	0.123055			0.005151	0.02481	0.011018	0.013028
408		0		0.161298	0.162086	0.172804	0.160271	0.136462	0.164121	0.198447	0.198034	0.28346	0.292908	0.159288	0.16874	0.200408	0.344972	0.397129	0.360638	0.281711	0.201928	0.183297	0.168368	0.162499	0.158909	0.123855	0.12619	0.129929	0.128459	0.126096	0.131254	0.123468	0.130089	0.128915	0.119741	0.134937	0.133941	0.135311	0.120416	0.113123	0.129943	0.129724	0.116968			-0.028734	-0.008484	0.004015	-0.006089
385		0		0.154933	0.160913	0.161543	0.178455	0.235484	0.158086	0.168869	0.209549	0.316082	0.380811	0.143383	0.13613	0.135455	0.301858	0.444796	0.298762	0.248222	0.149386	0.14719	0.142069	0.146231	0.159923	0.139438	0.168518	0.22121	0.207585	0.22278	0.204145	0.176771	0.171292	0.169849	0.15381	0.137711	0.135348	0.130523	0.124162	0.121621	0.12404	0.12676	0.110441			-0.0351	-0.009657	-0.007246	0.012095
213		1		0.159277	0.16153	0.163989	0.23266	0.154137	0.144291	0.13696	0.137574	0.135129	0.132159	0.128725	0.124468	0.150191	0.271725	0.33523	0.338664	0.311245	0.180601	0.137623	0.139027	0.131866	0.130107	0.125373	0.138672	0.141611	0.147593	0.145093	0.153946	0.156881	0.171499	0.149555	0.194069	0.159359	0.164722	0.167701	0.168716	0.154393	0.168158	0.151184	0.164336			-0.030756	-0.009039	-0.004799	0.066301
225		0		0.13096	0.122909	0.119196	0.104887	0.120766	0.117886	0.159342	0.122237	0.146236	0.127849	0.12423	0.125011	0.122124	0.252346	0.329935	0.348637	0.306845	0.251994	0.127766	0.112061	0.108808	0.127311	0.113409	0.108186	0.118922	0.138419	0.137774	0.10653	0.129631	0.148099	0.162978	0.180509	0.181354	0.184383	0.162722	0.159449	0.141893	0.140375	0.144209	0.135881			-0.059072	-0.047661	-0.049593	-0.061472
216		1		0.157854	0.128404	0.119801	0.132156	0.238074	0.272216	0.324074	0.168359	0.11985	0.109068	0.107215	0.106343	0.101063	0.158432	0.24945	0.277548	0.260871	0.225451	0.187063	0.148642	0.155187	0.145098	0.120178	0.123896	0.120178	0.12455	0.127201	0.125871	0.13786	0.131089	0.128355	0.130758	0.128192	0.122095	0.118768	0.123975	0.124785	0.115572	0.117186	0.116843			-0.032179	-0.042166	-0.048988	-0.034203
26		1		0.209964	0.171174	0.163784	0.147508	0.144351	0.143857	0.143599	0.138947	0.127524	0.128288	0.130317	0.111891	0.1187	0.268081	0.304064	0.26676	0.256173	0.153506	0.130712	0.122799	0.125188	0.122889	0.134161	0.126496	0.139204	0.128744	0.12874	0.152467	0.153752	0.191909	0.169365	0.274457	0.247494	0.156522	0.122055	0.14392	0.130978	0.121337	0.121471	0.125031			0.019931	0.000604	-0.005005	-0.018851
177		1		0.174054	0.225164	0.157753	0.137566	0.161961	0.160471	0.147828	0.150507	0.127645	0.114472	0.130328	0.137113	0.127314	0.228693	0.26994	0.25963	0.228182	0.201501	0.199446	0.168006	0.184135	0.177018	0.161832	0.170168	0.134838	0.144614	0.151043	0.158644	0.158594	0.159793	0.156722	0.142453	0.162598	0.163912	0.154	0.160695	0.150443	0.153776	0.156394	0.163935			-0.015978	0.054594	-0.011036	-0.028794
82		1		0.17342	0.137463	0.14608	0.158733	0.169364	0.202676	0.171733	0.150349	0.150263	0.157686	0.195724	0.147539	0.193465	0.228326	0.255768	0.258673	0.253964	0.230861	0.1763	0.160224	0.15041	0.146793	0.139653	0.147893	0.160081	0.165778	0.153852	0.154528	0.181394	0.169184	0.180954	0.184937	0.191719	0.185654	0.190554	0.175895	0.171704	0.153274	0.164001	0.146094			-0.016613	-0.033106	-0.022708	-0.007627
60		0		0.144932	0.134592	0.151246	0.183201	0.19203	0.178904	0.207007	0.171523	0.195744	0.214276	0.199777	0.214452	0.173958	0.252948	0.226522	0.212373	0.21624	0.205601	0.170829	0.166285	0.188463	0.160117	0.146796	0.142492	0.160327	0.163893	0.171891	0.156867	0.146252	0.143231	0.174564	0.17247	0.203525	0.186211	0.161707	0.154874	0.18453	0.155219	0.172158	0.16701			-0.045101	-0.035978	-0.017543	0.016841
129		1		0.195074	0.185565	0.16014	0.159959	0.14045	0.13308	0.146003	0.14218	0.148418	0.135152	0.137518	0.152647	0.208655	0.202715	0.211507	0.200912	0.186003	0.185805	0.165815	0.158956	0.15065	0.154871	0.148302	0.155358	0.149016	0.157168	0.146526	0.155962	0.130811	0.146622	0.145517	0.154251	0.157191	0.150548	0.159495	0.157992	0.147642	0.160323	0.145558	0.13603			0.005042	0.014995	-0.008649	-0.006401
169		1		0.157931	0.157881	0.145902	0.171959	0.151718	0.142874	0.138155	0.171444	0.183973	0.174692	0.160162	0.147971	0.136163	0.194252	0.200894	0.193318	0.193743	0.193602	0.198913	0.197439	0.198017	0.193332	0.191568	0.180781	0.178889	0.164869	0.171638	0.179207	0.17188	0.168362	0.1608	0.169103	0.175878	0.163005	0.160615	0.164302	0.15882	0.158421	0.156146	0.142996			-0.032102	-0.012689	-0.022887	0.0056
163		1		0.154664	0.157266	0.168706	0.136678	0.161002	0.165818	0.15785	0.179724	0.178073	0.162738	0.238597	0.172212	0.163517	0.195403	0.191678	0.170728	0.169747	0.164594	0.163701	0.179762	0.166304	0.177405	0.173249	0.167355	0.161951	0.165977	0.160544	0.157916	0.156803	0.167529	0.168929	0.162064	0.166758	0.178747	0.162703	0.165844	0.163409	0.178211	0.158423	0.163569			-0.035368	-0.013303	-8.2e-05	-0.029682
380		1		0.15073	0.150933	0.154186	0.172968	0.161145	0.165741	0.175696	0.178611	0.176408	0.141306	0.173415	0.163483	0.159747	0.209031	0.228337	0.222919	0.227861	0.188818	0.167597	0.157477	0.153651	0.155755	0.159525	0.157805	0.170619	0.169468	0.178281	0.171245	0.176427	0.16189	0.157885	0.170034	0.144503	0.148852	0.165453	0.163643	0.142891	0.154977	0.157639	0.138419			-0.039302	-0.019636	-0.014603	0.006609
298		1		0.198805	0.18879	0.177167	0.166645	0.158373	0.16465	0.167721	0.192385	0.197422	0.190479	0.197242	0.179585	0.185554	0.264989	0.254562	0.23328	0.226543	0.218191	0.207231	0.195142	0.172842	0.171744	0.164914	0.135357	0.170339	0.160682	0.154009	0.155596	0.157041	0.156058	0.158343	0.157	0.157803	0.157692	0.156722	0.153926	0.154105	0.157639	0.152069	0.160316			0.008772	0.018221	0.008378	0.000286
248		1		0.148077	0.146569	0.18421	0.222542	0.183961	0.150021	0.152424	0.152425	0.143972	0.153274	0.144273	0.148081	0.157955	0.255634	0.261447	0.250369	0.217162	0.210732	0.194325	0.176788	0.176543	0.171613	0.164473	0.163081	0.164083	0.160803	0.159932	0.173696	0.164868	0.168769	0.154242	0.149275	0.155247	0.152482	0.157012	0.151169	0.154316	0.154287	0.164658	0.177182			-0.041955	-0.024001	0.015421	0.056182
5		1		0.200123	0.196938	0.181626	0.186464	0.179836	0.165648	0.178354	0.210895	0.189149	0.177258	0.18152	0.181475	0.180467	0.25778	0.296293	0.270211	0.259587	0.230162	0.195368	0.18565	0.168817	0.162819	0.164388	0.169192	0.169576	0.167538	0.170513	0.185018	0.172231	0.162064	0.151955	0.158946	0.16242	0.14732	0.146739	0.150624	0.148224	0.138501	0.137083	0.144755			0.01009	0.026369	0.012837	0.020105
339		0		0.199449	0.208853	0.305335	0.206085	0.194368	0.156162	0.154704	0.194081	0.191187	0.182426	0.20949	0.231905	0.261094	0.216993	0.218553	0.207508	0.196185	0.190751	0.192532	0.20515	0.214075	0.213371	0.203273	0.206621	0.202586	0.196903	0.19411	0.190264	0.191478	0.188553	0.1792	0.195162	0.196567	0.193909	0.17039	0.147811	0.159563	0.144813	0.162433	0.150669			0.009416	0.038283	0.136546	0.039726
331		1		0.158477	0.160591	0.251377	0.158322	0.153309	0.151936	0.159849	0.166057	0.181237	0.166209	0.161015	0.181982	0.225814	0.259199	0.257249	0.253011	0.236529	0.224515	0.207021	0.209135	0.197566	0.175128	0.156736	0.160089	0.154508	0.149476	0.154175	0.153677	0.155229	0.157818	0.150396	0.141242	0.153478	0.144962	0.143249	0.153277	0.138566	0.138007	0.143959	0.148548			-0.031555	-0.009979	0.082588	-0.008038
417		1		0.190127	0.171594	0.168789	0.154052	0.15649	0.157987	0.156503	0.152878	0.150596	0.153835	0.154943	0.141621	0.200787	0.26088	0.307655	0.270988	0.213535	0.210896	0.224075	0.244739	0.181974	0.181483	0.172336	0.179052	0.167252	0.187479	0.159525	0.178246	0.177545	0.167472	0.167367	0.1633	0.168677	0.159972	0.169346	0.17888	0.180692	0.159112	0.158333	0.158168			9.5e-05	0.001025	0	-0.012308
185		1		0.119274	0.111002	0.12827	0.12622	0.134793	0.135091	0.143542	0.143226	0.147236	0.15254	0.165149	0.153626	0.206751	0.308015	0.283426	0.260291	0.202668	0.163568	0.16433	0.16181	0.172276	0.173539	0.168897	0.204269	0.197638	0.208838	0.198834	0.202281	0.19712	0.196654	0.206187	0.210084	0.203748	0.238519	0.209792	0.226596	0.276997	0.277524	0.307804	0.33397			-0.070758	-0.059567	-0.040519	-0.040139
186		1		0.11045	0.087886	0.08933	0.109687	0.115284	0.120269	0.129842	0.128771	0.136333	0.135601	0.138721	0.146565	0.185069	0.305526	0.305933	0.26583	0.203755	0.152879	0.152316	0.155091	0.153559	0.15592	0.160366	0.181919	0.19342	0.177484	0.181433	0.192389	0.194203	0.183764	0.197998	0.197288	0.203708	0.211043	0.214627	0.229354	0.232921	0.225306	0.232091	0.245837			-0.079583	-0.082684	-0.079459	-0.056673
194		1		0.212088	0.158631	0.136874	0.139076	0.141291	0.191287	0.193593	0.166026	0.169623	0.141806	0.137848	0.133382	0.206663	0.180232	0.203381	0.216981	0.157012	0.130263	0.140442	0.154164	0.17019	0.188833	0.20042	0.150422	0.148564	0.166551	0.152365	0.184003	0.198472	0.17159	0.221118	0.218165	0.256699	0.230307	0.241995	0.257157	0.237419	0.24335	0.238902	0.256732			0.022056	-0.011939	-0.031915	-0.027283
187		1		0.139374	0.101646	0.09447	0.102999	0.100853	0.102326	0.096268	0.108442	0.114962	0.111912	0.11687	0.127033	0.174059	0.27533	0.281027	0.267298	0.179395	0.14454	0.156173	0.151159	0.172771	0.16853	0.156514	0.170433	0.166328	0.18188	0.149696	0.161809	0.226326	0.229938	0.24509	0.268038	0.196176	0.152112	0.163551	0.198636	0.156291	0.184551	0.16859	0.144556			-0.050659	-0.068923	-0.074319	-0.06336
280		1		0.122215	0.124566	0.119713	0.171611	0.149349	0.123961	0.138805	0.1383	0.14533	0.138833	0.135935	0.136897	0.137089	0.270715	0.306783	0.282941	0.23548	0.160805	0.15617	0.14632	0.154327	0.156946	0.162649	0.15718	0.150895	0.157216	0.153191	0.159302	0.15694	0.18743	0.202043	0.199261	0.161544	0.178334	0.161671	0.152992	0.136678	0.132758	0.141948	0.175809			-0.067818	-0.046004	-0.049076	0.005252
224		0		0.11083	0.112751	0.172057	0.155515	0.138549	0.144413	0.157526	0.142509	0.145935	0.155328	0.135738	0.142098	0.146929	0.224437	0.26585	0.272373	0.257012	0.214956	0.159965	0.14623	0.148012	0.143224	0.151582	0.142323	0.142083	0.164793	0.187774	0.181397	0.184154	0.176585	0.18073	0.168658	0.167774	0.152313	0.189885	0.168226	0.202932	0.157167	0.164018	0.171942			-0.079203	-0.057819	0.003268	-0.010844
107		1		0.138416	0.145494	0.159509	0.113461	0.122438	0.096436	0.114132	0.107349	0.093992	0.087881	0.092034	0.089594	0.130425	0.149115	0.176768	0.117449	0.1	0.125201	0.096884	0.083448	0.08698	0.091208	0.099696	0.112837	0.129138	0.142294	0.166706	0.175266	0.202337	0.199168	0.209334	0.198066	0.201354	0.214108	0.209648	0.190927	0.197542	0.214449	0.1878	0.169425			-0.051617	-0.025076	-0.00928	-0.052899
159		1		0.157271	0.12452	0.110657	0.110174	0.114152	0.117044	0.125996	0.135759	0.132157	0.129517	0.133203	0.13704	0.12129	0.17285	0.188381	0.184073	0.193025	0.178692	0.172689	0.176819	0.151016	0.152528	0.164016	0.168476	0.172515	0.176224	0.156957	0.173388	0.173081	0.152213	0.167804	0.178562	0.16024	0.180288	0.155121	0.158034	0.155165	0.171961	0.15345	0.149463			-0.032762	-0.04605	-0.058132	-0.056186
148		1		0.13573	0.120619	0.13546	0.140399	0.132211	0.137069	0.137333	0.131143	0.140981	0.132205	0.131316	0.118409	0.126031	0.21797	0.205974	0.228572	0.185728	0.156724	0.155709	0.149337	0.159803	0.156199	0.165157	0.159565	0.165614	0.163452	0.166827	0.166231	0.174994	0.164088	0.158052	0.163208	0.156456	0.159145	0.168947	0.196098	0.164608	0.166125	0.185928	0.188838			-0.054303	-0.049951	-0.033329	-0.025961
201		1		0.096837	0.088416	0.089804	0.097794	0.099277	0.104092	0.109099	0.108759	0.115173	0.114	0.107384	0.108958	0.172696	0.206563	0.197478	0.174883	0.152677	0.132889	0.129304	0.126491	0.130561	0.132961	0.127044	0.146037	0.159087	0.148938	0.160962	0.159631	0.164245	0.165792	0.155943	0.165209	0.168653	0.163582	0.165209	0.17454	0.167647	0.179141	0.180135	0.176482			-0.093196	-0.082153	-0.078985	-0.068566
174		1		0.140426	0.138423	0.154105	0.12831	0.133737	0.149035	0.13238	0.120728	0.112098	0.119605	0.114336	0.114507	0.117169	0.176938	0.232478	0.254633	0.238726	0.168633	0.139333	0.135515	0.139775	0.146475	0.142211	0.145404	0.153742	0.141464	0.151705	0.162202	0.161411	0.15943	0.158172	0.166477	0.162449	0.170776	0.15757	0.16056	0.156485	0.159223	0.164647	0.149693			-0.049606	-0.032147	-0.014684	-0.03805
240		1		0.120467	0.111107	0.119345	0.116411	0.114663	0.11814	0.120681	0.118151	0.112263	0.111061	0.110777	0.109069	0.10038	0.177471	0.250671	0.222222	0.211897	0.1624	0.128376	0.124722	0.126461	0.131476	0.13449	0.153691	0.149328	0.164583	0.149504	0.154386	0.157153	0.163312	0.15391	0.182893	0.171228	0.17934	0.196827	0.178487	0.168128	0.156564	0.12898	0.145715			-0.069565	-0.059463	-0.049444	-0.049949
264		1		0.201354	0.159026	0.137208	0.129413	0.115824	0.118848	0.131982	0.127344	0.129761	0.123698	0.130782	0.129033	0.141365	0.227799	0.228982	0.222261	0.205174	0.186447	0.173313	0.139476	0.133023	0.145575	0.146173	0.149	0.141792	0.145242	0.142255	0.162681	0.166892	0.172188	0.178682	0.173021	0.157609	0.150174	0.162145	0.166322	0.152866	0.143295	0.147089	0.13272			0.011322	-0.011544	-0.031581	-0.036947
345		0		0.127776	0.111734	0.111068	0.098611	0.104288	0.128772	0.099064	0.102385	0.10747	0.13711	0.116716	0.11144	0.186433	0.242452	0.226693	0.181656	0.14108	0.133015	0.129365	0.135272	0.12699	0.131231	0.126738	0.124588	0.135603	0.138642	0.121031	0.132427	0.156698	0.217184	0.25224	0.236102	0.215465	0.222887	0.246169	0.234878	0.174198	0.145768	0.186598	0.19491			-0.062256	-0.058836	-0.057721	-0.067749
281		1		0.129109	0.125705	0.154886	0.139745	0.12948	0.12588	0.125897	0.121714	0.123847	0.124531	0.13131	0.135249	0.146064	0.217	0.227266	0.199008	0.195526	0.159135	0.148318	0.140222	0.144002	0.151942	0.165794	0.1601	0.165503	0.155583	0.153875	0.157725	0.158745	0.161048	0.159154	0.166883	0.184649	0.193966	0.212393	0.209188	0.237126	0.259572	0.22441	0.25118			-0.060923	-0.044864	-0.013903	-0.026615
252		1		0.175997	0.149262	0.137784	0.137676	0.153786	0.146536	0.188046	0.134467	0.122554	0.157492	0.152014	0.163052	0.158182	0.223991	0.261356	0.272782	0.236574	0.155962	0.160254	0.151021	0.139202	0.148076	0.146057	0.14852	0.16163	0.172615	0.185216	0.211551	0.228794	0.204962	0.198891	0.207479	0.178177	0.177152	0.173773	0.16695	0.163947	0.160903	0.171465	0.158683			-0.014035	-0.021307	-0.031005	-0.028683
384		1		0.157316	0.140921	0.148146	0.140625	0.15352	0.147504	0.179177	0.185416	0.156601	0.150355	0.146792	0.148636	0.159532	0.250072	0.263916	0.269424	0.220735	0.169784	0.169492	0.152216	0.154431	0.158195	0.145715	0.154518	0.153916	0.155101	0.181121	0.187103	0.175054	0.191994	0.179985	0.18406	0.185327	0.190761	0.191429	0.190869	0.185815	0.173762	0.188572	0.158864			-0.032716	-0.029649	-0.020643	-0.025734
175		1		0.091903	0.09177	0.112478	0.094435	0.094166	0.09065	0.086722	0.092948	0.097857	0.097178	0.107284	0.110152	0.112457	0.224985	0.267204	0.298209	0.233053	0.126553	0.116865	0.105937	0.113782	0.111283	0.141217	0.123505	0.12165	0.129438	0.126966	0.166752	0.168523	0.185242	0.148181	0.145565	0.158246	0.170868	0.14306	0.156849	0.17134	0.219732	0.257224	0.252042			-0.098129	-0.0788	-0.056311	-0.071925
191		0		0.110652	0.088424	0.088673	0.094226	0.09247	0.091305	0.097136	0.107643	0.105326	0.105283	0.108931	0.113845	0.153871	0.230001	0.253502	0.233535	0.166963	0.1298	0.123058	0.124786	0.12877	0.124899	0.129242	0.121672	0.128277	0.131404	0.141942	0.144215	0.14802	0.155455	0.166912	0.149133	0.173812	0.150745	0.180901	0.305193	0.311302	0.387349	0.320088	0.17481			-0.079381	-0.082146	-0.080116	-0.072133
307		1		0.140741	0.136149	0.137495	0.143081	0.185423	0.125268	0.119546	0.115316	0.107641	0.115937	0.115991	0.118983	0.131945	0.28197	0.302798	0.282143	0.191631	0.137933	0.133926	0.133981	0.138323	0.145462	0.142553	0.145428	0.137957	0.141673	0.151289	0.153735	0.144133	0.146315	0.157121	0.14204	0.143783	0.160153	0.203495	0.207632	0.248758	0.192182	0.219181	0.164385			-0.049291	-0.03442	-0.031294	-0.023279
304		1		0.091242	0.07854	0.075065	0.084347	0.073506	0.102409	0.102472	0.107053	0.103998	0.111959	0.111144	0.117972	0.136052	0.244095	0.231469	0.208367	0.170811	0.142365	0.143971	0.130255	0.12834	0.135664	0.135647	0.126747	0.130563	0.133882	0.121195	0.107325	0.100823	0.0962	0.093683	0.09999	0.159768	0.156748	0.164219	0.187967	0.219696	0.24199	0.227591	0.189856			-0.098791	-0.092029	-0.093724	-0.082013
335		1		0.181993	0.154019	0.145859	0.137574	0.14871	0.170281	0.129022	0.138181	0.143446	0.134484	0.12547	0.150333	0.22636	0.297414	0.278072	0.236653	0.195543	0.171671	0.165492	0.163338	0.154105	0.174468	0.183833	0.163012	0.176828	0.163129	0.176588	0.176371	0.171827	0.1584	0.159792	0.174226	0.188557	0.186582	0.180598	0.174258	0.174562	0.158422	0.173922	0.166476			-0.00804	-0.01655	-0.02293	-0.028785
361		1		0.17213	0.158925	0.155418	0.162191	0.156165	0.146179	0.144281	0.191393	0.144837	0.149862	0.124014	0.144228	0.134892	0.248912	0.252948	0.305182	0.26516	0.20144	0.160262	0.16121	0.164201	0.155732	0.146471	0.162888	0.166238	0.168198	0.180662	0.168452	0.169697	0.183572	0.167388	0.176158	0.151384	0.158085	0.151329	0.156402	0.153845	0.152823	0.165732	0.154439			-0.017902	-0.011644	-0.013371	-0.004168
231		1		0.147209	0.143384	0.153729	0.155795	0.15607	0.255306	0.148932	0.144861	0.189866	0.154441	0.135073	0.157973	0.149721	0.274587	0.325849	0.300923	0.215234	0.141908	0.138553	0.140718	0.140648	0.135832	0.13179	0.13827	0.140844	0.135264	0.150654	0.164737	0.167797	0.155487	0.169879	0.169278	0.162679	0.158912	0.152131	0.136479	0.1454	0.134792	0.153326	0.152054			-0.042823	-0.027186	-0.015059	-0.010565
245		1		0.200521	0.170281	0.172169	0.190608	0.276413	0.301726	0.149445	0.140432	0.143628	0.135404	0.132622	0.144563	0.134885	0.221653	0.247308	0.237649	0.210346	0.167019	0.150563	0.132385	0.143752	0.143349	0.144231	0.139984	0.147612	0.159631	0.171012	0.155822	0.151914	0.151366	0.152283	0.165385	0.181195	0.161914	0.151426	0.165068	0.177801	0.14161	0.152125	0.166387			0.010489	-0.000288	0.00338	0.024248
254		1		0.140141	0.132593	0.12414	0.21582	0.244308	0.232003	0.218281	0.181365	0.154069	0.12315	0.129791	0.115162	0.112016	0.166375	0.197853	0.176926	0.151734	0.128646	0.127998	0.119942	0.133646	0.121457	0.116086	0.129023	0.134739	0.124636	0.126904	0.122457	0.119785	0.134035	0.122486	0.134933	0.137911	0.155037	0.17049	0.172627	0.167269	0.141766	0.15437	0.160004			-0.049891	-0.037977	-0.044648	0.049461
251		1		0.16249	0.155174	0.170238	0.210737	0.199791	0.128337	0.129527	0.122393	0.12769	0.134969	0.126238	0.124741	0.125863	0.275308	0.313313	0.288417	0.253348	0.168589	0.15946	0.135173	0.181755	0.152166	0.144093	0.125094	0.129711	0.142283	0.145182	0.121102	0.122546	0.117441	0.121908	0.114947	0.135992	0.177939	0.155057	0.127694	0.145538	0.163177	0.157015	0.143643			-0.027543	-0.015395	0.00145	0.044378
32		1		0.175769	0.152911	0.137576	0.142604	0.149056	0.148645	0.148723	0.14211	0.1348	0.131276	0.11823	0.110558	0.101583	0.215673	0.280477	0.276543	0.24397	0.232389	0.125571	0.117898	0.120217	0.113348	0.126069	0.136662	0.124849	0.126252	0.136301	0.148889	0.148664	0.143612	0.174475	0.190564	0.135872	0.13506	0.155778	0.189496	0.209288	0.1392	0.137536	0.135623			-0.014263	-0.017658	-0.031213	-0.023755
39		1		0.144692	0.125695	0.134295	0.155477	0.123008	0.124488	0.119069	0.169044	0.138928	0.159312	0.128632	0.127959	0.11903	0.255379	0.31139	0.343284	0.270777	0.229583	0.175462	0.15356	0.13916	0.133062	0.132244	0.130112	0.140526	0.133668	0.160448	0.158284	0.130806	0.122709	0.138455	0.119756	0.121581	0.135307	0.136095	0.136127	0.130311	0.136486	0.154403	0.161747			-0.045341	-0.044874	-0.034494	-0.010882
158		1		0.160342	0.147857	0.114083	0.114237	0.109344	0.115879	0.111653	0.115237	0.155873	0.111094	0.102066	0.111016	0.112118	0.240836	0.285245	0.307303	0.324766	0.229315	0.147353	0.100253	0.102977	0.10805	0.126912	0.11911	0.109212	0.09975	0.139045	0.14653	0.132223	0.121802	0.117032	0.118107	0.109964	0.132822	0.133379	0.133091	0.117276	0.121041	0.129158	0.139117			-0.02969	-0.022713	-0.054706	-0.052123
370		1		0.153319	0.156234	0.149837	0.136306	0.146588	0.135009	0.135384	0.134846	0.129792	0.118275	0.139022	0.150164	0.127804	0.278849	0.308827	0.334671	0.27397	0.21639	0.135045	0.117648	0.143331	0.135123	0.120688	0.135492	0.142223	0.164084	0.154843	0.126559	0.169439	0.142599	0.159778	0.146629	0.165264	0.137751	0.125676	0.12363	0.120938	0.111711	0.128822	0.128918			-0.036713	-0.014336	-0.018952	-0.030053
84		1		0.192206	0.138042	0.134561	0.129728	0.162477	0.147754	0.126512	0.138538	0.118693	0.12142	0.115708	0.119326	0.175233	0.273018	0.311877	0.299166	0.242112	0.188589	0.141803	0.123444	0.136912	0.128612	0.133016	0.136401	0.120357	0.137322	0.145869	0.1265	0.126244	0.126105	0.167472	0.154836	0.147208	0.138231	0.164676	0.166394	0.198901	0.106782	0.106315	0.111051			0.002173	-0.032527	-0.034228	-0.036632
356		0		0.145428	0.121407	0.1092	0.107593	0.111576	0.120399	0.10479	0.124482	0.126387	0.144754	0.127034	0.129087	0.132045	0.246719	0.327436	0.286789	0.239346	0.153185	0.124148	0.119757	0.127024	0.11788	0.115016	0.134042	0.129577	0.123105	0.122769	0.121021	0.122214	0.129514	0.131408	0.150406	0.144166	0.179304	0.186672	0.158537	0.170674	0.12842	0.122036	0.131586			-0.044604	-0.049163	-0.059588	-0.058767
271		1		0.13759	0.120947	0.11691	0.122688	0.134972	0.123805	0.134523	0.142475	0.135776	0.146143	0.154617	0.165894	0.175971	0.26722	0.298233	0.288478	0.254235	0.192142	0.128628	0.121567	0.115967	0.127131	0.127102	0.129185	0.148664	0.15974	0.14352	0.149142	0.131328	0.140432	0.176153	0.167229	0.144794	0.142825	0.141101	0.134901	0.13645	0.134491	0.126266	0.132165			-0.052442	-0.049623	-0.051879	-0.043672
235		1		0.209192	0.174294	0.183601	0.16956	0.173672	0.232854	0.145235	0.163997	0.130881	0.131351	0.120364	0.149408	0.119903	0.197185	0.278888	0.259497	0.240387	0.225704	0.183738	0.148278	0.130713	0.140779	0.123425	0.132696	0.119811	0.128816	0.137418	0.13769	0.139943	0.134651	0.131897	0.142606	0.132736	0.133366	0.144094	0.135132	0.151069	0.144298	0.123165	0.140758			0.019159	0.003725	0.014812	0.003201
247		1		0.179205	0.132755	0.128974	0.125317	0.144985	0.322202	0.11734	0.120739	0.121685	0.107961	0.110403	0.09952	0.105036	0.185104	0.211292	0.202497	0.186893	0.155669	0.155349	0.118829	0.129594	0.119675	0.125355	0.112574	0.109628	0.12607	0.116829	0.118997	0.114495	0.142276	0.115469	0.151286	0.13732	0.137533	0.129597	0.115557	0.123041	0.117462	0.118628	0.132691			-0.010828	-0.037814	-0.039815	-0.041042
130		1		0.165956	0.146557	0.140005	0.131282	0.128124	0.181227	0.123052	0.119888	0.114907	0.110815	0.113191	0.122366	0.195658	0.290098	0.302515	0.186684	0.2506	0.177822	0.136011	0.141898	0.128278	0.13609	0.120602	0.153072	0.149131	0.150283	0.144239	0.130389	0.122449	0.126497	0.128552	0.11886	0.111189	0.116298	0.121632	0.130068	0.112915	0.113664	0.110543	0.108241			-0.024076	-0.024013	-0.028784	-0.035078
136		1		0.26627	0.148884	0.127187	0.11987	0.17777	0.159051	0.099917	0.109622	0.098631	0.163116	0.135173	0.12179	0.188731	0.246155	0.272976	0.239065	0.200039	0.167124	0.141687	0.129225	0.120347	0.131519	0.137967	0.142376	0.138975	0.141555	0.145905	0.128084	0.12466	0.144061	0.144335	0.138582	0.142939	0.15295	0.135944	0.131065	0.133712	0.132511	0.130911	0.125083			0.076238	-0.021686	-0.041602	-0.04649
215		1		0.289598	0.147808	0.147094	0.128692	0.13948	0.174202	0.11337	0.139784	0.144462	0.15486	0.185445	0.118481	0.120714	0.214712	0.279519	0.254006	0.200143	0.181806	0.150929	0.137929	0.126487	0.125923	0.121496	0.125486	0.128659	0.12403	0.12609	0.125696	0.13131	0.126756	0.131406	0.125304	0.126522	0.118982	0.122859	0.116777	0.115901	0.121388	0.113055	0.137062			0.099566	-0.022762	-0.021695	-0.037667
67		1		0.162689	0.138783	0.138232	0.133577	0.132903	0.128327	0.128156	0.207092	0.207032	0.137932	0.182466	0.150873	0.141157	0.198295	0.239783	0.254982	0.244603	0.220593	0.187689	0.161317	0.146328	0.130987	0.137122	0.129603	0.129546	0.137523	0.132894	0.13211	0.133315	0.141835	0.129112	0.129314	0.134155	0.135612	0.135624	0.138244	0.129108	0.132422	0.134018	0.135358			-0.027343	-0.031787	-0.030557	-0.032782
211		1		0.16617	0.128648	0.118191	0.123022	0.121801	0.119374	0.13484	0.236843	0.227615	0.133136	0.141733	0.178489	0.121287	0.195856	0.244826	0.222191	0.189441	0.176133	0.142069	0.130619	0.129527	0.119258	0.106011	0.111342	0.107757	0.105182	0.105446	0.123067	0.116186	0.119571	0.12286	0.12167	0.120202	0.118246	0.126751	0.120451	0.117358	0.112676	0.11539	0.11375			-0.023863	-0.041922	-0.050598	-0.043338
155		1		0.177291	0.145001	0.144874	0.126087	0.144342	0.135577	0.163145	0.233905	0.125008	0.127052	0.184818	0.189391	0.117234	0.1974	0.252615	0.280417	0.26081	0.228676	0.155573	0.133856	0.134401	0.143597	0.137909	0.133942	0.119779	0.115511	0.125563	0.144194	0.130202	0.133964	0.129993	0.133896	0.134582	0.132781	0.126903	0.12371	0.131273	0.137473	0.128762	0.141671			-0.012741	-0.025568	-0.023915	-0.040272
212		1		0.214617	0.168665	0.122999	0.12774	0.129156	0.128905	0.136682	0.132097	0.138635	0.134385	0.137265	0.130493	0.129714	0.22815	0.285021	0.276742	0.254628	0.185912	0.148033	0.145156	0.146627	0.144636	0.158214	0.14154	0.149409	0.141473	0.144442	0.137069	0.142916	0.138789	0.14256	0.136043	0.132494	0.127453	0.128575	0.144194	0.16534	0.163409	0.160938	0.157791			0.024585	-0.001905	-0.04579	-0.03862
113		0		0.159983	0.154548	0.155579	0.156002	0.14278	0.132417	0.129454	0.123191	0.128572	0.117963	0.123452	0.115024	0.186195	0.280944	0.272629	0.256248	0.225399	0.131615	0.120946	0.123082	0.118864	0.124657	0.128347	0.132498	0.167025	0.154553	0.154479	0.163863	0.150118	0.135968	0.144203	0.163802	0.139974	0.126525	0.140427	0.14075	0.128611	0.128418	0.178214	0.121028			-0.03005	-0.016022	-0.01321	-0.010358
64		1		0.185849	0.16731	0.170902	0.161674	0.155047	0.157991	0.157878	0.152	0.165304	0.169665	0.156803	0.13719	0.169399	0.263813	0.27681	0.267659	0.266618	0.207403	0.181678	0.166097	0.14102	0.124869	0.130891	0.137764	0.137334	0.139483	0.129544	0.128998	0.126055	0.136123	0.126143	0.125278	0.118373	0.117348	0.126286	0.120702	0.107063	0.112608	0.103775	0.111278			-0.004184	-0.003259	0.002113	-0.004686
184		1		0.185506	0.172769	0.170169	0.168156	0.159396	0.147761	0.145058	0.154647	0.14947	0.12807	0.130979	0.124536	0.157295	0.242382	0.260467	0.2749	0.220676	0.224098	0.217559	0.153355	0.13427	0.150868	0.136499	0.116091	0.110516	0.135868	0.12271	0.118543	0.119534	0.119335	0.131033	0.124471	0.119161	0.156335	0.114611	0.127382	0.121907	0.122066	0.119769	0.122136			-0.004526	0.002199	0.00138	0.001797
229		1		0.164428	0.166414	0.157009	0.145331	0.135453	0.134221	0.135081	0.131623	0.167665	0.1736	0.130677	0.157976	0.132396	0.243724	0.31263	0.274011	0.234578	0.180153	0.152508	0.132029	0.135673	0.134416	0.126557	0.138905	0.124289	0.127246	0.118624	0.133189	0.133004	0.136784	0.137217	0.155678	0.146908	0.148768	0.159357	0.161314	0.152773	0.142031	0.135592	0.139012			-0.025605	-0.004155	-0.01178	-0.021029
226		1		0.135197	0.116368	0.12352	0.128408	0.155395	0.177201	0.138905	0.130294	0.130486	0.135647	0.153725	0.133242	0.155906	0.236243	0.271381	0.274424	0.237191	0.218304	0.169768	0.13311	0.131768	0.125485	0.129414	0.123271	0.13574	0.139161	0.134315	0.127179	0.125215	0.134657	0.138219	0.135926	0.134611	0.144902	0.143987	0.142609	0.141498	0.143278	0.159305	0.16554			-0.054836	-0.054201	-0.045269	-0.037951
259		1		0.171276	0.150968	0.15322	0.145491	0.142758	0.134568	0.12468	0.121163	0.125631	0.13566	0.135626	0.13939	0.136753	0.236943	0.262284	0.260547	0.243884	0.18246	0.15638	0.138885	0.138273	0.136859	0.123454	0.121055	0.116229	0.117115	0.129252	0.134329	0.144911	0.13628	0.141912	0.14767	0.153954	0.155995	0.162986	0.159688	0.164705	0.166462	0.161855	0.167319			-0.018757	-0.019601	-0.015569	-0.020869
149		1		0.188439	0.153622	0.154873	0.158496	0.151898	0.146091	0.143017	0.157884	0.130626	0.120183	0.118233	0.121263	0.132231	0.229059	0.280259	0.275118	0.226135	0.156152	0.14068	0.135357	0.130436	0.134531	0.13892	0.148365	0.153721	0.154133	0.157026	0.162937	0.165684	0.170467	0.159051	0.14063	0.137792	0.142944	0.131445	0.126967	0.124124	0.116636	0.127725	0.12308			-0.001593	-0.016948	-0.013915	-0.007863
242		1		0.173113	0.161888	0.156066	0.133731	0.12717	0.176593	0.211632	0.113134	0.170817	0.116081	0.117083	0.109728	0.11388	0.205694	0.258051	0.204624	0.157915	0.151713	0.122972	0.121668	0.117704	0.126131	0.119999	0.133991	0.138448	0.136804	0.135203	0.12319	0.114765	0.11478	0.12352	0.131145	0.127829	0.11102	0.128605	0.136881	0.140744	0.139566	0.136281	0.126523			-0.01692	-0.008682	-0.012723	-0.032629
79		1		0.176496	0.16437	0.146409	0.158256	0.155301	0.151581	0.152789	0.144863	0.162208	0.164954	0.147304	0.129561	0.145154	0.201982	0.210923	0.182216	0.217257	0.216198	0.163744	0.15806	0.143009	0.145465	0.137058	0.12763	0.133601	0.132871	0.122224	0.123537	0.124874	0.104566	0.132051	0.119956	0.121195	0.122111	0.126115	0.130281	0.121773	0.122126	0.125636	0.125063			-0.013536	-0.0062	-0.02238	-0.008104
2		1		0.179695	0.171066	0.17257	0.163298	0.174191	0.164006	0.164067	0.153647	0.145771	0.14733	0.144285	0.135175	0.138662	0.177553	0.19707	0.18004	0.172134	0.164499	0.156002	0.145219	0.139684	0.138097	0.143056	0.140595	0.14376	0.14064	0.142153	0.165373	0.155733	0.143163	0.145003	0.147076	0.14311	0.139174	0.142012	0.142601	0.142121	0.14715	0.134887	0.138765			-0.010338	0.000497	0.003781	-0.003062
126		1		0.162617	0.162996	0.177925	0.1707	0.18272	0.163511	0.163548	0.149772	0.127621	0.12914	0.138399	0.138263	0.188556	0.201677	0.216772	0.193744	0.178971	0.156344	0.150944	0.14068	0.128841	0.131726	0.118992	0.124185	0.129472	0.128266	0.132654	0.149153	0.152268	0.133948	0.156005	0.134413	0.12582	0.114411	0.101997	0.108892	0.110649	0.11052	0.118563	0.121564			-0.027416	-0.007573	0.009136	0.004341
276		1		0.194587	0.198682	0.105864	0.118846	0.151774	0.182714	0.197532	0.225746	0.144286	0.137741	0.10669	0.102663	0.097785	0.131273	0.140906	0.134947	0.121375	0.109146	0.117446	0.100211	0.110106	0.118166	0.108186	0.113178	0.11651	0.13506	0.094992	0.1172	0.116301	0.118795	0.122119	0.137308	0.116328	0.111661	0.108012	0.115333	0.099277	0.108627	0.097132	0.10285			0.004555	0.028112	-0.062924	-0.047513
290		1		0.225998	0.178787	0.193584	0.194616	0.138774	0.163442	0.146514	0.159355	0.123729	0.119781	0.134759	0.138953	0.133017	0.190033	0.181786	0.173038	0.146199	0.127373	0.110292	0.098486	0.092674	0.100288	0.1054	0.100407	0.110228	0.110913	0.115006	0.11519	0.116436	0.114751	0.116402	0.120644	0.117021	0.104544	0.095525	0.104579	0.093661	0.098097	0.093685	0.102029			0.035965	0.008218	0.024795	0.028257
305		1		0.223388	0.173905	0.181636	0.173272	0.165802	0.167906	0.118189	0.129013	0.12417	0.108136	0.113834	0.105919	0.119928	0.218236	0.212247	0.181215	0.175239	0.128016	0.106034	0.107435	0.109614	0.106503	0.109537	0.105163	0.10835	0.117372	0.121586	0.099256	0.106748	0.108492	0.108563	0.109011	0.133361	0.131913	0.140161	0.145482	0.139878	0.11388	0.117666	0.115992			0.033355	0.003335	0.012847	0.006912
172		1		0.133068	0.116716	0.106256	0.119422	0.140535	0.13645	0.111628	0.116	0.118518	0.13936	0.152032	0.136419	0.127263	0.181501	0.188008	0.195787	0.189309	0.188959	0.178986	0.1716	0.167287	0.163853	0.160068	0.146243	0.137967	0.13215	0.130743	0.138936	0.132379	0.129734	0.124693	0.129235	0.130044	0.130322	0.120372	0.1257	0.115535	0.119218	0.118569	0.112057			-0.056964	-0.053854	-0.062533	-0.046938
9		1		0.164022	0.159732	0.1394	0.119143	0.122191	0.121541	0.12022	0.117496	0.126676	0.120294	0.118894	0.11362	0.131326	0.217493	0.23031	0.222056	0.195957	0.170863	0.164109	0.154345	0.151031	0.144483	0.146304	0.135113	0.127024	0.127863	0.127101	0.131562	0.131957	0.130212	0.125432	0.124588	0.133954	0.131783	0.14036	0.152344	0.150355	0.172735	0.155637	0.152844			-0.026011	-0.010838	-0.029389	-0.047216
200		1		0.088112	0.077113	0.079556	0.083933	0.093719	0.093033	0.10095	0.101788	0.109534	0.109519	0.105002	0.105136	0.172775	0.184301	0.183329	0.177982	0.167941	0.11804	0.114398	0.105208	0.107468	0.120597	0.109411	0.119479	0.130132	0.137075	0.131257	0.132387	0.138798	0.147931	0.128307	0.141848	0.129879	0.137442	0.136098	0.16066	0.138359	0.155748	0.143936	0.172746			-0.101921	-0.093457	-0.089233	-0.082426
181		1		0.075303	0.06684	0.062939	0.061381	0.067487	0.061274	0.059883	0.078116	0.085562	0.095768	0.096832	0.099257	0.12503	0.15738	0.148489	0.149911	0.14182	0.141507	0.135296	0.126583	0.114595	0.131379	0.136308	0.140243	0.127864	0.123241	0.141246	0.148084	0.136364	0.136222	0.147216	0.146807	0.148514	0.149831	0.145638	0.141759	0.135418	0.148153	0.139247	0.135806			-0.11473	-0.10373	-0.10585	-0.104978
178		1		0.132125	0.115137	0.107448	0.096858	0.094812	0.087257	0.094212	0.091182	0.094494	0.09182	0.096481	0.089698	0.11124	0.13449	0.134461	0.128446	0.131631	0.127059	0.126751	0.132374	0.11779	0.128749	0.119538	0.134469	0.130906	0.139565	0.132549	0.138624	0.143828	0.149459	0.154484	0.151852	0.156527	0.162332	0.153611	0.156713	0.157373	0.157139	0.156092	0.155315			-0.057908	-0.055433	-0.06134	-0.069502
238		1		0.100438	0.080378	0.089437	0.087051	0.085384	0.082471	0.085636	0.077221	0.083624	0.081907	0.088331	0.104858	0.115554	0.139124	0.141852	0.126757	0.120667	0.118515	0.119355	0.115373	0.124666	0.12494	0.131054	0.141346	0.141133	0.140929	0.148923	0.149235	0.148064	0.141591	0.139283	0.15016	0.146561	0.147775	0.150884	0.141264	0.142098	0.146171	0.137878	0.14359			-0.089595	-0.090191	-0.079352	-0.079309
237		1		0.103213	0.090785	0.092696	0.082812	0.087061	0.091186	0.111203	0.1153	0.119	0.113816	0.109712	0.113562	0.112046	0.152538	0.179104	0.160327	0.114385	0.108884	0.112286	0.117799	0.128335	0.11908	0.114691	0.116837	0.127353	0.11976	0.132051	0.121065	0.131727	0.130995	0.13531	0.124648	0.127494	0.127835	0.133202	0.1245	0.115562	0.118111	0.106637	0.110404			-0.08682	-0.079784	-0.076093	-0.083548
230		1		0.115895	0.113336	0.148744	0.119314	0.116168	0.119058	0.109394	0.107044	0.107457	0.106956	0.11361	0.11223	0.113046	0.181281	0.188237	0.169939	0.158024	0.151354	0.123077	0.114367	0.119952	0.124777	0.122705	0.137662	0.140442	0.146246	0.133971	0.118905	0.128216	0.125243	0.131801	0.151338	0.14532	0.128397	0.135755	0.120182	0.133242	0.121028	0.119917	0.117836			-0.074137	-0.057233	-0.020045	-0.047045
262		1		0.108789	0.095681	0.096092	0.093989	0.10387	0.098402	0.094686	0.097147	0.096685	0.097171	0.101208	0.100083	0.099348	0.15988	0.150134	0.151087	0.137645	0.136756	0.134667	0.129389	0.12766	0.119896	0.126126	0.121096	0.113346	0.136908	0.120664	0.135699	0.131334	0.123079	0.136212	0.135528	0.136153	0.134746	0.122861	0.130124	0.135921	0.120536	0.111631	0.106861			-0.081243	-0.074889	-0.072697	-0.072371
289		1		0.145914	0.106047	0.104806	0.105772	0.111317	0.110962	0.137084	0.105341	0.102595	0.108566	0.121045	0.117626	0.135744	0.162368	0.155379	0.152326	0.144396	0.138379	0.135961	0.133463	0.12878	0.126732	0.127456	0.124421	0.126908	0.122413	0.127537	0.122745	0.128401	0.12018	0.125334	0.125548	0.1281	0.131455	0.131325	0.136123	0.141208	0.132931	0.141637	0.149092			-0.044119	-0.064523	-0.063983	-0.060588
233		1		0.116449	0.107129	0.107095	0.106844	0.099256	0.099424	0.108189	0.08874	0.086782	0.089777	0.09179	0.084236	0.094843	0.159237	0.195004	0.177938	0.129187	0.10811	0.102669	0.103845	0.108777	0.110959	0.119711	0.126412	0.133663	0.123252	0.122994	0.120756	0.128782	0.119389	0.117153	0.120776	0.113533	0.112383	0.130836	0.137958	0.165605	0.172266	0.131745	0.113431			-0.073584	-0.06344	-0.061693	-0.059515
287		1		0.148403	0.125578	0.118953	0.122709	0.117559	0.122203	0.119199	0.151583	0.169665	0.118924	0.109525	0.129807	0.133445	0.219092	0.201787	0.173955	0.171653	0.145684	0.128818	0.12622	0.129889	0.134773	0.129941	0.118492	0.132248	0.136559	0.13454	0.148554	0.140934	0.148818	0.15573	0.146691	0.150914	0.148186	0.145523	0.151787	0.140608	0.139405	0.140355	0.138674			-0.04163	-0.044992	-0.049836	-0.043651
313		1		0.14232	0.141769	0.135308	0.144318	0.140508	0.117977	0.118075	0.09572	0.097495	0.101405	0.120048	0.122835	0.125899	0.157066	0.163572	0.170134	0.153817	0.133605	0.129496	0.127103	0.125887	0.138514	0.134357	0.144757	0.150356	0.14761	0.150223	0.151531	0.144375	0.136335	0.126138	0.123472	0.118526	0.118286	0.123837	0.119232	0.131655	0.116352	0.116084	0.11621			-0.047712	-0.0288	-0.033481	-0.022042
151		1		0.117036	0.111024	0.108153	0.10387	0.0967	0.095511	0.108048	0.114791	0.099476	0.10135	0.105121	0.096824	0.102121	0.18286	0.19444	0.210195	0.223483	0.176794	0.156288	0.150218	0.137426	0.117965	0.118082	0.109483	0.106634	0.105992	0.103372	0.107326	0.10403	0.111242	0.109352	0.107751	0.116311	0.111072	0.11236	0.101316	0.103968	0.106013	0.107581	0.111967			-0.072997	-0.059545	-0.060635	-0.062489
176		1		0.12032	0.089708	0.089415	0.104926	0.101331	0.09899	0.122838	0.183614	0.109586	0.094523	0.10042	0.091991	0.092613	0.156878	0.167877	0.176968	0.181812	0.181156	0.168044	0.147352	0.152268	0.133028	0.116695	0.118694	0.10875	0.11497	0.101981	0.095994	0.10235	0.096268	0.10267	0.097029	0.095265	0.093833	0.084001	0.109847	0.103261	0.103201	0.096743	0.083244			-0.069712	-0.080862	-0.079374	-0.061434
364		1		0.123477	0.115741	0.119692	0.124647	0.112392	0.124531	0.171775	0.127103	0.108271	0.120196	0.11709	0.12206	0.120692	0.201066	0.194582	0.240371	0.183394	0.176213	0.14302	0.143627	0.152378	0.119608	0.115093	0.110266	0.114187	0.103187	0.094959	0.100948	0.099709	0.104102	0.102242	0.092998	0.087694	0.098529	0.098583	0.08475	0.092941	0.084879	0.089479	0.108878			-0.066556	-0.054829	-0.049097	-0.041713
367		1		0.120145	0.103008	0.100152	0.112057	0.106013	0.16109	0.183546	0.136586	0.11038	0.103219	0.107309	0.125236	0.135428	0.195373	0.199006	0.191785	0.184888	0.176524	0.157381	0.151883	0.138811	0.119101	0.116937	0.115053	0.129965	0.120325	0.12674	0.114249	0.114365	0.106231	0.124922	0.119266	0.111588	0.115218	0.119271	0.101088	0.113607	0.110989	0.10679	0.107974			-0.069888	-0.067562	-0.068637	-0.054302
166		1		0.157849	0.139026	0.130534	0.143903	0.142932	0.123825	0.106136	0.144609	0.114352	0.117247	0.114811	0.125896	0.115836	0.168745	0.209253	0.203737	0.139466	0.165753	0.143163	0.125857	0.12094	0.12824	0.116982	0.114811	0.11602	0.120052	0.126546	0.125678	0.127539	0.122445	0.139806	0.149607	0.147751	0.146953	0.138925	0.14089	0.140941	0.136963	0.12918	0.124196			-0.032184	-0.031543	-0.038254	-0.022457
221		1		0.128876	0.127344	0.122419	0.147487	0.124442	0.120013	0.11069	0.109043	0.121939	0.105888	0.094262	0.082244	0.108291	0.139619	0.193462	0.175726	0.166813	0.166015	0.153799	0.154669	0.127786	0.138491	0.100945	0.106649	0.115663	0.106896	0.115401	0.12397	0.123173	0.117297	0.13595	0.133063	0.126869	0.136442	0.128202	0.130382	0.125035	0.128376	0.125776	0.124553			-0.061156	-0.043225	-0.04637	-0.018872
157		1		0.137504	0.123724	0.129107	0.11854	0.103969	0.117233	0.130731	0.104066	0.109693	0.102023	0.09557	0.104125	0.09351	0.170222	0.174642	0.177221	0.168114	0.180067	0.151516	0.132855	0.113437	0.107731	0.11085	0.119484	0.115102	0.129293	0.135836	0.13001	0.107166	0.137355	0.117823	0.116404	0.113574	0.116923	0.120369	0.123715	0.117647	0.102548	0.110379	0.121724			-0.052529	-0.046846	-0.039682	-0.04782
206		1		0.138172	0.113741	0.086357	0.080064	0.093457	0.091736	0.115776	0.078712	0.079112	0.085091	0.08976	0.080242	0.10802	0.132574	0.144688	0.123106	0.105343	0.081984	0.075611	0.073787	0.079001	0.081384	0.076815	0.084956	0.080725	0.09551	0.10981	0.125826	0.122187	0.109813	0.122001	0.114756	0.110896	0.11467	0.109031	0.108634	0.111563	0.098976	0.116402	0.11277			-0.05186	-0.056828	-0.082432	-0.086295
234		1		0.149206	0.139902	0.143713	0.146186	0.132878	0.138163	0.12777	0.133725	0.120207	0.115476	0.110584	0.114033	0.117892	0.190624	0.207337	0.197849	0.152651	0.129394	0.133969	0.136097	0.118895	0.118514	0.117502	0.111895	0.107967	0.128235	0.118453	0.128975	0.121469	0.110644	0.113439	0.110755	0.100259	0.109787	0.116835	0.113187	0.108941	0.116351	0.104906	0.111818			-0.040826	-0.030667	-0.025076	-0.020174
232		1		0.150707	0.127079	0.109805	0.102519	0.104562	0.1046	0.100873	0.096003	0.090155	0.093074	0.095149	0.106536	0.102509	0.132709	0.147305	0.131754	0.128682	0.115912	0.117243	0.10629	0.10426	0.111113	0.108549	0.102459	0.108108	0.115653	0.111735	0.109615	0.127158	0.120279	0.122346	0.111248	0.112709	0.116621	0.119017	0.112246	0.111782	0.110839	0.110337	0.120123			-0.039326	-0.04349	-0.058984	-0.06384
263		1		0.113227	0.117826	0.137945	0.12595	0.113511	0.113759	0.125533	0.111764	0.120838	0.118358	0.103321	0.095157	0.090898	0.125824	0.13962	0.145324	0.136136	0.118372	0.104304	0.091741	0.097758	0.09135	0.090961	0.102019	0.089872	0.095739	0.096657	0.103613	0.115141	0.117682	0.113316	0.089654	0.089964	0.095004	0.095536	0.086374	0.085153	0.086336	0.103342	0.095992			-0.076806	-0.052744	-0.030844	-0.040409
7		1		0.138977	0.14355	0.115268	0.107221	0.125581	0.121508	0.126257	0.130036	0.125322	0.122209	0.120529	0.116491	0.106764	0.175086	0.194709	0.194792	0.177808	0.164922	0.129944	0.115413	0.106611	0.119804	0.117723	0.109021	0.11056	0.11427	0.1088	0.111822	0.115724	0.113755	0.110221	0.109874	0.109615	0.107716	0.101264	0.107897	0.106012	0.119002	0.105402	0.121639			-0.051055	-0.02702	-0.053521	-0.059139
350		0		0.151526	0.133203	0.126843	0.120221	0.11475	0.107699	0.115197	0.11269	0.105975	0.11403	0.117562	0.102158	0.105684	0.146456	0.159845	0.171394	0.157492	0.149264	0.112784	0.107643	0.111178	0.10601	0.108496	0.108749	0.101245	0.116106	0.108517	0.112213	0.119346	0.106934	0.095724	0.100203	0.090731	0.109359	0.107958	0.104097	0.108244	0.111597	0.102812	0.109054			-0.038506	-0.037367	-0.041946	-0.046139
217		1		0.107484	0.099381	0.109399	0.106304	0.1037	0.105338	0.102667	0.109778	0.096716	0.091791	0.092324	0.093428	0.092427	0.101871	0.107905	0.104599	0.101901	0.10402	0.097558	0.09107	0.095153	0.09736	0.095096	0.099523	0.092835	0.092732	0.101389	0.097626	0.099567	0.096691	0.101551	0.094309	0.089162	0.097913	0.098512	0.098535	0.102312	0.105958	0.103611	0.095096			-0.082549	-0.071188	-0.05939	-0.060056
227		1		0.107165	0.082302	0.112311	0.099069	0.104508	0.085365	0.093823	0.097043	0.078932	0.091663	0.089297	0.095498	0.088592	0.104943	0.104765	0.098458	0.102721	0.102954	0.091358	0.090662	0.087308	0.091512	0.092627	0.09886	0.087094	0.08214	0.093813	0.090807	0.093769	0.088303	0.093219	0.090126	0.080138	0.096031	0.09448	0.10083	0.099147	0.083596	0.086259	0.0893			-0.082868	-0.088267	-0.056477	-0.06729
293		1		0.105512	0.091665	0.087931	0.096347	0.098931	0.090977	0.09673	0.099214	0.090706	0.087035	0.08945	0.090571	0.091197	0.097981	0.094696	0.098927	0.104466	0.09898	0.094795	0.095188	0.089864	0.092699	0.093158	0.089678	0.087676	0.088667	0.082916	0.091667	0.087257	0.086584	0.092228	0.080542	0.087386	0.082117	0.088893	0.087755	0.085748	0.079007	0.087118	0.089016			-0.08452	-0.078904	-0.080858	-0.070013
312		1		0.090205	0.084734	0.082944	0.085258	0.081843	0.083036	0.083302	0.078283	0.076638	0.076287	0.073549	0.078545	0.07699	0.104153	0.105596	0.101445	0.094491	0.090002	0.082472	0.083596	0.085485	0.086125	0.086481	0.080218	0.089395	0.092251	0.080932	0.086313	0.096939	0.107691	0.090545	0.096003	0.097191	0.093166	0.093409	0.087187	0.089009	0.092684	0.091939	0.087407			-0.099827	-0.085836	-0.085845	-0.081102
291		1		0.101086	0.096721	0.096563	0.107479	0.105063	0.103244	0.097275	0.105736	0.101257	0.093328	0.099865	0.093017	0.091007	0.151326	0.149053	0.146702	0.167012	0.141124	0.110499	0.103603	0.112022	0.119253	0.110557	0.110924	0.110029	0.103064	0.10069	0.104656	0.116918	0.112342	0.107574	0.095345	0.097924	0.103108	0.102545	0.109796	0.103181	0.118626	0.113328	0.109934			-0.088946	-0.073849	-0.072226	-0.05888
324		1		0.079835	0.104901	0.094721	0.085585	0.09367	0.0858	0.079707	0.074897	0.086777	0.083859	0.078361	0.075697	0.100951	0.102941	0.112329	0.100151	0.094419	0.103102	0.09238	0.099813	0.095714	0.106198	0.101141	0.101647	0.108484	0.108725	0.10913	0.11016	0.103799	0.109552	0.102573	0.110311	0.108361	0.10276	0.116427	0.098947	0.092691	0.09569	0.099902	0.101999			-0.110197	-0.065668	-0.074068	-0.080775
282		1		0.107766	0.103952	0.107299	0.103056	0.107879	0.105244	0.101456	0.098329	0.109557	0.108071	0.116647	0.10144	0.102	0.168753	0.157327	0.143398	0.132946	0.117758	0.103248	0.105276	0.113469	0.11384	0.115438	0.116723	0.116306	0.127188	0.123181	0.12354	0.119735	0.128586	0.124236	0.111227	0.102877	0.100172	0.096354	0.100134	0.104388	0.098403	0.09993	0.1005			-0.082267	-0.066618	-0.06149	-0.063303
236		1		0.097077	0.107216	0.136385	0.111765	0.101482	0.105955	0.103942	0.09496	0.094369	0.087019	0.087509	0.084807	0.082253	0.135406	0.161973	0.159195	0.144307	0.111874	0.08921	0.078917	0.082201	0.08386	0.080176	0.084809	0.091263	0.092156	0.0988	0.098011	0.10468	0.101921	0.094335	0.094607	0.088161	0.085592	0.08813	0.086539	0.085258	0.088661	0.084062	0.08717			-0.092955	-0.063354	-0.032404	-0.054595
300		1		0.104912	0.118086	0.108571	0.109079	0.120479	0.107602	0.086419	0.087662	0.089661	0.093434	0.091102	0.085357	0.094139	0.128612	0.13605	0.140444	0.099528	0.090961	0.084984	0.087086	0.092016	0.091736	0.09956	0.081376	0.089252	0.088561	0.092282	0.077656	0.088515	0.085858	0.083058	0.0865	0.091132	0.087993	0.086278	0.080262	0.089984	0.081997	0.082426	0.090267			-0.085121	-0.052484	-0.060218	-0.05728
410		1		0.124335	0.122447	0.112463	0.102341	0.106135	0.09835	0.094014	0.094373	0.109496	0.094864	0.095449	0.092408	0.113906	0.153505	0.158545	0.183305	0.147907	0.102766	0.096491	0.087856	0.09321	0.089599	0.098542	0.09687	0.106522	0.101178	0.097869	0.094385	0.095626	0.089202	0.092435	0.089404	0.093704	0.095383	0.094964	0.088092	0.095809	0.094918	0.111835	0.092954			-0.065697	-0.048122	-0.056326	-0.064019
286		1		0.132852	0.123801	0.119719	0.129938	0.114968	0.119157	0.131397	0.098368	0.119104	0.118224	0.104865	0.107987	0.099708	0.131064	0.122406	0.109865	0.1098	0.108337	0.105265	0.108854	0.097904	0.095883	0.103555	0.097062	0.103277	0.108519	0.106214	0.109433	0.116293	0.111125	0.115713	0.110685	0.106813	0.105421	0.101759	0.106368	0.11089	0.099788	0.095683	0.098793			-0.057181	-0.046768	-0.04907	-0.036422
269		1		0.13747	0.105482	0.130932	0.114519	0.112475	0.102104	0.106908	0.100433	0.093861	0.093825	0.095402	0.095258	0.093079	0.184236	0.211761	0.214608	0.173067	0.148192	0.105917	0.09716	0.096273	0.09618	0.10001	0.108558	0.104576	0.108449	0.103146	0.104253	0.100042	0.105116	0.116695	0.103804	0.11095	0.102665	0.101653	0.099492	0.102229	0.099538	0.107283	0.106998			-0.052562	-0.065088	-0.037857	-0.051841
283		1		0.105565	0.100843	0.088652	0.095656	0.099462	0.099365	0.095823	0.111411	0.095126	0.093601	0.091081	0.094488	0.088626	0.162643	0.178515	0.182725	0.163935	0.139248	0.111506	0.108071	0.091252	0.089405	0.088514	0.089754	0.09234	0.090193	0.083044	0.090487	0.09176	0.088775	0.091932	0.085512	0.085853	0.093215	0.098203	0.101461	0.093503	0.099188	0.096727	0.102849			-0.084468	-0.069727	-0.080137	-0.070704
319		1		0.117291	0.118332	0.113912	0.110922	0.108461	0.1053	0.103038	0.098123	0.101119	0.104032	0.105659	0.119362	0.150056	0.211792	0.205883	0.17845	0.162589	0.127987	0.111708	0.105844	0.115904	0.10966	0.11601	0.121175	0.115782	0.125925	0.115794	0.127941	0.125626	0.114397	0.099736	0.108311	0.119195	0.120108	0.133737	0.131903	0.120873	0.119516	0.110027	0.119048			-0.072741	-0.052237	-0.054877	-0.055437
270		1		0.154799	0.148139	0.145661	0.141079	0.154166	0.136856	0.13567	0.127511	0.132034	0.126814	0.126595	0.11576	0.125578	0.206452	0.228542	0.230366	0.200125	0.175477	0.148912	0.143801	0.135295	0.131858	0.13419	0.135873	0.128932	0.130204	0.119258	0.122271	0.121785	0.118369	0.120224	0.121951	0.119867	0.118229	0.116192	0.113923	0.140032	0.148221	0.132853	0.138331			-0.035234	-0.02243	-0.023128	-0.025281
244		1		0.176926	0.158725	0.145992	0.144902	0.139707	0.142685	0.128512	0.120918	0.128537	0.139336	0.108368	0.11387	0.119002	0.151422	0.181655	0.168605	0.143623	0.130394	0.125072	0.126302	0.129074	0.121879	0.130152	0.143028	0.118182	0.135313	0.141451	0.135771	0.115392	0.115573	0.11658	0.12083	0.10962	0.134713	0.134618	0.123425	0.122241	0.123172	0.124239	0.120219			-0.013107	-0.011844	-0.022797	-0.021458
209		1		0.161539	0.145323	0.142489	0.138908	0.141348	0.124905	0.122659	0.118982	0.115967	0.123164	0.116664	0.120977	0.130997	0.164133	0.184442	0.17351	0.170171	0.158693	0.131369	0.136241	0.129873	0.126083	0.119418	0.125063	0.123768	0.127338	0.118314	0.128015	0.126613	0.129305	0.136538	0.132701	0.123685	0.115485	0.118691	0.125897	0.115822	0.127906	0.122524	0.118823			-0.028494	-0.025246	-0.0263	-0.027452
142		0		0.164442	0.153544	0.148775	0.13804	0.13003	0.121498	0.12952	0.129915	0.124336	0.132874	0.126947	0.129194	0.150676	0.152648	0.148118	0.132834	0.122005	0.12172	0.110315	0.109958	0.113829	0.106093	0.101698	0.10665	0.105673	0.110309	0.101788	0.101132	0.097411	0.100963	0.102214	0.09956	0.106222	0.111889	0.115444	0.112845	0.111934	0.098681	0.113471	0.111537			-0.025591	-0.017026	-0.020013	-0.02832
328		1		0.169348	0.151802	0.152102	0.149506	0.148773	0.135967	0.136344	0.136422	0.132651	0.128594	0.125218	0.119485	0.149874	0.191138	0.194612	0.166653	0.140027	0.127494	0.114618	0.116705	0.115086	0.117533	0.11173	0.111277	0.118839	0.112972	0.118341	0.121102	0.125944	0.121118	0.119451	0.123719	0.125744	0.128721	0.130879	0.133604	0.129315	0.122189	0.119472	0.11128			-0.020684	-0.018767	-0.016687	-0.016854
404		1		0.131042	0.135002	0.143432	0.124349	0.129125	0.118825	0.123436	0.125435	0.115098	0.110891	0.119187	0.11756	0.1236	0.137433	0.145608	0.161146	0.130864	0.117023	0.113666	0.104002	0.106047	0.109016	0.107236	0.109938	0.110353	0.116029	0.114632	0.106242	0.110536	0.12062	0.119466	0.106917	0.125755	0.13082	0.138375	0.118757	0.135608	0.130688	0.140157	0.111494			-0.05899	-0.035568	-0.025357	-0.04201
334		1		0.171337	0.165029	0.15517	0.161115	0.154768	0.145804	0.138261	0.119561	0.14268	0.125183	0.117698	0.127894	0.166043	0.184877	0.171054	0.187555	0.167708	0.146908	0.12876	0.126586	0.133053	0.135359	0.130268	0.134475	0.137895	0.142078	0.141047	0.136255	0.130594	0.126964	0.130049	0.128125	0.131273	0.136276	0.131578	0.12443	0.123743	0.114752	0.121361	0.117099			-0.018695	-0.005541	-0.013619	-0.005245
333		1		0.143674	0.122513	0.130325	0.14108	0.140791	0.151498	0.136998	0.119025	0.114835	0.140337	0.105795	0.102842	0.142301	0.220444	0.232051	0.216851	0.168998	0.105556	0.110376	0.124311	0.100667	0.103671	0.10127	0.103513	0.108667	0.118605	0.114224	0.103015	0.118921	0.128752	0.12677	0.132132	0.117107	0.11756	0.110379	0.113001	0.094783	0.10465	0.094859	0.093664			-0.046358	-0.048057	-0.038464	-0.025279
338		1		0.13295	0.132461	0.13913	0.110549	0.124479	0.138732	0.122474	0.12021	0.120847	0.129686	0.114345	0.115836	0.171734	0.211113	0.218672	0.189202	0.154991	0.137112	0.118737	0.113489	0.09989	0.099089	0.098299	0.093336	0.102224	0.095993	0.090325	0.090427	0.097602	0.099689	0.100074	0.093663	0.103632	0.097745	0.096158	0.099565	0.098612	0.102253	0.099819	0.095759			-0.057083	-0.038109	-0.029659	-0.055811
344		1		0.129425	0.134555	0.133859	0.121126	0.148545	0.127392	0.114587	0.113476	0.12611	0.106137	0.107711	0.103673	0.164594	0.219437	0.230958	0.177689	0.136888	0.101901	0.113945	0.102681	0.103188	0.124853	0.104129	0.112665	0.115192	0.100684	0.128413	0.109189	0.112436	0.122051	0.108804	0.102622	0.11016	0.120619	0.136854	0.116636	0.100808	0.107853	0.109608	0.115717			-0.060608	-0.036015	-0.03493	-0.045234
340		1		0.190829	0.111257	0.116692	0.115431	0.145165	0.110718	0.10804	0.111463	0.111529	0.107611	0.124088	0.102721	0.136545	0.224844	0.216128	0.188581	0.152195	0.12693	0.12438	0.12646	0.119694	0.113017	0.112026	0.120645	0.117826	0.115516	0.118703	0.117905	0.11575	0.117115	0.120218	0.116888	0.107101	0.10453	0.098053	0.096118	0.096777	0.092426	0.096274	0.100312			0.000797	-0.059313	-0.052097	-0.050928
239		1		0.136001	0.119639	0.109705	0.098668	0.108799	0.101638	0.111797	0.106534	0.115095	0.114296	0.114903	0.118358	0.112175	0.212084	0.27731	0.227306	0.187926	0.126998	0.110115	0.105664	0.106564	0.11169	0.111636	0.113235	0.105832	0.102452	0.121446	0.130238	0.110714	0.108701	0.112015	0.117604	0.119802	0.133526	0.134057	0.137196	0.112388	0.103574	0.110487	0.107127			-0.054032	-0.050931	-0.059084	-0.067692
320		1		0.172933	0.109403	0.10867	0.119976	0.120206	0.127313	0.118121	0.121676	0.117585	0.107486	0.100419	0.099652	0.140987	0.241034	0.244106	0.211069	0.163361	0.115932	0.098467	0.098984	0.096179	0.093637	0.091188	0.084114	0.099102	0.100646	0.099481	0.105461	0.113433	0.105085	0.109643	0.116082	0.126833	0.12371	0.134452	0.131971	0.12222	0.121073	0.113912	0.120552			-0.017099	-0.061166	-0.060119	-0.046384
343		1		0.117175	0.098372	0.101067	0.102727	0.097396	0.089695	0.102004	0.134561	0.098478	0.100233	0.093294	0.101358	0.125796	0.208236	0.232523	0.192896	0.162889	0.104023	0.092617	0.093995	0.10375	0.106555	0.111841	0.112075	0.105991	0.115535	0.113995	0.098311	0.112227	0.128398	0.112147	0.142158	0.124779	0.111959	0.132588	0.130884	0.139322	0.12087	0.139692	0.148359			-0.072858	-0.072197	-0.067722	-0.063632
255		1		0.137469	0.130143	0.129966	0.140812	0.161505	0.135297	0.131627	0.132115	0.173252	0.191	0.122615	0.133638	0.136814	0.221588	0.239433	0.204401	0.204932	0.186843	0.165679	0.133992	0.14346	0.134775	0.13285	0.103339	0.127797	0.125836	0.123224	0.128057	0.127147	0.127486	0.121928	0.122856	0.121849	0.126908	0.132806	0.124211	0.125676	0.137805	0.126851	0.123423			-0.052564	-0.040426	-0.038823	-0.025548
164		1		0.151065	0.134135	0.109652	0.113993	0.230592	0.136826	0.113088	0.184211	0.180515	0.114439	0.10279	0.12725	0.150635	0.167404	0.196785	0.185274	0.142713	0.152858	0.116356	0.124228	0.124296	0.126853	0.135722	0.12077	0.125607	0.121104	0.117566	0.133011	0.124301	0.134794	0.131177	0.125624	0.116675	0.107394	0.110269	0.111257	0.115215	0.104086	0.118731	0.106566			-0.038967	-0.036434	-0.059136	-0.052366
243		1		0.145797	0.127486	0.13063	0.14892	0.206838	0.124272	0.126652	0.187168	0.162456	0.141062	0.117212	0.117518	0.138806	0.205856	0.243426	0.195255	0.183928	0.165776	0.14309	0.130409	0.121009	0.120795	0.111807	0.118463	0.112887	0.115688	0.111719	0.113868	0.116761	0.116988	0.116911	0.121471	0.126313	0.122398	0.123984	0.122679	0.118486	0.117069	0.118768	0.124316			-0.044236	-0.043084	-0.038159	-0.01744
316		1		0.156939	0.14815	0.15627	0.177381	0.27984	0.125547	0.129208	0.1255	0.12545	0.122898	0.131256	0.115135	0.152536	0.165994	0.175444	0.167248	0.144176	0.133181	0.114857	0.117521	0.117242	0.114925	0.114529	0.117265	0.113779	0.119077	0.111958	0.110783	0.111669	0.110079	0.101671	0.105125	0.096586	0.090769	0.093207	0.096804	0.09487	0.098509	0.096065	0.100536			-0.033093	-0.022419	-0.012519	0.011021
285		1		0.173961	0.158344	0.153033	0.162873	0.156415	0.161926	0.143362	0.145363	0.16538	0.202336	0.176658	0.153069	0.149614	0.246154	0.255335	0.233473	0.216453	0.150428	0.150529	0.143077	0.144342	0.145616	0.135101	0.116802	0.138315	0.128851	0.123743	0.129174	0.132613	0.137805	0.136343	0.130672	0.131225	0.129079	0.121947	0.127972	0.121765	0.122593	0.127691	0.127025			-0.016071	-0.012225	-0.015756	-0.003487
348		1		0.181645	0.164496	0.158499	0.164594	0.165246	0.16036	0.161713	0.163321	0.161839	0.192836	0.207763	0.146914	0.135442	0.179647	0.140645	0.125552	0.128899	0.122442	0.120848	0.137513	0.106198	0.106862	0.097227	0.087927	0.09913	0.095669	0.086857	0.108013	0.08543	0.104946	0.091708	0.103103	0.079389	0.102688	0.095875	0.085766	0.091789	0.103763	0.098261	0.108264			-0.008388	-0.006073	-0.01029	-0.001766
272		1		0.141598	0.133763	0.153931	0.136259	0.165725	0.136689	0.134652	0.135551	0.165542	0.163374	0.127016	0.125387	0.123701	0.19054	0.215764	0.22174	0.178056	0.155611	0.130082	0.114125	0.11854	0.111618	0.123834	0.120319	0.110505	0.126139	0.120577	0.134457	0.136546	0.135759	0.122044	0.12961	0.133377	0.119296	0.113732	0.110675	0.107701	0.108049	0.107007	0.102962			-0.048434	-0.036807	-0.014857	-0.0301
358		1		0.17206	0.130079	0.127853	0.170997	0.153654	0.166441	0.124514	0.119433	0.200454	0.179669	0.122734	0.114863	0.118643	0.131776	0.129879	0.17091	0.109044	0.120054	0.120954	0.103451	0.099459	0.115591	0.109283	0.116187	0.101347	0.098125	0.102587	0.099186	0.118391	0.124983	0.100011	0.102252	0.114971	0.113138	0.095924	0.100084	0.09327	0.091753	0.096058	0.092829			-0.017972	-0.040491	-0.040936	0.004637
321		1		0.126252	0.127824	0.131958	0.144291	0.16435	0.167884	0.156357	0.169233	0.16631	0.156619	0.159741	0.158609	0.101731	0.085905	0.087351	0.086804	0.093348	0.091623	0.077701	0.079239	0.107016	0.117746	0.109773	0.109475	0.113444	0.106586	0.102618	0.108609	0.119591	0.11282	0.113674	0.099524	0.113516	0.108694	0.108222	0.110788	0.107146	0.107718	0.102703	0.1144			-0.063781	-0.042746	-0.036831	-0.022069
332		1		0.200117	0.134656	0.134739	0.125743	0.125543	0.11712	0.135404	0.14923	0.134118	0.115827	0.112206	0.112709	0.152075	0.219438	0.22581	0.217587	0.139112	0.123532	0.131013	0.135267	0.129559	0.138759	0.140539	0.153592	0.146172	0.144038	0.144844	0.142386	0.139672	0.140434	0.142191	0.144931	0.138965	0.137042	0.134778	0.132157	0.131779	0.132051	0.142339	0.132536			0.010085	-0.035913	-0.03405	-0.040616
306		1		0.176569	0.161329	0.147755	0.180255	0.131323	0.131394	0.15922	0.157834	0.092052	0.149967	0.15555	0.142734	0.174045	0.23044	0.240081	0.249188	0.178086	0.146281	0.135139	0.14262	0.133749	0.135714	0.146579	0.158454	0.147978	0.134956	0.132757	0.128419	0.129369	0.123357	0.117927	0.116953	0.124777	0.129198	0.129247	0.134904	0.124163	0.131718	0.129622	0.124835			-0.013464	-0.00924	-0.021034	0.013895
323		1		0.202161	0.148067	0.166882	0.156458	0.155344	0.153905	0.142568	0.141995	0.138916	0.136141	0.132682	0.139025	0.191923	0.272038	0.263273	0.24817	0.219366	0.192115	0.147746	0.160825	0.149885	0.139788	0.150046	0.137882	0.136839	0.135401	0.138059	0.129172	0.132221	0.13109	0.130151	0.151496	0.154557	0.149608	0.143355	0.133687	0.141852	0.150141	0.134217	0.145808			0.012129	-0.022502	-0.001907	-0.009901
401		1		0.16488	0.136535	0.133801	0.168365	0.130349	0.118741	0.119933	0.127435	0.157431	0.137114	0.161911	0.127276	0.1374	0.262441	0.289582	0.266684	0.24351	0.146282	0.136906	0.150763	0.141065	0.126864	0.125742	0.124856	0.12068	0.123617	0.131264	0.134335	0.12958	0.141571	0.127703	0.130512	0.142829	0.137774	0.14542	0.136652	0.131126	0.139381	0.142375	0.1249			-0.025152	-0.034035	-0.034988	0.002005
393		0		0.201792	0.178912	0.171644	0.148933	0.146427	0.134778	0.128814	0.165789	0.210074	0.117687	0.130586	0.134434	0.149876	0.220831	0.22508	0.226707	0.197223	0.16251	0.15159	0.154457	0.136587	0.122547	0.12792	0.134475	0.139793	0.126018	0.148361	0.159389	0.133509	0.13777	0.125812	0.121797	0.133006	0.136062	0.148136	0.120621	0.126108	0.126892	0.130327	0.126747			0.01176	0.008342	0.002855	-0.017426
265		1		0.150531	0.218042	0.204912	0.164342	0.137407	0.126867	0.124183	0.132468	0.122908	0.114973	0.112668	0.109409	0.114453	0.219659	0.225372	0.188038	0.157399	0.124582	0.129702	0.118015	0.113421	0.110663	0.125876	0.130541	0.142191	0.133663	0.127181	0.134262	0.145901	0.133893	0.141806	0.151708	0.13857	0.141846	0.148658	0.140905	0.149435	0.153739	0.149041	0.130495			-0.039501	0.047473	0.036123	-0.002017
294		1		0.151852	0.143253	0.148064	0.13149	0.125258	0.113746	0.113674	0.134203	0.105226	0.102422	0.134101	0.121776	0.12457	0.243392	0.231755	0.231496	0.197473	0.145791	0.135718	0.139824	0.14312	0.161489	0.167792	0.152232	0.157898	0.156469	0.150249	0.153578	0.152362	0.143738	0.142678	0.122014	0.123055	0.124277	0.136516	0.144988	0.157003	0.172096	0.149888	0.147055			-0.03818	-0.027317	-0.020725	-0.03487
378		1		0.160486	0.140911	0.139401	0.115284	0.136407	0.123172	0.12371	0.11453	0.111848	0.151346	0.128533	0.120329	0.118967	0.220831	0.292499	0.270469	0.246239	0.156004	0.147618	0.134416	0.138848	0.121608	0.121757	0.150913	0.180288	0.137924	0.122582	0.117892	0.130101	0.149293	0.138265	0.135584	0.146715	0.131324	0.121476	0.126463	0.119577	0.138645	0.116158	0.122989			-0.029547	-0.029658	-0.029388	-0.051076
292		1		0.228938	0.156226	0.133256	0.130768	0.145314	0.160412	0.138084	0.117428	0.13223	0.114601	0.118926	0.101501	0.115219	0.263207	0.255872	0.218437	0.200031	0.154773	0.134753	0.141102	0.119965	0.12574	0.122514	0.123979	0.122304	0.111783	0.107486	0.113326	0.103861	0.112819	0.112803	0.096963	0.095376	0.094867	0.095013	0.093315	0.092625	0.103259	0.098297	0.106037			0.038906	-0.014344	-0.035533	-0.035592
327		0		0.161141	0.153019	0.175384	0.184954	0.171239	0.162996	0.158196	0.120641	0.121342	0.124939	0.150716	0.157146	0.157317	0.223132	0.196008	0.175962	0.21691	0.131561	0.111283	0.113341	0.117151	0.130984	0.136218	0.138141	0.124751	0.112029	0.11899	0.119076	0.128762	0.120276	0.127533	0.131862	0.134934	0.144237	0.130853	0.158653	0.186658	0.13463	0.130009	0.177383			-0.028891	-0.017551	0.006595	0.018594
368		1		0.118035	0.114738	0.126091	0.103075	0.091406	0.096544	0.103789	0.121718	0.128026	0.125883	0.115018	0.125035	0.120169	0.206793	0.235487	0.250418	0.244124	0.226491	0.137261	0.128755	0.148338	0.151839	0.144376	0.143145	0.133818	0.131538	0.145961	0.131205	0.128009	0.137259	0.139421	0.157012	0.123247	0.144273	0.138458	0.138085	0.157896	0.131839	0.118867	0.134202			-0.071997	-0.055831	-0.042698	-0.063284
205		1		0.140299	0.135655	0.13935	0.131401	0.12835	0.118322	0.100721	0.097762	0.096027	0.101425	0.101351	0.104695	0.209691	0.334727	0.354048	0.314788	0.281199	0.180884	0.114692	0.118971	0.119979	0.129723	0.125091	0.122115	0.113623	0.114589	0.114117	0.127245	0.121158	0.128037	0.129687	0.114349	0.119255	0.122385	0.122555	0.113972	0.130151	0.160636	0.122627	0.118053			-0.049734	-0.034914	-0.029439	-0.034958
425		1		0.134365	0.132403	0.118013	0.116949	0.11971	0.112867	0.120321	0.116108	0.109651	0.107202	0.112536	0.104877	0.160869	0.33055	0.331352	0.29573	0.281583	0.146044	0.122203	0.149218	0.162931	0.156223	0.123587	0.127243	0.120429	0.128592	0.132828	0.119591	0.117887	0.116354	0.117665	0.118241	0.111743	0.123347	0.120166	0.115447	0.134344	0.126422	0.114328	0.093883			-0.055667	-0.038166	-0.050776	-0.049411
204		1		0.149695	0.13363	0.131441	0.1254	0.117581	0.114466	0.114079	0.118671	0.119769	0.137775	0.121552	0.164843	0.272575	0.281586	0.293882	0.265646	0.205291	0.180308	0.1618	0.127824	0.131093	0.129892	0.109444	0.134733	0.113236	0.110383	0.108209	0.106328	0.118234	0.106235	0.107369	0.102862	0.102951	0.106318	0.108721	0.112949	0.108552	0.102389	0.104534	0.097702			-0.040338	-0.03694	-0.037348	-0.04096
330		1		0.145306	0.143643	0.138121	0.119428	0.128282	0.123321	0.134903	0.124021	0.122815	0.114988	0.106513	0.116528	0.246342	0.295513	0.309963	0.258839	0.196613	0.107451	0.101029	0.103051	0.098907	0.096838	0.091731	0.095948	0.09499	0.095719	0.097026	0.093283	0.099651	0.11993	0.110041	0.143735	0.138555	0.108021	0.115907	0.112064	0.117677	0.117474	0.105281	0.10268			-0.044727	-0.026926	-0.030668	-0.046932
341		1		0.15853	0.138741	0.134979	0.139661	0.132081	0.138277	0.128139	0.128705	0.129679	0.162379	0.162578	0.121765	0.185629	0.314677	0.313237	0.257183	0.191321	0.13851	0.116535	0.118776	0.117851	0.116069	0.124131	0.110307	0.120494	0.105363	0.108851	0.132505	0.137569	0.137955	0.133154	0.136855	0.140796	0.13575	0.13011	0.129322	0.135358	0.127702	0.123424	0.118761			-0.031503	-0.031829	-0.03381	-0.026698
277		1		0.123767	0.125623	0.117842	0.141803	0.11607	0.123872	0.224609	0.122256	0.122363	0.115621	0.121645	0.132927	0.139168	0.245249	0.285157	0.258358	0.191504	0.163464	0.109312	0.099732	0.098176	0.094273	0.094981	0.091226	0.093621	0.091354	0.093783	0.091623	0.102351	0.107443	0.108875	0.102425	0.112456	0.114155	0.106453	0.123997	0.128813	0.120159	0.124684	0.133619			-0.066265	-0.044946	-0.050947	-0.024557
274		1		0.141026	0.143399	0.133686	0.138608	0.130468	0.141566	0.127287	0.116651	0.110754	0.119577	0.139302	0.115527	0.125743	0.30861	0.363309	0.306649	0.255829	0.170032	0.119513	0.11372	0.109011	0.10058	0.104047	0.102637	0.10168	0.112999	0.110951	0.120611	0.121823	0.126442	0.116955	0.125252	0.114988	0.124124	0.120318	0.116719	0.105972	0.106817	0.103498	0.101603			-0.049006	-0.027171	-0.035103	-0.027752
396		1		0.123948	0.105204	0.104749	0.09407	0.113509	0.108571	0.102069	0.10704	0.14158	0.138649	0.148208	0.139904	0.132118	0.256577	0.272822	0.264922	0.261182	0.155648	0.14711	0.145374	0.133928	0.132991	0.128332	0.126541	0.114595	0.124015	0.133803	0.148067	0.127641	0.122876	0.10735	0.098419	0.110929	0.101908	0.098325	0.089204	0.116233	0.119732	0.119123	0.117341			-0.066084	-0.065365	-0.064039	-0.072289
322		1		0.13236	0.116116	0.200939	0.111046	0.109912	0.112403	0.107175	0.11535	0.131118	0.118657	0.119082	0.117955	0.14915	0.282117	0.28173	0.251512	0.197872	0.142763	0.112601	0.110128	0.124591	0.112385	0.118607	0.116566	0.118432	0.117302	0.118648	0.114115	0.119378	0.109393	0.105722	0.111413	0.12144	0.118266	0.114407	0.115261	0.110859	0.102585	0.112547	0.1172			-0.057672	-0.054454	0.03215	-0.055314
415		0		0.146125	0.128102	0.143069	0.143624	0.14559	0.127621	0.133743	0.130583	0.122172	0.132913	0.127205	0.130999	0.149923	0.260851	0.305212	0.294764	0.232697	0.229088	0.145524	0.114872	0.112407	0.113681	0.108057	0.114401	0.119396	0.114652	0.111939	0.114179	0.120193	0.116046	0.131276	0.116465	0.123259	0.12267	0.132109	0.124842	0.121803	0.124943	0.118675	0.105849			-0.043907	-0.042468	-0.02572	-0.022736
423		1		0.125425	0.124184	0.12044	0.10995	0.105969	0.105028	0.103653	0.098009	0.094479	0.095584	0.08808	0.099428	0.139087	0.224972	0.257397	0.242851	0.231056	0.160187	0.153216	0.116294	0.118385	0.114138	0.11349	0.110381	0.112596	0.100097	0.100692	0.098085	0.100759	0.104875	0.104744	0.095115	0.0921	0.102405	0.101059	0.103553	0.102193	0.105323	0.086605	0.087913			-0.064608	-0.046385	-0.048349	-0.05641
432		1		0.149735	0.124907	0.111685	0.109461	0.113296	0.100067	0.129814	0.154478	0.092589	0.096695	0.106309	0.097637	0.172448	0.255465	0.296958	0.286134	0.247887	0.208912	0.161114	0.137687	0.119381	0.096823	0.095281	0.102431	0.092966	0.094184	0.096093	0.094097	0.100001	0.110886	0.102979	0.107051	0.099067	0.103373	0.094661	0.099217	0.095505	0.096229	0.092435	0.087477			-0.040297	-0.045662	-0.057104	-0.056899
433		1		0.129904	0.104546	0.114692	0.112852	0.115074	0.10762	0.116957	0.127109	0.127166	0.144702	0.119319	0.136253	0.194736	0.302628	0.298471	0.26349	0.233019	0.195442	0.134534	0.13634	0.109466	0.099514	0.101862	0.108354	0.09972	0.10668	0.10754	0.094998	0.104986	0.111193	0.10692	0.106854	0.103204	0.108656	0.094098	0.106389	0.104124	0.099017	0.101058	0.097508			-0.060129	-0.066023	-0.054097	-0.053508
165		1		0.171861	0.162997	0.165309	0.164307	0.174955	0.148634	0.137559	0.19144	0.143297	0.137687	0.139617	0.172035	0.164384	0.260189	0.32073	0.289681	0.265943	0.241625	0.213658	0.181622	0.131477	0.136392	0.135311	0.133554	0.130845	0.125194	0.133647	0.131242	0.141168	0.135842	0.141012	0.140676	0.134126	0.138857	0.139928	0.134738	0.127411	0.128562	0.121696	0.134086			-0.018171	-0.007573	-0.00348	-0.002052
426		1		0.162743	0.153163	0.140716	0.15801	0.143863	0.149381	0.150435	0.147652	0.146497	0.141037	0.151303	0.149875	0.20668	0.271667	0.313673	0.306082	0.259684	0.243485	0.190452	0.164648	0.151754	0.137133	0.137172	0.130636	0.127596	0.136859	0.132065	0.134215	0.137756	0.135898	0.142051	0.15404	0.133153	0.158615	0.144161	0.133127	0.14038	0.142157	0.126737	0.132882			-0.027289	-0.017407	-0.028073	-0.00835
119		1		0.205966	0.182321	0.215965	0.169509	0.168944	0.160399	0.159123	0.166274	0.164719	0.14891	0.154827	0.147623	0.199633	0.235306	0.280228	0.273434	0.252211	0.193469	0.13825	0.127109	0.123516	0.126436	0.121037	0.127972	0.136867	0.148131	0.153665	0.158388	0.142332	0.134386	0.141081	0.150567	0.140773	0.152407	0.1512	0.139399	0.140447	0.142633	0.148839	0.160289			0.015934	0.011751	0.047176	0.003149
438		0		0.229143	0.195068	0.2389	0.122035	0.184821	0.178732	0.169823	0.156038	0.154421	0.140658	0.148631	0.134461	0.198693	0.242311	0.232015	0.197708	0.214255	0.181897	0.161214	0.14736	0.142218	0.129612	0.148484	0.130106	0.166397	0.147543	0.166496	0.152672	0.154943	0.134798	0.13807	0.123609	0.177551	0.153625	0.164	0.102651	0.129795	0.118016	0.118732	0.103387			0.03911	0.024498	0.070111	-0.044325
302		1		0.196911	0.185524	0.16494	0.16824	0.163994	0.150719	0.152577	0.172409	0.132263	0.136487	0.141104	0.13937	0.162578	0.304906	0.288557	0.255111	0.206834	0.175419	0.14302	0.144801	0.138869	0.14501	0.146921	0.153662	0.147822	0.146944	0.158262	0.147207	0.139138	0.14158	0.159639	0.12913	0.138344	0.135239	0.165452	0.161973	0.163478	0.164857	0.184162	0.155618			0.006879	0.014954	-0.003849	0.00188
389		1		0.150221	0.119131	0.126226	0.136434	0.142514	0.151522	0.158733	0.163795	0.158708	0.152095	0.155301	0.141912	0.166463	0.317301	0.346369	0.296583	0.263689	0.212282	0.172042	0.145422	0.150481	0.145087	0.138665	0.141482	0.147304	0.143222	0.147964	0.137356	0.127792	0.148372	0.130014	0.125498	0.146531	0.132999	0.143669	0.136246	0.146596	0.136786	0.148651	0.138018			-0.039812	-0.051439	-0.042562	-0.029926
405		1		0.118419	0.116455	0.098388	0.113911	0.130245	0.142966	0.193377	0.24025	0.153428	0.147286	0.147091	0.146724	0.179835	0.252861	0.335302	0.261002	0.235008	0.171144	0.177589	0.158052	0.159302	0.149761	0.175928	0.141907	0.144063	0.147484	0.134489	0.14257	0.123661	0.132148	0.13604	0.128936	0.136969	0.133216	0.137842	0.135774	0.163881	0.146512	0.183658	0.128936			-0.071613	-0.054115	-0.0704	-0.052448
314		1		0.160375	0.151705	0.143105	0.145573	0.147609	0.140939	0.138487	0.129701	0.140674	0.14605	0.130883	0.136906	0.197784	0.323478	0.310471	0.271656	0.148814	0.13695	0.138439	0.133329	0.121336	0.130696	0.130846	0.126407	0.133682	0.147428	0.136505	0.139134	0.143752	0.141651	0.135559	0.164855	0.198746	0.230151	0.18788	0.188971	0.158314	0.124502	0.143489	0.124732			-0.029658	-0.018864	-0.025683	-0.020786
337		1		0.186253	0.148386	0.140093	0.175505	0.12693	0.14323	0.207119	0.136211	0.14481	0.141522	0.140761	0.14113	0.210338	0.303551	0.321794	0.266971	0.199046	0.144406	0.132451	0.128645	0.124765	0.133051	0.133552	0.132911	0.13528	0.137656	0.132296	0.177057	0.16005	0.14547	0.172815	0.17791	0.166675	0.169244	0.158308	0.12707	0.137087	0.150887	0.1204	0.118718			-0.003779	-0.022184	-0.028696	0.009145
419		1		0.148812	0.148177	0.14358	0.140392	0.132288	0.134681	0.127653	0.224396	0.140197	0.130496	0.136416	0.140457	0.18349	0.270221	0.325477	0.304589	0.293465	0.221292	0.236001	0.101118	0.178911	0.186139	0.162665	0.171248	0.156336	0.155063	0.131642	0.151219	0.152531	0.127524	0.123237	0.123313	0.12435	0.13587	0.13872	0.135914	0.13609	0.126407	0.124668	0.133783			-0.04122	-0.022392	-0.025209	-0.025968
210		1		0.334893	0.316413	0.255456	0.168617	0.172232	0.177381	0.168492	0.157537	0.159728	0.165895	0.145479	0.132411	0.137334	0.201171	0.259898	0.262644	0.247037	0.236926	0.215695	0.20335	0.1802	0.14852	0.15585	0.151812	0.149682	0.14406	0.145861	0.142016	0.146187	0.152486	0.153173	0.150609	0.150513	0.160818	0.158697	0.156943	0.153001	0.149308	0.145891	0.142665			0.144861	0.145844	0.086667	0.002258
299		0		0.292348	0.209153	0.181591	0.158766	0.16192	0.162224	0.159486	0.14104	0.155929	0.11553	0.143574	0.157081	0.155887	0.265622	0.255373	0.263068	0.218651	0.163098	0.144763	0.147859	0.151413	0.138966	0.165541	0.170125	0.151141	0.147529	0.111637	0.107966	0.113415	0.128601	0.138687	0.14764	0.171371	0.180076	0.192472	0.183444	0.173052	0.174238	0.165473	0.184021			0.102315	0.038583	0.012802	-0.007594
207		1		0.209884	0.233959	0.172806	0.16165	0.185951	0.167165	0.154441	0.153913	0.147743	0.147118	0.144285	0.144729	0.143479	0.269543	0.305088	0.337104	0.313772	0.165277	0.171304	0.217384	0.198327	0.216814	0.170648	0.197777	0.193937	0.170039	0.16412	0.160331	0.156569	0.149776	0.142739	0.152011	0.141003	0.144344	0.155059	0.144105	0.136214	0.134213	0.144043	0.130938			0.019851	0.063389	0.004017	-0.004709
382		1		0.167468	0.16749	0.153275	0.147951	0.159082	0.140984	0.158688	0.133417	0.133015	0.134645	0.127191	0.124201	0.139404	0.289413	0.381277	0.36886	0.295372	0.172328	0.183885	0.24517	0.229647	0.188373	0.180074	0.25924	0.257742	0.276132	0.210355	0.172108	0.159758	0.13471	0.141293	0.138273	0.119921	0.133576	0.143048	0.134631	0.119584	0.109141	0.107303	0.081895			-0.022564	-0.003079	-0.015514	-0.018408
72		1		0.196898	0.178494	0.163953	0.144888	0.141749	0.162721	0.160906	0.147093	0.137898	0.12676	0.131549	0.127986	0.16061	0.343543	0.361166	0.368681	0.327317	0.235451	0.150587	0.145665	0.141203	0.126853	0.14059	0.145579	0.134416	0.14664	0.138073	0.16192	0.176522	0.171031	0.156794	0.184683	0.163757	0.175512	0.149642	0.169259	0.134158	0.138578	0.146381	0.158548			0.006865	0.007924	-0.004836	-0.021471
59		0		0.139549	0.136722	0.247887	0.120454	0.142687	0.116325	0.138364	0.134092	0.101803	0.138142	0.130668	0.235312	0.213028	0.463189	0.475584	0.436905	0.324259	0.264616	0.255607	0.206127	0.165524	0.16624	0.249782	0.119524	0.093487	0.097485	0.114876	0.099636	0.11666	0.114649	0.117697	0.220453	0.126756	0.126793	0.130415	0.110436	0.135653	0.107911	0.112252	0.13804			-0.050483	-0.033847	0.079098	-0.045906
27		1		0.182637	0.167064	0.157977	0.160436	0.182635	0.15675	0.146309	0.165378	0.143864	0.142289	0.148528	0.11705	0.126754	0.283078	0.33838	0.390349	0.329309	0.269234	0.170348	0.166716	0.150346	0.13696	0.127159	0.126484	0.119951	0.121438	0.120936	0.124769	0.125407	0.130284	0.115967	0.112815	0.114242	0.11234	0.106398	0.11924	0.115262	0.116847	0.119533	0.108317			-0.007396	-0.003505	-0.010812	-0.005924
52		1		0.176999	0.153084	0.142314	0.145717	0.145368	0.129427	0.123297	0.117522	0.120355	0.130656	0.180973	0.119627	0.122699	0.316216	0.41694	0.457557	0.389701	0.314537	0.226516	0.171131	0.171799	0.139897	0.133102	0.143507	0.192352	0.141305	0.161421	0.130882	0.153737	0.165282	0.142814	0.11792	0.123653	0.11307	0.108047	0.11337	0.131282	0.12307	0.117298	0.113435			-0.013033	-0.017486	-0.026475	-0.020643
223		1		0.179125	0.140582	0.133028	0.162177	0.16988	0.137829	0.122104	0.133828	0.116302	0.14459	0.123427	0.12746	0.13422	0.29169	0.397185	0.406499	0.354275	0.280504	0.176135	0.149496	0.136461	0.140581	0.139766	0.15864	0.157497	0.146441	0.14599	0.160901	0.168526	0.127523	0.145037	0.142646	0.145894	0.149619	0.147454	0.115725	0.133961	0.1471	0.134545	0.143583			-0.010908	-0.029987	-0.035761	-0.004183
198		0		0.151717	0.146943	0.139878	0.15378	0.15086	0.145803	0.149453	0.13805	0.144068	0.132851	0.140396	0.130351	0.203687	0.334464	0.39236	0.365036	0.325072	0.300889	0.211213	0.149139	0.130739	0.13377	0.131594	0.130614	0.120918	0.118265	0.131441	0.128823	0.125332	0.123411	0.127416	0.14003	0.145221	0.137992	0.148566	0.129115	0.127507	0.110439	0.111393	0.120782			-0.038315	-0.023626	-0.028911	-0.01258
160		1		0.145556	0.146177	0.130519	0.129958	0.140198	0.129364	0.123717	0.140003	0.180096	0.169927	0.248836	0.185216	0.131655	0.255147	0.37314	0.375865	0.370781	0.32184	0.266238	0.251595	0.211036	0.184565	0.148946	0.141191	0.138975	0.134882	0.131385	0.12379	0.119012	0.130516	0.128468	0.13838	0.130075	0.126497	0.127815	0.130096	0.13623	0.144817	0.128131	0.133825			-0.044477	-0.024392	-0.03827	-0.036402
372		0		0.203914	0.15221	0.172867	0.145464	0.159086	0.173079	0.197344	0.262796	0.133526	0.135615	0.118544	0.120672	0.136015	0.326768	0.414805	0.412503	0.408107	0.308638	0.166836	0.137349	0.157847	0.123977	0.123644	0.107147	0.128548	0.122401	0.120091	0.122463	0.121097	0.125907	0.131021	0.108729	0.109082	0.12191	0.123877	0.171043	0.179695	0.19041	0.184228	0.116483			0.013882	-0.018359	0.004078	-0.020895
421		1		0.167872	0.197866	0.152943	0.180539	0.142301	0.14299	0.139562	0.147819	0.110805	0.10336	0.1129	0.127091	0.175624	0.353176	0.402833	0.382122	0.370888	0.33805	0.236912	0.110515	0.121345	0.115098	0.121508	0.132099	0.132658	0.128631	0.158754	0.135668	0.125217	0.146035	0.126042	0.165443	0.155804	0.146365	0.167823	0.165248	0.144467	0.149166	0.196735	0.221407			-0.022161	0.027296	-0.015845	0.01418
260		0		0.2164	0.161254	0.167092	0.178455	0.363178	0.290937	0.171245	0.14467	0.138816	0.145706	0.153821	0.147287	0.144489	0.430893	0.482648	0.441634	0.374245	0.251918	0.201799	0.155205	0.145851	0.13212	0.141581	0.12343	0.131914	0.127268	0.132055	0.109291	0.112348	0.121513	0.122058	0.132819	0.125501	0.125812	0.126773	0.139219	0.141338	0.148911	0.129988	0.118853			0.026368	-0.009316	-0.001697	0.012096
193		1		0.156764	0.148633	0.145205	0.150961	0.144113	0.136819	0.134735	0.138331	0.131098	0.134905	0.140383	0.176981	0.270462	0.345791	0.386728	0.31391	0.327018	0.184916	0.146195	0.14442	0.174671	0.151737	0.159791	0.143398	0.139563	0.14103	0.127844	0.13219	0.150956	0.161044	0.160207	0.163065	0.141631	0.135013	0.132907	0.139909	0.141819	0.135967	0.137641	0.147116			-0.033269	-0.021936	-0.023583	-0.015399
429		1		0.157721	0.154961	0.151849	0.135204	0.136642	0.146337	0.137173	0.1326	0.136308	0.144687	0.24311	0.195134	0.295783	0.410593	0.384731	0.321225	0.283478	0.16143	0.162627	0.146144	0.146818	0.15174	0.152156	0.138092	0.152248	0.154384	0.165692	0.15545	0.167347	0.158286	0.169885	0.159611	0.148618	0.153091	0.151886	0.142499	0.143904	0.150663	0.148139	0.122276			-0.032311	-0.015608	-0.01694	-0.031156
249		1		0.190032	0.163178	0.159778	0.162294	0.188677	0.150093	0.131587	0.15871	0.144162	0.168512	0.184989	0.142822	0.14748	0.369509	0.406112	0.369653	0.299639	0.185347	0.139923	0.147753	0.13911	0.135999	0.135655	0.137751	0.130379	0.130658	0.122009	0.120837	0.13858	0.14762	0.134248	0.132576	0.127557	0.137963	0.168477	0.179422	0.147405	0.124829	0.133702	0.135444			0	-0.007391	-0.009011	-0.004065
279		1		0.1827	0.145843	0.16654	0.138703	0.148497	0.141063	0.148657	0.164149	0.1524	0.135379	0.159189	0.196616	0.201467	0.348541	0.402094	0.340451	0.289946	0.1757	0.153773	0.14585	0.143949	0.143394	0.144759	0.165891	0.126274	0.121625	0.113418	0.136142	0.137884	0.118715	0.142602	0.155301	0.147812	0.148189	0.153509	0.148787	0.147943	0.146634	0.136126	0.137514			-0.007333	-0.024727	-0.002249	-0.027656
41		1		0.16689	0.152045	0.13506	0.128204	0.156275	0.182549	0.205442	0.130439	0.136171	0.136776	0.142891	0.129486	0.140915	0.306815	0.367419	0.330955	0.308588	0.254807	0.155657	0.137648	0.149017	0.135019	0.139413	0.147135	0.131484	0.13229	0.140751	0.142621	0.150236	0.145559	0.147604	0.147565	0.144469	0.143725	0.145797	0.141509	0.128755	0.134537	0.131196	0.117094			-0.023143	-0.018525	-0.033729	-0.038155
411		1		0.128421	0.135886	0.113039	0.123519	0.118842	0.190636	0.265859	0.114908	0.118871	0.115455	0.107469	0.119152	0.186871	0.412916	0.428483	0.366651	0.284475	0.166706	0.182286	0.12267	0.13612	0.123017	0.125515	0.1168	0.119959	0.12052	0.126684	0.132583	0.10712	0.110611	0.120497	0.10616	0.119936	0.110914	0.102294	0.11604	0.113757	0.106478	0.122604	0.092664			-0.061611	-0.034684	-0.05575	-0.04284
342		1		0.158185	0.117421	0.120893	0.119491	0.113989	0.109834	0.117031	0.10831	0.113231	0.122246	0.132589	0.111678	0.157796	0.359236	0.39408	0.386888	0.294514	0.13554	0.128454	0.141782	0.128466	0.133947	0.140695	0.126215	0.129915	0.133509	0.128252	0.153587	0.146632	0.127964	0.127955	0.126646	0.157938	0.15614	0.191594	0.212677	0.182768	0.152466	0.161961	0.122289			-0.031848	-0.053149	-0.047896	-0.046869
388		1		0.156548	0.151777	0.133707	0.125129	0.137389	0.1298	0.135316	0.139508	0.130338	0.126493	0.134836	0.122714	0.147079	0.347716	0.384298	0.302511	0.314245	0.177057	0.168097	0.135176	0.132521	0.135019	0.142126	0.139886	0.146383	0.132362	0.146753	0.145807	0.137392	0.140179	0.127913	0.14214	0.148232	0.143342	0.149057	0.134879	0.136778	0.15234	0.152767	0.144419			-0.033484	-0.018792	-0.035082	-0.041231
390		1		0.160042	0.139626	0.152854	0.189895	0.152376	0.148249	0.12574	0.120331	0.122817	0.132935	0.185904	0.156597	0.158764	0.338433	0.343068	0.327406	0.267488	0.196524	0.154115	0.15157	0.138243	0.144173	0.133341	0.138127	0.140257	0.141771	0.129933	0.135735	0.131068	0.145533	0.140349	0.134547	0.136109	0.122025	0.128557	0.125386	0.125579	0.13159	0.138747	0.117395			-0.029991	-0.030943	-0.015935	0.023535
435		1		0.168913	0.160928	0.129914	0.138891	0.126173	0.140555	0.123891	0.120465	0.127785	0.13093	0.154492	0.13306	0.177532	0.344575	0.340468	0.31503	0.292363	0.235419	0.15663	0.137494	0.15149	0.12787	0.145199	0.137138	0.121545	0.125907	0.11801	0.113705	0.121382	0.117794	0.136838	0.154245	0.156533	0.146552	0.133375	0.128897	0.126264	0.134896	0.118091	0.111477			-0.021119	-0.009642	-0.038874	-0.027469
402		1		0.179354	0.173479	0.177794	0.172266	0.173356	0.162421	0.153865	0.171672	0.168346	0.167983	0.157546	0.153569	0.210442	0.316857	0.34348	0.319814	0.297349	0.205843	0.168994	0.141362	0.147181	0.13643	0.141288	0.13574	0.13468	0.136125	0.131863	0.134969	0.129768	0.136945	0.1359	0.123814	0.140553	0.141889	0.140926	0.127751	0.135195	0.131009	0.141	0.117158			-0.010678	0.002909	0.009005	0.005906
273		0		0.258009	0.188778	0.197826	0.182088	0.201906	0.197993	0.19046	0.174572	0.151096	0.143667	0.148309	0.167622	0.144048	0.34615	0.387169	0.382306	0.313101	0.168374	0.142519	0.123936	0.130492	0.125252	0.127231	0.125638	0.12304	0.128742	0.122487	0.135627	0.134041	0.123411	0.134138	0.15267	0.184452	0.223693	0.207688	0.191104	0.178244	0.149025	0.141032	0.142602			0.067976	0.018208	0.029037	0.015729
[truncated: 36 more columns]
