# Supplementary material for: The importance of regulated resource reallocation during dynamic environmental shifts in yeast
Source: EMBO J. 2026 Mar 11;45(8):2808–30. doi: 10.1038/s44318-026-00727-x (PMC13084002; doi:10.1038/s44318-026-00727-x)
Supplement: Supplementary file 10 — Source data Fig. 5 [file 44318_2026_727_MOESM10_ESM.zip]

Archive with 16 entries (13 files):
- Figure_5/
- __MACOSX/._Figure_5
- Figure_5/.DS_Store
- __MACOSX/Figure_5/._.DS_Store
- Figure_5/Figure_5D/
- Figure_5/Figure_5A-C/
- Figure_5/Figure_5D/Fig5D_README.docx
- __MACOSX/Figure_5/Figure_5D/._Fig5D_README.docx
- Figure_5/Figure_5D/Fig5D_TFnumbers.xlsx
- __MACOSX/Figure_5/Figure_5D/._Fig5D_TFnumbers.xlsx
- Figure_5/Figure_5D/~$Fig5D_TFnumbers.xlsx
- __MACOSX/Figure_5/Figure_5D/._~$Fig5D_TFnumbers.xlsx
- Figure_5/Figure_5A-C/Fig5_RNAseqdata.xlsx
- __MACOSX/Figure_5/Figure_5A-C/._Fig5_RNAseqdata.xlsx
- Figure_5/Figure_5A-C/Fig5_README.docx
- __MACOSX/Figure_5/Figure_5A-C/._Fig5_README.docx
