# Supplementary material for: The importance of regulated resource reallocation during dynamic environmental shifts in yeast
Source: EMBO J. 2026 Mar 11;45(8):2808–30. doi: 10.1038/s44318-026-00727-x (PMC13084002; doi:10.1038/s44318-026-00727-x)
Supplement: Supplementary file 10 — Source data Fig. 5 [file 44318_2026_727_MOESM10_ESM.zip › Figure_5/Figure_5D/Fig5D_TFnumbers.xlsx]

## Sheet: Kocik-K10clusters_log2-NumTFReg
Cluster_a	Cluster_b	Cluster_c	Cluster_d	Cluster_e	Cluster_f	Cluster_g	Cluster_h	Cluster_i	Cluster_j	3504_SigChangingWTgenes-log2(TFs)		All_Genes
0	0	1.58496	0	0	0	0	0	0	0	3.70044		6.33985
0	0	1.58496	0	0	1	1	0	0	0	3.32193		6.32193
0	0	2	0	0	1	1	0	0	0	5.90689		6.2854
0	0	2	0	0	2.32193	1	0	1	0	5.97728		6.26679
1	0	2.32193	0	0	2.58496	1	0	1	1	3.16993		6.14975
1	0	2.32193	0	0	2.58496	1.58496	0	1	1	0		6.12928
1	0	2.58496	0	1	2.58496	1.58496	0	1	1	3.80735		6.12928
1.58496	0	2.58496	0	1	2.58496	1.58496	0	1	1	1		6.10852
1.58496	0	2.58496	0	1	2.80735	1.58496	0	1.58496	1	3.16993		6.06609
1.58496	1	2.58496	1	1	2.80735	1.58496	1	1.58496	1.58496	3.70044		6.02237
1.58496	1	3	1	1	2.80735	1.58496	1	1.58496	1.58496	3.90689		6
1.58496	1	3.16993	1	1	2.80735	1.58496	1	2	1.58496	2.32193		5.97728
1.58496	1	3.32193	1	1	3	1.58496	1	2	1.58496	2.32193		5.97728
1.58496	1	3.45943	1	1	3	1.58496	1	2	1.58496	1.58496		5.9542
1.58496	1	3.45943	1	1	3	1.58496	1	2	1.58496	3.32193		5.9542
2	1	3.58496	1	1	3	1.58496	1	2	1.58496	2		5.90689
2	1	3.58496	1	1	3	2	1	2	2	1.58496		5.90689
2	1	3.58496	1	1	3	2	1	2	2	1.58496		5.90689
2	1	3.80735	1	1	3.16993	2	1	2	2	1		5.85798
2	1	3.80735	1	1.58496	3.16993	2	1	2	2	1.58496		5.85798
2	1.58496	3.90689	1	1.58496	3.16993	2	1	2	2	2.58496		5.83289
2	1.58496	3.90689	1	1.58496	3.16993	2	1	2	2	2.32193		5.83289
2	1.58496	3.90689	1	1.58496	3.32193	2	1	2.32193	2	3		5.83289
2	1.58496	4	1	1.58496	3.32193	2	1.58496	2.32193	2.32193	5.58496		5.83289
2	1.58496	4	1	1.58496	3.32193	2.32193	1.58496	2.32193	2.32193	5.20945		5.80735
2	1.58496	4.08746	1.58496	1.58496	3.32193	2.32193	1.58496	2.32193	2.32193	2.80735		5.80735
2	1.58496	4.16993	1.58496	1.58496	3.32193	2.32193	1.58496	2.32193	2.32193	3.32193		5.80735
2	1.58496	4.16993	1.58496	1.58496	3.45943	2.32193	1.58496	2.32193	2.32193	1.58496		5.80735
2.32193	1.58496	4.16993	1.58496	1.58496	3.45943	2.32193	1.58496	2.58496	2.58496	4.58496		5.78136
2.32193	1.58496	4.24793	1.58496	1.58496	3.45943	2.32193	1.58496	2.58496	2.58496	4.70044		5.78136
2.32193	1.58496	4.24793	1.58496	1.58496	3.45943	2.32193	1.58496	2.58496	2.58496	1		5.78136
2.32193	1.58496	4.24793	1.58496	1.58496	3.58496	2.32193	1.58496	2.58496	2.58496	0		5.75489
2.32193	2	4.32193	1.58496	1.58496	3.58496	2.32193	1.58496	2.58496	2.58496	1.58496		5.75489
2.32193	2	4.39232	1.58496	1.58496	3.70044	2.58496	1.58496	2.58496	2.80735	3.70044		5.72792
2.32193	2	4.39232	1.58496	1.58496	3.80735	2.58496	2	2.80735	2.80735	4.16993		5.70044
2.32193	2	4.45943	1.58496	1.58496	3.80735	2.58496	2	2.80735	2.80735	4		5.70044
2.32193	2	4.45943	1.58496	1.58496	3.90689	2.58496	2	2.80735	2.80735	1.58496		5.70044
2.32193	2	4.45943	1.58496	1.58496	3.90689	2.58496	2	2.80735	2.80735	2.32193		5.67243
2.32193	2	4.45943	1.58496	1.58496	3.90689	2.58496	2	2.80735	2.80735	2.32193		5.67243
2.58496	2	4.45943	1.58496	1.58496	3.90689	2.58496	2	2.80735	2.80735	3.70044		5.67243
2.58496	2	4.58496	1.58496	1.58496	3.90689	2.58496	2	3	2.80735	2.80735		5.67243
2.58496	2	4.64386	1.58496	1.58496	3.90689	2.80735	2	3	3	2.32193		5.64386
2.58496	2	4.75489	1.58496	1.58496	4	2.80735	2	3	3	1.58496		5.64386
2.58496	2	4.80735	1.58496	1.58496	4.08746	2.80735	2	3	3	2.32193		5.64386
2.58496	2	4.85798	1.58496	1.58496	4.16993	2.80735	2	3.16993	3	2.32193		5.64386
2.58496	2	4.90689	1.58496	1.58496	4.24793	2.80735	2.32193	3.16993	3	2.80735		5.64386
2.58496	2	4.9542	2	2	4.24793	2.80735	2.32193	3.16993	3	4.08746		5.61471
2.58496	2	5.04439	2	2	4.32193	3	2.32193	3.16993	3	4.16993		5.61471
2.58496	2.32193	5.08746	2	2	4.32193	3	2.58496	3.16993	3	4.16993		5.61471
2.58496	2.32193	5.08746	2	2	4.32193	3	2.58496	3.16993	3	3.90689		5.58496
2.58496	2.32193	5.12928	2	2	4.39232	3.16993	2.58496	3.16993	3	3.70044		5.58496
2.80735	2.32193	5.20945	2	2	4.45943	3.16993	2.58496	3.32193	3.16993	1.58496		5.58496
2.80735	2.32193	5.24793	2	2	4.45943	3.16993	2.58496	3.32193	3.16993	2		5.58496
2.80735	2.32193	5.52356	2	2	4.52356	3.16993	2.58496	3.32193	3.32193	4.70044		5.58496
2.80735	2.32193	5.55459	2	2	4.52356	3.16993	2.58496	3.32193	3.32193	3.45943		5.58496
2.80735	2.32193		2	2	4.52356	3.32193	2.58496	3.32193	3.45943	2		5.58496
2.80735	2.32193		2	2	4.52356	3.32193	2.58496	3.32193	3.45943	2		5.58496
2.80735	2.32193		2	2.32193	4.64386	3.32193	2.58496	3.45943	3.58496	2.58496		5.58496
2.80735	2.32193		2	2.32193	4.64386	3.32193	2.80735	3.45943	3.58496	2.32193		5.58496
2.80735	2.32193		2	2.32193	4.64386	3.32193	2.80735	3.45943	3.58496	1		5.55459
2.80735	2.32193		2	2.32193	4.85798	3.32193	2.80735	3.58496	3.58496	2.80735		5.55459
3	2.32193		2	2.32193	4.9542	3.32193	2.80735	3.58496	3.58496	4.32193		5.55459
3	2.32193		2	2.32193	4.9542	3.45943	2.80735	3.58496	3.58496	4.16993		5.55459
3	2.32193		2	2.32193	5.04439	3.45943	2.80735	3.58496	3.70044	5.85798		5.55459
3	2.32193		2.32193	2.32193	5.04439	3.45943	3	3.58496	3.70044	5.08746		5.52356
3	2.58496		2.32193	2.32193	5.08746	3.45943	3	3.70044	3.70044	4.08746		5.52356
3	2.58496		2.32193	2.32193	5.24793	3.45943	3	3.70044	3.70044	4.24793		5.52356
3	2.58496		2.32193	2.32193	5.58496	3.58496	3.16993	3.70044	3.70044	1.58496		5.52356
3.16993	2.58496		2.32193	2.32193	5.61471	3.58496	3.32193	3.70044	3.80735	2.58496		5.52356
3.16993	2.58496		2.32193	2.32193	5.64386	3.58496	3.32193	3.70044	3.80735	3.16993		5.49185
3.16993	2.58496		2.32193	2.58496	6.12928	3.58496	3.45943	3.80735	3.80735	5.08746		5.49185
3.16993	2.58496		2.32193	2.58496		3.58496	3.45943	3.80735	3.90689	4.75489		5.49185
3.16993	2.58496		2.32193	2.58496		3.58496	3.45943	3.90689	3.90689	5.32193		5.49185
3.16993	2.58496		2.32193	2.58496		3.58496	3.45943	4	3.90689	5.04439		5.49185
3.16993	2.58496		2.32193	2.58496		3.70044	3.45943	4	4.08746	2		5.45943
3.16993	2.58496		2.32193	2.58496		3.70044	3.58496	4	4.08746	1.58496		5.42626
3.16993	2.58496		2.32193	2.58496		3.70044	3.58496	4	4.08746	2		5.42626
3.16993	2.58496		2.32193	2.58496		3.70044	3.58496	4	4.08746	2.32193		5.42626
3.16993	2.80735		2.32193	2.58496		3.80735	3.58496	4.16993	4.08746	3		5.42626
3.16993	2.80735		2.32193	2.58496		3.80735	3.70044	4.16993	4.08746	2		5.39232
3.16993	2.80735		2.32193	2.58496		3.80735	3.70044	4.24793	4.08746	2.32193		5.39232
3.16993	2.80735		2.32193	2.58496		3.80735	3.70044	4.39232	4.16993	1.58496		5.39232
3.16993	2.80735		2.32193	2.58496		3.90689	3.80735	4.52356	4.16993	4.16993		5.39232
3.32193	2.80735		2.32193	2.58496		3.90689	3.80735	4.52356	4.32193	1		5.39232
3.32193	2.80735		2.32193	2.58496		3.90689	3.90689	4.58496	4.32193	1		5.39232
3.32193	2.80735		2.32193	2.58496		3.90689	3.90689	4.64386	4.45943	2		5.39232
3.32193	2.80735		2.32193	2.80735		3.90689	3.90689	4.70044	4.45943	3.32193		5.39232
3.32193	2.80735		2.32193	2.80735		3.90689	4.08746	4.90689	4.45943	5.08746		5.35755
3.32193	3		2.58496	2.80735		4	4.08746	5	4.52356	3.80735		5.35755
3.32193	3		2.58496	2.80735		4	4.16993	5.08746	4.52356	3.80735		5.35755
3.32193	3		2.58496	2.80735		4	4.16993	5.08746	4.64386	3		5.35755
3.32193	3		2.58496	2.80735		4	4.32193	5.12928	4.64386	2.80735		5.35755
3.32193	3		2.58496	2.80735		4	4.45943	5.16993	4.90689	3		5.35755
3.32193	3		2.58496	3		4.08746	4.45943	5.32193	4.90689	2.32193		5.32193
3.32193	3		2.58496	3		4.08746	4.52356	5.39232	5.20945	1.58496		5.32193
3.32193	3		2.58496	3		4.08746	4.58496	5.39232	5.64386	1.58496		5.32193
3.32193	3		2.80735	3		4.08746	4.70044	5.75489	5.83289	2.58496		5.32193
3.32193	3		2.80735	3		4.08746	5.20945			4		5.32193
3.45943	3		2.80735	3		4.16993	5.32193			1.58496		5.32193
3.45943	3.16993		2.80735	3		4.16993	5.49185			3.90689		5.32193
3.45943	3.16993		2.80735	3		4.16993	5.52356			4.08746		5.32193
3.45943	3.16993		2.80735	3		4.16993	5.64386			2		5.32193
3.45943	3.16993		2.80735	3		4.24793				1.58496		5.32193
3.45943	3.16993		2.80735	3		4.24793				3		5.32193
3.45943	3.16993		2.80735	3		4.32193				4.64386		5.32193
3.45943	3.16993		2.80735	3.16993		4.39232				2.32193		5.32193
3.45943	3.16993		2.80735	3.16993		4.39232				1.58496		5.32193
3.45943	3.16993		2.80735	3.16993		4.39232				2.32193		5.32193
3.58496	3.16993		2.80735	3.16993		4.39232				3.16993		5.2854
3.58496	3.16993		3	3.16993		4.39232				3.45943		5.2854
3.58496	3.32193		3	3.16993		4.45943				3.45943		5.2854
3.58496	3.32193		3	3.16993		4.45943				3.45943		5.2854
3.58496	3.32193		3	3.16993		4.45943				2.58496		5.2854
3.58496	3.32193		3	3.16993		4.45943				3		5.2854
3.58496	3.32193		3	3.16993		4.52356				2		5.2854
3.58496	3.32193		3	3.16993		4.58496				3.45943		5.24793
3.58496	3.32193		3	3.32193		4.58496				3.32193		5.24793
3.70044	3.32193		3.16993	3.32193		4.64386				3.32193		5.24793
3.70044	3.45943		3.16993	3.32193		4.64386				4.52356		5.24793
3.70044	3.45943		3.16993	3.32193		4.70044				1.58496		5.24793
3.70044	3.45943		3.16993	3.45943		4.75489				2		5.24793
3.70044	3.45943		3.16993	3.45943		4.80735				2.80735		5.24793
3.70044	3.45943		3.16993	3.45943		4.80735				4		5.24793
3.70044	3.45943		3.32193	3.45943		4.80735				2.32193		5.24793
3.70044	3.45943		3.32193	3.45943		4.80735				2.32193		5.20945
3.70044	3.45943		3.32193	3.45943		4.80735				4.64386		5.20945
3.80735	3.58496		3.32193	3.45943		4.85798				1.58496		5.20945
3.80735	3.58496		3.32193	3.45943		4.9542				2		5.20945
3.80735	3.58496		3.32193	3.45943		5.08746				2.32193		5.20945
3.80735	3.58496		3.32193	3.70044		5.16993				3.32193		5.20945
3.80735	3.58496		3.32193	3.70044		5.24793				3.80735		5.20945
3.80735	3.58496		3.45943	3.70044		5.24793				3.45943		5.20945
3.80735	3.58496		3.45943	3.90689		5.2854				2.32193		5.20945
3.80735	3.58496		3.45943	3.90689		5.32193				2		5.20945
3.90689	3.58496		3.45943	3.90689		5.35755				1		5.20945
3.90689	3.58496		3.45943	3.90689		5.39232				3.16993		5.20945
3.90689	3.58496		3.58496	3.90689		5.42626				3.58496		5.20945
3.90689	3.58496		3.58496	4		5.55459				4.32193		5.20945
3.90689	3.70044		3.58496	4.08746		5.55459				4.58496		5.20945
3.90689	3.70044		3.70044	4.16993		5.58496				2.58496		5.16993
3.90689	3.70044		3.70044	4.24793		5.61471				3.90689		5.16993
3.90689	3.70044		3.70044	4.32193		5.64386				4		5.16993
4	3.70044		3.70044	4.32193		5.67243				3.58496		5.16993
4	3.70044		3.80735	4.39232		5.70044				3.80735		5.16993
4.08746	3.70044		3.80735	4.45943		5.70044				1.58496		5.16993
4.08746	3.70044		3.90689	4.45943		5.85798				2		5.16993
4.08746	3.70044		3.90689	4.52356		6.14975				0		5.16993
4.08746	3.80735		4	4.64386						4.45943		5.16993
4.08746	3.80735		4.16993	4.64386						4.90689		5.16993
4.08746	3.80735		4.16993	4.64386						5.16993		5.16993
4.08746	3.90689		4.24793	4.70044						4.75489		5.12928
4.16993	3.90689		4.39232	4.75489						3.58496		5.12928
4.16993	3.90689		4.39232	4.75489						3.80735		5.12928
4.16993	3.90689		4.45943	4.80735						4.75489		5.12928
4.16993	3.90689		4.52356	4.90689						1.58496		5.12928
4.16993	4		4.75489	5.72792						2		5.12928
4.24793	4		4.90689							2.80735		5.12928
4.24793	4		4.9542							5		5.12928
4.24793	4		5							2.32193		5.12928
4.24793	4		5.08746							2		5.12928
4.32193	4		5.2854							5.35755		5.12928
4.32193	4.08746		5.58496							4		5.12928
4.32193	4.08746									2		5.12928
4.39232	4.08746									4.32193		5.12928
4.39232	4.08746									4.16993		5.08746
4.45943	4.08746									3.58496		5.08746
4.45943	4.16993									2.32193		5.08746
4.52356	4.16993									2.58496		5.08746
4.52356	4.16993									3.70044		5.08746
4.52356	4.16993									4.08746		5.08746
4.58496	4.16993									0		5.08746
4.58496	4.24793									3.70044		5.08746
4.64386	4.24793									2.32193		5.08746
4.64386	4.24793									4.32193		5.08746
4.64386	4.24793									4.39232		5.08746
4.70044	4.24793									2.58496		5.08746
4.75489	4.32193									2.80735		5.08746
4.90689	4.32193									0		5.08746
5.04439	4.32193									4.32193		5.08746
5.08746	4.32193									3.16993		5.08746
5.16993	4.32193									3.16993		5.08746
5.16993	4.32193									4.16993		5.08746
5.20945	4.52356									6.26679		5.08746
5.20945	4.52356									3		5.08746
5.24793	4.52356									0		5.08746
5.32193	4.52356									2		5.08746
5.32193	4.58496									3.32193		5.04439
5.32193	4.64386									1		5.04439
5.32193	4.70044									1.58496		5.04439
5.75489	4.75489									3.90689		5.04439
5.85798	4.75489									3.16993		5.04439
5.97728	4.85798									3.32193		5.04439
	4.85798									1		5.04439
	4.85798									1.58496		5.04439
	4.90689									2		5.04439
	4.9542									2.58496		5.04439
	5.04439									2		5.04439
	5.24793									4.16993		5.04439
										2		5.04439
										0		5.04439
										5.20945		5.04439
										2.58496		5.04439
										3.16993		5.04439
										3.70044		5.04439
										3.90689		5.04439
										1.58496		5.04439
										2		5
										4.24793		5
										4.08746		5
										3.16993		5
										2		5
										1		5
										2		5
										3.32193		5
										3.32193		5
										4.52356		5
										4.08746		5
										3.16993		5
										4.08746		5
										0		5
										2.58496		5
										3.90689		5
										3.58496		5
										0		4.9542
										0		4.9542
										3.32193		4.9542
										1.58496		4.9542
										1.58496		4.9542
										4.39232		4.9542
										4.64386		4.9542
										2.32193		4.9542
										2		4.9542
										2.80735		4.9542
										1.58496		4.9542
										1.58496		4.9542
										3.16993		4.9542
										3.16993		4.9542
										3.58496		4.9542
										3.16993		4.90689
										2.58496		4.90689
										3.45943		4.90689
										4.24793		4.90689
										0		4.90689
										1		4.90689
										2		4.90689
										2		4.90689
										2.80735		4.90689
										3.80735		4.90689
										3.16993		4.90689
										1		4.90689
										3.45943		4.90689
										3.58496		4.90689
										1.58496		4.90689
										3		4.90689
										2.80735		4.90689
										1		4.90689
										1.58496		4.85798
										2.32193		4.85798
										2.32193		4.85798
										3		4.85798
										1		4.85798
										0		4.85798
										1.58496		4.85798
										0		4.85798
										0		4.85798
										0		4.85798
										0		4.85798
										1		4.85798
										1		4.85798
										2		4.85798
										2.58496		4.85798
										2.58496		4.80735
										3.16993		4.80735
										3		4.80735
										1.58496		4.80735
										3		4.80735
										2		4.80735
										2.32193		4.80735
										3.70044		4.80735
										2.32193		4.80735
										1		4.80735
										2		4.80735
										2.32193		4.80735
										2.58496		4.80735
										2.32193		4.80735
										2.58496		4.80735
										3.80735		4.80735
										2.80735		4.80735
										1		4.80735
										1		4.80735
										3		4.80735
										2.80735		4.80735
										3		4.80735
										3.16993		4.80735
										2		4.80735
										3.16993		4.80735
										4.52356		4.80735
										3.16993		4.80735
										3.90689		4.75489
										2		4.75489
										1		4.75489
										2.32193		4.75489
										1		4.75489
										3		4.75489
										1		4.75489
										1.58496		4.75489
										3.70044		4.75489
										3.70044		4.75489
										3		4.75489
										2.58496		4.75489
										3		4.75489
										1.58496		4.75489
										3.16993		4.75489
										3.70044		4.75489
										1.58496		4.75489
										2.80735		4.75489
										4.32193		4.75489
										3.45943		4.75489
										3.70044		4.70044
										2.80735		4.70044
										4.45943		4.70044
										4.64386		4.70044
										1		4.70044
										1		4.70044
										4.32193		4.70044
										5		4.70044
										5		4.70044
										1.58496		4.70044
										2.58496		4.70044
										4.16993		4.70044
										2.58496		4.70044
										2.58496		4.70044
										3.32193		4.70044
										1.58496		4.70044
										1.58496		4.70044
										1.58496		4.70044
										1		4.70044
										1		4.70044
										2		4.64386
										2.80735		4.64386
										3		4.64386
										2		4.64386
										3.70044		4.64386
										4.52356		4.64386
										2.58496		4.64386
										3.45943		4.64386
										3.58496		4.64386
										2.32193		4.64386
										3.32193		4.64386
										1		4.64386
										1		4.64386
										2		4.64386
										2.32193		4.64386
										2.32193		4.64386
										1.58496		4.64386
										3.32193		4.64386
										3		4.64386
										0		4.64386
										2.80735		4.64386
										0		4.64386
										1.58496		4.64386
										2.32193		4.64386
										1.58496		4.64386
										1		4.64386
										0		4.64386
										2.80735		4.64386
										3		4.64386
										2		4.64386
										3.45943		4.64386
										1.58496		4.64386
										2.58496		4.64386
										2.80735		4.64386
										2.80735		4.64386
										2.32193		4.64386
										2		4.64386
										2.80735		4.58496
										2.80735		4.58496
										2		4.58496
										4		4.58496
										3.90689		4.58496
										2		4.58496
										4.9542		4.58496
										3.58496		4.58496
										3		4.58496
										2.58496		4.58496
										1		4.58496
										2.58496		4.58496
										2.58496		4.58496
										2.32193		4.58496
										2.80735		4.58496
										4.64386		4.58496
										1.58496		4.58496
										0		4.58496
										0		4.58496
										3		4.58496
										2.32193		4.58496
										4.9542		4.58496
										2.32193		4.58496
										3		4.58496
										2.32193		4.58496
										2.58496		4.58496
										4.80735		4.58496
										2.58496		4.58496
										4		4.58496
										3.58496		4.58496
										3.16993		4.58496
										1		4.58496
										3		4.58496
										3.16993		4.58496
										4.24793		4.58496
										3.16993		4.58496
										4.80735		4.58496
										3.70044		4.58496
										2.32193		4.52356
										2.80735		4.52356
										3.32193		4.52356
										3.45943		4.52356
										3.80735		4.52356
										3.32193		4.52356
										3.16993		4.52356
										1.58496		4.52356
										2.80735		4.52356
										2.32193		4.52356
										2.80735		4.52356
										3.45943		4.52356
										1.58496		4.52356
										1.58496		4.52356
										1.58496		4.52356
										2.80735		4.52356
										2		4.52356
										1.58496		4.52356
										1.58496		4.52356
										2		4.52356
										3.90689		4.52356
										2.80735		4.52356
										2		4.52356
										1.58496		4.52356
										3.45943		4.52356
										1		4.52356
										2.32193		4.52356
										2		4.52356
										3.90689		4.52356
										4		4.52356
										3.70044		4.52356
										4.24793		4.52356
										3.70044		4.52356
										3.80735		4.52356
										3.70044		4.52356
										3.16993		4.52356
										3.16993		4.52356
										2.58496		4.52356
										3.45943		4.52356
										3.58496		4.52356
										3		4.52356
										4.39232		4.52356
										4.24793		4.52356
										1.58496		4.52356
										2.32193		4.52356
										2.58496		4.52356
										2		4.52356
										2.32193		4.52356
										2.32193		4.52356
										2.80735		4.52356
										2.58496		4.52356
										3.32193		4.52356
										1		4.52356
										0		4.45943
										3		4.45943
										3.32193		4.45943
										1.58496		4.45943
										1.58496		4.45943
										1		4.45943
										1		4.45943
										3		4.45943
										3		4.45943
										4.85798		4.45943
										4.70044		4.45943
										4		4.45943
										4.32193		4.45943
										2.58496		4.45943
										4.24793		4.45943
										5.39232		4.45943
										3.90689		4.45943
										3.80735		4.45943
										2.32193		4.45943
										2.58496		4.45943
										4.16993		4.45943
										3		4.45943
										3		4.45943
										3		4.45943
										3		4.45943
										3		4.45943
										2		4.45943
										2.32193		4.45943
										2		4.45943
										3.45943		4.45943
										3.58496		4.45943
										2.32193		4.45943
										2		4.45943
										2.58496		4.45943
										1.58496		4.45943
										1		4.45943
										5.04439		4.45943
										4.32193		4.45943
										1		4.45943
										2.58496		4.45943
										3.58496		4.45943
										3.70044		4.45943
										2.58496		4.45943
										4.39232		4.45943
										4.80735		4.45943
										3.32193		4.45943
										1.58496		4.45943
										2.32193		4.45943
										2.58496		4.45943
										2.58496		4.45943
										1.58496		4.45943
										2.80735		4.45943
										2.80735		4.39232
										3.32193		4.39232
										3		4.39232
										2.80735		4.39232
										1		4.39232
										0		4.39232
										6.10852		4.39232
										4.39232		4.39232
										4.64386		4.39232
										1.58496		4.39232
										1.58496		4.39232
										2.32193		4.39232
										1		4.39232
										1		4.39232
										3.45943		4.39232
										3.16993		4.39232
										1.58496		4.39232
										3.16993		4.39232
										4.08746		4.39232
										4		4.39232
										3.16993		4.39232
										4.08746		4.39232
										2.80735		4.39232
										2.58496		4.39232
										3.16993		4.39232
										5.67243		4.39232
										5.08746		4.39232
										5.78136		4.39232
										5		4.39232
										3.80735		4.39232
										2.80735		4.39232
										4.52356		4.39232
										4.52356		4.39232
										1.58496		4.39232
										3.80735		4.39232
										4.24793		4.39232
										1.58496		4.39232
										2.32193		4.39232
										2.80735		4.39232
										2		4.39232
										2.58496		4.39232
										3.58496		4.39232
										4.75489		4.39232
										3.58496		4.39232
										3.80735		4.39232
										1.58496		4.39232
										2		4.39232
										1.58496		4.39232
										5.20945		4.39232
										4.70044		4.39232
										3.45943		4.39232
										2.32193		4.39232
										5.04439		4.39232
										5.9542		4.39232
										2.58496		4.39232
										2.58496		4.39232
										2.32193		4.39232
										4.9542		4.32193
										3.80735		4.32193
										3.32193		4.32193
										0		4.32193
										3		4.32193
										2.32193		4.32193
										2.32193		4.32193
										2.32193		4.32193
										4.39232		4.32193
										1.58496		4.32193
										3		4.32193
										3.32193		4.32193
										2.58496		4.32193
										2.80735		4.32193
										0		4.32193
										1.58496		4.32193
										2.58496		4.32193
										2.58496		4.32193
										2.32193		4.32193
										2		4.32193
										1		4.32193
										1		4.32193
										1		4.32193
										1.58496		4.32193
										2.80735		4.32193
										1.58496		4.32193
										1		4.32193
										3.16993		4.32193
										2		4.32193
										1		4.32193
										3		4.32193
										3.58496		4.32193
										4.24793		4.32193
										1		4.32193
										2.80735		4.32193
										1		4.32193
										3.90689		4.32193
										3.58496		4.32193
										2.80735		4.32193
										3.80735		4.32193
										3.90689		4.32193
										2.80735		4.32193
										3.58496		4.32193
										4.45943		4.32193
										4.32193		4.32193
										3.70044		4.32193
										3		4.32193
										1		4.32193
										0		4.32193
										2		4.32193
										1		4.32193
										3.45943		4.32193
										2.32193		4.32193
										3.70044		4.32193
										2.58496		4.32193
										2		4.32193
										1		4.32193
										0		4.32193
										1		4.32193
										4.39232		4.32193
										3.80735		4.32193
										2		4.32193
										2.80735		4.32193
										0		4.32193
										4.64386		4.24793
										4.39232		4.24793
										3		4.24793
										3.16993		4.24793
										2.80735		4.24793
										0		4.24793
										1.58496		4.24793
										1		4.24793
										1		4.24793
										2		4.24793
										4.58496		4.24793
										1.58496		4.24793
										3		4.24793
										0		4.24793
										2.58496		4.24793
										4.58496		4.24793
										2		4.24793
										3.70044		4.24793
										2.80735		4.24793
										3.80735		4.24793
										3.90689		4.24793
										2.32193		4.24793
										2.32193		4.24793
										3.32193		4.24793
										4		4.24793
										3.90689		4.24793
										1		4.24793
										3.80735		4.24793
										3.16993		4.24793
										3		4.24793
										4.24793		4.24793
										1.58496		4.24793
										1		4.24793
										2.58496		4.24793
										3.32193		4.24793
										1.58496		4.24793
										4.32193		4.24793
										5		4.24793
										3.32193		4.24793
										2.58496		4.24793
										2.58496		4.24793
										1.58496		4.24793
										2		4.24793
										1.58496		4.24793
										2.32193		4.24793
										3.58496		4.24793
										4.16993		4.24793
										4		4.24793
										4.08746		4.24793
										3.70044		4.24793
										1.58496		4.24793
										3.80735		4.24793
										3		4.24793
										2.32193		4.24793
										3		4.24793
										2.80735		4.24793
										0		4.24793
										0		4.24793
										1.58496		4.24793
										2.80735		4.24793
										3.58496		4.24793
										4.24793		4.24793
										2.80735		4.24793
										2.58496		4.24793
										0		4.24793
										2.58496		4.24793
										5.72792		4.24793
										3.58496		4.24793
										3		4.24793
										1		4.24793
										1.58496		4.24793
										2.80735		4.16993
										2.58496		4.16993
										2.58496		4.16993
										2.32193		4.16993
										2.32193		4.16993
										1.58496		4.16993
										2		4.16993
										1		4.16993
										2.58496		4.16993
										3.45943		4.16993
										4.64386		4.16993
										4.64386		4.16993
										1.58496		4.16993
										1		4.16993
										2.32193		4.16993
										1.58496		4.16993
										2.80735		4.16993
										3.70044		4.16993
										2		4.16993
										2		4.16993
										3.45943		4.16993
										2.58496		4.16993
										2.32193		4.16993
										3		4.16993
										3.70044		4.16993
										4.16993		4.16993
										1		4.16993
										3.16993		4.16993
										3		4.16993
										3.32193		4.16993
										3.70044		4.16993
										3		4.16993
										3.70044		4.16993
										3.70044		4.16993
										2.58496		4.16993
										4.9542		4.16993
										5.08746		4.16993
										1.58496		4.16993
										2.58496		4.16993
										1.58496		4.16993
										0		4.16993
										3.32193		4.16993
										1		4.16993
										1.58496		4.16993
										1.58496		4.16993
										3.16993		4.16993
										3		4.16993
										2.80735		4.16993
										3.16993		4.16993
										3		4.16993
										5.24793		4.16993
										2		4.16993
										3.45943		4.16993
										2.32193		4.16993
										2.32193		4.16993
										1.58496		4.16993
										1.58496		4.16993
										1.58496		4.16993
										2.32193		4.16993
										2.58496		4.16993
										2		4.16993
										2		4.16993
										5.32193		4.16993
										3.32193		4.16993
										3.70044		4.16993
										3.70044		4.16993
										5.04439		4.16993
										5		4.16993
										2.80735		4.16993
										2.32193		4.16993
										2.32193		4.16993
										1.58496		4.16993
										2.32193		4.16993
										2.58496		4.16993
										2.32193		4.16993
										2.32193		4.16993
										2.32193		4.16993
										1		4.16993
										3		4.16993
										3.32193		4.16993
										4.45943		4.08746
										4.39232		4.08746
										3		4.08746
										2		4.08746
										2.32193		4.08746
										2		4.08746
										2.32193		4.08746
										2.80735		4.08746
										2.58496		4.08746
										2.80735		4.08746
										4		4.08746
										3.70044		4.08746
										3		4.08746
										3		4.08746
										3		4.08746
										2.58496		4.08746
										4		4.08746
										4		4.08746
										3.58496		4.08746
										2.32193		4.08746
										3.45943		4.08746
										2.58496		4.08746
										5.20945		4.08746
										2.32193		4.08746
										2.80735		4.08746
										2.58496		4.08746
										1.58496		4.08746
										1.58496		4.08746
										3.32193		4.08746
										2.80735		4.08746
										4.64386		4.08746
										5.70044		4.08746
										4.39232		4.08746
										6		4.08746
										3.90689		4.08746
										2.32193		4.08746
										2.80735		4.08746
										0		4.08746
										3.58496		4.08746
										4		4.08746
										3.32193		4.08746
										4.45943		4.08746
										4.08746		4.08746
										2.32193		4.08746
										3.32193		4.08746
										3.45943		4.08746
										2.32193		4.08746
										5.78136		4.08746
										5.42626		4.08746
										3.70044		4.08746
										4.08746		4.08746
										1.58496		4.08746
										4.75489		4.08746
										2.32193		4.08746
										2.80735		4.08746
										3.32193		4.08746
										3.70044		4.08746
										1.58496		4.08746
										2.32193		4.08746
										1		4.08746
										4.52356		4.08746
										3.45943		4.08746
										2.58496		4.08746
										3		4.08746
										5.24793		4.08746
										4		4.08746
										2		4.08746
										6.02237		4.08746
										4.70044		4.08746
										6.14975		4.08746
										3.45943		4.08746
										0		4.08746
										2		4.08746
										2.58496		4.08746
										3.90689		4.08746
										3.45943		4.08746
										3.16993		4.08746
										2.32193		4.08746
										3.70044		4.08746
										3.70044		4.08746
										5.24793		4.08746
										4.32193		4.08746
										3.58496		4.08746
										2.80735		4.08746
										4.39232		4
										4		4
										3.32193		4
										5.04439		4
										3.45943		4
										2		4
										1.58496		4
										2.58496		4
										4.39232		4
										1		4
										0		4
										3.32193		4
										5.04439		4
										4		4
										1.58496		4
										3.90689		4
										3.80735		4
										3.58496		4
										2.80735		4
										2.32193		4
										2.32193		4
										2.58496		4
										2.80735		4
										1		4
										1		4
										4.52356		4
										4.52356		4
										4.08746		4
										5.58496		4
										5.75489		4
										3		4
										2		4
										2		4
										2.32193		4
										4.58496		4
										5.04439		4
										3.32193		4
										3.45943		4
										3.32193		4
										1		4
										1		4
										3.32193		4
										4.24793		4
										4.24793		4
										4		4
										4.45943		4
										4.52356		4
										3.16993		4
										2.80735		4
										1.58496		4
										0		4
										1		4
										4.45943		4
										4.08746		4
										4.08746		4
										4.16993		4
										1		4
										3.58496		4
										4.08746		4
										4.08746		4
										1.58496		4
										3.70044		4
										4.52356		4
										4.45943		4
										2.58496		4
										3.58496		4
										1.58496		4
										4.24793		4
										2.32193		4
										4		4
										0		4
										1		4
										2.32193		4
										3.32193		4
										3		4
										3		4
										4.64386		4
										3.45943		4
										1.58496		4
										4.16993		4
										4.24793		4
										2.32193		4
										2		4
										2.58496		4
										2.58496		4
										5.08746		4
										3.90689		4
										2		4
										4		4
										4		4
										2		4
										2.58496		4
										1.58496		4
										3		4
										3.80735		4
										3.16993		4
										2		4
										1		4
										4.24793		4
										4.39232		4
										4.24793		4
										2		4
										3		4
										2.32193		4
										2.32193		4
										2.32193		3.90689
										3.16993		3.90689
										3.16993		3.90689
										4.90689		3.90689
										2.32193		3.90689
										3.80735		3.90689
										4		3.90689
										3.32193		3.90689
										3.80735		3.90689
										2		3.90689
										5.20945		3.90689
										4.08746		3.90689
										2		3.90689
										1.58496		3.90689
										2.58496		3.90689
										1.58496		3.90689
										2.32193		3.90689
										3.16993		3.90689
										2.32193		3.90689
										3		3.90689
										4.75489		3.90689
										3.45943		3.90689
										1.58496		3.90689
										2.32193		3.90689
										1		3.90689
										3.90689		3.90689
										2.32193		3.90689
										2.80735		3.90689
										2.58496		3.90689
										2.58496		3.90689
										5.52356		3.90689
										5.61471		3.90689
										2.80735		3.90689
										0		3.90689
										1.58496		3.90689
										5.90689		3.90689
										5.16993		3.90689
										4.39232		3.90689
										4.24793		3.90689
										1		3.90689
										3.80735		3.90689
										4		3.90689
										1.58496		3.90689
										3.32193		3.90689
										3		3.90689
										1.58496		3.90689
										2.32193		3.90689
										0		3.90689
										2		3.90689
										0		3.90689
										1.58496		3.90689
										1.58496		3.90689
										1.58496		3.90689
										3.58496		3.90689
										2.32193		3.90689
										2.32193		3.90689
										2		3.90689
										3.32193		3.90689
										1.58496		3.90689
										2.32193		3.90689
										2.80735		3.90689
										1		3.90689
										4.08746		3.90689
										2.80735		3.90689
										5.20945		3.90689
										3.70044		3.90689
										1.58496		3.90689
										2.32193		3.90689
										3.16993		3.90689
										2.32193		3.90689
										3		3.90689
										4.39232		3.90689
										4.08746		3.90689
										3.45943		3.90689
										5.39232		3.90689
										3.90689		3.90689
										3.32193		3.90689
										1.58496		3.90689
										3.16993		3.90689
										2.32193		3.90689
										0		3.90689
										1.58496		3.90689
										2		3.90689
										2.32193		3.90689
										2.32193		3.90689
										4.58496		3.90689
										3.58496		3.90689
										1.58496		3.90689
										2.58496		3.90689
										2.58496		3.90689
										4.70044		3.90689
										5.61471		3.90689
										2.32193		3.90689
										2.32193		3.90689
										0		3.90689
										2		3.90689
										2.58496		3.90689
										1		3.90689
										2.58496		3.90689
										3.70044		3.90689
										3.90689		3.90689
										3.70044		3.90689
										3		3.90689
										3.70044		3.90689
										3.70044		3.90689
										4.24793		3.90689
										3.45943		3.90689
										2.58496		3.90689
										1.58496		3.80735
										3.80735		3.80735
										3		3.80735
										2		3.80735
										0		3.80735
										1		3.80735
										2.32193		3.80735
										5.39232		3.80735
										2.32193		3.80735
										5.52356		3.80735
										1.58496		3.80735
										4.52356		3.80735
										4.45943		3.80735
										2.80735		3.80735
										1		3.80735
										1.58496		3.80735
										0		3.80735
										2		3.80735
										1.58496		3.80735
										3.90689		3.80735
										0		3.80735
										0		3.80735
										1		3.80735
										1.58496		3.80735
										4.80735		3.80735
										3.45943		3.80735
										2		3.80735
										3.90689		3.80735
										3		3.80735
										4.80735		3.80735
										3.58496		3.80735
										3.58496		3.80735
										4.32193		3.80735
										2		3.80735
										1		3.80735
										3.32193		3.80735
										3		3.80735
										4.58496		3.80735
										4.64386		3.80735
										3.58496		3.80735
										1.58496		3.80735
										3.70044		3.80735
										4.9542		3.80735
										1.58496		3.80735
										1		3.80735
										1.58496		3.80735
										1		3.80735
										4.39232		3.80735
										4		3.80735
										4.08746		3.80735
										3.32193		3.80735
										2		3.80735
										2.32193		3.80735
										3.70044		3.80735
										4.58496		3.80735
										3		3.80735
										2.58496		3.80735
										4.75489		3.80735
										3.16993		3.80735
										3.45943		3.80735
										0		3.80735
										2.32193		3.80735
										2		3.80735
										2.32193		3.80735
										0		3.80735
										3		3.80735
										4		3.80735
										3.45943		3.80735
										3		3.80735
										2.58496		3.80735
										3.70044		3.80735
										3		3.80735
										4.08746		3.80735
										3.58496		3.80735
										3.16993		3.80735
										3		3.80735
										3.16993		3.80735
										0		3.80735
										2.58496		3.80735
										3.16993		3.80735
										2.32193		3.80735
										1.58496		3.80735
										2.58496		3.80735
										3.45943		3.80735
										1.58496		3.80735
										3.32193		3.80735
										2.80735		3.80735
										4		3.80735
										1		3.80735
										2.32193		3.80735
										2.58496		3.80735
										1.58496		3.80735
										1.58496		3.80735
										3.70044		3.80735
										3.16993		3.80735
										3.16993		3.80735
										4		3.80735
										3.58496		3.80735
										2.32193		3.80735
										3.90689		3.80735
										2.80735		3.80735
										2.32193		3.80735
										1		3.80735
										2.32193		3.80735
										2.58496		3.80735
										2.80735		3.80735
										2.58496		3.80735
										1.58496		3.80735
										2.32193		3.80735
										4.64386		3.80735
										4.39232		3.80735
										3.32193		3.80735
										2.58496		3.80735
										0		3.80735
										2.80735		3.80735
										3.16993		3.80735
										1.58496		3.80735
										0		3.80735
										2.58496		3.80735
										3.16993		3.80735
										3.32193		3.80735
										4.16993		3.80735
										3.80735		3.80735
										2		3.80735
										1		3.80735
										3		3.70044
										3.58496		3.70044
										4.16993		3.70044
										3.58496		3.70044
										1.58496		3.70044
										2.32193		3.70044
										3.70044		3.70044
										4.64386		3.70044
										3		3.70044
										4.32193		3.70044
										1		3.70044
										4.16993		3.70044
										3.16993		3.70044
										2.58496		3.70044
										3.45943		3.70044
										2.32193		3.70044
										2.32193		3.70044
										3		3.70044
										5.04439		3.70044
										1		3.70044
										2.80735		3.70044
										4.32193		3.70044
										5.67243		3.70044
										2.58496		3.70044
										1		3.70044
										2		3.70044
										5.08746		3.70044
										4.45943		3.70044
										0		3.70044
										2		3.70044
										3		3.70044
										4		3.70044
										1.58496		3.70044
										1		3.70044
										1		3.70044
										3.80735		3.70044
										4.70044		3.70044
										3.58496		3.70044
										4.24793		3.70044
										3.45943		3.70044
										1.58496		3.70044
										0		3.70044
										3.58496		3.70044
										1		3.70044
										0		3.70044
										0		3.70044
										3.32193		3.70044
										1.58496		3.70044
										4.64386		3.70044
										3.70044		3.70044
										3.32193		3.70044
										2.32193		3.70044
										2.58496		3.70044
										2.58496		3.70044
										3.16993		3.70044
										4.16993		3.70044
										2.58496		3.70044
										4.08746		3.70044
										1		3.70044
										3.80735		3.70044
										2.80735		3.70044
										1.58496		3.70044
										2.32193		3.70044
										1		3.70044
										3.16993		3.70044
										3.16993		3.70044
										1.58496		3.70044
										2.58496		3.70044
										2.80735		3.70044
										4.80735		3.70044
										4.16993		3.70044
										3.58496		3.70044
										4.58496		3.70044
										4		3.70044
										3.58496		3.70044
										1.58496		3.70044
										4.52356		3.70044
										4.08746		3.70044
										3.90689		3.70044
										4.16993		3.70044
										1.58496		3.70044
										3.45943		3.70044
										4.64386		3.70044
										3.80735		3.70044
										2.80735		3.70044
										3.16993		3.70044
										3		3.70044
										2.58496		3.70044
										2		3.70044
										2.80735		3.70044
										1.58496		3.70044
										2		3.70044
										4.24793		3.70044
										3.70044		3.70044
										5.04439		3.70044
										3.58496		3.70044
										2.32193		3.70044
										4		3.70044
										2.58496		3.70044
										2		3.70044
										2		3.70044
										2		3.70044
										4.70044		3.70044
										2		3.70044
										4.39232		3.70044
										3.16993		3.70044
										2.58496		3.70044
										2		3.70044
										2.32193		3.70044
										2.32193		3.70044
										3.70044		3.70044
										0		3.70044
										4.64386		3.70044
										2		3.70044
										0		3.70044
										0		3.70044
										3		3.70044
										4.75489		3.70044
										4.70044		3.70044
										3.80735		3.70044
										2.32193		3.70044
										3.80735		3.70044
										2		3.70044
										3.70044		3.70044
										3.80735		3.70044
										2.80735		3.70044
										1.58496		3.70044
										1		3.70044
										1.58496		3.70044
										1.58496		3.70044
										4.9542		3.70044
										2.58496		3.70044
										1.58496		3.70044
										1		3.70044
										2.58496		3.70044
										3.80735		3.70044
										5.04439		3.70044
										2.32193		3.70044
										5.20945		3.70044
										3.16993		3.70044
										1		3.70044
										4.58496		3.70044
										5.20945		3.70044
										4.24793		3.70044
										3.16993		3.70044
										3.70044		3.70044
										4.75489		3.70044
										3.58496		3.70044
										4.08746		3.70044
										1		3.70044
										3.32193		3.70044
										3.70044		3.70044
										0		3.70044
										2.80735		3.58496
										2		3.58496
										3		3.58496
										1		3.58496
										1.58496		3.58496
										2.32193		3.58496
										5.08746		3.58496
										4.32193		3.58496
										4.16993		3.58496
										3.80735		3.58496
										2.32193		3.58496
										2.80735		3.58496
										3.45943		3.58496
										3.16993		3.58496
										2.80735		3.58496
										4.39232		3.58496
										4.32193		3.58496
										2.80735		3.58496
										2.32193		3.58496
										0		3.58496
										0		3.58496
										3		3.58496
										4.64386		3.58496
										3.45943		3.58496
										4.32193		3.58496
										2.58496		3.58496
										2		3.58496
										3.16993		3.58496
										4.80735		3.58496
										3.90689		3.58496
										3.16993		3.58496
										4.32193		3.58496
										5.61471		3.58496
										4.90689		3.58496
										3		3.58496
										2.32193		3.58496
										3.32193		3.58496
										5.04439		3.58496
										3.90689		3.58496
										2		3.58496
										3		3.58496
										3.90689		3.58496
										2		3.58496
										2.58496		3.58496
										4		3.58496
										4.45943		3.58496
										3.45943		3.58496
										2		3.58496
										2		3.58496
										3.32193		3.58496
										3.58496		3.58496
										2.80735		3.58496
										5.58496		3.58496
										3.80735		3.58496
										4.08746		3.58496
										4		3.58496
										4.32193		3.58496
										2.32193		3.58496
										1.58496		3.58496
										1		3.58496
										1.58496		3.58496
										3.58496		3.58496
										3.32193		3.58496
										3.16993		3.58496
										3.58496		3.58496
										2.58496		3.58496
										3.80735		3.58496
										3		3.58496
										1		3.58496
										2		3.58496
										3.45943		3.58496
										3.16993		3.58496
										2.80735		3.58496
										1		3.58496
										4.52356		3.58496
										1		3.58496
										3		3.58496
										1		3.58496
										0		3.58496
										1		3.58496
										2.32193		3.58496
										3.32193		3.58496
										3.80735		3.58496
										2.32193		3.58496
										0		3.58496
										3.70044		3.58496
										4		3.58496
										3		3.58496
										3.58496		3.58496
										2.80735		3.58496
										1		3.58496
										2.80735		3.58496
										2.32193		3.58496
										1.58496		3.58496
										1		3.58496
										1.58496		3.58496
										0		3.58496
										3.80735		3.58496
										4.52356		3.58496
										0		3.58496
										1		3.58496
										1		3.58496
										3		3.58496
										2.80735		3.58496
										3.45943		3.58496
										3.80735		3.58496
										1.58496		3.58496
										3.16993		3.58496
										1.58496		3.58496
										3.90689		3.58496
										2.80735		3.58496
										2.80735		3.58496
										1.58496		3.58496
										4.08746		3.58496
										4.90689		3.58496
										4.64386		3.58496
										3.58496		3.58496
										2.32193		3.58496
										1		3.58496
										3.32193		3.58496
										0		3.58496
										1		3.58496
										1		3.58496
										2.80735		3.58496
										2.80735		3.58496
										1		3.58496
										2.80735		3.58496
										2.58496		3.58496
										2		3.58496
										3		3.58496
										3.32193		3.58496
										0		3.58496
										1.58496		3.58496
										0		3.58496
										2		3.58496
										4.45943		3.58496
										4		3.58496
										4.16993		3.58496
										1.58496		3.58496
										3.90689		3.58496
										5		3.58496
										4.08746		3.58496
										3.32193		3.58496
										1		3.58496
										1.58496		3.58496
										1.58496		3.58496
										3.90689		3.58496
										3.45943		3.58496
										1.58496		3.58496
										3.90689		3.58496
										3.58496		3.58496
										2.58496		3.58496
										2.58496		3.58496
										2		3.58496
										3.32193		3.58496
										3.16993		3.58496
										5.64386		3.58496
										4.52356		3.58496
										0		3.58496
										4.52356		3.58496
										0		3.58496
										3.90689		3.58496
										2		3.58496
										1.58496		3.45943
										4.45943		3.45943
										4.32193		3.45943
										2.58496		3.45943
										2.58496		3.45943
										1.58496		3.45943
										0		3.45943
										3.32193		3.45943
										2.80735		3.45943
										2.80735		3.45943
										4.64386		3.45943
										3.70044		3.45943
										2		3.45943
										3		3.45943
										2.58496		3.45943
										1.58496		3.45943
										3.80735		3.45943
										2.32193		3.45943
										1.58496		3.45943
										0		3.45943
										0		3.45943
										1.58496		3.45943
										3.45943		3.45943
										1		3.45943
										4.08746		3.45943
										3.32193		3.45943
										3.80735		3.45943
										3.16993		3.45943
										1.58496		3.45943
										4.32193		3.45943
										3.58496		3.45943
										2		3.45943
										1.58496		3.45943
										0		3.45943
										2.32193		3.45943
										2.80735		3.45943
										0		3.45943
										2.32193		3.45943
										3.16993		3.45943
										1		3.45943
										1.58496		3.45943
										2		3.45943
										1.58496		3.45943
										3		3.45943
										3.90689		3.45943
										4.16993		3.45943
										3.45943		3.45943
										2		3.45943
										3.70044		3.45943
										3.90689		3.45943
										4.24793		3.45943
										4.64386		3.45943
										4.32193		3.45943
										5.97728		3.45943
										1.58496		3.45943
										1		3.45943
										2.32193		3.45943
										2.58496		3.45943
										3.58496		3.45943
										3.58496		3.45943
										0		3.45943
										2.32193		3.45943
										2.80735		3.45943
										2.80735		3.45943
										2.58496		3.45943
										1.58496		3.45943
										2		3.45943
										2		3.45943
										1.58496		3.45943
										1.58496		3.45943
										2.32193		3.45943
										3		3.45943
										2.58496		3.45943
										2.32193		3.45943
										1.58496		3.45943
										5.32193		3.45943
										4.90689		3.45943
										0		3.45943
										1.58496		3.45943
										3.32193		3.45943
										3.45943		3.45943
										1		3.45943
										2.32193		3.45943
										2.80735		3.45943
										3.16993		3.45943
										4.08746		3.45943
										4.45943		3.45943
										2.32193		3.45943
										3.45943		3.45943
										4.85798		3.45943
										4.70044		3.45943
										3		3.45943
										3.16993		3.45943
										2.32193		3.45943
										2		3.45943
										2.58496		3.45943
										4.24793		3.45943
										1.58496		3.45943
										2.80735		3.45943
										3.45943		3.45943
										1		3.45943
										2.58496		3.45943
										3.16993		3.45943
										0		3.45943
										2.58496		3.45943
										2.80735		3.45943
										3.80735		3.45943
										1.58496		3.45943
										1		3.45943
										3.16993		3.45943
										0		3.45943
										3.32193		3.45943
										3.80735		3.45943
										3.90689		3.45943
										2.58496		3.45943
										1		3.45943
										2.80735		3.45943
										5.12928		3.45943
										2		3.45943
										2.80735		3.45943
										2		3.45943
										3.16993		3.45943
										3.16993		3.45943
										1		3.45943
										1		3.45943
										3.32193		3.45943
										3.70044		3.45943
										5.52356		3.45943
										4.52356		3.45943
										5.04439		3.45943
										0		3.45943
										1		3.45943
										3.45943		3.45943
										3.70044		3.45943
										3.45943		3.45943
										3.45943		3.45943
										3.58496		3.45943
										2.32193		3.45943
										2		3.45943
										2		3.45943
										3.45943		3.45943
										2		3.45943
										3		3.45943
										1.58496		3.45943
										1.58496		3.45943
										2.32193		3.45943
										1		3.45943
										3		3.45943
										0		3.45943
										2.58496		3.45943
										2.58496		3.45943
										1.58496		3.45943
										4.32193		3.45943
										3.16993		3.45943
										1		3.45943
										2.58496		3.45943
										3.90689		3.45943
										3.45943		3.45943
										4		3.45943
										4.16993		3.45943
										4.85798		3.45943
										2.58496		3.45943
										2		3.45943
										3.32193		3.45943
										2.80735		3.45943
										4.45943		3.45943
										1.58496		3.45943
										1		3.45943
										1.58496		3.45943
										3.32193		3.45943
										3.80735		3.45943
										1		3.45943
										0		3.45943
										3.16993		3.45943
										1.58496		3.45943
										1.58496		3.45943
										4.24793		3.45943
										5.08746		3.45943
										4.85798		3.45943
										2.80735		3.45943
										1		3.45943
										2.32193		3.45943
										1.58496		3.45943
										4.58496		3.45943
										4.32193		3.45943
										2.32193		3.45943
										0		3.45943
										0		3.45943
										0		3.45943
										2.58496		3.45943
										4.08746		3.45943
										4.32193		3.45943
										2.32193		3.45943
										2.80735		3.45943
										4.58496		3.45943
										4.16993		3.45943
										4.39232		3.32193
										2		3.32193
										1.58496		3.32193
										3.45943		3.32193
										5.08746		3.32193
										3		3.32193
										2.58496		3.32193
										0		3.32193
										2.32193		3.32193
										1.58496		3.32193
										0		3.32193
										2		3.32193
										1		3.32193
										4.08746		3.32193
										1		3.32193
										0		3.32193
										4.16993		3.32193
										4.08746		3.32193
										1.58496		3.32193
										2.58496		3.32193
										2.58496		3.32193
										3		3.32193
										3.32193		3.32193
										2.32193		3.32193
										2.58496		3.32193
										3		3.32193
										5.58496		3.32193
										5		3.32193
										3.90689		3.32193
										3.16993		3.32193
										4.45943		3.32193
										2.32193		3.32193
										3.45943		3.32193
										5.24793		3.32193
										5.20945		3.32193
										3.45943		3.32193
										2.58496		3.32193
										2.80735		3.32193
										3.58496		3.32193
										1.58496		3.32193
										2		3.32193
										3.32193		3.32193
										2.58496		3.32193
										2.32193		3.32193
										2.32193		3.32193
										0		3.32193
										3.32193		3.32193
										0		3.32193
										1		3.32193
										2		3.32193
										2.80735		3.32193
										4		3.32193
										4.80735		3.32193
										4.75489		3.32193
										2.32193		3.32193
										2		3.32193
										3.32193		3.32193
										1.58496		3.32193
										0		3.32193
										4.16993		3.32193
										4		3.32193
										3.45943		3.32193
										3.32193		3.32193
										2.32193		3.32193
										2		3.32193
										1		3.32193
										1.58496		3.32193
										3.16993		3.32193
										3.90689		3.32193
										5.64386		3.32193
										0		3.32193
										2.32193		3.32193
										3.80735		3.32193
										3.32193		3.32193
										1		3.32193
										1.58496		3.32193
										3.70044		3.32193
										3		3.32193
										0		3.32193
										1.58496		3.32193
										1		3.32193
										0		3.32193
										2		3.32193
										2		3.32193
										4.58496		3.32193
										3.90689		3.32193
										4.58496		3.32193
										3.32193		3.32193
										3.32193		3.32193
										3.58496		3.32193
										2.58496		3.32193
										1		3.32193
										1		3.32193
										1.58496		3.32193
										2		3.32193
										2		3.32193
										1.58496		3.32193
										2.32193		3.32193
										3		3.32193
										4.08746		3.32193
										1.58496		3.32193
										2.32193		3.32193
										1		3.32193
										2.32193		3.32193
										2.58496		3.32193
										3.70044		3.32193
										3.80735		3.32193
										2		3.32193
										4.39232		3.32193
										4.39232		3.32193
										2.32193		3.32193
										2		3.32193
										4.45943		3.32193
										2.80735		3.32193
										3		3.32193
										4.16993		3.32193
										4		3.32193
										2.58496		3.32193
										3.90689		3.32193
										4		3.32193
										1.58496		3.32193
										2		3.32193
										2.80735		3.32193
										5.16993		3.32193
										2		3.32193
										1.58496		3.32193
										3.58496		3.32193
										3.58496		3.32193
										4.32193		3.32193
										4.39232		3.32193
										1.58496		3.32193
										1		3.32193
										0		3.32193
										4.85798		3.32193
										4		3.32193
										2.58496		3.32193
										2		3.32193
										0		3.32193
										0		3.32193
										1		3.32193
										5.55459		3.32193
										5.16993		3.32193
										5.24793		3.32193
										4.9542		3.32193
										2.32193		3.32193
										2.80735		3.32193
										1.58496		3.32193
										1.58496		3.32193
										1		3.32193
										1		3.32193
										0		3.32193
										3.32193		3.32193
										3.45943		3.32193
										4.45943		3.32193
										3.58496		3.32193
										3		3.32193
										1		3.32193
										0		3.32193
										1.58496		3.32193
										3.90689		3.32193
										2.80735		3.32193
										1		3.32193
										1.58496		3.32193
										2.32193		3.32193
										3		3.32193
										1		3.32193
										2.58496		3.32193
										3.70044		3.32193
										4.80735		3.32193
										1.58496		3.32193
										3.45943		3.32193
										2		3.32193
										2.32193		3.32193
										4.08746		3.32193
										2.32193		3.32193
										4.85798		3.32193
										5.08746		3.32193
										1.58496		3.32193
										4.52356		3.32193
										4.39232		3.32193
										2.32193		3.32193
										1.58496		3.32193
										2.58496		3.32193
										3		3.32193
										3.16993		3.32193
										3.45943		3.32193
										5.42626		3.32193
										3.45943		3.32193
										4.16993		3.32193
										2.58496		3.32193
										2.58496		3.32193
										1.58496		3.32193
										2.32193		3.32193
										3.45943		3.32193
										3.32193		3.32193
										2.32193		3.32193
										3.45943		3.32193
										3.32193		3.32193
										3		3.32193
										4.45943		3.32193
										3		3.32193
										3.70044		3.32193
										3.90689		3.32193
										3.45943		3.32193
										2.58496		3.32193
										2.58496		3.32193
										0		3.32193
										2.58496		3.32193
										3.32193		3.32193
										5.08746		3.32193
										5.9542		3.32193
										5.80735		3.32193
										2.80735		3.32193
										1.58496		3.32193
										4.52356		3.32193
										3.58496		3.32193
										1.58496		3.32193
										0		3.32193
										1.58496		3.32193
										2		3.32193
										4.64386		3.32193
										2.32193		3.32193
										0		3.32193
										2.32193		3.32193
										4.64386		3.32193
										2.32193		3.32193
										1.58496		3.16993
										2.58496		3.16993
										1		3.16993
										3.16993		3.16993
										2		3.16993
										1		3.16993
										0		3.16993
										0		3.16993
										1		3.16993
										1		3.16993
										1.58496		3.16993
										3		3.16993
										1		3.16993
										1		3.16993
										3.16993		3.16993
										3.16993		3.16993
										1.58496		3.16993
										1.58496		3.16993
										3.80735		3.16993
										4.24793		3.16993
										3.80735		3.16993
										3.32193		3.16993
										4.64386		3.16993
										2.32193		3.16993
										3.32193		3.16993
										3.45943		3.16993
										1.58496		3.16993
										3.45943		3.16993
										3.90689		3.16993
										3.80735		3.16993
										1.58496		3.16993
										2.32193		3.16993
										3.32193		3.16993
										3.16993		3.16993
										4.39232		3.16993
										3.32193		3.16993
										2.32193		3.16993
										5.04439		3.16993
										3.70044		3.16993
										3.80735		3.16993
										3.90689		3.16993
										2.58496		3.16993
										2.58496		3.16993
										2		3.16993
										2.80735		3.16993
										2.32193		3.16993
										1		3.16993
										2.80735		3.16993
										2.80735		3.16993
[truncated: 1,393 more rows]
