# Supplementary material for: The importance of regulated resource reallocation during dynamic environmental shifts in yeast
Source: EMBO J. 2026 Mar 11;45(8):2808–30. doi: 10.1038/s44318-026-00727-x (PMC13084002; doi:10.1038/s44318-026-00727-x)
Supplement: Supplementary file 10 — Source data Fig. 5 [file 44318_2026_727_MOESM10_ESM.zip › Figure_5/Figure_5A-C/Fig5_RNAseqdata.xlsx]

## Sheet: Sheet1
UID	NAME	Yeastract_DirectBinding_Msn2-Msn4	Huebert_DirectPromoterBinding_Msn2	log2 # yeastract TF regulators	# STRE within -500bp	GATGAG within -500 bp	DE in dot6tod6 mutant (FDR < 0.05 at at least 2 time points)	DE in msn2msn4 mutant (FDR < 0.05 at at least 2 time points)	WT T10 vs. T0 Rep1	WT T20 vs. T0 Rep1	WT T30 vs. T0 Rep1	WT T40 vs. T0 Rep1	WT T50 vs. T0 Rep1	WT T60 vs. T0 Rep1	WT T90 vs. T0 Rep1	x	msn24 T10 vs. T0 Rep1	msn24 T20 vs. T0 Rep1	msn24 T30 vs. T0 Rep1	msn24 T40 vs. T0 Rep1	msn24 T50 vs. T0 Rep1	msn24 T60 vs. T0 Rep1	msn24 T90 vs. T0 Rep1	x	dot6tod6 T10 vs. T0 Rep1	dot6tod6 T20 vs. T0 Rep1	dot6tod6 T30 vs. T0 Rep1	dot6tod6 T40 vs. T0 Rep1	dot6tod6 T50 vs. T0 Rep1	dot6tod6 T60 vs. T0 Rep1	dot6tod6 T90 vs. T0 Rep1	x	x	WT T10 vs. T0 Rep2	WT T20 vs. T0 Rep2	WT T30 vs. T0 Rep2	WT T40 vs. T0 Rep2	WT T50 vs. T0 Rep2	WT T60 vs. T0 Rep2	WT T90 vs. T0 Rep2	x	msn24 T10 vs. T0 Rep2	msn24 T20 vs. T0 Rep2	msn24 T30 vs. T0 Rep2	msn24 T40 vs. T0 Rep2	msn24 T50 vs. T0 Rep2	msn24 T60 vs. T0 Rep2	msn24 T90 vs. T0 Rep2	x
Cluster_a	Cluster_a
YDR342C	YDR342C ... HXT7 hexose transport glucose transporter activity* mitochondrion* | YDR343C	yes		4.64386	2	0	yes	yes	1.71607	2.81556	2.58312	1.78278	1.07935	1.76779	2.74387		-1.81351	-1.3116	-1.26181	-1.28891	-1.15226	0.818866	4.5599		1.45655	2.14552	2.23531	1.00717	0.916489	1.5417	2.31317			1.95336	2.78383	2.33051	1.61904	1.05219	1.21793	1.72525		-2.69269	-1.05559	-1.66997	-3.40589	-2.08046	0.099195	2.80131
YFR052C-A	YFR052C-A ? Dubious Dubious open reading frame unlikely to encode a functional protein, based on available experimental and comparative sequence dataYGL014C-A	0		#N/A				yes	2.49884	4.08061	4.06347	2.53072	2.15178	1.0739	2.05995		-1.28129	-0.886292	0.871312	-3.05625	-2.82649		-1.82215		1.49616	1.45867	2.73696	1.07223	0.336455	0.710642	0.04142			3.30014	3.48075	3.76792	2.86022	4.10366	2.39985	1.67712		0.910199	3.21101	2.74388	3.30947	2.25939	2.8441	2.9264
YAL005C	YAL005C ... SSA1 protein folding* ATPase activity* cytoplasm* | YAL007C	yes	yes	5.97728	2	0		yes	2.01671	2.50943	2.70917	2.52852	1.83688	1.24319	0.36623		2.37389	3.14982	2.4109	1.33021	0.584776	-0.351216	-1.8879		1.42271	1.86365	1.60212	1.05444	0.793655	0.681951	-0.754544			2.08403	2.40855	2.55477	2.35454	2.00136	1.03851	-0.065108		0.061885	-0.751093	-0.690286	-0.447152	-0.754059	-1.69237	-1.89923
YMR290W-A	YMR290W-A ... | YMR291W	0		2				yes	1.91387	1.80759	2.60404	1.33278	1.04326	0.729949	0.890025			1.1726	-0.199077	0.265675	-1.08952		-1.08518		3.00757	4.47909	3.88512	2.87736	1.2027	2.54714	0.930389			2.34321	3.4048	3.13787	2.89974	2.05927	1.638	0.677124		1.19031	-1.59635	-0.578049	-2.49789	-2.54796	-3.54822	-3.34039
YJR114W	YJR114W ... SRF2 biological process unknown molecular function unknown cellular component unknown | YJR115W	0		2.80735				yes	2.97527	2.39256	1.60404	1.63764	-0.786815	0.199434	-0.109975		0.455675	0.435636	1.12285	0.680713	0.232405	-0.226458	-0.500219		3.15513	3.28756	2.54869	2.27285	1.0507	0.810177	-1.22161			2.55692	2.72784	1.52316	1.37479	0.836873	0.213978	0.092162		-1.25973	0.36301	-1.42605	-1.27549		-1.91079	-0.702957
YGR174W-A	YGR174W-A ... YGR174W-A biological process unknown molecular function unknown cellular component unknown | YGR175C	0		2	0	1		yes	3.06274	2.22263	1.34101	1.15221	1.95015	0.9364	1.21195		1.6256	1.0206	1.38589	0.265675	0.080402	1.09547	0.821709		-0.94921	2.87127	2.07238	2.3129	1.30893	-0.294159	-1.32595			2.84071	4.36527	5.30779	3.66757	3.96616	3.82869	4.61572		-1.82677	0.348511	0.269948	0.687982	-1.06254	0.891404	0.392967
YCL041C	YCL041C ... | YCL042W	yes		3.16993				yes	4.04136	4.05552	3.747	3.25655	1.71568	0.9364	-1.10997		0.403208	0.628281	0.385885	-0.734325	-0.989988	-3.03381	-1.30757		4.60634	4.64901	4.62064	3.77311	3.69456	1.71707	1.68528			4.68201	5.36527	5.13787	4.79881	2.86662	2.20191	1.82913		1.49516	0.4334	0.537428	-0.468137	0.259391	-1.0039	-1.53303
YFR053C	YFR053C iESR cluster HXK1 glucose metabolism* hexokinase activity cytosol | YFR054C	yes		4.58496	3	0		yes	2.72132	3.65501	3.96573	3.0419	1.89635	1.25503	1.78565		-0.353641	0.197477	1.12911	0.797396	0.329429	0.936481	3.57613		2.16247	3.0221	3.30916	2.70288	1.87108	1.40782	1.17404			2.67064	3.69057	3.78159	2.90649	1.8244	1.3223	1.64821		-0.560873	0.035921	0.047556	-1.59099	-1.56611	0.637647	3.61845
YDR119W-A	YDR119W-A YDR119W-A YDR374W-A	0		1	2	0	yes	yes	1.97527	4.22263	3.8995	2.59967	0.561108	1.64689	2.49668		-0.544325	2.0206	0.800923	-0.319287	-1.08952		-1.08518		2.19695	4.79504	4.87831	2.58131	2.00137	0.629605	2.40517			2.20749	4.5713	3.92808	1.78221	-0.018737	1.33412	2.47359		0.132591	-0.788993	-1.57805	-1.27549	-2.32557	-0.518472	1.34144
YIL160C	YIL160C ... POT1 fatty acid beta-oxidation acetyl-CoA C-acyltransferase activiperoxisomal matrix | YIL161W	yes		3.80735	0	0		yes	0.862063	2.50594	3.14914	3.11638	2.6882	2.76919	2.17333		-0.862686	0.505345	0.482561	0.496207	-0.196988	-0.06449	-0.351076		0.207413	1.73849	2.61645	2.28468	1.90083	1.44743	0.992423			0.352607	2.43481	3.25862	2.78246	2.34467	2.13187	1.91092		0.354983	1.86126	1.64004	1.34412	1.11183	1.25914	0.990529
YDL130W-A	YDL130W-A ... STF1 ATP synthesis coupled proton t molecular function unknown proton-transporting ATP synthase co | YDL131W	yes		3.16993	1	0		yes	1.31767	1.764	1.87884	2.09974	1.87479	0.949224	0.431399		0.813227	1.62678	2.36774	2.87448	1.91722	0.334257	0.620796		0.987249	1.84284	2.23186	2.97639	2.58389	1.26904	-0.166473			1.60382	2.63288	2.96012	2.6828	2.30936	2.29736	1.75209		-0.429482	0.013507	0.098495	-0.18795	-1.40222	-0.944603	-0.653268
YKL065W-A	YKL065W-A YKL065W-A YLR146W-A	0		#N/A	1	0		yes	2.19767	3.36559	3.4114	2.76888	2.50269	2.15879	0.890025		1.72869	1.65803	1.46389	1.00264	0.132869	-0.074455	-0.348216		0.910708	2.56509	2.00238	2.72392	1.99893	0.952782	-1.16647			2.42567	3.48075	4.19841	3.49248	2.18028	2.46494	2.12779		-0.379308	-0.04679	-0.967091	-1.717	-2.20004	-0.998662	-1.99246
YGR225W	YGR225W ... AMA1 sporulation (sensu Fungi)* enzyme activator activity anaphase-promoting complex | YGR226C	0		1.58496	0	0	yes	yes	3.2972	4.45785	4.4114	2.83028	2.77118	2.72995	2.7645		-0.248869	2.14613	1.62689	0.976169	0.790895	0.484035	-0.05276		1.56145	2.67923	1.12361	1.36413	0.945121	-0.242934	-0.952798			2.34767	4.15443	3.60615	2.56648	2.44069	2.47385	2.23655		0.701612	1.63985	0.213364	0.717555	0.465842	0.898546	0.995347
YGR201C	YGR201C iESR cluster YGR201C biological process unknown molecular function unknown cellular component unknown | YGR202C	0		2.32193	2	1		yes	0.823271	2.49454	3.54867	3.68937	3.00879	1.93212	1.70499		0.133747	0.486517	0.679422	0.097137	-0.223148	-0.072237	-0.165035		1.19819	2.82047	3.60928	3.28691	2.34579	2.15072	1.07638			0.636597	2.09384	2.90465	2.78735	1.68365	0.740682	0.140818		0.486228	0.230907	0.411897	0.161913	-0.210094	-0.39772	-0.594433
YGR236C	YGR236C ... SPG1 biological process unknown molecular function unknown mitochondrion | YGR237C	0		1.58496	0	0		yes	1.78263	4.08061	3.63379	1.41525	1.53511	1.0739	1.34946		-0.222397	1.65803	0.608278	1.20427	-0.504561	0.773542	-1.50022		2.84902	4.56155	4.27792	3.30378	1.79974	2.04464	0.012851			1.30014	3.97013	3.95987	2.13323	1.64423	1.45429	0.899517		1.58827	2.53294	1.85491	-0.69053	-0.477574	1.02467	0.314964
YDR171W	YDR171W iESR cluster HSP42 response to stress* unfolded protein binding cytoplasm* | YDR172W	yes	yes	3.70044	3	0		yes	5.06062	5.23327	4.55451	3.21164	2.18138	1.20392	1.22181		3.43981	5.30147	3.55581	2.30276	0.896888	-0.446848	-1.08518		3.91759	4.65793	3.82774	3.22635	2.38774	0.827161	0.035079			4.73434	5.40202	4.53715	3.24399	2.10034	1.91378	1.77121		0.69447	1.11229	1.26591	0.548128	-0.827118	-0.363527	-0.648192
YER103W	YER103W iESR cluster SSA4 response to stress* unfolded protein binding cytoplasm* | YER104W	yes	yes	3.90689	3	0		yes	3.92913	5.21189	5.52906	4.77317	3.55799	1.67853	0.915989		3.78037	5.69562	4.92951	3.41505	1.25262	-0.299062	-0.43532		3.8966	5.30467	5.03695	4.00617	2.42869	0.522724	-0.94849			3.81515	5.49019	5.53796	4.62662	3.07282	1.74129	1.24504		0.889306	0.854679	0.153375	-0.097906	-0.978965	-0.663104	-0.458187
YJL144W	YJL144W iESR cluster YJL144W response to dessication molecular function unknown cytoplasm | YJL145W	0		2.58496	1	0		yes	6.23831	5.27574	4.40451	4.05525	3.47622	2.61447	1.65556		4.77244	4.34938	2.48542	2.71571	1.52097	0.358505	-0.722612		5.15948	4.29272	3.42277	3.90045	3.02893	0.985264	-0.531954			6.01863	5.90132	5.23419	4.12991	3.45158	3.3239	2.78518		2.89057	2.01278	2.05799	0.894433	-0.628134	0.094077	0.301908
YEL039C	YEL039C iESR cluster CYC7 electron transport electron carrier activity mitochondrial intermembrane space | YEL040W	0		3	3	0	yes	yes	4.62991	5.29811	4.80535	3.34992	2.42912	1.45996	1.07985		1.04064	2.11371	3.42151	3.19168	2.59978	1.25897	1.82171		3.6725	5.18918	5.00608	5.02819	3.54267	1.26757	0.59532			4.57135	6.29443	6.16972	4.33703	3.2765	3.41914	3.37015		-1.34356	1.3229	1.97555	0.136634	-1.10984	0.474865	0.798173
YER054C	YER054C ... GIP2 protein amino acid dephosphory protein phosphatase regulator activprotein phosphatase type 1 complex | YER055C	yes		4	0	0	yes	yes	4.62872	4.44686	4.16398	2.79111	2.59785	2.36681	2.3306		1.09248	1.18661	1.62825	1.18425	-0.107225	-0.336082	0.617962		4.07049	4.00571	3.96697	3.90955	3.45404	2.08548	1.62808			4.42567	4.92732	4.50164	3.05779	3.20019	3.79193	3.68785		1.42805	2.67639	1.31125	0.171967	0.908484	1.57449	1.65859
YDR034W-B	YDR034W-B ... YDR034W-B biological process unknown molecular function unknown cellular component unknown | YDR035W	yes	yes	2.80735	3	0	yes	yes	3.38127	5.94783	6.6557	6.6247	5.81211	5.58026	5.00689		2.50007	4.24299	3.84532	2.85064	2.81737	2.94347	2.58724		4.16218	6.34456	6.99142	6.23667	5.7446	5.57342	4.2223			3.7086	6.32875	6.66054	6.53641	5.08717	4.85118	3.96006		2.61915	2.31792	2.18094	1.79886	1.68823	1.39159	0.573883
YDR070C	YDR070C iESR cluster FMP16 biological process unknown molecular function unknown mitochondrion | YDR071C	0		2	1	0	yes	yes	5.6415	7.33572	7.73032	7.22929	6.23463	5.36434	4.74801		2.93141	3.94871	3.51517	3.11534	2.28552	1.5809	1.55867		5.39747	7.46881	7.84331	7.81367	6.64263	4.59819	3.29804			5.32153	7.32831	7.80636	7.05661	5.96822	5.19126	4.56186		2.38989	2.8381	2.84299	1.91565	1.33739	1.34471	1.5065
YOL052C-A	YOL052C-A ... DDR2 response to stress molecular function unknown cytoplasm* | YOL053W	yes		5.32193	4	0		yes	4.67114	6.50116	6.71813	6.34821	5.02478	4.46365	4.26445		1.6256	3.5231	3.40084	2.5876	2.019	2.16586	2.92604		5.09662	6.45139	6.50885	5.34585	4.6697	3.89505	3.42983			5.28531	6.82343	6.79172	6.0901	5.09846	4.12874	3.91702		2.27277	1.82319	1.35876	1.02568	1.48766	1.43363	1.85338
YMR174C	YMR174C iESR cluster PAI3 vacuolar protein catabolism endopeptidase inhibitor activity cytoplasm | YMR175W	yes		2.80735	3	0	yes	yes	3.71674	5.83734	6.34326	6.20858	6.05344	4.59746	3.39782		0.710489	1.99857	2.01392	1.23251	0.32141	-0.293572	-0.204764		2.53083	4.6942	5.55035	6.49376	5.71064	3.54942	1.35112			3.12723	6.12178	6.57902	6.46807	5.57568	5.21916	3.79596		1.05563	1.70577	1.32007	0.879786	0.462925	0.722536	0.670501
YMR175W	YMR175W ... SIP18 response to osmotic stress* phospholipid binding soluble fraction | YMR175W-A	yes		3.16993	2	0	yes	yes	4.82494	7.83366	8.32286	8.15671	7.52808	5.84008	4.84422		1.04064	3.13608	3.19324	3.02056	1.66536	1.09547	1.95921		3.97748	6.74022	7.76616	8.54867	7.32666	4.69342	2.69696			5.73795	9.28334	9.98515	9.76068	7.9035	7.42324	6.61572		0.675733	1.2814	1.49234	0.075005	-0.062537	0.107133	0.392967
YCL048W-A	YCL048W-A YCL048W-A YDL007C-A	0		1	2	1		yes	3.68799	6.86006	7.61899	7.54071	6.33635	5.4389	4.9585		1.7776	2.0206	2.38589	2.20427	2.1584	-0.81142	1.37425		3.93162	7.25832	8.00502	7.07477	5.96267	5.02827	4.25232			5.22318	8.18849	8.2747	8.35664	6.81987	5.49568	4.65113		1.8362	2.059	1.62359	1.7949	-0.477574	1.79519	0.845479
YGR256W	YGR256W iESR cluster GND2 glucose metabolism phosphogluconate dehydrogenase (deccytosol | YGR257C	yes	yes	4.08746	2	0	yes	yes	4.67571	6.64584	7.44752	6.89581	5.58	4.47697	3.91095		1.5063	2.6081	2.77493	1.72302	1.05732	0.366118	0.429391		4.46014	6.23331	6.91521	6.21993	5.07548	3.76121	2.04422			4.58041	6.48094	7.05364	6.37394	5.21461	3.80432	3.26209		0.700406	1.48215	1.36102	0.516283	0.535026	0.269943	0.139606
YMR169C	YMR169C iESR cluster ALD3 response to stress* aldehyde dehydrogenase activity cytoplasm | YMR170C	yes	yes	3.16993	2	0	yes	yes	6.58868	8.73233	9.36126	8.47781	6.59853	5.61955	5.33557		1.50954	3.70215	2.71615	1.21243	0.431309	0.004868	0.198611		6.45015	8.73476	9.08537	7.94271	6.36454	4.98705	4.01732			6.58393	8.50924	8.80696	7.62362	5.89045	4.81849	4.46556		2.82516	2.98524	1.65203	0.002631	-0.022644	0.001485	0.065351
YBR117C	YBR117C ... TKL2 pentose-phosphate shunt transketolase activity cytoplasm* | YBR118W	yes	yes	4.16993	1	1		yes	5.67115	7.82388	8.41106	7.60193	5.79124	4.89901	4.77953		0.752132	3.13191	2.44766	0.811026	0.068329	-0.514963	-0.412757		5.61471	7.38245	7.83148	6.75095	5.73873	4.95047	4.09212			5.66564	7.55819	7.92386	6.71025	5.08469	4.46423	3.95385		2.00973	2.65537	1.09033	0.278219	0.28998	-0.197722	-0.269998
YDL204W	YDL204W iESR cluster RTN2 biological process unknown molecular function unknown endoplasmic reticulum | YDL205C	yes		3.45943	1	0		yes	4.95445	7.4302	7.88709	6.60968	5.46516	4.87846	4.52845		0.665128	1.94519	1.13482	0.966115	0.314199	-0.442187	-0.130986		4.85447	7.3447	7.88189	6.62818	5.49606	4.42958	3.32536			5.27332	7.51063	7.67151	6.44021	5.49065	4.5234	4.0773		0.917253	1.6934	1.22931	0.555908	0.35515	0.705652	0.737057
YPL223C	YPL223C ... GRE1 response to stress* molecular function unknown cytoplasm | YPL224C	yes		3.80735	0	0	yes	yes	3.56773	7.8244	9.25472	9.05857	7.67005	6.44657	5.59306		2	3.0206	3.09248	2.61931	1.4548	0.7329	0.51968		3.70735	7.5384	8.5845	8.03292	6.72126	5.31797	3.57779			3.40746	7.56814	8.37326	7.86538	6.58106	5.06224	3.95175		1.69063	2.7529	2.37888	1.1947	-0.062537	0.325478	0.145039
YHR139C	YHR139C ... SPS100 spore wall assembly (sensu Fun molecular function unknown spore wall (sensu Fungi) | YHR139C-A	yes	yes	4.16993	2	0		yes	3.50531	6.73806	7.95835	7.52161	5.7568	4.40754	3.31282		1.19444	2.57314	2.2137	1.32745	1.12771	0.517703	0.387306		3.88844	6.49378	7.23063	5.64131	4.24577	3.48764	1.99452			3.65348	6.10698	6.65102	5.68464	4.09327	2.67306	2.01416		1.51184	1.86689	0.308569	0.317834	0.118529	0.090259	0.279108
YNR034W-A	YNR034W-A ... YNR034W-A biological process unknown molecular function unknown cytoplasm | YNR035C	yes	yes	3.32193	5	1	yes	yes	3.8951	5.62235	5.6298	4.95287	3.95793	3.00121	3.05561		0.6256	1.34253	1.51517	0.880385	0.665364	0.861005	0.453977		3.27572	5.38237	5.67876	5.86513	4.64773	2.62961	2.33478			3.83759	6.15595	6.3402	5.46848	3.80584	3.44319	4.15304		0.971599	1.11371	1.39024	0.400618	0.543184	0.864857	1.17222
YMR090W	YMR090W iESR cluster YMR090W biological process unknown molecular function unknown cytoplasm | YMR091C	yes	yes	3.32193	1	0		yes	2.85931	4.5839	4.92792	4.80066	4.52649	3.62178	2.87973		0.01827	1.47936	1.57297	1.37773	0.9077	0.365884	0.686866		2.59183	4.77914	5.18847	5.44401	4.60567	3.73734	2.69241			2.61557	4.55557	5.07541	4.666	4.00992	3.7363	3.01975		0.769155	1.50437	1.26523	0.708507	0.609334	0.904123	0.979418
YBR072W	YBR072W iESR cluster HSP26 response to stress* unfolded protein binding cytoplasm* | YBR073W	yes		4.75489	3	0		yes	3.6224	5.06465	5.33305	4.9257	4.52793	3.53156	2.70103		1.06887	1.52411	1.80164	2.53061	2.18487	1.57518	0.485454		3.3371	4.80117	4.87068	4.75294	4.02582	3.07624	1.32856			3.59213	5.01322	5.12613	4.72126	3.9124	3.14173	2.27685		0.701703	0.509865	1.2328	1.24202	0.570654	0.378224	0.332118
YMR250W	YMR250W iESR cluster GAD1 response to oxidative stress* glutamate decarboxylase activity cytoplasm | YMR251W	0		2.32193	1	0		yes	2.79783	4.03344	4.80901	4.25004	3.34185	2.71729	2.21329		0.712405	1.89202	2.60167	2.2541	1.90522	0.917133	0.495581		3.0128	4.4882	5.15583	4.54338	3.63778	2.74387	1.91535			2.8348	4.07125	4.57679	3.98953	3.06944	2.3319	1.77829		0.567597	1.18288	1.19282	1.11095	0.711339	0.293901	0.069417
YIL136W	YIL136W iESR cluster OM45 biological process unknown molecular function unknown mitochondrial outer membrane | YIL137C	0		3.45943	2	0		yes	4.34918	5.06156	5.64574	4.30249	3.72488	2.88044	2.64259		0.583334	1.8001	2.1011	1.86758	1.12146	-0.025318	0.103553		2.91781	4.20018	4.93843	4.70534	3.66682	1.9283	1.03357			3.43168	5.06246	5.16233	3.93135	3.19319	3.64858	3.32651		0.286691	1.96725	1.12602	0.764603	0.178471	1.22328	1.15647
YGR248W	YGR248W iESR cluster SOL4 biological process unknown 6-phosphogluconolactonase activity cytoplasm* | YGR249W	yes	yes	4.58496	1	0		yes	4.45236	5.70084	6.01312	5.00299	3.64874	2.96615	2.82076		0.247088	1.98312	2.79397	2.68418	1.795	0.160565	-1.20066		4.12941	5.38955	5.80077	5.24491	3.89571	2.50653	1.98223			4.37015	5.93725	6.06043	5.03275	3.76423	3.29317	2.9669		0.605344	2.26163	2.30576	1.64507	0.621961	0.797556	0.629239
YOR173W	YOR173W iESR cluster DCS2 biological process unknown molecular function unknown cytoplasm | YOR174W	yes		3.58496	2	0		yes	3.81217	4.94623	5.26044	4.19679	3.34843	2.76995	2.5094		0.534452	1.61534	1.82646	1.59348	1.11913	-0.226458	0.26011		3.29386	4.90367	5.19553	4.79371	3.49282	2.46432	1.99056			3.65774	5.1503	5.39051	4.18354	3.2222	2.9632	2.61026		0.722339	1.55953	1.55028	0.808018	0.340921	0.340666	0.269521
YHR096C	YHR096C iESR cluster HXT5 hexose transport glucose transporter activity* plasma membrane | YHR097C	yes	yes	4.64386	2	0		yes	6.07764	8.36879	8.61834	7.25692	5.29272	5.09401	5.15681		3.13132	5.01831	4.50312	2.4835	1.85344	1.46412	1.67578		5.90286	7.50242	7.63953	5.44376	4.00926	3.92762	3.49506			6.31955	7.91212	7.7965	6.0312	4.52541	3.95385	3.99523		3.98882	4.78539	2.65002	1.7689	1.52788	1.37173	1.39247
YDL223C	YDL223C ... HBT1 cellular morphogenesis during molecular function unknown mating projection | YDL224C	yes		3.70044	2	0		yes	4.07942	6.65176	7.2958	6.08649	4.77201	4.20354	3.63942		-0.111366	4.17605	4.66225	2.5274	0.849621	-0.226458	-0.097782		3.24629	6.47886	6.9801	5.60266	4.85527	3.92602	2.07236			4.23412	6.89484	6.89482	5.69679	5.04245	4.28205	3.3485		1.86263	4.48442	2.98081	1.10898	0.227074	0.032171	0.105701
YDL222C	YDL222C iESR cluster FMP45 cell wall organization and bio molecular function unknown mitochondrion* | YDL223C	yes		3.58496	1	0		yes	4.6119	6.52285	6.61672	5.53419	4.37567	3.33329	3.3801		2.10673	5.90018	5.75766	2.75753	1.37808	0.445967	0.28114		4.9789	6.62887	7.19726	5.98527	4.89518	3.3077	1.99664			4.79245	6.94071	6.83092	5.50272	4.90476	4.50857	4.0175		3.31934	5.27366	2.87376	1.07131	0.560258	0.490461	0.072689
YML128C	YML128C iESR cluster MSC1 meiotic recombination molecular function unknown mitochondrion* | YML129C	0		3.45943	2	0		yes	4.36315	6.33509	6.79492	5.69544	4.62043	3.89773	3.4597		1.54427	4.11721	3.85288	2.69626	1.19143	0.169214	0.225158		4.25288	6.33981	6.86028	5.98692	4.76816	3.74367	2.43813			4.4237	6.30678	6.53037	5.47485	4.3249	3.70717	3.12447		2.41567	3.55507	2.8341	1.24328	0.398246	0.76356	0.458016
YGR088W	YGR088W iESR cluster CTT1 response to stress catalase activity cytoplasm | YGR089W	yes	yes	4.24793	3	1		yes	6.46615	7.73706	7.83898	6.49712	5.19748	5.05498	4.85569		3.15565	6.22994	5.43724	2.59124	0.729904	0.200652	0.039591		6.23804	7.57336	7.61909	6.19242	5.16484	4.37494	3.95726			6.23361	7.49817	7.30057	5.75437	4.67348	4.54979	4.16176		5.19743	6.57895	4.22771	1.19362	0.613028	0.720186	0.41252
YOL084W	YOL084W iESR cluster PHM7 biological process unknown molecular function unknown vacuole (sensu Fungi) | YOL085C	yes		5.32193	1	1		yes	5.33602	7.5676	7.51977	6.35266	4.88246	4.5577	4.29993		3.81448	7.06569	6.1251	2.23091	1.44297	0.489749	0.558674		5.77959	7.81482	7.77299	5.98575	4.97804	4.58591	4.15031			6.22995	7.72498	7.31711	5.94768	5.03244	4.00835	3.67173		5.66903	5.89551	2.68759	0.849578	0.452036	-0.284112	-0.680137
YLR178C	YLR178C iESR cluster TFS1 regulation of proteolysis and lipid binding* soluble fraction | YLR179C	yes		3.32193	2	0		yes	2.6328	4.36911	5.16524	4.95677	3.66235	2.79398	2.30489		0.877139	1.5203	2.28536	1.79268	1.20439	0.765593	0.475802		2.81079	4.5942	5.04897	4.27923	3.74533	2.65041	1.66141			2.64328	4.47893	4.89267	4.47033	2.90296	2.04865	1.35728		0.36549	0.306956	0.889253	0.014672	-0.525914	-0.907177	-0.960525
YJR096W	YJR096W iESR cluster YJR096W arabinose catabolism* aldo-keto reductase activity* cytoplasm* | YJR097W	0		2.32193	1	0		yes	2.58087	3.9762	4.65472	4.22726	3.64262	2.81959	2.2279		1.06475	1.35222	1.03944	1.39171	0.801065	0.234447	-0.22776		2.08672	3.49571	4.23997	4.23764	3.30303	2.07036	1.1019			1.84554	3.41289	4.1895	3.58746	2.67457	2.41245	1.94177		0.562275	0.706965	0.8857	0.572064	0.205553	0.395197	0.178341
YOR120W	YOR120W ... GCY1 response to salt stress* aldo-keto reductase activity cytoplasm* | YOR121C	yes		3.16993	1	1		yes	1.93791	3.78972	4.62775	4.11316	3.54925	2.98	2.51274		0.277078	0.830774	0.854272	0.964594	0.706494	0.256143	0.343379		1.39491	3.23638	4.02182	4.05227	3.16401	1.92032	1.28869			1.48287	3.65341	4.30501	3.62646	2.99603	2.45496	2.02892		0.063278	0.852277	0.350215	0.249005	-0.078778	0.285804	0.355075
YDR453C	YDR453C iESR cluster TSA2 regulation of cell redox homeo thioredoxin peroxidase activity nucleus | YDR454C	yes	yes	2.80735	2	1		yes	1.42207	3.27121	4.82078	5.07665	4.57667	4.32249	3.79164		0.229671	0.283633	0.496916	0.644187	0.770446	0.487238	0.455837		0.87315	2.81001	3.96301	4.20814	3.75458	3.39427	2.34052			1.04201	3.21355	4.53516	4.56441	3.96538	3.57825	3.01796		0.054588	0.717967	0.65515	0.87746	1.25939	1.24003	1.09351
YDR533C	YDR533C iESR cluster HSP31 biological process unknown unfolded protein binding* soluble fraction | YDR534C	yes	yes	3.58496	1	0		yes	1.85607	3.05143	3.81921	3.86264	3.74906	3.44627	2.65522		0.706321	0.817398	0.771249	1.1003	1.23475	1.23426	1.08474		1.97073	3.28284	3.74291	3.97655	3.80639	3.10953	2.34637			1.83765	3.20373	3.88822	3.86716	3.41771	3.0712	2.29698		0.667882	0.666837	0.743159	1.09037	1.28259	1.47896	1.03504
YKL163W	YKL163W ... PIR3 cell wall organization and bio structural constituent of cell wallcell wall (sensu Fungi) | YKL164C	0		3.90689	1	1		yes	2.7263	3.92878	5.32418	5.74113	5.26313	5.00502	4.16816		2.46497	2.77405	2.31798	2.30049	2.06372	1.20711	0.764196		2.81896	3.96162	5.47002	5.48421	5.35363	5.10559	3.40745			3.24256	3.89543	4.90861	5.19788	4.97299	4.2297	3.02679		2.33885	1.13737	0.311877	1.16957	1.15668	0.411481	0.15101
YGR008C	YGR008C iESR cluster STF2 ATP synthesis coupled proton t molecular function unknown proton-transporting ATP synthase co | YGR009C	0		2.58496	2	0		yes	3.40877	4.22443	4.07636	3.3468	2.89546	1.65712	1.25516		-0.389047	0.224132	0.833344	1.22128	0.808597	-0.515965	-0.187062		2.11151	3.35145	3.72677	4.00485	3.23199	1.10931	0.367864			2.80426	4.40129	4.4738	3.4378	2.49014	2.72084	2.31825		0.222143	1.36798	1.41364	0.036452	-0.075028	0.860586	1.05745
YKL026C	YKL026C iESR cluster GPX1 response to oxidative stress glutathione peroxidase activity cellular component unknown | YKL027W	0		2.58496	2	1		yes	2.69043	3.61952	3.57979	3.03713	2.53511	2.0022	1.42608		-0.145776	0.600696	-0.134947	0.821194	-0.504561	-1.02293	-1.29669		2.20632	3.73603	3.55217	3.62534	2.8883	1.07047	0.816282			2.44188	3.77111	3.83589	3.05082	2.08351	2.23883	2.04241		1.01329	1.18404	1.15892	0.554583	-0.036065	0.913639	1.05193
YPL186C	YPL186C iESR cluster UIP4 biological process unknown molecular function unknown endoplasmic reticulum* | YPL187W	0		2.80735	3	1		yes	2.20557	3.64631	4.21346	3.6959	3.4116	2.95843	2.70529		-0.959362	0.689393	1.14488	0.869016	0.318561	0.073102	-0.556803		0.970094	3.09406	3.8947	4.35462	3.43244	1.57361	0.804858			2.51208	5.0942	5.32884	4.62627	4.24689	4.50867	4.167		-0.250266	1.80857	1.12822	0.149005	-0.233649	1.09867	1.41871
YBR285W	YBR285W iESR cluster YBR285W biological process unknown molecular function unknown cellular component unknown | YBR286W	0		1.58496	2	0	yes	yes	2.38127	3.7016	3.92115	3.13041	2.40433	2.40107	1.92565		-2.41879	2.85885	2.85719	2.26567	0.736447	0.221001	1.21027		1.8756	3.94591	3.82212	3.59477	3.01273	1.19624	0.728345			3.39091	5.18565	5.18375	4.31339	3.5093	3.19583	2.93825		0.223356	1.9215	1.84516	0.30947	-0.261441	0.572294	0.831964
YCL040W	YCL040W iESR cluster GLK1 carbohydrate metabolism* glucokinase activity cytosol | YCL041C	yes		4.52356	3	0		yes	2.74166	4.03545	4.26948	3.86296	2.43332	1.82434	1.64094		1.17209	2.99224	3.93704	3.12267	2.29668	1.16767	1.06242		2.88239	3.75048	4.09825	2.878	2.04933	1.88235	1.51659			2.98427	3.75375	3.94729	3.35043	1.98356	1.1481	0.774071		0.396065	0.885488	0.709795	-0.022055	-0.888329	-1.48114	-1.1357
YBL064C	YBL064C iESR cluster PRX1 regulation of cell redox homeo thioredoxin peroxidase activity mitochondrion | YBL065W	yes		4.16993	1	1		yes	2.78631	3.50869	3.6513	3.09707	2.40724	1.72524	1.74088		0.896848	1.79694	2.20541	2.1638	1.36576	1.21051	1.91339		2.54903	3.45378	3.6386	3.35827	2.44758	1.48117	1.2801			2.4883	3.48025	3.60737	3.12285	1.98539	1.67335	1.4834		0.850492	1.56507	1.75682	0.796984	0.144455	1.14068	1.70184
YFR017C	YFR017C ... YFR017C biological process unknown molecular function unknown cytoplasm | YFR018C	yes	yes	5.20945	2	1		yes	3.95384	4.1306	3.7889	2.633	1.41928	1.58168	2.23766		-0.052472	1.79319	2.81215	1.53246	1.019	1.81794	1.94272		3.69173	4.44155	4.18129	2.99874	2.02162	1.24158	1.98184			4.22625	4.68167	4.16631	2.59718	1.8934	1.95849	2.14727		0.470914	1.90031	1.54297	0.327392	-0.418681	0.981602	1.44882
YER037W	YER037W iESR cluster PHM8 biological process unknown molecular function unknown cytoplasm* | YER038C	yes	yes	5.75489	3	0		yes	3.88217	3.02272	2.24664	1.62202	1.54619	1.02497	0.538803		1.07038	1.95571	1.90596	2.26693	1.23541	0.35181	-0.011933		3.40865	3.02902	2.31336	2.43845	1.7654	0.398638	-0.171454			3.3707	3.18114	2.61532	1.89362	1.6827	1.53435	1.181		0.931322	1.28362	1.21525	0.967724	0.575349	0.533475	0.464838
YDR391C	YDR391C ... YDR391C biological process unknown molecular function unknown cytoplasm* | YDR392W	0		1.58496	1	0		yes	1.67728	2.49284	2.6927	2.00921	1.36112	0.907668	0.629022		0.94413	1.71973	1.7112	1.33606	0.343436	-0.050886	-0.280254		1.56093	2.85967	2.88715	2.7998	2.00611	0.567321	0.565277			1.38793	2.83023	2.93482	2.07679	1.39535	1.25529	0.928257		1.08739	1.89113	1.62786	0.96898	0.554847	1.01887	0.735456
YER121W	YER121W ... | YER122C	0		1.58496	2	0	yes	yes	3.79545	4.75401	3.76055	2.85265	2.67262	1.9364	2.05995		1.39427	2.12369	2.21596	1.73961	0.717832	0.925545	0.499781		2.6745	3.40056	3.41118	3.51035	2.56527	1.60373	0.571935			3.41146	4.70965	4.48623	2.86022	2.33812	2.78187	2.92356		0.832196	1.71797	1.17402	1.12763	-0.403574	0.869189	1.24141
YDL110C	YDL110C ? iESR cluster TMA17 biological process unknown molecular function unknown | Protein of unknown function that associates with ribosomes; heterozygous deletion demonstrated increases in chromosome instability in a rad9 deletion background; protein abundance is decreased upon intracellular iron depletionYDL111C	0		3.90689	3	0	yes	yes	3.13749	4.34399	3.72937	2.28251	2.16121	1.47177	1.17188		1.07937	2.75166	2.57853	2.03034	1.10634	0.025081	0.771783		2.07721	3.56391	3.26909	2.87921	2.19817	0.505066	0.166436			3.05563	4.79177	4.12951	2.52286	2.1384	2.78289	2.61439		1.1386	2.58938	1.66895	0.534868	0.099959	1.09479	1.28581
YBR183W	YBR183W iESR cluster YPC1 ceramide metabolism ceramidase activity endoplasmic reticulum | YBR184W	yes	yes	4.08746	3	0		yes	2.58623	3.42331	3.22356	2.46818	1.50745	1.55421	1.33748		0.650691	1.37093	1.95388	1.51493	1.2324	0.332969	0.886059		2.73553	3.19617	3.1905	2.13409	1.30019	1.33438	1.35308			2.72335	3.31651	3.04345	2.07152	1.26872	0.750031	0.87477		1.07458	1.38277	1.5336	0.503151	0.530693	0.537292	0.390346
YNL274C	YNL274C ? iESR cluster GOR1 metabolism "oxidoreductase activity, acti | Glyoxylate reductase; null mutation results in increased biomass after diauxic shift; the authentic, non-tagged protein is detected in highly purified mitochondria in high-throughput studiesYNL275W	0		2	1	0	yes	yes	2.13319	3.88219	4.30944	3.38319	2.4118	2.07846	1.96178		-0.439691	1.61546	2.26961	1.87804	1.29365	0.970171	0.844509		1.53765	3.54128	3.94964	3.13977	1.98369	1.46252	1.39333			2.02789	3.93603	4.28506	3.22016	2.2109	2.14989	2.03281		0.204382	1.4334	1.52416	0.572982	0.218749	0.610531	0.563829
YDR018C	YDR018C ... YDR018C phospholipid biosynthesis acyltransferase activity cellular component unknown | YDR019C	0		1.58496	1	0		yes	2.1585	3.43857	3.57367	3.3746	2.34704	1.67336	1.74801		-0.160996	1.12153	1.21988	0.786507	-0.384267	-0.04958	0.333771		2.10091	3.23674	3.26835	2.94359	1.93832	1.24576	1.3395			2.74449	4.31797	4.47171	3.49098	2.70126	1.80049	2.00833		0.822736	0.79597	0.826341	-0.19303	-0.127632	0.381126	0.310242
YOL047C	YOL047C ... YOL047C biological process unknown molecular function unknown cytoplasm | YOL048C	0		2	2	0	yes	yes	4.24206	5.34779	4.96628	3.9513	2.98577	3.02725	2.67662		-0.321933	1.92868	1.56174	0.758715	0.573442	-0.074455	-0.125824		2.88281	4.09276	4.17744	3.54257	2.33153	1.09463	1.06284			3.5606	4.94236	4.69975	3.4134	2.54166	2.72742	2.55416		0.838049	1.60834	0.897289	-0.293194	0.223767	0.771949	0.518806
YPL230W	YPL230W ? iESR cluster USV1 biological process unknown molecular function unknown | Putative transcription factor containing a C2H2 zinc finger; mutation affects transcriptional regulation of genes involved in growth on non-fermentable carbon sources, response to salt stress and cell wall biosynthesisYPL231W	yes		4.45943	4	0	yes	yes	4.36645	4.64441	4.74518	3.42523	2.43558	2.56245	2.47098		-0.233537	1.34991	1.59234	1.17995	0.495439	0.448142	0.428697		3.76699	4.33301	4.09574	3.263	2.74696	1.68443	1.46734			4.03352	4.74854	4.38415	3.20384	2.61664	2.43144	2.18732		0.132591	1.46255	1.05754	0.448534	0.206924	0.39038	0.350775
YBR126C	YBR126C iESR cluster TPS1 response to stress* "alpha,alpha-trehalose-phosphate syn"cytoplasm* | YBR127C	yes	yes	3.32193	6	1		yes	3.52995	4.42616	4.4258	3.23447	2.0235	1.608	1.37394		0.330934	1.25207	1.78673	1.31865	0.639381	-0.053318	-0.085182		3.22783	4.08349	4.17611	3.20687	2.21239	1.46004	1.00768			3.57173	4.26935	4.20116	2.94686	2.06857	1.54647	1.26979		0.359663	1.08007	1.09372	0.179475	-0.19371	-0.30088	-0.203725
YPR184W	YPR184W iESR cluster GDB1 glycogen catabolism 4-alpha-glucanotransferase activitycytoplasm* | YPR185W	yes		3.90689	1	0		yes	2.83197	4.15564	4.60756	3.35399	1.69829	1.74443	2.00914		0.434752	0.950965	1.32809	0.564763	0.397791	-0.264728	-0.289746		2.75093	4.33765	4.62366	3.07807	1.99409	1.6928	1.41927			2.95699	4.41406	4.41365	2.91978	1.93906	1.57006	1.61061		0.693306	1.18981	0.984702	0.150772	0.41859	0.143408	0.137506
YML100W	YML100W iESR cluster TSL1 response to stress* enzyme regulator activity "alpha,alpha-trehalose-phosphate syn" | YML100W-A	yes	yes	4.52356	5	0		yes	2.96772	3.92766	4.5314	3.33348	2.09825	2.03393	1.86916		-0.875531	1.45604	1.9557	0.836871	0.252	0.18858	0.097021		2.9285	3.88731	4.2484	3.26109	2.56546	2.02796	1.4169			3.11492	4.07204	4.38301	3.15483	2.63665	1.98254	1.73815		-0.025212	1.39088	0.857648	0.25426	0.597087	0.2905	0.062461
YMR105C	YMR105C iESR cluster PGM2 glucose 1-phosphate utilizatio phosphoglucomutase activity cytosol | YMR105W-A	0		2.32193	5	0		yes	3.37346	4.90008	5.14502	3.7591	1.90326	1.72807	2.05778		-0.748524	0.927327	1.49515	0.882028	0.431808	0.009471	0.291357		3.5713	5.18462	5.31974	3.91203	2.56147	1.92022	1.68553			3.67847	5.16517	5.2057	3.60646	2.02939	1.98338	2.19515		-0.195511	1.20905	0.648259	0.087404	0.03045	0.268904	0.380117
YBR169C	YBR169C iESR cluster SSE2 protein folding molecular function unknown cytoplasm | YBR170C	yes	yes	3.16993	1	1		yes	2.86465	3.65352	3.95775	3.19751	2.32003	1.84793	1.56635		1.82105	3.31034	2.87705	1.97408	1.18385	0.358505	0.473597		2.88156	3.79447	3.87014	3.07392	2.29107	1.51585	0.840005			2.87107	3.92611	4.04175	3.26668	2.48314	2.12647	1.85959		0.040708	0.698663	0.466779	0.200051	-0.291503	-0.407791	-0.433757
YDR513W	YDR513W ? iESR cluster GRX2 (TTR1) mRNA-nucleus export* DNA binding* nucleus* | Cytoplasmic glutaredoxin, thioltransferase, glutathione-dependent disulfide oxidoreductase involved in maintaining redox state of target proteins, also exhibits glutathione peroxidase activity, expression induced in response to stressYDR514C	yes	yes	2.58496	2	2		yes	2.19191	2.97346	2.98752	2.51556	1.61318	1.4233	1.18739		1.05398	1.83382	1.64197	1.34014	0.85129	0.677928	0.86503		2.52875	3.22347	2.94457	2.39426	1.63817	1.17809	0.926448			2.17211	2.99545	2.98574	2.4385	1.22505	0.968284	0.836138		0.269659	0.598951	0.757238	0.015919	-0.373324	-0.250652	-0.228657
YER053C	YER053C iESR cluster PIC2 phosphate transport inorganic phosphate transporter actmitochondrion | YER053C-A	yes	yes	4.24793	1	0		yes	3.24288	3.50427	3.72714	2.7959	1.86621	1.53799	1.65341		1.31194	1.79359	2.0357	1.30655	0.885386	0.578526	0.564632		3.13392	3.77417	3.91855	3.25679	2.26829	1.57897	1.59461			3.0155	3.62365	3.69886	2.58451	1.78895	1.58752	1.49722		0.699431	1.17914	0.77711	-0.124365	-0.060787	0.072481	-0.034658
YJL161W	YJL161W iESR cluster FMP33 biological process unknown molecular function unknown mitochondrion | YJL162C	yes	yes	2.58496	1	0		yes	3.2066	3.99598	4.1194	3.78448	2.77	2.33884	1.77585		1.8938	1.54753	2.0316	1.93353	0.881093	0.600705	0.885434		2.70027	3.74181	3.65639	3.52632	2.50062	1.30011	0.713733			2.5948	3.7352	3.81901	3.13398	2.01693	1.7856	1.31147		1.07432	0.89125	0.898661	0.369059	-0.208758	0.003038	-0.293362
YDR001C	YDR001C iESR cluster NTH1 response to stress* "alpha,alpha-trehalase activity" cytoplasm* | YDR002W	yes		3.32193	3	0		yes	2.96724	3.24006	3.51504	2.42703	1.63082	1.39107	1.06207		0.516533	1.19896	1.48638	1.36009	0.449915	-0.15318	-0.270823		2.49684	2.98777	3.08891	2.51337	1.84589	1.02559	0.216082			2.55613	3.13031	3.15787	2.15739	1.6802	1.46268	1.09763		0.547893	1.00854	1.12367	0.452183	-0.026416	0.0449	0.145734
YBR085C-A	YBR085C-A ... YBR085C-A biological process unknown molecular function unknown cytoplasm* | YBR085W	yes	yes	4.32193	2	0		yes	1.45368	3.05734	3.30067	2.83692	1.81517	1.15871	1.04399		0.361493	1.80919	1.83209	1.47961	0.68372	0.119932	0.310961		1.80798	3.49754	3.38446	3.12047	2.16649	1.16123	0.699802			1.74595	3.5892	3.72884	2.97972	1.77386	1.32739	1.21615		0.294342	1.18634	1.04622	0.431828	-0.21953	-0.092992	-0.17409
YKL091C	YKL091C iESR cluster YKL091C biological process unknown molecular function unknown nucleus | YKL092C	0		2.58496	3	0		yes	2.88039	3.75731	3.82833	2.92035	1.96949	1.41295	1.19593		0.517076	1.81896	2.14464	2.1947	1.2324	-0.145158	0.249237		2.68573	3.75849	3.75119	3.3933	2.26421	0.990682	0.50263			2.53647	3.70531	3.95818	2.7236	1.72183	1.43333	1.20355		0.281221	1.19356	1.44688	0.197745	-0.540182	-0.294099	-0.101615
YML004C	YML004C iESR cluster GLO1 glutathione metabolism lactoylglutathione lyase activity cytoplasm* | YML005W	yes	yes	3.45943	2	0		yes	2.57632	4.18239	4.53526	3.59398	2.32448	1.40314	0.977004		0.658593	1.62386	1.7009	1.6338	0.695859	-0.033198	-0.377564		2.14032	3.92774	4.15942	3.70144	2.44434	0.85746	0.266701			2.1056	3.93852	4.20988	3.13092	1.74407	1.14577	0.723625		0.777552	1.59776	1.39655	0.421025	-0.247926	0.051379	-0.022766
YKL150W	YKL150W iESR cluster MCR1 response to oxidative stress* cytochrome-b5 reductase activity mitochondrial outer membrane* | YKL151C	0		3.80735	2	0		yes	2.69114	3.39366	3.70492	3.03774	2.30776	1.77267	1.55777		1.37558	2.07244	2.1158	2.0278	1.22004	0.818088	0.882732		2.96644	4.01951	4.25137	3.88328	3.04941	2.07864	1.39991			2.54256	3.44603	3.66105	2.94153	2.12246	1.63109	1.47725		1.03331	1.34472	1.21835	0.68905	0.274365	0.475893	0.591678
YLR270W	YLR270W iESR cluster DCS1 deadenylylation-dependent deca "hydrolase activity, acting on acid"cytoplasm* | YLR271W	0		2.32193	0	0		yes	2.6133	3.46902	3.82673	3.0385	2.22492	1.68743	1.2375		1.16541	2.57424	2.98392	2.54203	1.24087	0.358505	0.55333		2.32467	3.22767	3.48742	3.35435	2.48682	1.51675	0.305247			2.91174	3.98017	4.22702	3.28981	2.6415	2.22178	2.01457		1.37285	2.59979	2.17672	1.25269	0.477628	0.506214	0.672665
YIL101C	YIL101C iESR cluster XBP1 response to stress transcription factor activity nucleus | YIL102C	yes	yes	4.90689	4	0		yes	2.84727	3.46984	3.19579	2.41864	2.07897	1.66791	1.85733		0.095085	1.68939	2.39969	1.56242	1.44246	0.773542	0.765125		3.03076	3.36981	3.31636	2.63967	2.43741	1.65455	0.94853			3.22125	3.91861	3.30444	2.28402	2.58588	2.53415	2.37847		0.786415	1.43888	0.94802	0.857633	0.996357	0.92917	0.692105
YIL099W	YIL099W iESR cluster SGA1 sporulation (sensu Fungi)* "glucan 1,4-alpha-glucosidase activi"vacuole (sensu Fungi) | YIL100C-A	yes	yes	5.32193	5	1		yes	3.76783	4.03879	3.66294	2.59582	1.30629	1.03208	1.09166		0.56147	2.41192	2.48438	1.61248	1.03797	0.132623	0.530807		3.908	4.45388	4.33567	3.43073	2.53619	1.69883	1.34942			4.46627	4.9579	4.35501	2.94341	2.60415	2.13163	1.65053		1.7515	2.17448	1.76299	1.10994	0.876063	0.786874	0.47894
YLR149C	YLR149C iESR cluster YLR149C biological process unknown molecular function unknown cellular component unknown | YLR149C-A	0		3.45943	2	0		yes	3.43471	4.17683	4.17783	2.91145	2.28908	1.91215	1.80756		0.798665	2.28481	3.43797	2.62323	1.15617	0.37258	0.193677		3.13171	4.11456	3.95336	3.05145	2.33035	1.48113	0.754969			3.14027	4.22736	4.00076	2.54316	2.21888	1.78469	1.59466		0.585103	2.39863	2.19021	0.804507	0.433996	-0.003899	0.419802
YMR196W	YMR196W iESR cluster YMR196W biological process unknown molecular function unknown cytoplasm | YMR197C	yes	yes	3.58496	2	1		yes	3.3079	4.02998	4.40253	3.31431	2.24999	1.72995	1.58408		1.18748	1.87793	1.82646	1.3454	0.781322	0.161392	0.258134		2.92933	3.88287	4.15512	3.34583	2.33948	1.57241	0.824787			3.15249	4.13848	4.27821	3.11373	2.39425	1.96264	1.73298		1.33198	1.93337	1.54028	0.915674	0.587388	0.511148	0.869705
YBR230C	YBR230C ? iESR cluster OM14 biological process unknown molecular function unknown | Integral mitochondrial outer membrane protein; abundance is decreased in cells grown in glucose relative to other carbon sources; appears to contain 3 alpha-helical transmembrane segments; ORF encodes a 97-basepair intronYBR230W-A	yes	yes	4.24793	2	0		yes	2.21998	3.9909	3.97628	3.16564	1.92421	1.67272	1.62635		1.08652	3.32276	3.40478	2.32986	1.30839	0.85464	1.16429		2.81307	4.33438	4.09045	2.93687	2.19935	1.55753	1.42389			2.70047	4.2373	4.04191	3.00361	1.72758	1.37109	1.23015		1.2698	2.4375	1.95715	0.382496	-0.214996	0.095227	0.227544
YLL023C	YLL023C ... YLL023C biological process unknown molecular function unknown endoplasmic reticulum | YLL024C	0		2.32193	1	1		yes	1.73026	3.8707	3.95791	3.16461	1.80025	1.60701	1.50887		0.534046	1.36385	1.54801	0.563593	0.563826	0.216325	0.364027		2.1989	4.15984	4.29968	2.56607	1.62779	1.63436	1.26657			2.07383	3.67046	3.55721	2.66286	1.46407	0.90485	0.570912		0.273475	0.927491	1.45649	0.688715	0.490834	-0.13696	-0.214923
YHR007C-A	YHR007C-A ... YHR007C-A biological process unknown molecular function unknown cellular component unknown | YHR008C	yes	yes	3.80735	1	0		yes	2.87475	3.27038	2.69368	2.58105	1.79815	1.19943	0.890025		1.77103	1.95348	1.83334	0.996068	0.495439	0.31411	0.594938		2.70212	3.08766	2.90816	2.02648	1.73589	1.77221	1.31465			3.37676	3.38912	3.09605	2.32836	1.92221	1.26012	1.53842		1.45863	1.45894	0.800463	0.216361	0.329781	0.346599	0.122319
YOR134W	YOR134W ... BAG7 small GTPase mediated signal t signal transducer activity* intracellular | YOR135C	0		3	3	1		yes	2.87201	3.94049	4.07721	3.18598	2.45711	2.14133	1.79184		2.063	3.33045	3.12735	1.97992	1.35342	0.773542	0.892098		2.66315	3.76983	3.86108	3.10251	2.39339	1.43297	0.664215			3.63698	4.78674	4.42855	3.31965	2.95581	2.44664	1.8394		1.55929	0.705772	0.615962	0.171967	-0.003643	-0.342315	-0.694784
YJL057C	YJL057C ? iESR cluster IKS1 biological process unknown molecular function unknown | Putative serine/threonine kinase; expression is induced during mild heat stress; deletion mutants are hypersensitive to copper sulphate and resistant to sorbate; interacts with an N-terminal fragment of Sst2pYJL058C	0		3.32193	1	0	yes	yes	2.81018	3.23365	2.95228	1.56104	1.27667	1.11437	0.760466		0.338817	1.67891	1.51937	1.40919	0.605243	-0.027387	0.165841		1.97847	2.84072	2.31165	1.92429	1.20183	0.248055	-0.103778			2.9899	3.48893	3.16331	1.84517	1.66927	1.73544	1.61792		0.581101	1.86122	0.990472	0.233963	-0.111376	0.49084	0.558032
YJR059W	YJR059W iESR cluster PTK2 G1/S transition of mitotic cel protein kinase activity cytoplasm* | YJR060W	yes	yes	3.58496	1	0		yes	2.74422	2.91904	2.81254	1.41266	0.913674	0.787621	0.682084		0.679605	1.90957	2.11854	1.12967	0.490646	-0.158691	0.206281		2.42929	2.69094	2.59464	1.6441	1.17301	0.563654	-0.128302			2.88144	3.28259	2.908	1.56171	1.54456	1.45747	1.44629		1.04589	1.88731	0.800335	0.229062	0.02698	0.268259	0.323628
YGR194C	YGR194C iESR cluster XKS1 xylulose catabolism xylulokinase activity cytoplasm | YGR195W	0		2.58496	2	2		yes	1.71172	2.61593	2.79594	1.60639	0.946023	0.919817	0.785882		0.52077	1.79985	2.08462	1.45114	0.717832	0.2695	0.301841		1.50105	2.53374	2.32191	1.61185	0.928859	0.393526	0.411122			1.52471	2.76207	2.58906	1.36961	0.977612	0.813535	0.926762		0.593801	1.44315	1.31968	0.575524	0.124304	0.240887	0.438479
YJL164C	YJL164C iESR cluster TPK1 protein amino acid phosphoryla protein serine/threonine kinase actcytoplasm* | YJL165C	yes	yes	3.58496	3	0		yes	2.89965	2.94456	2.52571	1.54955	1.13176	0.834348	0.817876		0.642376	1.92467	2.02873	1.5876	0.771074	-0.140485	0.109834		2.27376	2.91911	2.45925	2.25816	1.50336	0.277054	0.04857			2.28323	2.89673	2.63341	1.53245	1.20292	1.26922	1.09216		0.473246	2.06021	1.73369	0.670025	0.343866	0.514295	0.513337
YDR358W	YDR358W iESR cluster GGA1 Golgi to vacuole transport molecular function unknown Golgi trans face | YDR359C	0		2	1	0		yes	2.60024	2.973	2.63981	1.00599	0.92914	0.389179	0.366735		-0.091813	1.82514	2.00695	1.82224	0.767585	-0.589028	-0.402372		1.97759	2.62459	2.53807	2.24188	1.52732	0.320695	-0.662187			2.58602	3.55886	3.14978	1.73936	1.53036	2.06448	1.90136		0.616625	2.23157	1.581	0.557398	-0.208595	0.791149	0.808261
YMR031C	YMR031C ... YMR031C biological process unknown molecular function unknown cytoplasm* | YMR032W	yes	yes	3.32193	2	0		yes	2.39042	2.32575	2.32176	1.18656	0.881811	0.45278	0.632889		0.387369	1.43146	1.7117	1.26845	0.649526	-0.240424	0.216592		1.69242	1.9699	2.2139	1.71517	1.10471	0.184399	-0.401897			2.23247	2.64747	2.57126	1.47684	1.29956	1.24839	1.38875		1.14208	2.15479	1.666	0.562708	0.152123	0.519104	0.984524
YGR127W	YGR127W iESR cluster YGR127W biological process unknown molecular function unknown cellular component unknown | YGR128C	0		2.32193	3	0		yes	1.8866	2.52669	2.66205	1.40783	0.68267	0.636498	0.359511		-0.798082	1.2628	1.30616	0.974444	0.204208	-0.322673	-0.01701		1.39633	2.71413	2.20246	1.42573	0.950403	0.099567	-0.052977			1.87342	3.02893	2.92318	1.63892	1.3719	1.00268	1.01398		0.307534	1.67788	1.32493	0.47548	0.111293	0.180808	0.407096
YHR097C	YHR097C iESR cluster YHR097C biological process unknown molecular function unknown cytoplasm* | YHR098C	yes	yes	3.58496	1	1		yes	1.48817	2.32217	2.44813	1.47471	0.716531	0.716242	0.578247		-0.118429	1.28539	1.58545	0.979468	0.327495	-0.218553	-0.00239		1.46138	2.49763	2.47284	2.20885	1.55211	0.537756	-0.36099			1.4575	2.81279	2.72717	1.57665	1.48266	1.41911	1.12005		0.514144	1.79915	0.981208	0.120914	0.139928	0.46988	0.520884
YLR345W	YLR345W iESR cluster YLR345W biological process unknown molecular function unknown cytoplasm | YLR346C	0		3.16993	2	0		yes	2.0104	2.53641	2.56166	1.54678	1.31347	0.786653	0.393721		-0.005656	1.55927	2.22754	1.87075	0.719999	-0.226458	0.256354		1.44957	2.44034	2.44577	2.36232	1.54096	0.157545	-0.084464			1.64858	2.91136	2.88734	1.82465	1.55039	1.72997	1.70828		-0.232054	1.75707	1.38073	0.104191	-0.532804	0.464005	0.60108
YGL104C	YGL104C iESR cluster VPS73 protein-vacuolar targeting molecular function unknown mitochondrion | YGL105W	0		3.58496	1	0	yes	yes	1.06274	2.59658	2.93047	2.28046	1.48465	1.18622	0.811866		0.498029	1.89575	2.40445	1.31165	0.902982	0.320636	0.23824		1.16399	2.76917	2.95779	1.92422	1.19719	1.13506	0.816392			1.32893	2.85814	2.94828	2.27607	1.38771	0.85987	0.351383		0.48793	1.19103	0.771033	0.133219	-0.009426	-0.459908	-0.776009
YPL004C	YPL004C iESR cluster LSP1 response to heat protein kinase inhibitor activity cytoplasm* | YPL005W	yes	yes	2.58496	3	0		yes	1.7529	2.65765	2.96708	2.23257	1.32369	1.06772	0.916779		0.551491	1.7094	2.00476	1.47463	0.721035	0.210852	0.294698		1.87099	2.82014	2.97624	2.24721	1.37407	0.886794	0.60426			1.64388	2.5936	2.84304	2.074	1.35165	0.800636	0.635944		0.366212	1.18544	1.30049	0.392874	-0.11668	-0.26008	-0.160169
YBR214W	YBR214W ... SDS24 endocytosis* molecular function unknown cytoplasm | YBR215W	0		3.16993	2	0		yes	2.13817	3.22426	3.21915	2.16736	1.10163	0.715312	0.670712		0.04392	2.11186	2.91045	1.92535	1.08587	0.221877	0.109721		2.25466	3.29004	3.37322	2.35889	1.72204	0.83445	0.15778			2.10346	3.36154	3.06541	1.72785	1.40891	0.736966	0.529137		0.297558	1.63203	1.2563	0.121224	-0.06168	-0.510173	-0.457377
YDL199C	YDL199C iESR cluster YDL199C biological process unknown molecular function unknown cellular component unknown | YDL200C	0		2	0	0		yes	1.29489	3.02503	3.12744	2.17284	1.47622	1.17616	1.00106		0.182657	2.43252	2.70283	1.22468	0.832215	0.163489	0.493549		1.5741	3.16211	2.87764	1.60845	0.848247	0.844191	0.552164			1.8556	3.19722	2.6608	1.72431	1.21515	0.653795	0.496685		0.664652	1.67151	0.796849	-0.04433	0.259391	-0.33465	-0.498267
YJL163C	YJL163C iESR cluster YJL163C biological process unknown molecular function unknown cellular component unknown | YJL164C	0		2.80735	0	0		yes	1.88502	3.08406	3.15122	2.23006	1.28289	1.17785	0.853866		0.35537	2.11774	2.27399	1.20708	0.565487	0.183186	0.328509		2.1982	3.43847	3.47322	2.14292	1.21297	0.815632	0.739616			2.08186	3.2683	2.91485	1.97395	1.34525	0.581408	0.474735		0.388472	1.19921	0.775844	-0.106547	-0.262335	-0.513025	-0.727778
YPR026W	YPR026W iESR cluster ATH1 response to stress* "alpha,alpha-trehalase activity" vacuole (sensu Fungi) | YPR027C	yes		3.45943	1	0		yes	1.71527	3.222	3.11159	2.25006	1.24489	1.36203	1.21094		-0.186248	2.29584	2.54741	1.25487	0.563776	0.166884	0.237822		1.67116	3.4519	3.30219	1.97466	1.36291	1.27958	0.768143			2.26375	3.61539	3.20114	2.18731	1.71671	1.12496	1.18379		0.644997	1.72097	0.954546	-0.161682	-0.282901	-0.508837	-0.530328
YOL153C	YOL153C	0		2	2	0		yes	1.51293	2.88839	3.2037	2.2733	1.36851	1.44724	1.3764		-0.809467	1.17049	1.61428	0.994192	0.45269	0.183305	0.031105		1.61133	3.33677	3.32138	2.4141	1.48941	1.11479	0.98989			1.59986	3.13293	3.12701	1.99553	1.5141	1.25277	1.03514		-0.338622	0.64379	0.648419	-0.123132	-0.012239	-0.202678	-0.308601
YFL030W	YFL030W ... AGX1 glycine biosynthesis alanine-glyoxylate transaminase actmitochondrion | YFL031W	yes	yes	3.80735	1	0		yes	0.725598	2.36622	2.96495	2.34262	1.27521	1.2471	1.41796		0.310727	1.75756	2.06661	1.28325	0.839822	0.349044	0.294961		1.20223	2.36994	2.7847	1.84808	1.26405	1.18964	0.90546			1.16008	2.58035	2.65499	2.03816	1.09084	0.617319	0.655687		0.940301	1.45068	1.0665	0.613911	-0.208758	0.178717	-0.180151
YJR008W	YJR008W iESR cluster YJR008W biological process unknown molecular function unknown cytoplasm* | YJR009C	0		3.90689	2	0		yes	2.3136	3.19925	3.10047	1.68399	1.10257	0.907253	1.20783		0.884687	1.57099	1.37401	0.885685	0.222913	-0.145968	0.036649		2.05401	3.13815	3.12885	2.63483	1.74317	0.76885	0.560181			2.28524	3.57326	3.34378	2.0053	1.54693	1.68046	1.64328		0.724895	1.18829	0.447486	-0.25948	-0.418681	0.216653	0.179249
YML054C	YML054C ... CYB2 electron transport L-lactate dehydrogenase (cytochromemitochondrial intermembrane space | YML054C-A	yes		3.90689	1	0		yes	2.08478	3.13017	2.86869	1.43448	0.971296	0.94605	1.34681		0.497495	1.33307	0.793833	0.312068	0.0898	0.078397	0.106579		1.60889	2.83604	2.40379	1.58437	0.874287	0.156142	0.46931			1.90069	3.04768	2.55582	1.09423	0.675641	0.906159	1.22429		0.700852	0.84746	-0.271242	-0.10329	0.217772	0.037883	-0.03013
YEL011W	YEL011W iESR cluster GLC3 glycogen metabolism "1,4-alpha-glucan branching enzyme a"cytoplasm | YEL012W	yes		3.70044	3	2		yes	2.94482	3.13452	2.96676	1.7542	0.63217	0.753771	1.05775		0.49315	1.62612	1.26724	0.532731	0.331112	-0.075836	0.392334		3.35219	3.52514	3.02964	1.48848	0.674994	0.526213	0.762007			3.18372	3.37988	2.98706	1.71596	0.927836	0.8329	1.1305		0.969612	1.00656	0.391301	-0.269008	-0.287097	-0.117427	-0.002518
YPL247C	YPL247C ... YPL247C biological process unknown molecular function unknown cytoplasm* | YPL248C	yes	yes	2.32193	2	1		yes	2.63508	3.65414	3.37472	1.8486	0.936256	0.657608	0.921935		-0.418794	1.0835	1.70935	0.827305	0.205933	-0.330409	-0.058429		2.99186	3.97293	3.73288	2.26752	1.39288	0.863722	0.812225			2.61419	3.6872	3.11235	1.59196	0.983757	0.673126	0.952834		-0.115337	1.13834	0.646511	-0.381824	-0.460799	-0.341093	-0.253222
YAL034C	YAL034C ... FUN19 biological process unknown molecular function unknown cellular component unknown | YAL034W-A	0		1.58496	3	1		yes	2.61483	3.06864	2.4131	1.2356	0.532727	0.76975	0.829143		-0.922209	0.925537	0.902339	0.151504	0.097032	0.057335	-0.146037		2.9597	3.49349	2.59511	1.59192	1.1414	0.698868	0.537441			2.87703	3.17638	2.26536	1.07335	1.03484	0.779673	0.906677		0.433761	1.18981	0.439873	0.187214	0.43465	0.291824	0.341437
YDR096W	YDR096W iESR cluster GIS1 spore wall assembly (sensu Fun transcription factor activity nucleus* | YDR097C	yes	yes	4.39232	1	0		yes	2.3012	2.23062	2.02108	1.20725	0.530832	0.862399	0.935391		-1.00812	1.40925	1.85283	0.833097	0.469048	0.47967	0.618941		2.36566	2.58512	1.93248	1.16423	0.943078	0.711954	0.410555			2.66174	2.92342	2.41782	1.51054	1.5839	1.1165	1.24828		0.167074	1.18191	0.398719	-0.209059	0.116577	0.076334	0.281547
YDR247W	YDR247W ... VHS1 protein amino acid phosphoryla protein kinase activity* cytoplasm | YDR248C	yes	yes	4.24793	0	0		yes	1.95923	2.67974	2.53764	1.62113	0.637766	0.854989	0.864262		-0.094622	1.50683	1.57008	0.572934	0.455599	0.039381	0.565618		2.30203	2.97746	2.16765	1.12075	0.875673	0.857543	0.649652			2.46209	3.08801	2.47163	1.14569	0.950136	0.681594	0.867555		0.583034	0.914125	0.083815	-0.103246	0.554589	0.020976	0.297043
YKL093W	YKL093W iESR cluster MBR1 aerobic respiration molecular function unknown cellular component unknown | YKL094W	0		0	1	0		yes	1.48447	2.50924	2.53767	1.36749	0.580469	0.805858	0.680991		0.098741	1.34384	1.315	0.345756	0.342704	-0.100378	0.100033		1.37305	2.55643	2.22908	1.14595	1.04151	0.555345	0.775092			1.55354	2.58162	2.32346	1.27173	0.865615	0.525737	0.372684		0.510691	0.972127	0.263689	-0.169414	-0.143209	-0.184283	0.013962
YJL141C	YJL141C iESR cluster YAK1 protein amino acid phosphoryla protein kinase activity cytoplasm* | YJL142C	yes	yes	3.32193	3	0		yes	2.82224	2.45645	2.38785	1.05922	0.488279	0.569315	0.586267		0.947234	0.959006	1.05233	0.300546	-0.188823	-0.257677	0.026217		2.54395	2.56758	2.07852	1.51732	1.02781	0.253964	0.190363			2.39577	2.73113	2.42672	1.05932	1.10106	1.00475	1.09849		0.736369	1.31444	0.73292	0.068108	0.008781	0.264973	0.451286
YKR076W	YKR076W iESR cluster ECM4 cell wall organization and bio molecular function unknown cytoplasm | YKR077W	yes	yes	3.70044	2	0	yes	yes	1.42163	2.63422	3.24892	2.68256	2.36959	1.69218	1.61483		-0.433901	0.63917	1.6589	1.91825	1.36094	0.694932	0.409583		0.970005	2.22509	2.94706	2.92555	2.17221	1.20679	0.659498			1.28853	2.83455	3.15201	2.66731	2.27275	2.03454	1.46727		-0.063806	1.22146	1.8215	1.29232	0.702998	0.746435	0.881349
YMR206W	YMR206W ... YMR206W biological process unknown molecular function unknown cellular component unknown | YMR207C	yes	yes	4.08746	2	0		yes	1.97527	3.01404	3.29592	3.00021	2.41964	2.10386	2.61585		0.040638	1.07307	1.97085	1.34368	1.34788	1.43651	1.00228		0.997887	2.35894	2.62909	2.13617	1.62667	1.36343	0.664215			1.16933	2.72908	2.69215	2.16187	1.55781	1.46297	1.28061		0.240347	1.36713	0.979169	0.606452	0.65367	0.415255	0.967041
YHR138C	YHR138C iESR cluster YHR138C vacuole fusion, non-autophagic endopeptidase inhibitor activity cellular component unknown | YHR139C	yes	yes	4	1	0		yes	2.18887	3.12337	3.19581	2.55646	1.90018	1.32667	0.744828		-0.222397	1.19171	1.66882	2.44093	1.20326	0.036576	-0.184718		1.85848	3.29361	3.35185	3.41577	2.45434	1.1742	0.278651			1.99956	3.53322	3.39672	2.64375	1.75441	1.55502	1.0097		0.064614	0.946765	1.23189	0.447522	-0.337695	-0.049274	-0.357084
YDL124W	YDL124W iESR cluster YDL124W metabolism alpha-keto amide reductase activitycytoplasm* | YDL125C	yes	yes	3.90689	2	1		yes	1.96269	2.6433	3.09236	2.74722	2.11062	1.58563	1.11582		1.26616	2.15343	2.35255	2.11733	1.25709	0.642007	0.067553		1.68607	2.53699	2.84317	2.77963	2.12761	1.23231	0.659505			1.50086	2.34928	2.78843	2.39152	1.99631	1.47629	0.96782		0.62308	0.909352	0.851296	0.37806	0.113522	0.29341	-0.241452
YNL115C	YNL115C iESR cluster YNL115C biological process unknown molecular function unknown vacuole (sensu Fungi) | YNL116W	0		3.32193	1	1		yes	0.953852	2.17946	2.86971	2.22057	1.50626	1.2027	0.868603		0.308003	1.31954	1.9609	1.55451	1.11469	0.289973	-0.061213		1.08954	2.50682	3.04825	2.2753	1.67881	1.17443	0.387982			1.00672	2.40545	2.8365	2.09604	1.57791	1.08119	0.672797		0.391357	1.17104	1.37264	0.925354	0.446966	0.163325	-0.039712
YKL103C	YKL103C iESR cluster LAP4 vacuolar protein catabolism aminopeptidase I activity vacuole (sensu Fungi) | YKL104C	yes	yes	4.52356	2	0		yes	1.39	2.49047	2.87171	2.09557	1.51714	0.968963	0.938361		0.374061	1.14933	2.08696	1.85886	1.22662	0.273616	0.491513		1.33615	2.11624	2.70205	2.37536	1.62007	0.928667	0.181581			1.58255	2.84298	2.96789	2.23974	1.65032	1.45531	1.41226		-0.087284	0.634838	0.270648	0.132757	-0.341408	-0.275374	-0.155975
YOR289W	YOR289W iESR cluster YOR289W biological process unknown molecular function unknown cytoplasm* | YOR290C	0		3	0	0		yes	1.22125	2.03526	2.36667	1.94576	1.34282	1.07726	0.692086		1.29439	1.68939	1.80439	1.83202	1.05239	0.160565	0.513586		1.71349	2.79406	2.8013	2.8804	1.93514	0.911907	0.347895			1.60427	2.57965	3.17415	2.38556	1.66642	1.66259	1.32411		0.05704	0.824315	0.784521	0.015185	-0.238108	0.100438	0.219308
YEL060C	YEL060C iESR cluster PRB1 sporulation* serine-type endopeptidase activity vacuole (sensu Fungi)* | YEL061C	yes	yes	5.24793	1	0		yes	0.999355	2.30925	3.11291	2.51147	1.6935	1.32738	1.25196		0.057822	1.55907	2.37286	1.66322	1.09032	0.389598	0.449407		0.742037	2.17567	3.10173	2.28547	1.8404	1.55536	0.691114			0.869838	2.42714	2.83133	2.13906	1.69404	1.61049	1.32003		0.245337	1.25362	0.609742	0.240366	0.046906	0.111269	0.283983
YGL156W	YGL156W iESR cluster AMS1 carbohydrate metabolism alpha-mannosidase activity vacuolar membrane | YGL157W	0		2.32193	0	0		yes	0.685767	2.51809	3.50718	2.61878	1.95265	1.8647	1.85206		-0.266251	1.56763	1.77697	1.50219	0.954085	0.241587	0.415284		0.434899	2.61499	3.28172	2.66568	1.97337	1.74264	0.797805			0.857435	3.06215	3.60846	2.65004	2.30697	2.0546	1.73887		0.160868	1.2954	0.949287	0.792412	0.691707	0.620498	0.62331
YPL123C	YPL123C ... RNY1 cellular morphogenesis endoribonuclease activity extracellular region | YPL124W	yes		3.45943	2	0		yes	1.18276	2.67164	3.35649	2.47787	1.87997	1.30289	1.23052		-0.569416	1.64912	2.5109	2.38211	1.3517	0.172949	0.47469		0.443888	2.64783	3.33402	2.89678	1.95759	1.0764	-0.189193			0.894057	2.87589	3.31061	2.33691	1.7047	1.3582	1.1738		-0.305935	1.40261	1.46216	0.513829	-0.067774	0.059905	0.019509
YIL113W	YIL113W iESR cluster SDP1 MAPKKK cascade during cell wal MAP kinase phosphatase activity cytoplasm* | YIL114C	yes	yes	3.16993	2	0		yes	2.22437	3.314	3.38688	2.59582	2.00673	1.37346	1.22521		0.940111	1.98312	2.62208	2.26567	1.19588	0.073102	0.066127		2.50151	3.64334	3.72073	2.99808	1.957	1.28411	1.06284			2.14714	3.33747	3.48938	2.7595	1.69827	0.860739	0.866094		1.29953	1.64745	2.11513	1.13905	0.365186	0.020976	-0.664277
YHR104W	YHR104W iESR cluster GRE3 response to stress* aldo-keto reductase activity* cytoplasm* | YHR105W	yes	yes	3.32193	1	0		yes	2.08774	4.19325	4.7418	4.19825	3.19658	2.45459	1.71054		0.566489	3.50146	3.50301	2.81773	1.73626	0.67874	0.375491		2.02684	4.11908	4.32435	3.78105	3.04081	2.24957	1.11697			2.19524	4.11683	4.3698	3.80866	2.70435	1.79963	1.16703		0.509018	1.69017	1.74436	0.809511	0.004367	-0.340764	-0.378541
YML070W	YML070W ... DAK1 response to stress* glycerone kinase activity cytoplasm | YML071C	0		2	0	0		yes	1.79057	3.86468	4.79497	4.36374	3.54189	2.77328	1.93695		0.838404	2.92426	3.49918	2.85966	2.07471	1.11328	0.403217		1.6709	3.86432	4.63196	4.13212	3.513	2.77203	1.45609			1.70436	3.78153	4.4916	3.95618	3.14274	2.29595	1.51889		1.28609	2.82937	2.62334	1.79049	0.991971	0.617103	0.360988
YPL222W	YPL222W ... FMP40 biological process unknown molecular function unknown mitochondrion | YPL223C	0		3.70044	0	0		yes	1.54332	3.35508	3.93335	3.15423	2.1566	1.86187	1.716		1.23995	2.21991	2.97381	2.26345	1.60267	1.01112	0.635664		1.14732	3.217	3.71214	2.89136	2.20714	1.56359	1.08171			1.48252	3.36783	3.57898	2.79659	2.02235	1.71972	1.44846		1.32736	1.72346	1.28402	0.767358	0.55044	0.577665	0.150334
YMR181C	YMR181C iESR cluster YMR181C biological process unknown molecular function unknown cellular component unknown | YMR182C	0		1.58496	2	1		yes	0.605091	2.35321	2.76437	2.68179	2.02223	1.83252	1.38805		0.067988	2.242	2.82446	1.85752	1.2331	0.82107	0.823089		1.21081	3.00422	3.10353	2.22658	1.95353	1.95785	1.47721			0.918244	2.53923	2.81415	2.51336	2.22328	1.3795	0.908341		0.270444	1.20352	1.03355	0.658033	0.811117	0.109785	-0.04377
YKR049C	YKR049C iESR cluster FMP46 biological process unknown molecular function unknown mitochondrion | YKR050W	0		2	2	1		yes	0.826008	2.39118	2.86981	2.70475	1.97703	1.19532	1.08036		0.094576	0.891316	1.37208	1.20964	0.825588	0.167821	0.033463		0.601334	1.85909	2.39231	2.3461	1.83106	0.937208	0.27332			0.381276	1.96274	2.52781	2.23629	0.904245	0.853668	0.604472		0.199705	1.22165	1.19376	0.817617	0.113313	0.199129	-0.217531
YLR251W	YLR251W iESR cluster SYM1 ethanol metabolism molecular function unknown mitochondrial inner membrane | YLR252W	0		2.80735	0	0		yes	3.59726	4.54522	4.15703	2.87427	1.98416	1.75318	1.43018		2.18409	3.73376	2.7894	1.91477	1.05393	0.484035	0.740789		3.92367	4.97077	4.21802	2.97551	1.71223	1.2462	1.24727			3.81276	4.65417	4.10196	2.75347	1.84148	1.32842	1.22967		1.55435	1.70367	1.08682	-0.172336	-0.268709	-0.366261	-0.388297
YLR252W	YLR252W iESR cluster | YLR253W	0		2.58496				yes	3.8797	4.22032	3.87578	2.89361	2.02932	1.85263	1.55882		1.76148	3.07307	2.45118	1.57688	0.573442	0.018655	0.552248		4.24936	4.89794	4.32498	3.07455	1.61072	1.37577	0.96742			3.71752	4.54912	3.7391	2.49764	1.57384	1.02819	0.711072		1.97213	1.78751	1.12044	0.17702	-0.01891	-0.081901	-0.388643
YAL061W	YAL061W ? iESR cluster BDH2 biological process unknown "oxidoreductase activity, acti | Putative medium-chain alcohol dehydrogenase with similarity to BDH1; transcription induced by constitutively active PDR1 and PDR3; BDH2 is an essential geneYAL062W	yes	yes	4.16993	2	0		yes	4.7312	5.01384	4.34615	2.69407	1.32433	1.41915	1.86998		1.38732	3.03326	2.16724	0.75506	0.368647	-0.319567	-0.107902		4.62704	4.81554	4.30411	2.66616	1.57517	1.15028	0.801196			4.48961	4.75924	3.95249	2.2348	1.47638	1.43238	1.59035		2.33871	2.60314	0.760033	-0.081277	-0.222945	-0.225904	-0.059256
YDL024C	YDL024C ... DIA3 pseudohyphal growth* acid phosphatase activity cell wall (sensu Fungi) | YDL025C	yes	yes	3.58496	2	0		yes	3.9368	5.80601	4.50586	2.9222	1.83973	1.80949	1.44945		2.28857	3.82795	2.47335	1.08585	0.472719	-0.368477	-0.008366		4.27352	6.19163	4.64797	2.85973	2.10162	1.32896	1.43735			3.95619	5.55415	3.94663	2.42209	1.96616	1.46696	1.42776		2.97433	3.2219	1.82877	0.587004	0.607315	0.344025	0.551856
YDR074W	YDR074W iESR cluster TPS2 response to stress* trehalose-phosphatase activity mitochondrion* | YDR075W	yes		3.45943	4	0		yes	4.28376	4.94761	5.01725	3.23966	2.18767	2.2465	2.09782		2.08418	4.22159	3.67116	1.84567	1.02022	0.509516	0.294092		4.13268	4.96114	4.81701	3.55913	2.7123	2.01346	1.48808			4.17448	5.06174	4.74885	3.01992	2.53447	2.30803	2.23933		2.94003	4.1635	2.05936	0.586808	0.155789	0.15869	0.270958
YMR251W	YMR251W iESR cluster GTO3 biological process unknown molecular function unknown cellular component unknown | YMR251W-A	yes	yes	3.70044	1	0		yes	4.05666	4.5394	3.88415	3.02293	2.19591	1.95686	2.2725		2.7318	3.06013	1.88839	0.725107	0.40233	-0.004066	0.615258		3.76656	3.9452	3.42889	2.43326	1.53528	1.47408	0.73009			3.80343	3.72784	3.00121	2.29717	1.02952	0.930185	0.953185		3.23727	2.29847	0.989636	0.230036	0.621961	0.755562	0.517594
YNR014W	YNR014W ... YNR014W biological process unknown molecular function unknown cytoplasm | YNR015W	yes	yes	3.70044	4	0		yes	3.57107	4.23552	3.39966	2.08627	1.27821	1.24228	1.49783		1.10866	2.09178	1.71773	0.280523	-0.033418	0.148222	0.14005		4.02324	3.91815	3.36452	1.6059	1.10515	0.786101	1.21077			3.45073	3.62348	2.47756	1.46635	1.39107	0.56314	0.499439		2.41411	1.95037	0.613093	-0.343179	0.283238	0.306442	0.615359
YBR284W	YBR284W ... YBR284W biological process unknown molecular function unknown cellular component unknown | YBR285W	yes		3	1	0		yes	3.21191	3.1152	3.05535	2.11979	1.47325	0.802099	0.383065		1.84482	2.20768	1.73856	0.600859	0.116928	-0.548386	-0.096322		2.48011	2.86831	2.23896	1.90606	1.21707	0.711954	0.220731			3.37734	3.46257	3.33051	2.15277	1.75712	1.25042	0.960518		1.88908	1.51266	0.104211	-0.430294	-0.259983	-0.069097	0.169986
YDL085W	YDL085W ... NDE2 ethanol fermentation* NADH dehydrogenase activity mitochondrion | YDL086W	0		3.16993	2	0		yes	2.66559	3.37053	4.35244	3.2443	2.02677	1.67074	1.50741		3.22087	2.50381	1.84108	1.05295	0.185099	-1.09319	0.100173		2.48194	3.08048	3.90705	2.90715	2.10217	1.669	0.677102			2.7476	3.72627	4.18557	2.94601	2.07246	1.68341	1.31758		1.78289	1.50935	0.613377	-0.158516	-0.092081	-0.664915	-0.438705
YLR164W	YLR164W ... YLR164W biological process unknown molecular function unknown mitochondrial inner membrane | YLR165C	yes	yes	2.32193	0	0		yes	2.95079	3.84412	3.92226	3.1715	2.46694	1.91403	1.53831		2.15892	2.51556	2.02462	0.9898	0.81371	0.340126	0.679816		2.59479	3.17652	2.96974	1.96416	1.34288	0.86317	0.485604			2.31742	2.97512	2.88029	2.13623	1.0636	0.712383	0.424482		1.28084	0.961029	0.119024	-0.248424	-0.230414	-0.68372	-0.461949
YNR002C	YNR002C ? iESR cluster ATO2 transport* transporter activity mitochondrion* | Putative transmembrane protein involved in export of ammonia, a starvation signal that promotes cell death in aging colonies; phosphorylated in mitochondria; member of the TC 9.B.33 YaaH family; homolog of Ady2p and Y. lipolytica Gpr1pYNR003C	yes		3.90689	1	0		yes	1.84201	2.83907	2.63897	2.21855	1.51804	1.19234	1.20344		0.954481	1.86627	2.06526	0.822487	0.505856	0.124449	0.499781		2.2688	2.94043	2.92704	1.7987	1.0989	0.483981	0.906755			1.63717	2.8224	2.46197	1.58957	0.805692	0.606296	0.592427		0.887334	1.65301	0.371163	-0.433557	-0.678452	-0.285563	-0.202059
YKL151C	YKL151C iESR cluster YKL151C biological process unknown molecular function unknown cytoplasm | YKL152C	0		3.32193	2	0	yes	yes	2.89274	3.88806	4.21556	3.48608	2.76338	1.69087	1.36471		2.4736	2.73382	1.51803	0.822893	0.698353	0.060906	-0.128518		2.58965	3.91178	4.26025	3.91545	2.87592	1.55941	1.09425			2.44719	3.5902	3.92318	3.22308	2.14115	1.61677	1.26646		2.92583	1.47055	1.45011	1.04763	0.636521	0.654586	0.377445
YKL035W	YKL035W iESR cluster UGP1 protein amino acid glycosylati UTP-glucose-1-phosphate uridylyltracytoplasm | YKL036C	yes	yes	3.45943	4	0		yes	1.54801	3.29969	3.65965	2.87104	1.52323	1.16845	1.19765		0.180041	0.511585	0.938272	0.48127	0.508378	0.553267	0.5986		1.65812	3.43704	3.6642	2.71192	1.99003	1.50606	1.14321			1.85542	3.42106	3.5986	2.71948	1.71625	0.994389	0.953632		-0.00254	-0.120345	-0.169717	-0.322876	0.054166	-0.118437	-0.018858
YPR160W	YPR160W ... GPH1 glycogen catabolism glycogen phosphorylase activity cytoplasm | YPR161C	yes	yes	3.70044	2	0		yes	1.59952	2.82222	3.34321	2.32813	1.22781	1.3773	1.97348		-0.466322	0.890202	0.780745	0.140144	-0.130165	-0.771892	0.204325		1.50922	2.98948	3.35484	2.52185	1.74985	1.28243	1.32794			1.7052	3.13936	3.32581	2.23099	1.61952	1.37562	1.85823		0.002121	0.548042	0.292965	-0.00772	-0.666608	-0.081901	0.750421
YHL021C	YHL021C ? iESR cluster AIM17 biological process unknown molecular function unknown mitochondrion | Putative protein of unknown function; the authentic, non-tagged protein is detected in highly purified mitochondria in high-throughput studies; null mutant displays reduced frequency of mitochondrial genome lossYHL022C	yes	yes	3.16993	3	0		yes	4.18543	5.56833	5.13709	3.1634	1.41319	0.810083	1.18756		1.06617	1.61469	2.28727	1.8403	0.701547	0.103691	0.11869		3.84922	5.3306	4.98638	3.43639	2.07659	0.981909	0.811977			3.97962	5.33719	4.6441	2.63939	1.04369	0.402702	0.704594		0.487507	1.24719	1.09429	0.100375	-0.726934	-0.38902	-0.593836
YNL194C	YNL194C iESR cluster YNL194C biological process unknown molecular function unknown cytoplasm* | YNL195C	yes	yes	4.08746	4	1		yes	4.70847	6.61955	6.3923	4.66958	2.99885	2.69813	2.76938		-0.587394	3.16409	2.57144	0.463615	-0.449066	-0.284173	-0.417757		4.52029	6.44181	6.05783	3.6602	2.22694	1.86862	1.49723			4.97485	6.51933	5.82615	4.08423	2.8503	1.84	1.57515		2.18423	3.58214	1.10186	0.352972	0.667049	0.183585	-0.103348
YNL195C	YNL195C iESR cluster YNL195C biological process unknown molecular function unknown mitochondrion | YNL196C	0		0	0	0		yes	4.87034	7.05449	7.06815	5.50732	3.60784	3.25006	3.21783		0.159282	3.61013	2.90765	1.33606	1.14752	0.50224	0.347777		4.22528	6.40473	6.11181	4.34439	2.96611	2.27474	1.46534			4.88273	6.53644	6.00732	4.63961	3.19905	2.16796	1.79174		1.7111	3.08137	1.19674	0.050937	0.040751	-0.111508	-0.533032
YPL017C	YPL017C ? IRC15 biological process unknown S-adenosylmethionine-dependent | Microtubule associated protein; regulates microtubule dynamics; required for accurate meiotic chromosome segregation; null mutant displays large budded cells due to delayed mitotic progression, increased levels of spontaneous Rad52 fociYPL018W	yes	yes	4.70044	2	0		yes	2.31418	2.69673	2.4901	1.98399	1.01525	0.951684	0.936229		-0.424325	0.924214	0.900458	0.305601	0.18451	-0.046752	-0.126245		2.67717	2.92305	2.92072	1.95102	1.38856	1.35062	0.958161			2.31886	2.4056	2.16363	1.62981	1.12238	0.57118	0.495518		0.67287	1.04816	0.807305	0.694824	0.755201	0.564762	0.446561
YPL018W	YPL018W ... CTF19 chromosome segregation* protein binding nucleus* | YPL019C	yes	yes	4.39232	0	0		yes	2.81345	3.12504	2.71952	2.42638	1.50117	1.49655	1.11481		-0.811805	0.960163	0.85537	0.265675	0.337258	-0.088954	-0.255801		2.613	3.01115	2.8054	1.65618	1.25824	1.27839	0.73203			2.54115	2.56264	2.20316	1.58106	1.24689	0.655324	0.636482		0.472441	0.79597	0.566609	0.626883	0.959831	0.607864	0.601394
YBL029C-A	YBL029C-A ... YBL029C-A biological process unknown molecular function unknown cellular component unknown | YBL029W	yes	yes	5.85798	2	0		yes	1.65257	1.9383	2.34845	1.86408	0.940167	0.9364	0.852223		0.40742	0.721687	0.97926	1.19101	0.376795	-0.345102	-0.020226		2.1134	2.2283	2.57653	2.27501	1.5515	0.829847	0.47988			1.51644	2.20002	2.41687	1.89924	0.619028	0.605879	0.880658		-0.120336	0.742103	1.11131	0.203717	-0.645612	0.086849	-0.022998
YMR271C	YMR271C iESR cluster URA10 pyrimidine base biosynthesis orotate phosphoribosyltransferase acytoplasm | YMR272C	yes	yes	3	2	0		yes	1.46215	2.03288	2.48036	2.16435	1.40329	0.371615	0.694475		0.944422	1.28879	1.06105	1.11883	0.29613	-0.13626	-0.011472		1.12589	2.3618	2.96312	3.03904	1.72527	0.436112	0.71466			1.45278	2.47079	2.9291	2.16563	1.13634	0.961462	0.857006		1.15066	0.930899	0.582416	0.096476	-0.243109	0.125869	-0.463991
YMR194C-B	YMR194C-B ... YMR194C-B biological process unknown molecular function unknown cellular component unknown | YMR194W	yes	yes	5.16993	2	0		yes	1.91717	2.16453	2.02854	1.60472	1.39152	0.951507	1.60788		1.143	1.37054	1.40695	1.27624	0.747826	0.440967	1.35483		2.05499	2.53319	2.27452	1.73214	1.37203	0.542931	0.137681			1.69632	2.30686	2.37699	2.02759	0.910122	1.00057	1.2697		0.633191	0.730786	1.00111	-0.010287	-0.415208	0.122501	0.735784
YIL155C	YIL155C ... GUT2 carbohydrate metabolism* glycerol-3-phosphate dehydrogenase mitochondrion | YIL156W	0		3.16993	1	0		yes	1.42753	2.26861	2.9901	1.97596	1.10661	1.17073	1.09877		0.160026	1.8443	2.7644	2.04858	0.946101	0.360389	0.880467		1.14419	2.2438	2.89786	2.60442	2.05753	1.13993	0.182485			1.62247	3.3923	3.6859	2.55152	2.40076	2.47875	2.2303		-0.223553	1.97809	0.924451	-0.425306	-0.67452	0.142797	0.769987
YGL259W	YGL259W ... YPS5 biological process unknown aspartic-type endopeptidase activitcellular component unknown | YGL260W	0		2.80735	1	0		yes	1.78263	3.35191	3.54264	2.68826	2.02054	1.61447	1.93442		0.662126	1.7352	2.14488	1.5876	1.18732	0.931083	-0.500219		0.084737	2.78421	3.13434	2.12446	1.75792	0.855265	0.292959			1.27883	3.05493	2.76864	1.82885	1.18189	0.874492	0.495518		-0.549233	0.867053	0.331753	0.513004	0.022352	0.022097	-0.770072
YGL258W-A	YGL258W-A ... YGL258W-A biological process unknown molecular function unknown cellular component unknown | YGL259W	0		0	2	1	yes	yes	1.78263	2.68206	4.06347	2.15221	1.71568	2.13803	1.47499		-0.281291	0.57314	1.45627	1.03121	1.12771	0.258969	0.265315		0.798983	3.08342	2.41118	1.66878	-0.112799	-0.282932	0.685276			1.23664	2.70231	2.45763	1.51918	1.25428	1.1239	0.429197		-0.912924	-0.14263	0.357821	0.24534	-0.456816	-0.357535	-0.664277
YMR133W	YMR133W ... REC114 meiotic recombination* molecular function unknown nucleus | YMR134W	0		2.58496	0	0	yes	yes	0.809025	2.97715	2.95896	2.47767	1.6159	1.64362	1.37335		-0.364058	1.66542	1.85191	0.937897	0.931087	0.709883	1.09165		0.99537	2.49212	2.50947	1.42752	0.661057	1.20771	1.24534			1.32042	2.80628	2.62115	2.06899	1.18011	0.837363	0.721367		-0.120924	0.557359	0.138541	-0.224715	-0.132376	-0.313781	-0.275875
YNL200C	YNL200C iESR cluster YNL200C biological process unknown molecular function unknown cytoplasm* | YNL201C	0		3.16993	1	0		yes	0.261895	2.64926	3.5385	3.23388	2.1084	1.62631	1.46438		-0.868215	0.371506	1.63711	1.61248	1.15923	0.721655	0.495855		0.339105	2.87177	3.62767	2.85118	1.84512	1.66639	1.23233			0.602606	2.7917	3.43522	2.94745	1.99199	1.10958	0.685483		-0.747965	0.217069	0.752962	0.17591	-0.03248	-0.508527	-0.679982
YOR100C	YOR100C ... CRC1 fatty acid metabolism carnitine:acyl carnitine antiportermitochondrion* | YOR101W	0		4.08746	1	0		yes	1.70319	3.06812	2.99636	2.41525	1.85704	2.19943	2.09948		0.888634	2.72842	3.01815	1.55846	0.980866	1.03658	2.6208		2.47705	3.30433	3.35703	2.27684	1.9727	1.20611	1.57485			1.81471	3.4728	3.34971	2.18214	1.64423	1.78687	1.67712		0.972483	1.78176	0.288685	-0.777993	-0.580144	0.054316	-0.096933
YDL214C	YDL214C ... PRR2 MAPKKK cascade receptor signaling protein serine/tnucleus | YDL215C	yes	yes	5.04439	2	0		yes	6.69216	5.92733	4.19208	1.12984	0.905063	1.06378	2.02248		3.34876	5.05175	3.15344	1.54578	1.31258	1.13611	1.77989		5.62404	4.98693	2.64876	1.46643	1.16794	0.547143	0.950288			6.49924	6.04501	4.05783	1.69029	1.62811	2.00197	2.17774		2.6804	3.3085	-0.009481	-1.04961	-1.16382	-0.265955	0.339212
YLR327C	YLR327C ? iESR cluster TMA10 (RBF9) biological process unknown molecular function unknown nucleus | Protein of unknown function that associates with ribosomesYLR328W	yes	yes	4.64386	1	0		yes	5.22612	4.89433	3.64357	2.31306	2.20701	1.59586	1.96218		1.7776	3.26006	3.74344	3.67507	2.40233	1.80329	3.06456		3.97477	3.41135	2.69189	3.01728	2.69398	1.1321	0.376831			5.20614	5.68622	4.79529	3.2266	2.76423	3.44225	3.60157		0.668577	3.18722	2.23123	-0.69053	-0.160148	1.79379	2.76989
YLR258W	YLR258W iESR cluster GSY2 glycogen metabolism glycogen (starch) synthase activitycytoplasm | YLR259C	yes	yes	3.80735	2	0		yes	2.86313	3.28861	2.99143	1.53937	0.507166	0.821288	1.20338		0.008216	0.789273	0.808915	0.302602	0.146544	0.204521	0.91882		2.82769	3.22402	2.98207	1.80515	1.03452	0.743589	0.896307			3.05267	3.33852	2.86728	1.41323	0.890249	0.867893	1.0941		-0.143764	0.345757	-0.311655	-0.808742	-0.159013	0.004652	0.757276
YFR015C	YFR015C ... GSY1 glycogen metabolism glycogen (starch) synthase activitycytoplasm* | YFR016C	yes	yes	4.08746	2	0	yes	yes	4.05853	4.03413	3.39493	1.30707	-0.231434	-0.055583	1.35392		-0.186431	0.977954	1.53228	0.723833	0.46715	0.185074	0.932221		3.70675	3.51239	3.1413	1.57896	0.283335	-0.139491	1.10882			4.24654	4.258	3.35079	1.36776	-0.054482	0.318122	1.4711		0.083263	0.97321	0.524313	-0.280806	-0.273483	0.054316	0.879351
YLR177W	YLR177W ... YLR177W biological process unknown molecular function unknown cytoplasm | YLR178C	0		2.80735	4	0		yes	3.6617	3.12737	2.24435	0.388126	-0.229884	0.067294	0.550868		-0.660557	1.09701	1.49904	0.542228	0.259908	-0.190687	0.183876		3.50601	3.21193	2.04169	0.535499	0.119602	0.198107	0.298267			3.46943	3.31009	2.00662	0.3172	-0.097974	0.0267	0.512789		-0.160191	0.81869	0.102168	-0.565572	-0.432486	-0.287691	0.024185
YDR516C	YDR516C iESR cluster EMI2 sporulation (sensu Fungi) molecular function unknown cytoplasm | YDR517W	yes	yes	3.32193	2	1		yes	3.21679	3.68819	2.90189	1.1495	-0.245684	-0.514442	-0.083195		1.18463	1.4575	1.74907	1.30639	0.609221	0.290866	0.39117		3.2212	3.6406	2.84053	1.2502	0.004224	-0.394334	-0.015906			3.09889	3.43913	2.62325	0.854707	-0.359704	-0.495373	-0.155717		0.243688	0.473696	0.087532	-0.629648	-0.81723	-0.664171	-0.272072
YIL045W	YIL045W iESR cluster PIG2 biological process unknown protein phosphatase regulator activcytoplasm | YIL046W	yes	yes	3	2	0		yes	4.03417	3.16471	1.7318	0.006132	0.140122	0.319016	0.942493		0.399431	1.1658	0.907232	0.617835	-0.270096	-0.332068	-0.739685		3.07895	2.87872	1.6669	0.903144	0.675313	-0.687465	-0.68531			3.70044	3.54584	2.11588	0.660277	0.935277	1.51883	1.92118		0.73266	1.92655	1.19195	0.174243	0.148967	1.08588	1.11628
YGR249W	YGR249W ... MGA1 filamentous growth molecular function unknown cellular component unknown | YGR250C	yes	yes	5.20945	1	0		yes	3.67571	3.43208	3.17558	1.26769	-0.564423	0.095598	0.005503		-0.814973	0.995064	2.04485	0.948485	0.313601	-0.188983	0.006741		5.04358	4.58018	3.81068	2.33996	1.19088	0.275841	1.24405			3.60716	3.32821	2.51776	0.839153	0.720579	-0.069269	-0.183473		-0.06471	0.96308	1.04849	0.105937	-0.325571	-0.306968	-0.842361
YJR115W	YJR115W ... YJR115W biological process unknown molecular function unknown cellular component unknown | YJR116W	yes	yes	5.16993	2	0		yes	4.88697	4.72301	3.75243	1.85413	0.950151	0.729949	1.39253		1.35584	1.05377	1.06814	0.45412	0.046454	-0.295171	-0.282628		4.69069	4.22698	3.07801	1.22797	0.523933	0.188062	0.972558			4.62439	4.49055	2.98093	1.27525	0.607234	0.123545	0.388294		1.25043	1.70081	0.996645	-0.463759	-0.165915	-0.20799	-0.254731
YDR258C	YDR258C iESR cluster HSP78 response to stress* ATPase activity* mitochondrial matrix | YDR259C	yes	yes	4.32193	3	1		yes	3.31203	3.0486	2.43393	1.72199	1.25336	0.203403	0.190331		1.63456	2.3317	0.773701	0.895985	0.452677	-0.996381	-1.4279		2.30541	2.10927	1.4577	1.58082	1.07832	-0.138757	-0.985973			3.33643	3.56314	2.97998	2.04379	1.58892	1.25137	1.36738		0.160636	0.523359	0.485682	0.240869	-0.77028	-0.38627	-0.411637
YLL026W	YLL026W iESR cluster HSP104 response to stress* chaperone binding* cytoplasm* | YLL027W	yes	yes	4.16993	3	0		yes	3.20424	3.76136	3.61311	2.44073	1.66147	0.766122	0.448924		1.91021	3.57481	2.34729	1.03103	0.078741	-1.31367	-1.46968		2.24517	2.9589	2.62746	2.09209	1.30325	0.093341	-1.17072			3.304	4.18058	3.82024	2.69456	1.90501	1.5131	1.26125		-0.354583	-0.214166	-0.068466	0.304583	-0.72173	-0.739837	-0.767891
YPL240C	YPL240C ... HSP82 response to stress* "ATPase activity, coupled" cytoplasm | YPL241C	yes		3.32193	2	1		yes	2.79701	2.61755	2.45181	1.73711	1.32155	0.065985	-0.222619		2.26719	2.88042	1.00355	0.730333	-0.04696	-2.05584	-2.36202		1.56113	1.68056	0.983022	1.22775	0.801306	-0.508568	-1.95939			2.58008	3.0803	2.85624	2.27209	1.40718	1.0969	0.77833		0.842875	0.442985	0.627272	0.71723	-0.761437	-0.706518	-0.461366
YOR052C	YOR052C iESR cluster YOR052C biological process unknown molecular function unknown nucleus | YOR053W	0		3	1	0		yes	2.34511	2.72485	2.04806	0.867276	0.772947	0.02011	-0.371137		0.011294	1.86572	1.81597	0.996333	-0.256124	-1.08807	-0.849023		1.8825	2.43452	1.85266	1.71689	1.10421	-0.228596	-0.792052			2.02969	2.84969	2.45881	1.25519	1.10824	0.998301	0.765577		0.619251	1.60428	0.768434	-0.719617	-1.10194	-0.485529	-0.43561
YCL035C	YCL035C iESR cluster GRX1 response to oxidative stress* thiol-disulfide exchange intermediacytoplasm* | YCL036W	0		2.80735	1	0		yes	1.68961	2.2754	2.31108	2.34091	2.33745	1.44484	0.897173		0.260261	0.293283	0.546095	1.54236	1.02949	0.554374	0.223127		1.09422	1.95967	2.42653	3.25175	2.73165	1.08932	0.038332			0.945677	2.20135	2.62026	2.4894	1.88829	2.02927	1.6129		0.078613	0.269979	0.725511	0.183763	-0.398244	0.537301	0.628454
YBL049W	YBL049W iESR cluster MOH1 biological process unknown molecular function unknown cellular component unknown | YBL050W	0		2	1	0		yes	0.720701	1.54456	2.29794	2.29741	1.49496	1.44587	1.55745		-0.107461	0.984975	0.385885	0.778488	-0.054758	0.088415	0.096425		0.848238	1.8546	2.33733	1.97437	1.49747	1.40184	0.926063			0.453684	1.76966	2.30914	1.8025	1.24327	1.22665	1.35343		-0.089801	1.13009	0.210447	0.157467	0.285386	0.716181	0.751697
YOR031W	YOR031W ... CRS5 response to metal ion copper ion binding cytoplasm | YOR032C	0		2	2	0		yes	0.887811	2.00553	2.17002	2.32025	1.82616	1.60382	1.14241		0.182657	1.50839	1.17176	1.14916	0.745983	0.044844	0.889727		0.124265	1.68467	1.56319	1.95453	1.31591	0.452506	-0.035664			0.801713	2.06719	2.63697	2.52217	1.65381	1.47621	1.23838		0.949727	1.25054	1.18276	0.461473	0.548898	0.90939	0.636893
YDR085C	YDR085C iESR cluster AFR1 signal transduction during con receptor signaling protein activitymating projection base | YDR086C	yes		3.80735	1	0		yes	2.69502	2.0588	1.5986	1.01014	1.33305	0.992356	0.411105		0.581712	1.33059	0.898836	1.07765	0.706206	0.174326	-0.162172		2.00588	1.66904	1.63045	2.11764	1.77079	0.500633	-0.48266			2.72961	2.81188	2.54925	1.95492	2.05287	2.32528	1.80336		1.07775	1.95506	1.19748	0.680308	0.414234	0.788557	1.01109
YAL028W	YAL028W ... FRT2 response to stress molecular function unknown endoplasmic reticulum | YAL029C	yes	yes	3.32193	1	1		yes	2.3003	2.0971	1.83307	0.683441	0.419981	0.493165	0.051306		1.4384	2.05081	1.78364	1.11494	0.132869	-1.03381	-0.41141		2.2393	2.21584	1.9988	1.75389	1.28943	0.47775	-0.312069			2.14171	2.80605	2.27762	1.32628	1.40636	1.40958	1.03327		0.732894	1.25451	0.299094	-0.480811	-0.711462	-0.282325	-0.046204
YBL086C	YBL086C ... YBL086C biological process unknown molecular function unknown cellular component unknown | YBL087C	0		2.58496	1	0		yes	2.547	2.32743	1.84327	0.408642	0.421392	-0.075507	-0.11989		0.018778	0.965316	0.892845	1.08076	0.234573	-0.855476	-0.648611		1.51499	1.76766	1.46726	1.7089	1.07289	-0.455672	-0.641974			2.26381	2.99761	2.30275	0.92968	1.08173	1.47405	1.22495		0.788357	1.77894	1.19998	0.55204	0.120871	0.850856	0.864115
YGR130C	YGR130C ... YGR130C biological process unknown molecular function unknown cytoplasm | YGR131W	0		3.16993	2	0		yes	2.30127	2.0556	1.82966	0.436197	0.559923	0.211444	0.105943		0.249377	1.17577	1.37128	0.947705	0.336373	-0.515084	-0.385962		1.44453	1.75069	1.82317	1.55525	1.13995	-0.212301	-1.23222			2.17248	2.79848	2.66265	1.53554	1.60061	2.07129	2.0424		0.434481	2.00288	1.12303	0.431629	0.162961	0.947406	1.16101
YDL207W	YDL207W ... GLE1 poly(A)+ mRNA-nucleus export molecular function unknown mitochondrion* | YDL208W	0		2	0	0		yes	1.50207	2.43489	1.94664	0.941176	0.487741	-0.025439	0.011212		0.441015	1.33686	0.766028	0.559755	0.149443	-0.539134	-0.339755		0.877433	2.16187	1.45655	0.748994	0.702618	-0.332586	-0.720522			1.67168	2.77673	2.08875	1.18182	0.87273	1.45059	1.53549		0.75533	1.62669	0.788523	0.329934	0.124462	1.17698	1.13697
YER182W	YER182W ... FMP10 biological process unknown molecular function unknown mitochondrion | YER183C	0		1	1	1		yes	2.07437	1.77186	1.67296	0.47995	0.865663	0.354082	0.004484		0.301289	1.09031	0.547853	1.09128	0.558327	-0.240813	-0.049906		0.934905	1.5116	1.32155	1.83754	1.27504	-0.187652	-1.00794			1.60274	2.22206	2.23443	1.28267	0.992683	1.47887	1.47809		0.313323	1.33377	0.450148	-0.001819	-0.260616	0.795843	0.960507
YKL142W	YKL142W iESR cluster MRP8 protein biosynthesis structural constituent of ribosome mitochondrial ribosome | YKL143W	0		3.16993	1	1		yes	1.98084	2.47134	2.54458	1.94032	1.67126	1.13997	0.819543		-0.159203	0.908706	1.35688	1.66175	0.670936	-0.170151	-0.419952		1.29575	2.02606	2.42704	2.56351	1.85764	0.66966	-0.375862			1.58342	2.51979	2.69673	2.12015	1.54173	1.6772	1.39161		0.451273	1.55012	1.80057	0.87722	0.14121	0.778699	0.811413
YFR003C	YFR003C ... YPI1 protein amino acid dephosphory protein phosphatase inhibitor activcellular component unknown | YFR004W	0		2.32193	1	0		yes	1.75057	2.51466	2.26895	1.5783	1.7222	0.820923	0.75437		-0.728037	0.64904	1.52529	1.7079	0.625319	-0.73507	-0.689881		0.547674	1.41031	1.7759	1.95415	1.18989	-0.233915	-0.894869			0.969991	2.32168	2.11748	1.60745	1.17672	1.58379	1.45973		-0.054353	1.49659	1.42911	0.351905	-0.414381	0.734789	0.642464
YBL075C	YBL075C iESR cluster SSA3 response to stress* ATPase activity cytosol | YBL076C	yes		3.80735	0	1		yes	1.52338	2.87116	2.84415	2.07862	1.15754	0.705142	0.809855		0.089965	1.68026	1.69774	0.993832	0.371048	-0.239058	-0.201051		1.10205	2.39919	2.3828	1.63177	0.918707	0.155338	-0.127554			0.728959	2.36627	2.3833	1.4938	0.89074	0.608485	0.527222		-0.434937	1.3624	0.905184	0.233853	0.164234	0.552544	0.637574
YGR070W	YGR070W ... ROM1 cell wall organization and bio signal transducer activity* intracellular | YGR071C	0		0	2	0		yes	1.62627	1.56586	1.85008	0.874315	0.447452	0.706836	0.797711		-0.773211	0.543785	-0.020539	0.230699	-0.310836	-0.55488	-0.368224		1.90979	2.28104	1.96673	1.27468	0.952047	-0.116246	0.102856			1.30683	2.09686	2.23606	1.17632	1.35956	1.12364	1.14325		-0.017652	0.773602	0.476399	0.103019	0.281418	0.386515	0.670209
YOR178C	YOR178C ... GAC1 meiosis* protein phosphatase type 1 activityprotein phosphatase type 1 complex | YOR179C	yes		5.08746	0	0	yes	yes	1.25425	2.20083	2.05939	1.20879	0.698612	1.42731	1.60079		-0.466846	0.300121	-0.179314	-0.050048	-0.06976	-0.487504	0.074759		0.956055	1.8156	1.4653	0.915042	0.843192	0.771183	0.907119			1.16133	2.57361	2.08564	1.21527	1.574	1.33567	1.44381		0.183217	0.79597	-0.224412	0.070282	0.524094	0.813725	0.808795
YMR291W	YMR291W iESR cluster YMR291W biological process unknown protein kinase activity cytoplasm* | YMR292W	yes	yes	4.32193	2	0	yes	yes	3.20522	2.70881	2.49004	1.33901	0.793425	0.814721	0.654312		0.535033	0.913684	1.38015	0.804095	0.121786	-0.069312	0.184279		3.20067	2.35821	1.87062	1.65351	1.18359	0.428498	0.198161			3.26483	3.16854	2.58294	1.43279	1.37101	1.22283	1.20642		0.104658	0.479679	-0.78599	-1.15148	-0.56746	-0.242356	0.37192
YMR195W	YMR195W ... ICY1 biological process unknown molecular function unknown vacuolar membrane (sensu Fungi) | YMR196W	yes	yes	5.32193	1	0		yes	2.09876	1.79526	1.63842	1.17051	0.499898	0.771378	0.765053		0.352775	0.931974	1.18825	1.34203	0.599614	0.392938	1.33572		2.59714	2.18726	1.59546	1.88789	1.36622	0.690774	0.642399			2.50943	2.73578	2.45138	1.71097	1.49903	1.30036	1.81104		-0.210701	0.100162	-0.601432	-0.758602	-0.61482	-0.184533	0.178663
YKR058W	YKR058W iESR cluster GLG1 glycogen biosynthesis glycogenin glucosyltransferase acticellular component unknown | YKR059W	0		2.58496	0	0		yes	3.1035	2.95032	3.01445	2.33278	1.63744	1.40232	1.53141		0.424648	0.811785	1.1472	0.60994	0.298402	-0.196084	0.290967		2.48746	2.61758	2.80443	2.34685	1.55178	1.06022	0.468344			3.25942	3.76675	3.63069	2.77602	2.30874	2.43342	2.46235		-0.783265	0.019203	-1.18826	-1.65562	-1.30221	-0.655134	0.01011
YIR016W	YIR016W ... YIR016W biological process unknown molecular function unknown cellular component unknown | YIR017C	yes	yes	3.70044	2	0		yes	1.91501	1.93846	1.81515	1.28094	0.721332	1.0097	1.22761		-0.078304	0.466442	1.02183	0.3994	0.183853	-0.135946	0.446929		1.74263	1.94687	1.88595	1.30234	0.898969	0.590324	0.639452			1.72798	1.87607	1.86917	1.16252	0.842168	1.27807	1.22709		-0.164074	0.660533	0.105185	-0.515443	-0.302488	0.240923	0.711353
YIR038C	YIR038C iESR cluster GTT1 glutathione metabolism glutathione transferase activity mitochondrion* | YIR039C	0		3.45943	3	0	yes	yes	0.268357	1.76343	2.84356	3.19466	3.09814	2.80881	1.9679		0.265244	0.417423	1.25187	1.4101	1.4528	1.19245	0.672575		0.498325	1.43428	2.37093	2.60331	2.41977	2.36545	1.17059			0.216688	1.6559	2.63715	2.86892	2.49951	1.97603	1.05205		0.116008	-0.050105	0.410282	0.319454	0.244082	-0.170941	-0.525837
YJL052W	YJL052W ... TDH1 glycolysis* glyceraldehyde-3-phosphate dehydrogcytosol* | YJL053W	yes		4.45943	2	0		yes	0.291219	1.15232	2.20072	2.76956	2.63885	2.40197	1.9567		0.665635	0.328721	1.14701	1.83099	2.1174	1.98956	1.86235		0.579402	1.33274	2.23668	2.12228	2.05869	2.30278	1.9845			0.735852	1.40881	2.2864	2.81578	2.54772	1.89551	1.51534		0.278573	-1.02637	-0.877316	-0.275373	-0.034616	-0.32785	0.054149
YGL121C	YGL121C iESR cluster GPG1 signal transduction signal transducer activity cellular component unknown | YGL122C	0		3.32193	0	0		yes	0.093919	1.92624	2.87279	3.41008	3.38464	3.12724	2.64033		0.462871	1.0206	1.74203	2.58182	1.94962	1.57263	1.44838		0.465239	1.86632	3.08513	3.79619	3.70214	2.74888	2.11669			0.366169	2.0488	3.10789	3.53464	3.27403	3.05376	2.43363		-0.231416	-0.116797	0.839186	0.848755	0.730505	0.685128	0.714278
YDR277C	YDR277C ... MTH1 signal transduction* molecular function unknown cellular component unknown | YDR278C	yes		4.08746	1	1		yes	2.79459	1.95819	1.74621	1.13247	0.986116	1.08279	1.22589		0.086441	0.940872	1.13905	0.545099	0.501245	0.885435	1.63305		2.63103	1.97907	1.64904	1.26097	1.1241	1.09634	0.898963			2.08551	1.95097	1.53014	0.858017	0.752084	1.27335	1.70108		-0.150213	1.08009	-0.286475	-0.965446	0.059577	1.18442	1.95791
x		-5		#N/A
x		-5		#N/A
x		-5		#N/A
Cluster_b	Cluster_b	#N/A		#N/A
YJR025C	YJR025C iESR cluster BNA1 NAD biosynthesis "3-hydroxyanthranilate 3,4-dioxygena"cytoplasm | YJR030C	yes		3.70044	0	0		yes	0.789096	0.546372	0.692038	0.709692	0.701202	0.412724	-0.03054		0.810124	0.951704	0.759212	1.00861	0.438258	0.001264	-0.324492		0.645321	0.954441	0.979767	1.38892	1.0902	0.236741	0.110053			0.648358	0.721157	0.992716	0.658374	0.652484	0.645634	0.397016		0.51914	0.77976	0.806958	0.541616	0.137519	0.518471	0.263923
YEL047C	YEL047C ... YEL047C metabolism fumarate reductase (NADH) activity mitochondrion* | YEL048C	0		3.45943	1	1		yes	-0.219407	0.342639	0.548732	0.565212	0.057938	0.096115	0.112999		0.107252	0.173481	0.307944	-0.005741	0.041016	0.056235	-0.166028		-0.084468	0.300879	0.416363	0.125109	0.032721	0.306187	0.509923			-0.136879	0.293802	0.492451	0.349425	-0.143375	-0.298142	-0.281888		-0.064871	0.006203	-0.007125	-0.126519	-0.174081	-0.385244	-0.414192
YJR121W	YJR121W ... ATP2 ATP synthesis coupled proton t hydrogen-transporting ATP synthase soluble fraction* | YJR122W	yes	yes	4.32193	2	0		yes	-0.369193	-0.047465	0.595837	0.529299	0.057198	0.01557	0.312115		-0.365091	-0.625114	0.147735	-0.246734	-0.252377	-0.197016	0.165591		-0.123139	0.085639	0.551773	0.101088	0.000755	0.213056	0.32546			-0.156964	0.33896	0.769047	0.616161	0.303679	-0.096883	0.131237		-0.50011	-0.280493	0.057876	-0.131537	-0.117632	-0.348734	0.156634
YNL071W	YNL071W ... LAT1 pyruvate metabolism dihydrolipoyllysine-residue acetyltmitochondrion* | YNL072W	yes	yes	3	0	0		yes	-0.03337	-0.044547	0.538212	0.538787	0.48162	0.465482	0.408858		0.135243	-0.479133	0.071048	0.260678	0.267006	0.13794	0.239437		0.23818	0.30631	0.642679	0.663997	0.650646	0.620105	0.34447			-0.073369	0.018652	0.522757	0.526163	0.491778	0.411161	0.274863		-0.135909	-0.380694	-0.195561	-0.090853	-0.17006	-0.168054	-0.084767
YPR028W	YPR028W ... YOP1 vesicle-mediated transport protein binding integral to membrane | YPR029C	0		3.16993	2	0		yes	-0.06062	0.522163	0.858983	1.17375	0.782839	0.755626	0.651766		0.105455	-0.255056	-0.243303	-0.485687	-0.033855	0.202198	0.271401		0.140539	0.588333	0.764491	0.08957	0.152763	0.598763	0.538128			0.280549	0.45783	0.616329	0.986015	0.376115	-0.112973	-0.271416		0.022241	-0.752404	-0.222229	-0.084782	0.204339	-0.429147	-0.490028
YER088C	YER088C ... DOT6 regulation of transcription fr molecular function unknown cytoplasm* | YER089C	yes	yes	4.32193	0	1	yes	yes	-0.368165	-0.078451	0.29686	0.052271	-0.080668	-0.143109	0.029196		-0.839523	-0.584382	0.10456	-0.12682	-0.052376	-0.074313	-0.113865		0.974554	0.052536	1.13108	1.09228	0.763213	0.132105	-0.665221			-0.118089	0.288714	0.45834	0.280296	0.577486	0.502884	0.499947		-0.524997	-0.041729	-0.179162	0.373661	0.687636	0.583576	0.618621
YBL001C	YBL001C ... ECM15 cell wall organization and bio molecular function unknown cytoplasm* | YBL002W	yes		4.16993	1	0		yes	0.273798	0.228147	0.406914	0.740486	0.86006	0.69509	0.135915		-0.293335	-0.48114	-0.166884	0.584172	0.372087	0.151263	-0.114608		0.513464	0.277163	0.741623	1.44369	1.20912	0.506211	0.050393			-0.011023	0.339403	0.826556	0.924041	0.468465	0.769351	0.436752		-0.304937	-0.097771	0.5399	0.411454	-0.007324	0.303252	0.151057
YBR111C	YBR111C ... YSA1 biological process unknown phosphoribosyl-ATP diphosphatase accytoplasm* | YBR111W-A	0		0	1	0		yes	0.35069	0.645463	1.1089	1.23214	1.05604	0.639928	0.311191		0.071544	0.02438	0.531627	1.08997	0.602152	0.079478	0.13863		0.252243	0.721798	1.09003	1.89474	1.505	0.587483	0.228087			0.057372	0.766554	1.33839	1.35962	0.964892	0.837866	0.497955		-0.289556	-0.16105	0.434682	0.167295	-0.303921	0.000308	-0.072097
YBR026C	YBR026C iESR cluster ETR1 aerobic respiration* enoyl-[acyl-carrier protein] reductmitochondrion | YBR027C	0		#N/A	1	0		yes	-0.125449	0.574615	1.35047	1.33139	1.07639	0.616843	0.323336		-0.674671	-0.356068	0.145335	0.646316	0.285789	-0.288187	-0.414683		-0.600779	0.71256	1.22296	1.75283	1.28803	0.425167	-0.266549			-0.341496	0.713583	1.5444	1.28627	0.978447	0.840715	0.591988		-0.660005	0.062708	0.513553	0.303896	-0.061147	0.307458	0.307321
YML110C	YML110C iESR cluster COQ5 aerobic respiration* "2-hexaprenyl-6-methoxy-1,4-benzoqui"mitochondrion | YML111W	0		1	0	0		yes	-0.073032	0.094596	1.10757	0.896857	0.978377	0.615097	0.140714		-0.280356	-0.628041	0.307813	0.650975	0.424583	-0.095538	0.006233		-0.256875	0.264857	0.992073	1.24169	0.871376	0.391629	-0.183546			-0.277155	0.384217	1.19943	1.05136	0.935994	0.830393	0.397076		-0.51428	-0.560035	-0.140529	0.046139	-0.315208	-0.170836	0.026952
YJR104C	YJR104C iESR cluster SOD1 zinc ion homeostasis* "copper, zinc superoxide dismutase a"cytosol* | YJR105W	yes		4.16993	1	2		yes	0.250266	0.628858	1.14806	1.45978	1.2954	1.02511	0.900678		0.002248	-0.630515	-0.176048	0.330425	0.371642	0.451792	0.777457		0.415642	0.826138	1.26118	1.39477	1.06351	1.07105	0.777322			0.231144	0.5125	1.19588	1.45762	0.88365	0.782202	0.675137		-0.514722	-0.825073	0.111924	0.243339	0.115333	0.409324	0.488105
YGL191W	YGL191W ... COX13 aerobic respiration enzyme regulator activity* respiratory chain complex IV (sensu | YGL192W	0		3.16993	0	1		yes	0.316831	0.756182	0.859001	0.485948	0.254315	0.017104	0.145906		-0.298849	-0.026707	0.075545	0.290666	-0.191971	-0.306185	0.087326		0.174514	0.876593	1.08395	1.63307	1.17614	0.219082	-0.28969			0.189685	1.06864	1.37949	1.03382	0.604956	0.657287	0.886278		-0.486643	0.303394	0.467484	0.033075	-0.23183	0.29624	0.472738
YDL248W	YDL248W ... COS7 biological process unknown receptor activity mitochondrion | YDR001C	0		2.80735	1	0		yes	-1.07917	0.22263	1.13456	0.690105	-0.039202	0.310795	0.55299		-0.515756	0.184097	1.22316	0.340637	0.395904	0.364902	0.326244		-0.586223	1.29566	1.43168	0.344971	0.097375	0.427909	0.502159			-1.55784	0.907221	1.33051	0.69029	0.212512	0.169351	0.133034		-0.604375	-0.322425	0.298803	0.276303	-0.112578	-0.173496	-0.248303
YBR013C	YBR013C ... YBR013C biological process unknown molecular function unknown cellular component unknown | YBR014C	yes		3	0	2		yes	-0.492505	0.467049	1.6902	1.26735	1.03212	0.958426	0.595578		-0.977284	-0.260358	1.03472	0.948193	0.086327	-0.226458	-0.482517		-1.1635	0.327933	0.739379	1.03234	0.509681	0.232632	-0.499599			-1.2124	0.74512	1.69018	1.18562	0.962676	0.548367	0.346479		-1.19672	0.320129	0.187486	-0.018913	-0.547964	-0.262817	-0.472491
YDR129C	YDR129C ... SAC6 endocytosis* "protein binding, bridging*" actin cortical patch* | YDR130C	0		2	0	0		yes	0.000165	0.550084	1.27663	0.584144	0.098208	-0.0216	-0.071856		-0.417647	-0.774568	0.166667	0.340664	0.020075	-0.339524	-0.352672		-0.213365	0.677279	1.43268	1.0473	0.400033	0.09455	-0.183966			-0.154667	0.63074	1.11092	0.536948	0.263275	0.027313	0.043156		-0.384208	0.050076	0.553274	0.231247	0.179262	0.168286	0.234072
YKR018C	YKR018C ... YKR018C biological process unknown molecular function unknown cytoplasm* | YKR019C	0		#N/A	1	0		yes	-0.439763	0.336769	1.30522	0.803971	0.452855	0.220524	-0.243428		-0.744878	-0.269848	0.859757	0.694817	0.225526	-0.373992	-0.717152		-0.601684	0.588033	1.40655	1.16582	0.603636	0.137471	-0.394167			-0.837109	0.466649	1.11194	0.709298	0.467351	0.223577	-0.185488		-0.903636	0.110986	0.716398	0.209448	0.075276	-0.130717	-0.20567
YBR086C	YBR086C ... IST2 response to osmotic stress molecular function unknown plasma membrane* | YBR087W	yes		3.58496	1	0		yes	-0.913934	0.396718	1.04006	0.689497	0.006568	0.230862	0.187158		-1.41198	-0.461584	0.206923	-0.087984	0.168602	-0.098817	0.241806		-0.882465	0.627466	0.891578	-0.223991	-0.221819	0.103146	0.064359			-0.438768	0.940727	1.08414	0.718416	0.834954	0.085682	0.046291		-0.896805	-0.097405	0.26139	0.484537	0.922578	0.061465	0.036394
YML072C	YML072C ... TCB3 biological process unknown lipid binding mitochondrion* | YML073C	0		3.45943	1	0		yes	-0.833403	-0.045595	0.928821	0.557275	-0.011559	0.124756	0.107501		-1.1354	-0.962416	0.031114	-0.05296	0.045988	-0.219508	0.032896		-0.97411	0.359809	0.98451	0.264218	0.086784	0.152379	-0.094259			-0.695586	0.489159	1.09263	0.62678	0.662333	0.200024	0.101413		-1.05013	-0.014691	0.507329	0.425917	0.700311	0.147456	0.231407
YML035C	YML035C ... AMD1 purine nucleotide metabolism AMP deaminase activity cytoplasm | YML036W	yes	yes	2.80735	2	1		yes	-0.489639	-0.014722	1.2507	0.580493	-0.054057	0.008789	-0.043258		-1.96983	-1.08142	0.004067	0.121377	-0.1917	-0.535408	-0.35013		0.067894	0.990689	1.34919	0.928273	0.463607	0.142057	-0.370531			-0.819103	0.551905	1.25017	0.62067	0.454152	0.193467	0.06346		-0.727231	0.537268	1.02934	0.722812	0.602852	0.389968	0.600274
YOR291W	YOR291W ? YPK9 biological process unknown molecular function unknown | Vacuolar protein with a possible role in sequestering heavy metals; has similarity to the type V P-type ATPase Spf1p; homolog of human ATP13A2 (PARK9), mutations in which are associated with Parkinson disease and Kufor?Rakeb syndromeYOR292C	yes		2.32193	1	0		yes	-0.770291	0.659136	1.33397	0.878568	0.40349	0.419486	0.248433		-1.94196	-0.08574	0.815228	0.345913	0.194917	-0.155712	-0.001991		-0.829391	0.674188	1.13812	0.562789	0.400255	0.304122	-0.278143			-0.520891	1.23602	1.72542	1.16204	1.16661	0.837991	0.62045		-0.717833	0.924703	0.884157	0.88079	0.999747	0.502231	0.616762
YJL042W	YJL042W ... MHP1 cell wall organization and bio structural constituent of cytoskelemicrotubule | YJL043W	yes	yes	3.90689	1	0		yes	-0.586605	0.317422	0.83585	-0.112098	-0.498422	-0.343288	-0.19186		-2.0763	-0.176569	0.476348	-0.228824	-0.307183	-0.563416	-0.484262		-0.832823	0.719853	0.942913	0.225043	0.231723	-0.265153	-0.76803			-0.800274	0.723518	0.748519	-0.092312	0.264157	0.309151	0.23687		-1.31949	0.380258	-0.199257	-0.349557	-0.15848	-0.18904	0.256357
YJL005W	YJL005W ... CYR1 meiosis* adenylate cyclase activity mitochondrion* | YJL006C	yes	yes	1.58496	1	0		yes	-0.598548	0.687136	1.59281	0.938861	0.051624	0.069491	0.013225		-1.58879	-0.121143	0.838734	0.370165	-0.23026	-0.671729	-0.476337		-0.913937	0.916274	1.53059	0.48405	0.118719	-0.15164	-0.667567			-0.874711	1.02632	1.64292	0.853207	0.65632	0.296459	0.053001		-1.11318	0.73598	1.00149	0.312945	0.173377	-0.03295	0.237406
YMR278W	YMR278W ? PGM3 biological process unknown molecular function unknown | Phosphoglucomutase, catalyzes interconversion of glucose-1-phosphate and glucose-6-phospate; transcription induced in response to stress; green fluorescent protein (GFP)-fusion protein localizes to the cytoplasm and nucleus; non-essentialYMR279C	0		3.16993	2	0		yes	-0.792779	0.773645	1.38235	0.543569	-0.097602	0.055486	0.24512		-1.8987	-0.25488	0.737597	0.386589	-0.135613	-0.530792	-0.527019		-1.11163	1.09409	1.40534	0.712775	-0.017039	-0.137204	-0.383734			-1.26471	1.05876	1.25047	0.413346	0.175575	0.267689	0.350864		-1.37496	0.29847	0.425866	0.150043	-0.049852	0.117117	0.09061
YMR279C	YMR279C ... YMR279C biological process unknown molecular function unknown cellular component unknown | YMR280C	0		3	1	0		yes	-1.35785	0.741658	1.26466	0.515772	-0.190331	0.025786	0.295737		-2.61647	0.032281	0.520186	0.221006	0.02663	-0.496547	-0.310877		-1.35534	1.1295	1.15903	0.329869	0.077263	-0.233162	-0.360111			-1.5378	1.30226	1.45874	0.60456	0.528751	0.480092	0.357506		-1.38936	0.596438	0.444319	0.36692	0.499706	0.217979	0.263981
YJL205C	YJL205C ... NCE101 protein secretion molecular function unknown cellular component unknown | YJL206C	0		1.58496	1	0		yes	-1.3626	-0.354427	0.522511	0.861646	0.927783	0.129045	0.240212		-1.44765	-0.900647	-0.249958	0.624272	-0.013025	-0.212244	-0.588575		-1.43266	0.210564	1.03606	1.34967	0.990159	-0.032184	-0.026501			-1.35569	0.11789	0.928533	0.969626	0.370663	0.352674	-0.009718		-1.03656	-0.654451	0.174024	0.009075	-0.304038	-0.10266	-0.153687
YDR055W	YDR055W ... PST1 cell wall organization and bio molecular function unknown cell wall (sensu Fungi) | YDR056C	yes	yes	4.24793	0	0	yes	yes	-1.01801	-0.26792	1.1884	2.37476	2.41642	1.95857	1.16239		-0.865648	-0.3693	0.71966	1.37742	1.46398	0.739603	0.859659		-1.32788	-1.01174	0.487531	1.04286	1.40839	1.13845	-0.003414			-0.557805	0.199562	1.30966	2.31911	2.44974	1.34962	0.772544		-0.595822	-0.895363	-0.184105	0.932321	0.642987	-0.457951	-0.112846
YOL155C	YOL155C ? HPF1 cell wall organization and bio glucosidase activity | Haze-protective mannoprotein that reduces the particle size of aggregated proteins in white winesYOL155W-A	yes	yes	4.75489	1	0		yes	-1.3711	-0.185001	0.814592	1.06275	0.679707	1.02705	1.75589		-0.966073	-1.33863	-0.520169	-0.360455	0.233743	0.564063	0.681927		-1.54414	-0.194492	1.01655	0.390965	0.625622	1.03511	0.924996			-1.27318	-0.267405	0.546186	0.717578	1.05518	1.01738	1.01676		-1.49344	-1.42177	-0.836261	-0.382652	0.600763	0.50405	0.613112
YHR136C	YHR136C ... SPL2 response to temperature enzyme inhibitor activity cytoplasm | YHR137C-A	yes	yes	4.52356	0	0		yes	0.871438	0.262158	0.341007	0.214946	-1.63481	-1.03189	-1.95797		-0.674909	-0.827398	-1.06663	0.538694	0.24346	-0.341935	-1.26206		1.38019	1.75774	1.18879	0.752487	0.053374	-0.67525	-0.996548			0.661384	1.11343	1.14054	0.095929	-0.815203	-1.14112	-1.58966		-1.35045	-1.12289	0.670506	0.145494	-0.411544	-0.572265	-1.18511
YDR276C	YDR276C ... PMP3 cation transport molecular function unknown plasma membrane | YDR277C	yes	yes	4	3	0		yes	-0.470664	0.730829	1.15079	1.53468	0.765726	0.545922	0.447275		-0.975558	-0.366528	0.428204	0.118139	0.291438	0.134919	0.49238		-0.036276	1.07895	1.56063	0.719736	0.295152	0.566837	0.625834			-0.078527	0.746911	1.03488	1.13402	0.425381	-0.257923	-0.191322		-1.08265	-0.975449	-0.162379	-0.310366	-0.047547	-0.784942	-0.959495
YBR105C	YBR105C ... VID24 vesicle-mediated transport* molecular function unknown extrinsic to membrane* | YBR106W	yes	yes	4.32193	1	1		yes	0.827109	0.550475	1.54178	1.09989	0.583056	0.243229	0.215901		0.495453	0.254142	0.736111	0.319952	-0.101093	-0.032661	0.143452		1.13166	0.902801	1.6003	1.57322	1.20909	0.416956	0.239067			0.379671	0.462119	1.29807	0.952388	0.839011	0.223572	0.166162		-1.01324	-0.479636	-0.552598	-1.51119	-0.905328	-0.375622	-0.471766
YIL116W	YIL116W ... HIS5 histidine biosynthesis histidinol-phosphate transaminase aintracellular | YIL117C	yes	yes	4.08746	0	0		yes	0.270626	0.130081	0.087466	0.701437	0.974043	0.320289	-0.295036		0.182299	0.76031	1.19259	1.74578	1.33514	0.416849	-0.04454		0.018306	0.412657	0.534892	1.38927	1.3111	0.385311	-0.152234			-0.218598	0.101495	0.214728	0.604333	0.763978	0.083517	-0.24937		-0.563075	-0.857061	-1.20318	-1.23641	-1.29984	-1.12348	-0.707576
YJL210W	YJL210W ... PEX2 peroxisome organization and bi protein binding peroxisomal membrane | YJL211C	yes	yes	4.16993	2	1		yes	0.001991	1.08849	1.20835	1.04592	0.406392	0.243692	0.2675		-0.774938	0.121882	0.61015	-0.482262	-0.585481	-0.650266	-0.072126		-0.029829	1.09706	1.19607	0.581897	0.078971	0.248368	0.20577			-0.082368	0.876524	0.892865	0.419921	0.158216	-0.471252	-0.673373		-0.660409	-0.147447	-0.410263	-0.913724	-0.332803	-0.925289	-1.1398
YNL037C	YNL037C ... IDH1 tricarboxylic acid cycle* isocitrate dehydrogenase (NAD+) actmitochondrial matrix* | YNL038W	yes	yes	4.90689	0	1		yes	-0.198951	0.57552	0.905985	0.808652	0.284543	-0.130787	-0.484865		-0.045958	0.648191	0.50071	-0.086249	-0.86339	-1.4254	-0.496369		0.00218	0.459784	0.537224	0.191068	-0.181342	-0.549365	-1.10744			-0.063157	0.698923	0.976327	0.878399	0.329946	-0.285344	-0.689337		-0.554214	-0.373113	-0.392331	-1.161	-1.67472	-1.98169	-1.87447
YOR136W	YOR136W ... IDH2 tricarboxylic acid cycle* isocitrate dehydrogenase (NAD+) actmitochondrion* | YOR137C	yes	yes	3.45943	2	1		yes	-0.260663	0.956062	1.35243	0.982285	0.567781	0.011194	-0.517678		-0.927654	-0.115006	0.63924	0.318572	-0.3932	-0.954545	-0.431527		-0.110538	0.743565	1.01366	0.798001	0.362792	-0.255075	-1.13136			0.30406	1.22662	1.48656	1.23141	0.921586	-0.02542	-0.393618		-1.24334	-0.547841	-0.100722	-0.437075	-1.23663	-1.72782	-1.58371
YOR382W	YOR382W ... FIT2 siderophore transport molecular function unknown cell wall (sensu Fungi) | YOR383C	yes		3.45943	1	0		yes	-0.620829	0.250111	1.8422	2.64317	2.33717	1.60193	1.10845		-0.103272	0.67875	2.57596	2.05201	1.44196	0.941436	0.92392		-0.687935	0.198701	1.30981	1.13224	0.838053	1.24095	0.968928			-0.817836	0.226882	1.19845	1.7091	1.04122	0.063745	-0.047203		-0.601183	0.857992	2.43517	1.9466	0.699375	-0.010624	0.217292
YDR133C	YDR133C ... | YDR135C	yes		3.58496				yes	1.44094	1.78062	1.44694	1.00782	0.182324	0.875596	1.43631		0.888634	0.393816	-0.385846	-1.54168	-0.961418	0.683178	0.11869		1.85625	1.90845	1.50871	-0.848075	-0.151187	1.05391	1.15076			2.00394	1.38517	0.559333	-0.052322	1.91725	-0.467705	-0.343054		0.211253	-1.06002	-1.84908	-0.914251	1.41776	-0.670854	-0.873007
YHR092C	YHR092C ... HXT4 hexose transport glucose transporter activity* plasma membrane | YHR093W	yes	yes	4.08746	0	0	yes	yes	2.02423	0.924725	0.334532	0.211276	-0.245574	0.38601	1.17045		-0.555132	-1.44723	-1.20988	-2.10925	-1.98569	-1.10932	1.87248		1.82366	0.250668	-0.280748	-0.418118	-0.256373	0.837296	1.60862			2.68097	1.29445	0.468989	0.300675	-0.043709	0.244641	0.737812		-1.98091	-2.83353	-4.62736	-5.04751	-3.61047	-1.79017	0.454798
YMR189W	YMR189W ... GCV2 one-carbon compound metabolism glycine dehydrogenase (decarboxylatmitochondrion* | YMR190C	yes		4	0	0	yes	yes	-0.786958	-0.949551	0.621303	1.55851	0.997069	0.571767	-0.791256		-0.693969	0.259374	1.96477	1.41271	0.724177	-0.222417	-0.698367		-0.408012	-0.437792	1.59319	2.12729	1.53538	0.738806	-1.03316			-0.935523	-0.60941	0.950073	1.52891	1.29386	0.36959	-0.844789		-2.96286	-3.17121	-3.32489	-3.98022	-4.28937	-4.49644	-3.23274
YDR019C	YDR019C ... GCV1 one-carbon compound metabolism glycine dehydrogenase (decarboxylatmitochondrion* | YDR020C	0		2.32193	0	0		yes	-0.510835	-0.541882	1.45065	2.15834	2.05155	1.18917	-0.307011		-1.09623	0.163016	2.40408	2.59142	1.48104	0.303322	-0.320772		-0.440338	0.046588	2.39672	3.3779	2.32842	0.825788	-0.399573			-1.50211	-0.150289	1.80148	2.07752	1.73117	1.40144	0.251847		-2.68433	-2.67354	-2.35866	-3.16994	-3.93167	-3.23417	-2.18997
YMR120C	YMR120C ... ADE17 purine nucleotide biosynthesis IMP cyclohydrolase activity* cytosol | YMR121C	yes		3.58496	0	0		yes	-1.30186	-2.03079	1.07288	3.54849	2.90698	1.33667	-1.46349		-1.09153	-1.3819	2.90225	3.3744	2.2186	0.071488	-1.58274		-1.1927	-1.22582	2.48539	4.03881	3.36161	1.59126	-0.329617			-1.21592	-1.69546	1.64272	3.33436	2.6652	0.791794	-1.59373		-2.3803	-6.13289	-5.42058	-4.69118	-4.22542	-3.68666	-2.29732
YGR254W	YGR254W ... ENO1 glycolysis* phosphopyruvate hydratase activity cytoplasm* | YGR255C	yes		4.75489	1	0		yes	-0.040831	0.572922	1.57019	2.52152	2.57794	2.38822	1.89669		0.31166	0.116255	1.85711	1.89227	1.8746	1.41228	1.26956		0.127156	0.184149	1.17576	1.24522	1.45806	2.21064	1.99244			0.407065	0.535165	1.53381	2.45516	2.15066	1.59691	1.19158		0.070724	-1.55543	-1.32026	-0.849195	-1.10922	-1.61851	-1.31315
YAL060W	YAL060W ... BDH1 butanediol fermentation "(R,R)-butanediol dehydrogenase acti"cytoplasm | YAL061W	yes		3.70044	1	0		yes	1.83877	1.61003	1.84996	1.49415	0.765336	0.44696	0.603617		0.717154	1.18202	1.17608	0.593561	0.27118	-0.033502	-0.027284		1.74094	1.63132	1.90876	1.45232	0.802807	0.775693	0.704873			1.66367	1.25405	1.52636	1.10604	0.163743	-0.180204	0.026714		-0.303769	-1.06427	-1.83187	-2.93125	-3.20372	-3.06726	-2.74304
YBR296C	YBR296C ... PHO89 phosphate transport sodium:inorganic phosphate symporteplasma membrane | YBR296C-A	0		4.52356	0	0		yes	0.135739	0.993148	1.35788	0.64971	0.54076	-0.665636	-0.027512		0.820856	1.70649	1.73269	1.81893	1.29381	-0.077595	0.146144		1.02775	0.933668	0.583365	0.554653	0.059382	-1.69571	0.120492			0.762705	1.53238	1.23233	0.312727	0.254282	0.151917	0.014159		0.580159	-0.823665	-1.51475	-1.30239	-1.19814	-2.04013	-2.5445
YPL189C-A	YPL189C-A ? COA2 biological process unknown molecular function unknown | Cytochrome oxidase assembly factor; null mutation results in respiratory deficiency with specific loss of cytochrome oxidase activity; functions downstream of assembly factors Mss51p and Coa1p and interacts with assembly factor Shy1pYPL189W	yes	yes	4.85798	1	0		yes	0.491524	0.564549	0.558598	0.062229	0.268047	0.563246	0.218648		-0.892248	-1.25624	-0.334007	0.648145	0.650016	-0.064187	0.758515		1.39932	1.39242	0.848026	1.36383	1.05175	0.625531	0.160086			0.687233	1.45507	1.4632	1.47285	1.26836	1.02925	1.0519		-0.447353	0.062909	0.871754	0.822283	0.867624	0.890269	0.910315
YDL197C	YDL197C ... ASF2 chromatin silencing at silent molecular function unknown nucleus* | YDL198C	0		3	3	1		yes	1.737	1.32093	1.09562	0.457769	0.646601	0.400532	0.702655		-0.267852	0.503452	0.298422	0.567404	0.713416	0.065851	-0.019208		0.817373	0.877174	0.722454	0.977108	0.821719	-0.09586	-0.44426			0.877513	1.23124	0.95107	0.333699	0.792872	1.34042	1.39985		0.248823	1.00191	0.573954	0.761248	0.851967	1.65979	1.44582
YGR102C	YGR102C ... YGR102C biological process unknown molecular function unknown mitochondrion | YGR103W	0		0	0	2		yes	0.953248	1.14786	0.967151	0.880406	0.935504	0.288896	0.167559		-0.659802	-0.609452	-0.466558	0.486481	0.379962	-0.415936	-0.403646		0.45682	1.25093	1.34961	1.73552	1.38805	0.001817	-0.606167			0.159776	1.23584	1.50519	1.22807	1.09454	1.547	1.66036		0.118003	1.45358	1.67308	1.25248	1.12087	2.07806	2.06876
YGL006W	YGL006W iESR cluster PMC1 calcium ion homeostasis* calcium-transporting ATPase activitvacuolar membrane (sensu Fungi) | YGL006W-A	0		2.58496	1	0		yes	1.20879	1.44538	1.90018	1.11024	0.47818	0.569644	0.466556		-0.173142	1.10359	1.42984	0.944467	0.209767	-0.13173	0.040889		1.12171	1.59733	1.83943	1.19707	0.569688	0.342072	-0.130164			1.3625	2.15392	2.3961	1.47142	1.27153	1.0139	1.08419		0.594745	1.29707	0.919991	0.236266	0.004553	0.162995	0.347519
YOL048C	YOL048C ? iESR cluster RRT8 biological process unknown molecular function unknown | Putative protein of unknown function; identified in a screen for mutants with increased levels of rDNA transcription; green fluorescent protein (GFP)-fusion protein localizes to lipid particlesYOL049W	yes	yes	2.58496	3	0		yes	1.35761	2.6258	2.74606	1.91833	1.10652	0.818267	0.523898		-0.638652	1.30178	2.24701	1.72012	0.764043	0.272816	0.049829		1.27043	2.93176	2.88285	1.86142	1.0809	0.886629	0.298234			1.27338	2.77841	2.65801	1.83291	1.134	0.511461	0.187804		-0.11809	1.30587	1.25194	0.29398	-0.059039	-0.308424	-0.31024
YDL206W	YDL206W ... YDL206W biological process unknown molecular function unknown cellular component unknown | YDL207W	0		2.32193	0	0		yes	1.20525	2.08561	1.99958	1.03947	0.522796	0.721733	0.45876		-0.330078	2.09223	1.88042	0.780248	0.534007	0.322525	0.449154		1.40782	2.65615	1.84921	1.00482	0.723059	0.65323	0.184706			1.53412	2.7869	2.05093	1.09888	1.11616	0.805586	0.733783		0.424772	1.84207	0.769874	0.335005	0.472385	0.139554	0.11606
YLL019C	YLL019C iESR cluster KNS1 protein amino acid phosphoryla protein serine/threonine kinase actcellular component unknown | YLL020C	yes	yes	4.08746	0	0		yes	1.38709	1.51331	1.4718	0.768242	0.443965	0.696729	0.730643		-0.304655	1.34291	1.68563	1.00264	0.630834	0.094311	0.499781		1.5963	1.80932	1.52128	1.19501	1.06681	0.424715	0.043235			1.73192	2.00131	1.58663	1.07982	1.26925	1.10834	1.05514		0.858076	1.13292	0.353655	0.110161	0.146497	0.054474	0.446659
YLR152C	YLR152C iESR cluster YLR152C biological process unknown molecular function unknown cellular component unknown | YLR153C	0		3.45943	0	0		yes	1.06231	1.95959	2.13952	1.19604	0.691416	0.684519	0.875598		-0.443042	0.669227	0.932452	0.300232	0.173511	-0.25293	0.495402		1.1614	2.36626	2.17168	1.27685	0.8228	0.428521	0.736958			1.0157	2.10093	1.80235	0.611471	0.463656	0.29952	0.451464		0.088964	1.01397	0.263111	-0.067201	0.157661	0.096864	0.18664
YML120C	YML120C ... NDI1 mitochondrial electron transpo "oxidoreductase activity, acting on"mitochondrial inner membrane | YML121W	yes		4.08746	1	0		yes	1.18591	1.84771	2.10053	1.12277	0.463412	0.624456	0.754524		0.071554	1.09008	1.46073	0.833171	0.319806	0.006314	0.544648		1.46324	2.08252	1.99503	1.20132	0.666458	0.7617	0.751863			1.44784	2.25376	2.18132	1.14362	0.686457	0.467459	0.725741		0.176836	0.511125	0.131666	-0.423892	-0.546691	-0.241138	0.063345
YBR149W	YBR149W iESR cluster ARA1 carbohydrate metabolism aldo-keto reductase activity* cytosol | YBR150C	yes	yes	2	2	0		yes	0.923522	1.71089	2.23623	1.89999	1.53179	1.00218	0.686739		0.288749	0.783185	1.39112	1.64546	1.09258	0.630439	0.317577		0.665363	1.7538	2.31951	2.35831	1.89081	0.865752	0.363101			0.697216	1.67609	2.11685	1.84272	1.44982	0.95634	0.557874		0.156839	0.611024	1.02878	0.670883	0.287197	0.156395	0.114839
YGR019W	YGR019W iESR cluster UGA1 nitrogen utilization 4-aminobutyrate transaminase activiintracellular | YGR020C	0		3.80735	0	0		yes	1.02422	1.59507	2.1034	1.97083	1.58831	1.42348	0.926609		0.681095	1.63819	2.16467	1.75312	1.26906	0.665266	0.345025		1.29972	2.0116	2.31322	2.13104	1.80227	1.21156	0.726605			0.675769	1.42016	1.80548	1.68478	1.19072	1.07468	0.644112		0.244023	0.738661	0.794734	0.372446	0.012459	-0.053037	-0.350042
YPL154C	YPL154C iESR cluster PEP4 sporulation* endopeptidase activity* mitochondrion* | YPL155C	0		1	1	0		yes	0.415392	2.07011	2.62956	2.64582	1.94167	1.51944	1.1674		0.020705	1.36214	2.12526	1.49287	1.28904	0.781242	0.675501		0.748681	2.15109	2.72614	1.8714	1.45021	1.72695	1.0294			1.02512	2.10257	2.42267	2.35977	1.69379	0.789967	0.38602		0.291668	0.70782	0.905942	0.663239	0.541138	-0.379179	-0.312619
YJL016W	YJL016W ... YJL016W biological process unknown molecular function unknown cytoplasm | YJL019W	yes	yes	2.58496	0	0		yes	0.704485	1.66164	2.35816	2.05946	1.35114	1.19347	0.929634		-0.662969	0.4211	1.12718	1.01021	0.631627	0.081664	0.147248		0.565652	1.88137	2.443	2.2634	1.85747	1.36348	0.78566			0.744492	1.94505	2.42383	2.02348	1.71636	1.02067	0.654791		0.051701	0.814209	1.02606	0.551008	0.556885	0.15645	0.128773
YBR241C	YBR241C ... YBR241C biological process unknown molecular function unknown vacuolar membrane (sensu Fungi) | YBR242W	0		3.16993	0	1		yes	0.114293	1.95918	2.5653	2.26525	1.55663	0.967746	1.19349		-0.295084	1.35347	2.16224	1.11727	0.933382	0.502498	0.249667		0.430892	2.29304	2.98568	2.06634	1.55819	1.11484	0.850745			0.095348	1.84613	2.29118	1.87007	1.29464	0.831295	0.476631		-0.241805	0.726046	0.662512	0.174176	0.29388	-0.19203	-0.570752
YJL066C	YJL066C iESR cluster MPM1 biological process unknown molecular function unknown mitochondrion* | YJL067W	0		0	2	0		yes	1.37652	1.72697	2.26039	1.53072	0.993404	0.839103	0.724016		0.923281	1.74852	2.03694	1.88773	1.2768	0.388252	0.857333		1.03031	2.04012	2.0725	1.75402	1.67471	0.539281	0.100314			0.856138	1.92063	2.1901	1.64599	1.20836	0.846747	0.772172		0.492502	0.835283	1.13399	0.329261	-0.207032	-0.345892	0.229216
YIR039C	YIR039C iESR cluster YPS6 biological process unknown aspartic-type endopeptidase activitcell wall (sensu Fungi) | YIR040C	0		2	1	0		yes	0.197666	2.89568	3.4668	2.77306	1.86088	1.61847	1.26854		-1.02648	0.731092	2.02449	1.3987	1.19083	0.390926	0.269168		0.212351	2.71918	3.10326	2.00233	1.35465	0.992098	0.040725			0.790955	3.16601	3.25308	2.59392	1.52977	0.853851	0.630181		-0.844689	0.018362	0.632848	0.302775	0.14836	-0.888421	-1.26555
YBR298C	YBR298C ... MAL31 alpha-glucoside transport alpha-glucoside:hydrogen symporter membrane fraction | YBR298C-A	yes		2.32193	1	0		yes	1.9707	2.35972	1.82382	0.247601	0.125342	0.264887	0.876264		-0.339635	0.354209	0.504067	-0.544982	-0.029223	0.088415	0.59344		1.89849	2.16235	1.18237	0.41571	0.210924	0.566252	0.690255			2.32578	2.59326	1.51239	0.173612	0.059266	0.251277	0.412126		0.175388	0.713888	-0.83979	-1.22464	-0.412226	0.069261	0.691207
YGR289C	YGR289C ... MAL11 alpha-glucoside transport* alpha-glucoside:hydrogen symporter membrane fraction | YGR290W	yes		2.80735	0	0		yes	1.53049	2.02577	1.95896	1.13444	0.713952	0.906652	1.3306		-0.789437	-0.218589	0.210314	-0.436644	-0.269344	-0.335687	0.349446		0.963883	1.47829	1.51529	0.948076	0.525472	0.618934	0.573067			1.23998	1.55443	1.27184	0.296011	0.150414	0.590881	0.725104		0.179806	0.940046	0.065017	-0.45409	0.113961	0.684021	1.23714
YDR406W	YDR406W ... PDR15 transport "ATPase activity, coupled to transme"integral to membrane | YDR407C	yes	yes	5.24793	1	1		yes	1.64721	2.18003	1.97327	0.816222	-0.020305	0.231211	0.49659		-0.373836	1.02004	1.29244	0.020124	-0.046206	-0.101773	0.267204		2.10426	2.80191	2.5186	0.75534	0.247358	0.419052	0.24668			1.65905	2.33993	1.79036	0.692558	0.637859	0.208247	0.206451		0.06936	0.849409	0.167552	-0.300453	0.216697	-0.131365	-0.009578
YMR261C	YMR261C ... TPS3 response to stress* "alpha,alpha-trehalose-phosphate syn""alpha,alpha-trehalose-phosphate syn" | YMR262W	yes	yes	2.58496	2	0		yes	1.66526	1.9114	1.80154	0.678279	-0.376693	-0.056942	-0.04286		-1.04915	0.202262	1.13139	0.514128	0.148683	-0.317761	-0.394324		1.6004	2.23259	2.0389	0.871436	0.288667	0.144903	-0.242329			1.84403	2.18265	1.95548	0.549544	0.397209	0.072832	0.133342		-0.786332	0.58262	0.587146	0.018658	-0.056956	-0.432871	-0.316403
YPR030W	YPR030W ... CSR2 cell wall organization and bio molecular function unknown nucleus | YPR031W	yes		3.90689	0	0		yes	2.10148	1.86044	1.84781	0.478439	0.021565	0.015988	0.558646		0.437059	1.07307	1.31642	0.680713	0.261699	0.243027	0.512059		1.67745	1.62181	1.53758	0.783735	0.482659	0.3593	0.066243			1.9193	2.08317	1.3744	0.072225	0.278472	0.217872	0.220012		0.386348	1.29629	0.29642	-0.021736	0.123736	0.313584	0.616194
YMR262W	YMR262W ... YMR262W biological process unknown molecular function unknown cellular component unknown | YMR263W	yes	yes	2.32193	3	0		yes	1.77223	1.88856	1.01908	-0.009677	-0.226237	-0.134634	-0.549396		0.094409	1.04475	1.24701	0.853678	0.481677	-0.155199	-0.089755		1.83746	2.15887	1.58255	0.722357	0.205486	0.256553	0.006338			1.73355	1.39047	0.74237	-0.154691	-0.4544	-0.352356	-0.308122		0.188011	0.701994	0.864574	-0.145096	-0.60767	-0.543353	-0.457084
YGL229C	YGL229C ... SAP4 G1/S transition of mitotic cel protein serine/threonine phosphatascytoplasm* | YGL230C	yes	yes	3.58496	1	0		yes	1.77372	1.79091	1.72715	0.507577	-0.359394	-0.226701	-0.421061		1.10423	1.30277	1.20118	0.588841	-0.111359	-0.598791	-0.706194		1.79371	1.94271	1.47513	0.231088	-0.42373	-0.521549	-1.0008			2.16353	2.41646	2.21308	1.04577	0.575624	-0.010276	-0.166413		0.188119	0.661971	0.013092	-0.943691	-1.04255	-1.3956	-1.13043
YHR030C	YHR030C ... SLT2 cell wall organization and bio MAP kinase activity cytoplasm* | YHR031C	yes	yes	2.80735	0	0	yes	yes	0.579992	0.919014	1.29028	1.30463	1.47563	0.962144	-0.06165		0.144974	0.973601	1.79292	2.07778	1.35648	0.143492	-0.38048		0.064547	0.574067	1.45361	1.97478	1.71736	0.493831	-0.774437			0.244683	0.951176	1.43513	1.55416	1.59421	1.45874	0.5686		0.486548	1.33202	2.12753	1.77031	0.951882	0.881397	0.482343
YCR083W	YCR083W ... TRX3 response to oxidative stress thiol-disulfide exchange intermediamitochondrion | YCR084C	0		1.58496	1	1	yes	yes	0.010039	0.865078	1.72402	1.63596	1.3687	1.01625	0.17633		-0.823301	-0.487196	0.507447	1.06166	0.353967	-0.430472	-0.393304		-0.094343	1.07281	1.80465	2.27636	1.6782	0.91468	-0.352643			-0.03591	1.3349	2.24084	1.86664	1.56139	1.08927	0.593146		-0.618496	0.366286	1.28895	1.08844	0.682603	0.534414	0.347386
YNL234W	YNL234W ... YNL234W response to stress heme binding cytoplasm | YNL235C	0		3.16993	2	0		yes	-0.094547	1.04773	2.16482	1.56611	1.07833	1.02667	0.715122		-1.43111	-0.063596	1.35614	1.51721	0.261551	-0.077402	-0.745695		0.633832	2.07585	2.66177	2.1809	1.48983	0.544484	0.023			-0.793037	0.820336	1.88188	1.32779	0.824366	0.710432	0.449804		-0.401745	1.56464	2.46473	1.48532	0.548898	0.607536	0.41252
YGR174C	YGR174C ... CBP4 protein complex assembly molecular function unknown mitochondrial membrane | YGR174W-A	0		1.58496	0	1		yes	0.61913	1.74619	1.89355	0.867372	1.06007	0.32413	0.187706		0.147553	0.320159	0.700396	1.03012	0.467425	-0.17201	0.214378		-0.019622	1.62958	1.58887	1.86247	1.23192	0.388119	0.168701			0.355281	1.74433	1.94363	1.27525	0.421836	1.06474	1.25019		-0.247343	1.22954	0.807144	0.334132	-0.490065	0.944187	1.58053
YOR215C	YOR215C ? AIM41 biological process unknown molecular function unknown | Putative protein of unknown function; the authentic protein is detected in highly purified mitochondria in high-throughput studies; null mutant displays reduced frequency of mitochondrial genome lossYOR216C	0		#N/A	0	0		yes	0.633894	1.64024	2.19586	1.64058	1.53511	0.770591	0.488663		-0.766717	0.467817	1.2848	1.63035	0.620066	-0.399097	-0.129237		-0.286711	1.07572	1.79641	2.50239	1.8636	-0.177094	-0.958908			0.513667	2.47445	2.95132	2.11908	1.8705	2.41339	2.10064		-0.604375	1.44805	1.69781	0.937299	0.238633	1.23314	1.23855
YPL014W	YPL014W ... YPL014W biological process unknown molecular function unknown cytoplasm* | YPL015C	yes	yes	4	3	1		yes	1.44467	1.37341	1.76761	0.846996	0.098726	0.600651	0.767271		-0.538787	0.646888	1.06396	1.06827	1.02189	0.618453	0.529981		2.34	2.14014	2.0819	0.937137	0.883282	0.806169	0.846147			2.29401	2.2709	2.21131	1.29324	1.51304	1.05809	1.15539		-0.229979	-0.004721	0.364031	0.677411	0.524094	0.30353	0.117221
YNL015W	YNL015W iESR cluster PBI2 vacuole fusion, non-autophagic endopeptidase inhibitor activity cytoplasm* | YNL016W	yes		4.24793	1	0	yes	yes	0.865464	1.18695	1.61185	1.60023	1.67788	1.21966	1.13573		0.201918	-0.431097	0.168654	0.943262	0.621616	0.332415	0.530477		0.315801	0.839235	1.57857	2.52591	2.2714	0.977148	0.137216			0.755899	1.80664	2.40684	2.24573	1.98043	2.09992	2.33995		-0.241805	-0.054845	0.402467	0.333894	0.153558	1.01115	1.30614
YDR231C	YDR231C ... COX20 aerobic respiration* unfolded protein binding mitochondrial inner membrane | YDR232W	yes	yes	3.32193	0	0		yes	1.16348	1.70128	1.48066	0.806436	0.80601	0.191529	0.435022		0.753356	1.65803	1.94388	1.62713	0.454797	-0.038831	0.633636		1.65325	2.07231	1.95695	1.4694	1.15123	0.297727	0.132669			0.390395	1.72707	1.71785	1.14972	0.059266	0.613249	0.491432		0.859215	1.1179	0.973125	-0.451064	-1.38697	0.133605	0.179686
YGL036W	YGL036W ... YGL036W biological process unknown molecular function unknown cytoplasm | YGL037C	yes		3.70044	4	0	yes	yes	1.96398	1.67406	1.61823	0.720421	0.248022	0.240118	0.139492		0.942428	1.39694	1.19648	0.641485	-0.114506	-0.364994	-0.278712		1.50542	1.56471	1.14434	0.455261	0.35465	0.111828	-0.601261			2.20176	2.51762	2.13591	1.3807	1.43488	1.10759	0.771942		0.834705	1.21808	0.575637	0.06685	0.041717	-0.001419	-0.079089
YOL016C	YOL016C ... CMK2 protein amino acid phosphoryla calcium- and calmodulin-dependent pcytoplasm | YOL017W	0		2	1	1		yes	1.48134	1.66989	1.87915	0.836331	0.474872	0.235354	0.034127		0.319173	1.41884	1.41236	0.678206	0.329266	-0.473551	-0.611251		0.916137	1.88063	2.00644	1.68725	0.903543	-0.080888	-0.580725			1.36976	2.10981	2.18325	0.960032	0.659961	0.7809	0.806166		1.26281	1.53763	0.867215	0.121517	-0.543272	-0.017117	0.328994
YPR127W	YPR127W ... YPR127W biological process unknown molecular function unknown cytoplasm* | YPR128C	yes	yes	3.80735	1	0	yes	yes	0.905631	1.39881	2.04129	1.99689	1.45861	0.744418	0.172278		0.547212	0.890015	0.819872	0.242955	-0.301119	-0.543193	-0.564035		1.12576	1.63836	1.73909	1.65497	1.18562	0.437379	-0.495257			0.589319	1.56606	1.9914	1.64168	1.06715	0.491556	0.055352		0.59367	0.92118	0.621074	0.021405	-0.19464	-0.075471	-0.070457
YDL019C	YDL019C ... OSH2 steroid biosynthesis oxysterol binding plasma membrane* | YDL020C	0		2	1	0		yes	1.92134	1.84921	1.86455	0.87771	0.562458	0.398682	0.234839		-0.746495	0.717131	1.18372	0.79825	0.565522	-0.09932	-0.322929		1.14929	1.3862	1.67688	0.863529	0.520197	0.181451	-0.418527			1.90934	2.09206	1.93947	1.05334	1.10072	0.79471	0.643707		0.094282	1.3199	1.11779	0.401445	0.426468	0.37691	0.544858
YNL098C	YNL098C ... RAS2 sporulation (sensu Fungi)* GTPase activity plasma membrane | YNL099C	yes	yes	3.32193	5	0		yes	2.1117	1.7144	1.49395	0.631915	0.693932	0.016275	-0.14678		-0.208839	0.081885	0.587788	0.929618	0.66192	-0.268339	-0.169649		1.05689	0.93649	1.16011	1.35443	0.931064	-0.410199	-1.21496			1.75712	1.96497	1.77003	0.962444	0.859873	1.3161	1.17496		-0.248974	0.959543	0.739162	0.450679	-0.037635	0.646436	0.869193
YIL036W	YIL036W ... CST6 transcription initiation from specific RNA polymerase II transcrinucleus | YIL037C	0		3.16993	1	0		yes	1.41109	1.53075	1.5094	0.640089	0.184272	0.083241	0.044603		-0.053578	0.819241	0.834725	0.441117	-0.049659	-0.576644	-0.581219		0.776403	1.38243	1.26107	0.990568	0.676305	-0.160422	-0.682638			1.35246	1.98732	1.907	0.960001	1.07049	1.00661	0.913936		0.577623	1.3441	0.894912	0.098817	-0.020717	0.184497	0.360052
YNL100W	YNL100W ? AIM37 biological process unknown molecular function unknown | Putative protein of unknown function; non-tagged protein is detected in purified mitochondria; null mutant is viable and displays reduced respiratory growth and reduced frequency of mitochondrial genome losYNL101W	0		3	1	0		yes	1.22541	1.55572	1.54203	0.941443	0.652528	0.289915	0.151892		-0.175786	0.761864	0.89974	0.571726	0.383546	-0.426299	-0.063808		0.991135	1.51389	1.21561	1.25281	0.715471	0.086275	-0.530479			0.992711	1.83158	1.82311	1.03	0.848938	0.864767	0.886141		0.066036	1.24087	1.10755	0.207189	-0.52214	0.375035	0.683077
YGR111W	YGR111W ... YGR111W biological process unknown molecular function unknown cytoplasm* | YGR112W	0		2.32193	1	0		yes	1.28001	1.71057	1.82715	1.23713	0.961167	0.403761	0.321308		-0.311011	0.362174	0.977653	1.1233	0.394807	-0.15169	-0.205143		0.51949	1.52525	1.78306	1.88883	1.12854	0.243934	-0.01624			0.804248	2.0082	2.1063	1.39606	1.05153	1.2195	1.09986		-0.252531	1.12583	1.24407	0.313312	0.092349	0.771784	0.783499
YHR195W	YHR195W ... NVJ1 microautophagy protein binding nuclear membrane | YHR196W	0		2.58496	2	1		yes	1.76648	2.44569	2.0697	1.02702	0.896711	0.440442	0.357949		-0.107685	0.831897	0.885456	0.92864	0.217403	-0.260011	-0.284951		1.20575	2.21917	1.90883	1.65497	1.06535	-0.074346	-0.32853			1.14027	2.07987	1.77167	0.776446	0.726896	1.02577	0.790893		0.224134	1.71679	1.35673	0.769626	0.417757	0.867814	1.0224
YFR014C	YFR014C ... CMK1 protein amino acid phosphoryla calmodulin-dependent protein kinasecytoplasm | YFR015C	0		1	1	0		yes	1.44443	1.88308	1.97212	1.27555	0.500522	0.399512	0.510321		-0.807359	0.564919	1.01362	0.440046	0.032873	-0.385156	0.030295		0.746776	1.93465	2.04718	1.59663	0.890214	0.011593	-0.09305			0.800133	1.80365	1.62728	0.662967	0.257929	0.525798	0.529386		0.062614	1.1564	0.922025	-0.100082	-0.443627	0.513557	0.950921
YJL166W	YJL166W ... QCR8 aerobic respiration* ubiquinol-cytochrome-c reductase acrespiratory chain complex III (sens | YJL167W	0		2	0	2		yes	1.04194	1.25158	1.14725	0.718861	0.136446	0.259887	-0.006545		-0.574933	0.136923	0.407745	0.660612	-0.115919	-0.265528	0.055072		0.866386	1.75233	1.54201	1.63549	1.05781	0.045704	-0.215259			0.979313	1.97295	2.11518	1.43436	0.72669	0.727915	1.04127		-0.614113	0.786615	0.942904	-0.03918	-0.508543	0.166293	0.614969
YOL071W	YOL071W ... EMI5 sporulation (sensu Fungi) molecular function unknown mitochondrion | YOL072W	0		1	0	0		yes	0.34967	1.06766	1.4291	0.830282	0.850615	0.414173	-0.006881		-0.914508	0.509637	1.26724	1.35046	0.456965	-0.288519	0.059208		0.156931	1.44136	1.50384	1.87221	0.978504	0.217974	-0.497344			0.700335	2.12687	2.22397	1.70573	1.47191	1.60566	1.33354		-0.381141	0.944672	0.828721	0.333992	-0.284929	0.335402	0.503596
YOL087C	YOL087C ... YOL087C biological process unknown molecular function unknown cytoplasm | YOL088C	yes		2.80735	2	0		yes	0.564157	1.47458	1.75221	0.890824	0.560407	0.262796	0.182206		-1.10111	0.671953	1.27019	0.937945	0.291023	-0.336431	-0.259415		0.190796	1.47341	1.52546	1.0772	0.708032	0.138938	-0.601995			0.613678	1.85968	2.06017	1.13879	1.10917	1.07818	0.859024		-0.295312	1.17699	0.922292	0.238469	0.063249	0.195607	0.442305
YJL165C	YJL165C ... HAL5 cation homeostasis protein kinase activity cellular component unknown | YJL166W	yes	yes	1.58496	2	0		yes	1.1139	1.54292	1.28075	0.210054	0.258903	-0.047298	-0.053706		-0.905981	0.21111	0.404952	0.326742	0.016077	-0.800268	-0.627205		0.582305	1.17507	1.20496	0.858652	0.559438	-0.277604	-0.90406			1.15553	1.94742	1.63102	0.695973	0.713412	1.08859	1.24568		0.036439	1.29772	0.559841	0.423965	0.338066	0.741215	0.933731
YIL050W	YIL050W ... PCL7 regulation of glycogen biosynt cyclin-dependent protein kinase regcyclin-dependent protein kinase hol | YIL051C	yes	yes	3.70044	1	1		yes	1.02297	0.878559	0.934833	0.542795	0.209138	-0.008883	0.275978		0.278329	0.315966	0.522736	0.934296	0.232405	-0.300081	-0.134463		1.24181	1.43691	1.41647	1.42916	0.958977	0.480785	0.195077			0.944966	1.22461	1.25953	0.753906	0.539131	0.660018	0.780334		0.381504	0.957125	0.995943	0.539338	0.239583	0.543865	0.713514
YCR091W	YCR091W iESR cluster KIN82 protein amino acid phosphoryla protein kinase activity cellular component unknown | YCR092C	0		0	0	0		yes	-0.076256	2.31455	2.89182	1.64485	0.828756	0.966457	0.975999		-0.632552	1.06079	1.59071	1.22852	0.394156	0.723789	0.650561		-0.063754	2.13206	2.3926	1.55295	1.0473	0.081102	0.102949			0.602548	3.32821	3.31871	2.13827	1.91508	1.97674	1.95518		-0.736164	1.04108	0.846973	0.30947	0.4587	0.648907	0.772776
YHR080C	YHR080C ... YHR080C biological process unknown molecular function unknown mitochondrion | YHR081W	yes	yes	3	1	0		yes	0.909983	2.19198	2.57285	1.66384	1.07834	0.947845	0.913768		-1.2798	0.988313	1.46168	1.0858	0.633759	0.132116	0.278635		0.499208	1.82287	2.1903	1.43441	1.00023	0.609514	-0.148747			0.798386	2.59334	2.6066	1.62757	1.55831	1.37202	1.08932		-0.269409	1.45053	1.18166	0.569284	0.537227	0.448762	0.636356
YIR027C	YIR027C ... DAL1 allantoin catabolism allantoinase activity intracellular | YIR028W	yes		3.45943	2	3		yes	-0.13366	1.70806	2.26562	2.10962	1.09479	1.19066	1.13103		-0.3744	1.04445	1.95877	1.38669	1.21791	0.641438	0.517702		0.461042	2.22352	2.16525	1.48348	0.839938	0.76817	0.861909			0.943801	2.58512	2.28068	1.69695	1.5332	1.48884	1.22805		-0.203012	1.16959	1.24093	0.894433	0.990902	0.844098	0.727732
YML042W	YML042W iESR cluster CAT2 carnitine metabolism carnitine O-acetyltransferase activmitochondrion* | YML043C	0		3.32193	0	0		yes	0.095568	1.97705	2.24505	1.46053	0.754276	0.620731	0.845435		-0.150305	1.17498	1.22857	0.822545	0.198628	0.30589	0.438898		1.15848	2.90661	3.22094	1.93517	0.975258	0.672674	0.631604			0.200402	1.8361	2.04402	0.899324	0.542475	0.313376	0.34308		0.532561	1.37607	1.01273	0.326852	0.492982	0.121632	0.418058
YNL125C	YNL125C ... ESBP6 transport transporter activity* mitochondrion* | YNL126W	yes		3.70044	0	0		yes	0.151563	1.81903	2.03997	1.69708	1.0327	1.00442	1.15497		-0.219177	1.70337	1.51862	0.38919	0.391002	0.363868	0.762479		0.998083	2.46944	2.19358	0.936356	0.535496	0.91115	1.20897			0.72678	1.87916	1.85713	1.40087	0.966983	0.642491	0.524662		0.672423	1.66121	0.941761	0.33178	0.398597	0.262878	0.803065
YKL085W	YKL085W ... MDH1 tricarboxylic acid cycle* L-malate dehydrogenase activity mitochondrial matrix | YKL086W	yes	yes	3.70044	1	0		yes	1.07896	1.85707	2.09889	1.60803	1.17212	0.786037	0.942405		-0.222016	0.226838	1.0661	0.877699	0.556085	-0.205645	0.24397		0.679341	1.53662	1.88681	1.69986	1.34321	0.66741	0.199249			1.06469	2.08613	2.43062	1.85004	1.24164	1.41636	1.51906		-0.729231	0.165333	0.157317	-0.280246	-0.806011	-0.054325	0.331411
YLR257W	YLR257W ... YLR257W biological process unknown molecular function unknown cytoplasm | YLR258W	0		3.58496	2	0		yes	1.96305	1.72047	1.49447	0.943416	1.14816	0.722908	0.402162		-0.095139	0.079838	0.154466	0.657581	0.312633	-0.327074	-0.335102		1.16149	1.34427	1.45678	1.57475	1.18978	0.021295	0.236851			1.35878	1.69243	1.58991	0.913223	0.929509	1.52304	1.48705		-0.809569	-0.158844	-0.643046	-0.762191	-0.834707	0.227545	0.280664
YGL010W	YGL010W iESR cluster YGL010W biological process unknown molecular function unknown endoplasmic reticulum | YGL011C	yes	yes	2.32193	0	0		yes	0.940023	2.0399	1.99904	1.72452	0.979695	0.778858	0.574303		0.999707	2.0206	2.15675	0.82348	0.44931	-0.503686	0.258772		1.4147	2.46354	2.27989	1.13516	0.468859	0.41079	0.037962			1.4043	2.4544	2.41798	1.75194	0.56239	0.27372	0.043618		0.633405	0.804098	0.399774	-0.317672	-0.485748	-0.826494	-0.499199
YDR178W	YDR178W ... SDH4 tricarboxylic acid cycle* succinate dehydrogenase (ubiquinonerespiratory chain complex II (sensu | YDR179C	0		1	1	0		yes	0.508214	2.32224	2.21236	1.64214	0.647257	0.501997	1.04282		0.040638	1.38665	1.45857	0.598116	0.327806	0.11325	1.01102		1.03169	2.45106	2.45551	0.935653	0.290185	0.734657	1.24619			1.06082	2.10224	1.8515	1.19813	0.210871	-0.320068	0.038851		0.029276	0.356663	0.086981	-0.470129	-0.408331	-0.740864	-0.196737
YJR103W	YJR103W ... URA8 phospholipid biosynthesis* CTP synthase activity cytosol | YJR104C	yes	yes	3	1	1		yes	0.822381	1.0951	1.55865	0.993745	0.391755	0.149903	0.283391		0.6314	0.728507	1.15986	0.561212	0.024109	-0.342117	-0.006721		0.753527	1.22917	1.41118	0.785084	0.224172	0.009377	0.173639			0.622753	0.901081	1.2733	0.716937	0.060644	0.007103	0.043538		0.034261	0.058585	-0.001075	-0.533379	-0.630463	-0.422714	-0.482363
YKR066C	YKR066C iESR cluster CCP1 response to oxidative stress cytochrome-c peroxidase activity mitochondrion* | YKR067W	yes	yes	3.58496	1	1		yes	0.909009	1.83671	1.90663	1.22023	0.040206	-0.320378	0.153529		0.351475	0.995981	0.931343	0.116239	0.067929	-0.104572	0.212128		1.05456	1.77155	1.88864	0.816177	0.136466	0.051673	0.336235			0.921135	1.75029	1.57059	0.851792	-0.087202	-0.567151	-0.420715		0.312112	0.352866	-0.468383	-0.741095	-0.486742	-0.486279	-0.448193
YAL008W	YAL008W ... FUN14 biological process unknown molecular function unknown mitochondrion | YAL009W	0		#N/A	2	0		yes	0.260676	0.402539	1.26463	1.2183	0.741965	0.527361	-0.115621		0.235654	0.695503	1.34741	1.51759	0.862222	0.09547	0.020037		0.316063	1.36791	1.71254	1.85387	1.19552	0.349625	0.140956			0.142137	1.13655	1.72937	1.32959	0.883624	0.694909	0.405685		-0.130758	0.396753	0.61253	0.303953	-0.271531	-0.050911	-0.011867
YDR512C	YDR512C iESR cluster EMI1 sporulation (sensu Fungi) molecular function unknown cellular component unknown | YDR513W	yes	yes	2.80735	1	0		yes	0.526289	1.10015	1.361	1.3927	0.699144	0.289745	0.078471		0.181814	0.970294	0.677841	1.44605	0.618158	-0.213037	0.289695		0.69483	1.33442	1.99153	2.21418	1.09862	0.108873	-0.223921			0.363191	1.28193	1.80206	1.30227	0.285901	0.89174	0.655479		-0.066718	0.705272	1.13309	0.359026	-0.337253	0.334687	0.227017
YIL065C	YIL065C ... FIS1 mitochondrial fission molecular function unknown mitochondrial outer membrane | YIL066C	0		2.58496	1	1		yes	0.808377	1.18579	1.77172	1.46294	0.967024	0.539833	0.335058		-0.104311	-0.242436	0.977902	1.24968	0.500733	-0.280498	-0.543288		-0.142629	0.667872	1.59885	1.8697	1.24515	0.052296	-0.184186			0.08582	1.34407	1.64952	1.33938	0.649078	1.1433	0.675504		-0.209217	0.412055	0.705624	0.233339	-0.781636	0.060701	0.213341
YHR008C	YHR008C ... SOD2 replicative cell aging* manganese superoxide dismutase actimitochondrion* | YHR009C	yes		4.08746	1	0		yes	0.858256	1.5956	2.42164	2.16117	1.3479	1.06552	1.22231		0.481143	-0.121967	0.759546	0.788064	0.570531	0.283354	0.860994		0.852215	1.51246	1.97841	1.91569	1.42998	1.09897	1.01531			0.890849	1.78939	2.30279	1.98658	1.29947	0.978747	0.935581		-0.137429	-0.20403	0.383899	0.308354	0.084065	0.289672	0.287436
YJL048C	YJL048C iESR cluster UBX6 ubiquitin-dependent protein ca molecular function unknown nucleus | YJL049W	yes	yes	4.85798	3	2		yes	0.463291	1.47008	1.67054	1.29712	1.05174	1.00376	0.921438		0.555891	1.03863	1.48133	1.31254	0.778746	0.952512	0.880385		0.893883	1.86175	2.10707	1.8764	1.40695	1.1327	1.07439			0.585165	1.35863	1.72273	1.23833	1.028	0.849308	0.782882		-0.141563	0.531664	0.302762	0.41218	0.514992	0.568297	0.385253
YIL087C	YIL087C ? AIM19 biological process unknown molecular function unknown | Putative protein of unknown function; the authentic, non-tagged protein is detected in purified mitochondria in high-throughput studies; null mutant displays reduced respiratory growthYIL088C	0		2				yes	0.431339	2.30355	2.90235	2.7347	1.63053	1.0739	1.21933		0.191579	0.807605	1.42771	0.829264	0.631978	0.161813	0.063369		0.813327	2.37761	2.77617	1.99194	1.31204	1.11252	0.706852			0.782212	2.27831	2.50574	2.3372	1.23555	0.412285	0.028683		0.202155	0.120592	0.123428	-0.070053	-0.292251	-0.649441	-0.848235
YDL072C	YDL072C ... YET3 biological process unknown molecular function unknown endoplasmic reticulum | YDL073W	0		3.16993	1	0		yes	0.348996	1.41172	1.80048	1.83963	1.21818	0.939826	0.558958		0.471888	1.31978	1.81421	1.37317	1.01484	0.409686	0.277107		0.778929	1.66822	2.05686	1.29285	0.897304	0.973138	0.548167			0.618139	1.38778	1.61644	1.54967	0.741124	0.096262	-0.428831		0.187009	0.313125	0.841059	0.346219	-0.046477	-0.672967	-0.918637
YDR032C	YDR032C iESR cluster PST2 biological process unknown molecular function unknown cytoplasm* | YDR033W	0		3.16993	1	1		yes	0.748091	1.43803	1.9022	2.06904	1.8673	1.75374	1.38319		0.753885	0.99214	1.28257	1.10676	1.09169	0.905605	0.846128		0.909289	1.57094	2.04841	1.75791	1.64696	1.77491	1.20486			0.759397	1.32661	1.74121	1.93051	1.29805	0.999177	0.55815		0.662659	0.231185	0.42927	0.094833	0.007153	-0.460623	-0.271504
YPR098C	YPR098C iESR cluster YPR098C biological process unknown molecular function unknown mitochondrion | YPR099C	0		1.58496	0	2		yes	0.747983	1.16526	1.75409	1.94425	1.25179	1.20269	1.03639		0.585107	0.929224	1.31927	0.957677	0.911128	0.434587	0.721429		0.774917	1.70767	1.93983	1.62246	1.11106	1.21827	0.740569			0.785166	1.41418	1.67454	1.80549	1.27198	0.48528	0.317597		0.21073	0.111842	0.477837	0.142133	0.09786	-0.247688	-0.504819
YLR356W	YLR356W iESR cluster YLR356W biological process unknown molecular function unknown mitochondrion | YLR357W	yes	yes	3.70044	0	0		yes	0.263214	2.08254	2.85446	2.75968	1.82705	1.22504	1.14586		0.796503	1.98493	2.56225	1.91186	1.46877	0.730633	1.0382		0.838479	2.22905	2.9316	2.10396	1.50941	1.26125	0.805795			0.549121	1.97905	2.36238	2.33282	1.20403	0.373053	0.147225		0.036265	0.63645	0.51827	0.152639	-0.206884	-0.964596	-0.753017
YOR285W	YOR285W iESR cluster YOR285W biological process unknown molecular function unknown mitochondrion* | YOR286W	yes	yes	3.58496	2	0		yes	1.13796	1.87622	2.12002	2.31615	1.78855	1.21226	0.943497		0.819372	1.33892	1.73107	1.74949	1.20487	0.721909	0.761875		1.05009	1.95637	2.22904	2.12273	1.59399	1.08665	0.790968			0.925988	1.67674	2.04833	2.07823	1.34677	0.641435	0.284303		-0.044693	0.102588	0.534367	-0.239392	-0.717215	-1.07531	-0.69548
YBR286W	YBR286W ... APE3 vacuolar protein catabolism aminopeptidase activity vacuole (sensu Fungi) | YBR287W	0		3	1	0		yes	0.254918	1.16226	1.70257	1.67417	1.13077	1.03125	0.793082		0.431777	0.273339	0.434504	0.038651	0.042618	0.08135	0.013713		0.206579	0.918658	1.49421	0.864021	0.788539	1.02073	0.546254			0.457718	1.03609	1.37135	1.37141	1.18579	0.546543	-0.011099		0.170649	0.02845	0.343633	0.122467	0.364092	-0.213799	-0.369085
YMR297W	YMR297W iESR cluster PRC1 vacuolar protein catabolism carboxypeptidase C activity cytoplasm* | YMR298W	yes	yes	3.58496	2	0		yes	0.689751	1.78359	2.11287	2.17592	1.31578	1.11043	0.939389		0.678362	0.720444	0.833405	0.225446	0.337717	0.1803	0.300404		0.699603	1.51824	1.9959	1.05738	0.77733	1.21621	0.82394			0.949443	1.39646	1.56939	1.62313	0.956443	0.162565	-0.154981		0.499866	-0.128425	0.002402	-0.098491	0.018524	-0.579509	-0.48476
YJR085C	YJR085C ... YJR085C biological process unknown molecular function unknown mitochondrion | YJR086W	0		2.32193	1	1		yes	0.263855	0.849703	1.073	1.57739	1.28851	0.980091	0.821263		0.640397	0.481982	0.751757	0.83318	0.950809	0.67613	0.722173		0.728536	0.983434	1.39836	1.41112	0.874377	1.00619	0.863984			0.421765	0.603392	1.05355	1.39522	0.346398	0.143621	-0.084755		-0.04417	-0.456287	0.144718	-0.21841	-0.459657	-0.593062	-0.936709
YNL055C	YNL055C iESR cluster POR1 aerobic respiration* voltage-gated ion-selective channelmitochondrial outer membrane | YNL056W	yes		3.90689	1	1		yes	0.051096	1.11169	1.56236	1.68308	1.05456	0.819456	0.821757		0.551869	0.836452	1.20761	0.748154	0.674461	0.435077	0.459466		0.329023	1.21363	1.63032	0.917193	0.783011	1.21653	0.920097			0.393327	0.973202	1.26569	1.42013	0.747185	0.056338	-0.148734		0.112301	-0.172492	-0.084274	-0.032263	-0.143185	-0.749213	-0.809647
YOL143C	YOL143C ... RIB4 riboflavin biosynthesis "6,7-dimethyl-8-ribityllumazine synt"cytoplasm* | YOL144W	0		2.32193	0	1		yes	0.942371	1.7114	1.97022	1.77672	1.32382	0.684248	0.816304		0.382744	1.1755	1.45945	1.39006	0.906844	0.234292	0.297566		1.03704	1.63519	1.77008	1.69401	1.14	0.597655	1.28086			0.783604	1.47713	1.7341	1.55385	0.942202	0.255415	0.605466		0.372826	0.873804	0.997285	0.303058	-0.061737	-0.265526	-0.100903
YBL045C	YBL045C ... COR1 aerobic respiration ubiquinol-cytochrome-c reductase acrespiratory chain complex III (sens | YBL046W	yes	yes	5.04439	2	0		yes	0.082754	0.654482	1.39718	0.841659	0.314399	0.434075	0.737729		-0.065396	0.344945	0.741432	0.38702	0.276069	0.146162	0.784154		0.302366	1.04436	1.32345	0.893259	0.755241	0.573529	0.264627			0.309136	1.24185	1.66911	1.16793	0.886105	0.803728	1.00865		-0.282774	0.157265	0.023258	-0.232976	-0.270996	0.044369	0.582092
YJR127C	YJR127C ? RSF2 (ZMS1) biological process unknown molecular function unknown bud neck* | Zinc-finger protein involved in transcriptional control of both nuclear and mitochondrial genes, many of which specify products required for glycerol-based growth, respiration, and other functionsYJR128W	yes		4.85798	1	0		yes	0.358707	0.558557	1.10406	0.835743	0.332625	0.618374	0.799727		-0.449593	0.359741	0.919317	0.538831	0.527061	0.218735	0.296247		0.360804	0.774338	1.18621	0.846504	0.810941	0.728488	0.441208			0.359008	0.900839	1.28816	0.91954	1.04694	0.845898	0.828931		-0.329528	0.566074	0.681457	0.305549	0.737639	0.460565	0.51397
YBR287W	YBR287W iESR cluster ZSP1 biological process unknown molecular function unknown endoplasmic reticulum | YBR288C	0		2	1	0		yes	0.463465	1.80112	1.83425	1.55363	0.584811	0.568564	0.595669		-0.677137	0.681336	0.931145	0.00358	-0.120397	-0.409957	0.095667		0.26703	1.72676	1.798	0.441407	0.036164	0.549251	0.634717			0.818891	1.58892	1.47173	0.956128	0.354811	-0.314293	-0.231973		0.091974	0.282599	-0.012875	-0.276094	0.100554	-0.875723	-0.653431
YKL100C	YKL100C iESR cluster YKL100C biological process unknown molecular function unknown cellular component unknown | YKL101W	0		1.58496	1	0		yes	-0.078794	1.13355	1.47862	1.13258	0.383339	0.497554	0.366078		-0.760317	0.68166	1.17125	0.238004	-0.068969	-0.322915	-0.081978		0.401602	1.60181	1.62188	0.574809	0.119275	0.256391	-0.081867			0.153647	1.32181	1.3326	0.952204	0.354058	-0.201896	-0.241011		-0.322092	0.5099	0.304246	-0.203343	-0.12233	-0.661694	-0.577272
YBR151W	YBR151W ... APD1 biological process unknown molecular function unknown cytoplasm* | YBR152W	yes	yes	4.16993	0	0		yes	1.00314	1.40613	1.52968	1.05924	0.690795	0.332901	0.268144		-0.319573	0.515998	0.600498	0.747894	0.09372	-0.518591	-0.451467		0.732919	1.39261	1.53705	1.45174	0.924727	0.196532	0.058568			0.47248	1.37548	1.47459	1.00958	0.808041	0.439003	0.301318		-0.262411	0.494162	0.613367	0.032424	-0.097826	-0.013585	0.085503
YDR479C	YDR479C ... PEX29 peroxisome organization and bi molecular function unknown peroxisomal membrane | YDR480W	0		2	2	0		yes	0.577477	1.45176	1.67631	0.869938	0.344224	0.265688	0.084443		-0.150728	0.959588	1.28859	0.725921	0.341942	0.020054	0.03305		0.467965	1.2262	1.29268	0.762892	0.45549	0.265668	-0.313047			0.453518	1.41836	1.29991	0.594149	0.491504	0.341617	0.259441		-0.261901	0.608557	0.269304	-0.109435	-0.085901	-0.023146	0.063472
YHR028C	YHR028C ... DAP2 protein processing dipeptidyl-peptidase and tripeptidyvacuolar membrane (sensu Fungi) | YHR028W-A	0		3.45943	0	0		yes	0.040265	0.998114	1.69892	1.07553	0.652765	0.449048	0.391527		-0.08046	0.402255	1.02821	0.666453	0.322459	-0.173331	-0.214919		-0.274298	0.82359	1.45411	0.797774	0.360238	0.122794	-0.256806			0.169358	1.18953	1.59049	1.03244	0.724318	0.498931	0.333573		-0.264951	0.555461	0.609128	0.025719	-0.118926	-0.015784	-0.034361
YLR028C	YLR028C ... ADE16 aerobic respiration* IMP cyclohydrolase activity* cytosol | YLR029C	yes		4.32193	3	0		yes	0.24428	1.04465	1.78921	1.33539	0.673843	0.422386	0.258964		-0.105734	0.198328	0.861245	0.671277	0.477776	0.073102	0.033042		0.270816	1.08205	1.65847	1.15241	0.605696	0.337255	-0.159391			0.14362	1.09712	1.6424	1.15126	0.570454	0.382688	0.220204		-0.070518	0.491055	0.71018	0.409857	0.131257	0.095964	0.198508
YDR148C	YDR148C ... KGD2 tricarboxylic acid cycle* dihydrolipoyllysine-residue succinymitochondrial matrix* | YDR149C	0		2.80735	1	0		yes	0.174411	0.820436	1.31161	1.0599	0.670958	0.466319	0.523542		-0.260638	0.394952	0.941327	0.72335	0.42308	0.038803	0.242677		0.011631	0.867755	1.3169	0.9695	0.804828	0.360958	0.144937			0.093624	1.01361	1.34695	0.998933	0.58243	0.470845	0.431569		-0.325379	0.161337	0.255615	-0.120873	-0.449242	-0.187214	0.101977
YLR118C	YLR118C ... YLR118C biological process unknown "hydrolase activity, acting on ester"cytoplasm* | YLR119W	0		1	1	0		yes	0.195841	0.745266	1.25056	1.15985	0.857892	0.259179	0.081074		0.045471	0.188011	0.419382	0.819646	0.480842	0.139336	0.087967		0.113273	1.09886	1.41739	1.53765	1.02043	0.425152	0.139888			0.180877	1.0402	1.63778	1.37526	1.01748	0.395312	0.27121		-0.284582	-0.086487	0.36094	0.12491	-0.197057	-0.143016	-0.191524
YKL067W	YKL067W iESR cluster YNK1 purine nucleotide biosynthesis nucleoside-diphosphate kinase activcytosol* | YKL068W	0		2.32193	0	0		yes	0.85619	1.34768	1.64321	1.38287	0.890937	0.614472	0.313204		-0.158422	0.419869	0.556805	0.917039	0.550385	0.17564	-0.089669		0.567677	1.35153	1.48473	1.6845	1.12425	0.670073	0.371009			0.325768	1.34953	1.76243	1.26797	0.662899	0.632982	0.512953		-0.485674	-0.077547	0.105639	-0.178102	-0.284885	-0.032039	-0.098565
YKR046C	YKR046C ... PET10 aerobic respiration molecular function unknown lipid particle | YKR047W	0		2.32193	0	0		yes	-0.099044	1.0403	1.67232	1.65648	1.04364	0.688736	0.705978		-0.181517	0.813378	1.12485	0.368448	0.241243	-0.084931	0.140373		0.016104	1.00619	1.67433	1.07651	0.674355	0.770691	0.339089			-0.000144	0.878898	1.21996	1.09635	0.560056	0.01225	-0.285742		0.094794	0.50876	0.350652	-0.050961	-0.048425	-0.289629	-0.258981
YIL033C	YIL033C ... BCY1 response to stress* cAMP-dependent protein kinase inhibcytoplasm* | YIL034C	0		2.80735	0	0		yes	0.238735	1.40237	2.00149	1.56058	0.685068	0.603344	0.473851		0.095527	0.650804	1.27289	0.887462	0.38294	0.154239	0.137276		0.609503	1.69381	1.97688	1.29518	0.757621	0.694264	0.398923			0.455028	1.42111	1.69734	1.15434	0.526333	0.160569	-0.127981		-0.033632	0.313338	0.195536	0.008164	-0.194734	-0.461757	-0.321374
YOR176W	YOR176W ... HEM15 heme biosynthesis ferrochelatase activity mitochondrial inner membrane | YOR177C	0		2.32193	1	0		yes	0.339286	1.14787	1.85944	1.38364	0.525076	0.403575	0.56539		0.142861	0.520525	0.86022	0.392747	0.256417	0.233279	0.103675		0.409643	1.30372	1.73796	1.12023	0.546433	0.519495	0.340522			0.231223	1.31487	1.68556	1.16365	0.496422	0.202859	0.038493		0.007423	0.128217	0.050574	-0.358579	-0.144145	-0.279098	-0.278591
YPR172W	YPR172W ... YPR172W biological process unknown molecular function unknown cytoplasm* | YPR173C	0		1.58496	1	0		yes	0.014958	1.04225	1.45693	1.01356	0.681819	0.377638	0.231365		-0.442685	-0.09254	0.662893	0.767556	0.044866	-0.441847	-0.423326		0.465046	1.47287	1.72897	1.54749	1.18991	0.405611	0.122966			-0.453315	1.02824	1.45257	1.13199	0.336321	0.08311	0.143099		-0.333836	0.517049	0.78729	0.372515	-0.086643	-0.014749	-0.10146
YCL051W	YCL051W ... LRE1 cell wall organization and bio transcription regulator activity* cell wall (sensu Fungi) | YCL052C	0		1	2	0		yes	0.514794	1.60801	1.60404	0.707798	0.496579	0.495028	0.575766		-0.909842	0.87452	0.884339	0.290648	0.164898	-0.095213	0.074017		0.023075	1.16545	0.992683	0.43119	0.337956	-0.049888	-0.32404			0.487721	1.70677	1.40327	0.541697	0.88366	0.709611	0.64457		0.028035	0.835222	0.081142	-0.050909	-0.026331	0.121462	0.020903
YDR251W	YDR251W ... PAM1 pseudohyphal growth molecular function unknown bud neck* | YDR252W	yes	yes	2.58496	1	0		yes	0.09462	0.954848	1.18207	0.424105	-0.113441	0.15328	0.086369		-1.12533	0.359217	0.923084	0.453264	0.17786	-0.307896	-0.193255		0.015336	1.15699	1.02859	0.348956	0.133263	-0.122517	-0.384832			0.342916	1.41887	1.45642	0.777461	0.816248	0.557626	0.440652		-0.435046	0.70655	0.48812	0.095989	0.25805	-0.127578	-0.046074
YGL206C	YGL206C ... CHC1 endocytosis* structural molecule activity clathrin vesicle coat | YGL207W	yes	yes	3.32193	1	0		yes	0.127497	0.783196	1.16585	0.331488	-0.184365	-0.051337	-0.125452		-1.05225	0.240927	0.730075	0.275636	0.007122	-0.393471	-0.387051		-0.067089	1.08312	1.02106	0.302653	-0.042965	-0.19674	-0.465666			0.062471	1.08387	1.16961	0.233765	0.367666	0.057003	0.129427		-0.403312	0.705885	0.721111	0.26032	0.328727	0.062326	0.220604
YNR033W	YNR033W ... ABZ1 para-aminobenzoic acid metabol 4-amino-4-deoxychorismate synthase cytoplasm | YNR034W	0		0	1	1		yes	0.11516	0.831869	1.19192	0.453213	-0.023854	0.032784	0.076757		-1.01632	0.170739	0.402082	-0.049	-0.171506	-0.425767	-0.416594		0.016773	1.14998	1.32743	0.598293	0.249493	-0.075703	-0.169663			-0.094022	0.888246	1.12864	0.243914	-0.011601	0.01512	-0.100143		-0.277133	0.499546	0.179006	0.015224	0.174422	0.014615	0.238128
YIL125W	YIL125W ... KGD1 tricarboxylic acid cycle* oxoglutarate dehydrogenase (succinymitochondrial matrix* | YIL126W	yes		3.16993	1	0		yes	-0.360674	0.650528	1.5999	0.944487	0.24116	0.325998	0.320226		-0.93696	0.458039	1.07114	0.32484	0.078142	-0.114632	0.160962		-0.481189	1.00629	1.68629	0.893725	0.508507	0.456352	0.214196			-0.563263	1.00117	1.50493	0.777753	0.678342	0.411155	0.406452		-0.541841	0.589657	0.341601	-0.173623	-0.005081	0.012892	0.143017
YOR086C	YOR086C ... TCB1 biological process unknown lipid binding mitochondrion | YOR087W	yes	yes	3.70044	1	0		yes	-0.001627	0.996189	1.64328	1.07427	0.425982	0.4643	0.392811		-0.929305	0.489923	0.940889	0.502254	0.281878	-0.082068	0.013594		-0.177585	1.04506	1.64606	0.810243	0.40964	0.294093	-0.239651			0.131477	1.39538	1.6952	1.10378	0.944846	0.628487	0.427206		-0.19389	1.05912	0.926847	0.504475	0.623838	0.296432	0.475394
YPR091C	YPR091C ... YPR091C biological process unknown molecular function unknown endoplasmic reticulum | YPR092W	yes		3.58496	1	0		yes	-0.490831	1.00024	1.90341	1.06486	0.516311	0.449026	0.265149		-1.06334	0.222371	1.13758	0.742374	0.316379	-0.156524	-0.250784		-0.384304	1.20798	1.91725	1.00722	0.521241	0.339134	-0.134662			-0.404897	1.30745	1.94006	1.24776	0.8836	0.434776	0.354975		-0.862303	0.752497	1.05184	0.371309	0.411184	0.059554	0.103645
YBR280C	YBR280C ? SAF1 biological process unknown molecular function unknown | F-Box protein involved in proteasome-dependent degradation of Aah1p during entry of cells into quiescence; interacts with Skp1YBR281C	0		2.58496	1	0		yes	0.545766	2.45363	3.08039	1.78865	0.89557	0.785356	0.577784		-0.126962	1.76314	2.31677	1.32494	0.620194	-0.171666	0.212341		0.446501	2.48597	2.89471	1.98134	1.24274	0.466316	0.079608			0.739704	2.81581	3.16907	1.78648	1.28459	1.08068	0.796939		-0.114676	1.335	0.764285	-0.05046	-0.537725	-0.256612	-0.410931
YBR046C	YBR046C ... ZTA1 biological process unknown molecular function unknown cytoplasm* | YBR047W	0		3.16993	1	1		yes	0.411373	1.17282	2.20559	1.68624	0.85434	0.455926	0.49014		0.391803	1.19514	2.22692	2.09876	0.920382	0.142409	0.272647		0.522858	1.82256	2.38823	2.25802	1.34189	0.673169	-0.364077			0.585313	2.13506	2.69024	2.08686	1.19037	1.16771	1.16478		-0.056635	1.06783	1.15808	0.330289	-0.494448	-0.31226	-0.319052
YIL111W	YIL111W ... COX5B mitochondrial electron transpo cytochrome-c oxidase activity respiratory chain complex IV (sensu | YIL112W	0		2.32193	2	0		yes	1.4763	1.74814	1.54978	1.37816	1.22808	0.379125	0.111705		-0.254818	1.28279	1.37054	1.55362	0.858009	-0.123364	0.066821		0.932502	1.71389	1.81716	2.3195	1.61779	0.291729	-0.037329			0.893002	1.74105	1.92272	1.53283	0.898766	1.31313	0.943114		-0.246336	0.860437	1.07509	0.184997	-0.591517	0.068152	0.176329
YDR293C	YDR293C ... SSD1 cell wall organization and bio RNA binding cytoplasm | YDR294C	yes	yes	2.80735	0	0		yes	-0.314995	1.29327	1.85137	1.2243	0.453001	0.472006	0.367154		-1.07653	0.662265	1.25037	0.716127	0.409709	0.044241	0.025719		-0.391296	1.46297	1.80311	0.868945	0.545397	0.561935	0.005271			-0.136753	1.36844	1.57236	0.842344	0.780868	0.251082	0.105728		-0.197296	0.680109	0.45883	0.269043	0.395296	-0.085253	-0.0744
YAL017W	YAL017W ... PSK1 protein amino acid phosphoryla protein serine/threonine kinase actcytoplasm | YAL018C	0		3.70044	1	0		yes	-0.007675	1.35632	1.9261	1.23983	0.459607	0.529092	0.478161		-1.03809	0.91228	1.32553	0.337211	0.099971	-0.386021	0.045539		0.086354	1.78157	1.8965	0.684602	0.409039	0.538215	0.3021			0.579817	1.89248	1.98612	1.29853	0.969371	0.633567	0.537384		-0.299743	0.586028	0.149193	-0.259946	-0.02094	-0.303339	-0.090898
YMR104C	YMR104C ... YPK2 protein amino acid phosphoryla protein kinase activity cytoplasm* | YMR105C	0		2	0	0		yes	0.773085	1.45765	1.70234	1.00513	0.512745	0.531683	0.471284		-1.33282	0.619555	1.13796	0.727406	0.205581	-0.082068	0.186527		0.393891	1.74951	1.92788	1.22817	0.745612	0.300705	0.20135			0.741903	1.89657	1.89256	1.13945	0.896994	0.872737	0.584394		-0.452372	0.601797	0.124855	-0.321296	-0.161	-0.210349	0.122319
YGR143W	YGR143W ... SKN1 cell wall organization and bio glucosidase activity integral to membrane | YGR144W	yes	yes	4	0	0		yes	0.837244	1.56006	1.89947	1.2511	0.789463	0.598589	0.561501		-0.676736	0.493632	0.792224	0.734537	0.397288	-0.062668	0.117693		1.00345	1.82446	1.80602	1.1672	0.84511	0.343338	0.127974			0.654399	1.63648	1.66812	0.88889	0.777317	0.395175	0.465691		-0.164717	0.642034	0.774832	0.564516	0.372995	0.239888	0.529888
YDL181W	YDL181W ... INH1 ATP synthesis coupled proton t enzyme inhibitor activity proton-transporting ATP synthase co | YDL182W	yes	yes	4.24793	2	0		yes	0.276276	0.882554	1.46692	1.41332	0.572331	0.657116	0.979524		0.345492	1.09234	1.28483	1.0875	0.240866	0.078397	0.851941		0.887091	1.51887	1.98221	1.67044	1.22324	0.516875	0.588353			0.412891	1.57562	1.99468	1.68742	1.1588	0.705119	0.915782		-0.383424	0.364019	0.718776	-0.295812	-0.531246	-0.438574	0.079686
YEL024W	YEL024W ... RIP1 aerobic respiration* ubiquinol-cytochrome-c reductase acrespiratory chain complex III (sens | YEL025C	0		3.32193	0	0		yes	0.123543	1.4724	1.79513	1.37587	0.533092	0.389163	0.764706		-0.314577	1.04025	1.09365	0.412766	0.177699	-0.070074	0.535467		0.370545	1.5925	1.64618	0.985367	0.347177	0.535361	0.535162			0.666141	1.99901	2.26708	1.68079	0.921964	0.396493	0.662543		-0.127357	0.441761	0.560297	-0.319404	-0.455603	-0.453325	-0.135869
YHR001W-A	YHR001W-A ... QCR10 aerobic respiration* ubiquinol-cytochrome-c reductase acmitochondrion* | YHR002W	0		3.45943	1	0		yes	0.514491	1.40511	1.56201	1.14897	0.498264	0.399266	0.533233		0.184373	0.738199	1.29369	0.965058	0.173511	0.03084	0.827194		0.806902	1.89054	1.84267	1.57725	0.824995	0.451384	0.486948			1.10302	2.36672	2.47158	1.74849	1.27072	0.856195	1.12449		-0.037109	0.317472	0.649296	-0.278653	-0.53774	-0.392039	-0.018144
YOR065W	YOR065W ... CYT1 mitochondrial electron transpo "electron transporter, transferring"mitochondrial inner membrane* | YOR066W	yes	yes	4.58496	1	0		yes	0.594581	1.11848	1.55389	1.06347	0.560296	0.594427	0.718085		-0.222869	0.522682	0.952631	0.504502	0.147301	-0.148331	0.586827		0.622984	1.22808	1.58925	1.16538	0.741519	0.505987	0.384253			0.651917	1.61367	1.99774	1.46663	1.36079	1.28527	1.38902		-0.040558	0.566603	0.122391	-0.202243	-0.225785	0.133605	0.458804
YPR191W	YPR191W ... QCR2 aerobic respiration* ubiquinol-cytochrome-c reductase acmitochondrion* | YPR192W	0		3	0	1		yes	0.274381	1.12971	1.67392	0.895548	0.436821	0.305727	0.680277		-0.077233	0.6705	1.07685	0.702467	0.098881	-0.15493	0.534432		0.634883	1.40225	1.67352	1.27891	0.760609	0.48864	0.136006			0.77077	1.74731	2.07139	1.35769	0.930171	0.9667	1.17175		-0.104147	0.728839	0.51522	-0.134055	-0.377472	0.176794	0.623348
YBR052C	YBR052C ? iESR cluster RFS1 biological process unknown molecular function unknown | Protein of unknown function; member of a flavodoxin-like fold protein family that includes Pst2p and Ycp4p; green fluorescent protein (GFP)-fusion protein localizes to the cytoplasm in a punctate patternYBR053C	0		2.58496	1	0		yes	1.42717	2.13254	2.26715	1.91947	1.35931	0.573906	0.423409		0.208542	0.833308	1.32654	1.50996	0.57325	-0.094582	0.193215		1.16301	2.07976	2.26834	2.22135	1.27719	0.518877	0.331944			1.26138	2.17161	2.36034	1.83786	0.968916	0.752411	0.627305		-0.006482	0.624328	0.855736	-0.022788	-0.665408	-0.373347	0.055927
YAR027W	YAR027W ... UIP3 biological process unknown molecular function unknown nuclear membrane | YAR028W	yes	yes	2.32193	1	0		yes	0.353456	1.36906	1.76586	1.21175	0.691049	0.367614	0.186908		-0.049065	0.972042	1.31511	1.22941	0.565341	0.173149	0.177213		0.426428	1.67887	1.87009	1.53021	0.824059	0.047532	0.087531			0.787733	1.98539	2.08814	1.6021	0.874032	0.53886	0.579933		-0.17469	0.687204	0.807382	-0.102136	-0.561553	-0.309814	-0.414388
YGR255C	YGR255C ... COQ6 ubiquinone metabolism ubiquinone biosynthesis monooxygenamitochondrion* | YGR256W	yes	yes	3.58496	1	0		yes	0.563672	1.48944	1.82555	1.27443	0.567091	0.505173	0.280081		-0.375254	0.93527	1.40371	0.847217	0.242619	-0.13463	0.184563		0.500583	1.61975	1.92996	1.1904	0.702973	0.491077	-0.009424			0.61225	1.63939	1.86204	1.11233	0.701404	0.490158	0.348578		-0.229789	0.816507	0.238584	-0.14754	-0.451949	-0.458568	-0.11567
YHR198C	YHR198C ? AIM18 biological process unknown molecular function unknown mitochondrion | Putative protein of unknown function; the authentic, non-tagged protein is detected in highly purified mitochondria in high-throughput studies; null mutant displays elevated frequency of mitochondrial genome lossYHR199C	0		0	2	0		yes	0.758079	1.17939	1.68503	1.09899	0.475588	0.38401	0.642808		-0.301282	1.09372	1.10554	1.02301	0.472089	0.07682	0.223449		0.716697	1.41617	0.972755	0.82465	0.54742	0.152435	0.234463			0.700416	1.43946	1.658	0.982958	0.638647	0.340808	0.363066		-0.055532	0.700392	0.620868	0.039483	-0.337761	-0.214892	-0.151323
YNL156C	YNL156C ... NSG2 biological process unknown molecular function unknown endoplasmic reticulum | YNL157W	yes		2.58496	1	0		yes	1.30098	1.74975	2.04638	1.25904	0.709372	0.525137	0.30112		0.492809	1.38612	1.58919	1.11744	0.448969	-0.070036	-0.016058		1.01121	1.63497	1.86074	1.327	0.78346	0.158496	-0.137961			1.08582	1.92543	1.96303	1.22713	0.66845	0.532911	0.346263		0.202857	0.773665	0.355555	-0.301378	-0.551363	-0.392617	-0.303329
YHR016C	YHR016C ... YSC84 endocytosis* molecular function unknown actin cortical patch | YHR017W	0		1	1	1		yes	0.644357	1.89827	2.44916	2.13539	1.231	0.844524	0.479958		-0.058898	1.10113	1.90805	1.74465	1.10162	0.30128	0.09539		0.475121	2.04714	2.52163	2.17552	1.41426	0.66259	0.153057			0.419886	2.03265	2.32283	1.81052	1.08599	0.645111	0.315125		-0.420563	0.542095	0.76878	0.141554	-0.642912	-0.48859	-0.282045
YDR204W	YDR204W iESR cluster COQ4 ubiquinone metabolism molecular function unknown mitochondrial inner membrane | YDR205W	0		1	2	1		yes	0.450127	1.55283	2.09647	1.493	0.669121	0.479271	0.467285		0.311137	1.43564	1.64705	1.32345	0.647162	0.142957	0.071585		0.782433	2.07856	2.42985	1.71681	1.08644	0.651464	0.260199			0.411595	1.72922	1.96067	1.50064	0.712615	0.35572	0.11532		0.180428	0.805556	0.893919	0.14943	-0.10648	-0.301507	-0.272405
YMR110C	YMR110C ? iESR cluster HFD1 biological process unknown molecular function unknown | Putative fatty aldehyde dehydrogenase, located in the mitochondrial outer membrane and also in lipid particles; has similarity to human fatty aldehyde dehydrogenase (FALDH) which is implicated in Sjogren-Larsson syndromeYMR111C	0		2	0	0		yes	0.743164	2.1943	2.57059	1.63592	0.868537	0.74467	0.656738		0.285161	1.50269	2.13117	1.75513	0.966568	0.603785	0.511842		0.911873	2.40861	2.54482	1.81986	1.15271	0.630596	0.256532			0.946394	2.45556	2.56605	1.60789	0.94493	0.642951	0.4527		-0.041894	0.808354	0.935747	0.175434	-0.144633	-0.171183	-0.202837
YMR170C	YMR170C iESR cluster ALD2 aldehyde metabolism* aldehyde dehydrogenase activity cytoplasm | YMR171C	0		0	0	1		yes	0.868359	1.80759	2.21172	1.57752	0.885521	0.842741	0.447243		0.431174	1.40542	1.46585	1.03954	0.677769	0.466487	0.256052		0.698866	2.07117	2.21796	1.53517	1.19951	0.898835	0.213601			0.955887	1.94464	2.01389	1.52988	0.908551	0.561515	0.320619		0.403445	0.563962	0.646582	0.110089	0.128147	-0.137722	-0.27196
YMR315W	YMR315W iESR cluster YMR315W biological process unknown molecular function unknown cytoplasm* | YMR315W-A	yes	yes	4.16993	1	0		yes	1.34255	1.99918	2.29293	1.92812	1.34037	0.985503	0.592888		0.137725	1.00311	1.58995	1.4371	0.698668	0.232798	0.075054		1.20994	1.95077	2.19543	1.97739	1.50602	0.885236	0.290361			1.28615	1.96232	2.21324	1.79454	1.28181	0.686728	0.200996		0.056497	0.202966	0.310711	-0.283736	-0.580608	-0.823373	-0.852156
YDR436W	YDR436W ... PPZ2 sodium ion homeostasis protein serine/threonine phosphatascellular component unknown | YDR437W	0		2	2	0		yes	0.186778	2.12325	2.21799	1.43447	0.70646	0.473838	0.485372		-0.339786	1.2279	1.91732	0.984372	0.540123	0.1201	0.097426		0.322912	2.18113	2.03287	1.20761	0.771083	0.592586	0.138282			0.237073	2.25572	1.9913	1.10273	0.739246	0.498317	0.23343		-0.037334	1.21268	0.905468	0.244581	0.15914	-0.09061	0.106543
YCR030C	YCR030C ... SYP1 biological process unknown molecular function unknown bud neck* | YCR031C	yes	yes	2.58496	1	0		yes	0.587314	1.57348	1.7586	1.15272	0.198591	0.28564	0.395989		0.027316	1.26106	1.6631	0.59501	0.199953	-0.1898	0.090037		0.744367	1.66296	1.6096	0.646368	0.309291	0.309082	-0.019561			0.674365	1.56608	1.53237	0.953952	0.626907	0.140393	0.148442		0.241644	1.08075	1.05756	0.12422	0.148318	-0.383261	-0.178674
YOR227W	YOR227W ? HER1 biological process unknown molecular function unknown | Protein of unknown function required for proliferation or remodeling of the ER that is caused by overexpression of Hmg2p; may interact with ribosomes, based on co-purification experimentsYOR228C	yes	yes	3.80735	1	0		yes	0.51787	1.40129	1.65568	1.08284	0.315158	0.430855	0.442145		-0.280826	0.980382	1.36717	0.601664	0.202727	-0.100153	-0.023317		0.265347	1.6803	1.80809	0.85031	0.366284	0.382769	-0.084395			0.496317	1.52809	1.58372	0.798955	0.708429	0.391592	0.310612		-0.005847	0.72943	0.340863	-0.096639	0.098927	-0.306391	-0.150483
YHR017W	YHR017W ... YSC83 biological process unknown molecular function unknown mitochondrion | YHR018C	0		1.58496	2	0		yes	1.03312	1.74961	1.53693	0.491866	0.191159	-0.178203	0.185481		-0.298164	1.36692	1.44344	1.13862	0.53678	0.186481	0.417812		0.500064	1.87074	1.32024	0.894743	0.808064	-0.225833	-0.114368			0.865131	2.17765	1.74775	0.693804	0.633633	0.339597	0.409861		-0.043053	1.06571	0.557883	0.090673	-0.09089	0.113836	0.22537
YPL219W	YPL219W ... PCL8 regulation of glycogen biosynt cyclin-dependent protein kinase regcyclin-dependent protein kinase hol | YPL220W	0		1	1	1		yes	0.743458	1.71448	1.37223	0.415245	0.167381	0.065683	0.156812		-0.164681	1.58248	1.42223	1.27302	0.726219	0.267357	0.179691		0.94607	1.984	1.41822	1.08297	0.875022	0.052378	0.090408			0.398189	1.7556	1.43041	0.323436	0.470897	0.571398	0.554066		0.155311	1.22241	0.489065	0.210752	0.054701	0.251482	0.523111
YMR139W	YMR139W iESR cluster RIM11 protein amino acid phosphoryla protein serine/threonine kinase actcytoplasm | YMR140W	0		2.80735	1	0		yes	0.530793	1.41664	1.43957	0.629286	0.215612	0.142462	-0.219695		-0.368002	1.25667	1.37381	1.05367	0.406172	-0.133349	-0.08158		0.716872	1.8458	1.60666	1.12789	0.64257	0.161705	-0.050658			0.754293	1.82673	1.78153	0.764867	0.671234	0.425425	0.340089		0.109808	1.21101	0.879407	-0.008585	-0.03184	-0.130276	0.021622
YNL045W	YNL045W ? LAP2 lipid metabolism* aminopeptidase activity* | Leucyl aminopeptidase yscIV (leukotriene A4 hydrolase) with epoxide hydrolase activity, metalloenzyme containing one zinc atom; green fluorescent protein (GFP)-fusion protein localizes to the cytoplasm and nucleusYNL046W	0		2.32193	1	0		yes	0.492065	1.60294	2.18133	1.8569	0.818895	0.574797	0.494711		0.117186	0.630139	1.01754	0.302905	0.165655	-0.134877	0.01361		0.668037	2.02767	2.41169	1.4305	0.768739	0.768038	0.345778			0.854318	1.88194	2.10687	1.66137	0.969707	0.164668	-0.021607		0.199797	0.499783	0.456226	0.068188	0.142154	-0.31481	-0.301335
YMR152W	YMR152W ... YIM1 mitochondrial protein processi peptidase activity cytoplasm* | YMR153C-A	0		2	1	0		yes	0.953248	1.35873	1.61854	1.15581	0.539393	0.186518	-0.03726		0.581602	0.863301	1.25487	1.18079	0.379962	-0.099079	-0.253127		0.906246	1.51991	1.72632	1.52563	0.849598	-0.051088	-0.367609			0.790522	1.48662	1.74832	1.15509	0.432075	0.118137	-0.121421		0.072505	0.5366	0.581274	-0.043009	-0.680181	-0.566683	-0.518099
YNR001C	YNR001C iESR cluster CIT1 tricarboxylic acid cycle* citrate (Si)-synthase activity mitochondrion* | YNR001W-A	yes	yes	4.64386	2	0		yes	0.839654	1.85701	2.38311	1.5934	0.525362	0.276643	0.442224		0.160891	0.809828	1.35184	0.363715	-0.360122	-0.459425	0.539502		0.887994	2.002	2.25637	1.49273	0.720232	0.20205	0.016833			0.980515	2.15228	2.47474	1.68093	0.891488	0.30182	0.289251		-0.419757	0.369652	0.129633	-0.869754	-1.13778	-1.0306	-0.373633
YOR228C	YOR228C ... YOR228C biological process unknown molecular function unknown mitochondrion | YOR229W	yes		2.32193	0	0		yes	0.331895	1.58223	1.83188	1.20173	0.688032	0.440247	0.055704		-0.061724	1.18833	1.45345	0.510479	0.339038	-0.405055	0.315581		0.59807	1.75788	1.99012	1.03894	0.452799	0.333739	0.16209			0.739036	1.70136	1.77041	1.12704	0.3829	0.214405	0.175098		-0.084818	0.617282	-0.008141	-0.52116	-0.620914	-0.630388	-0.5633
YOR292C	YOR292C ... YOR292C biological process unknown molecular function unknown vacuole (sensu Fungi) | YOR293C-A	0		3.90689	2	0		yes	0.696915	1.49921	1.51612	1.06584	0.22223	0.015834	-0.010076		0.126978	0.80876	1.02286	0.491695	0.279915	-0.387671	-0.036749		1.77129	2.27716	2.11373	1.34273	0.716179	0.317188	-0.019742			1.24494	1.94144	1.86681	1.06299	0.328567	-0.186775	0.0373		-0.117636	0.616826	0.149698	-0.284711	-0.33479	-0.727146	-0.677906
YLR201C	YLR201C ? COQ9 biological process unknown molecular function unknown mitochondrion | Protein required for ubiquinone (coenzyme Q) biosynthesis and respiratory growth; localizes to the matrix face of the mitochondrial inner membrane in a large complex with ubiquinone biosynthetic enzymesYLR202C	0		#N/A	1	0		yes	1.02432	1.56191	1.73003	1.44813	0.611495	0.70511	0.616141		0.514221	0.988375	1.12198	0.662125	0.259951	0.143336	0.299667		0.895082	1.56742	1.38907	0.860223	0.575216	0.544147	0.409817			0.961701	1.45862	1.48504	1.13998	0.58679	0.202477	0.258847		0.16118	0.446286	0.389054	-0.574517	-0.483783	-0.523459	-0.42562
YMR148W	YMR148W ... YMR148W biological process unknown molecular function unknown integral to membrane | YMR149W	0		1	0	0		yes	0.202875	1.3367	1.48514	1.49948	0.712459	0.668243	0.766154		0.558575	1.46893	1.57993	0.577463	0.498243	0.243651	0.424893		0.123417	1.47824	1.52425	0.299019	0.286472	0.574328	0.606499			0.43369	1.2757	1.35325	1.07639	0.744407	0.311454	0.030551		0.151207	0.545715	0.44959	-0.263681	0.000258	-0.430704	-0.292024
YKL148C	YKL148C ... SDH1 tricarboxylic acid cycle* succinate dehydrogenase (ubiquinonerespiratory chain complex II (sensu | YKL149C	yes		4.24793	1	0		yes	0.290579	1.66378	1.99768	1.31986	0.491348	0.468052	0.79744		-0.083542	1.51218	1.50902	0.363226	0.142097	0.127825	1.04598		0.856829	2.08096	2.18655	1.14414	0.77732	0.743205	0.848088			1.00826	2.29105	2.34534	1.54427	0.969975	0.773378	0.828903		-0.080093	0.561295	-0.279098	-1.07568	-0.795206	-0.417573	0.173016
YLL041C	YLL041C ... SDH2 tricarboxylic acid cycle* succinate dehydrogenase (ubiquinonerespiratory chain complex II (sensu | YLL042C	0		1.58496	1	0		yes	-0.207654	1.56559	1.95901	1.31453	0.628223	0.612116	0.900578		-0.665788	1.27464	1.48542	0.991847	0.538113	0.404557	0.917057		0.275666	2.09991	2.1994	1.48387	1.08875	0.644137	0.925055			0.082662	1.67368	1.90601	1.16729	0.624397	0.340699	0.527672		-0.65124	0.239645	0.025688	-0.54119	-0.671708	-0.399401	-0.095325
YMR103C	YMR103C ... | YMR104C	yes		4.32193				yes	0.671882	1.55447	1.8822	1.18176	0.511709	0.614472	1.13008		-0.562027	0.601646	1.82275	0.91935	0.865808	0.585915	0.870149		0.694521	1.73049	2.05442	1.36241	0.992775	0.759216	0.109672			0.840708	1.78031	1.85833	1.33695	0.815709	0.575147	0.63448		-0.374531	0.714774	0.970572	0.050736	0.193302	0.269862	0.208233
YKL051W	YKL051W ... SFK1 actin cytoskeleton organizatio molecular function unknown plasma membrane | YKL052C	yes		4.52356	2	0		yes	0.885882	1.69244	1.88444	1.51184	0.91023	0.466055	0.387158		-0.005257	0.870999	1.01624	0.38484	0.313643	-0.397089	0.087564		0.81766	1.40573	1.65496	0.831463	0.418657	0.255953	0.16266			1.26422	1.72418	1.68984	1.34865	1.08216	0.289217	0.152415		0.603968	0.515528	0.074665	0.190091	0.20701	0.026183	-0.170982
YIL124W	YIL124W iESR cluster AYR1 phosphatidic acid biosynthesis acylglycerone-phosphate reductase acytoplasm* | YIL125W	yes		3	3	1		yes	-0.111243	0.898291	1.40825	1.39538	0.856307	0.597857	0.442504		-0.60692	0.050562	0.941687	0.925413	0.736122	0.310542	0.248946		0.129699	1.35505	1.8605	1.58701	1.01332	0.785846	0.490362			-0.052602	1.14602	1.61891	1.5285	0.809521	0.372462	0.073189		-0.601041	-0.298648	0.378478	0.061265	-0.251849	-0.412942	-0.473116
YBR139W	YBR139W iESR cluster YBR139W biological process unknown carboxypeptidase C activity vacuole (sensu Fungi) | YBR140C	0		3.32193	2	0		yes	-0.124965	1.61221	2.14475	1.60275	0.825783	0.737127	0.85682		-1.40243	0.47574	1.77034	1.12118	0.858977	0.115088	0.529488		-0.087239	1.85891	2.20371	1.28013	0.673815	0.669823	0.533695			0.365749	1.80538	2.09885	1.50706	1.17332	0.498258	0.541565		-1.44336	-0.233387	0.107824	-0.294067	-0.39138	-0.954145	-0.567181
YDR100W	YDR100W ... TVP15 biological process unknown molecular function unknown COPI-coated vesicle | YDR101C	0		2.58496	2	0		yes	-0.713986	1.26533	1.79423	1.65871	0.983205	0.758714	0.601379		-1.19883	0.79443	1.51099	0.815127	0.592257	0.23944	0.498082		0.152441	1.74258	1.93183	0.975563	0.448901	0.582483	0.513561			0.119099	1.58497	1.84637	1.60914	0.479013	0.160863	-0.065379		-0.653779	0.047015	0.405119	-0.194572	-0.286471	-0.749699	-0.603422
YPL087W	YPL087W iESR cluster YDC1 response to heat* ceramidase activity endoplasmic reticulum | YPL088W	0		0	1	0		yes	-0.355841	1.35962	1.89636	1.77573	1.1596	0.933014	0.894246		-1.00542	0.650772	1.46501	1.00477	0.615627	-0.192201	0.304466		-0.088969	1.46867	1.95562	1.11343	0.537544	0.75753	0.66237			0.046114	1.43161	1.84245	1.681	0.892231	0.204835	0.103511		-0.567008	0.032593	0.628058	0.119347	-0.132282	-0.7204	-0.751994
YPL006W	YPL006W ... NCR1 sphingolipid metabolism sphingolipid transporter activity vacuolar membrane (sensu Fungi) | YPL007C	0		1.58496	1	0		yes	-0.621004	0.723804	1.67431	1.35776	0.555013	0.653391	0.613402		-1.2224	-0.095887	0.941825	0.438622	0.341166	-0.041489	0.262377		-0.668279	1.17067	1.78411	0.833502	0.482652	0.658856	0.128763			-0.450167	1.24287	1.75781	1.40524	1.12719	0.561963	0.410145		-1.13109	-0.165847	0.180463	0.078636	0.253349	-0.385851	-0.292024
YOR347C	YOR347C ... PYK2 glycolysis* pyruvate kinase activity cytosol | YOR348C	yes		3.58496	1	1		yes	-0.541944	0.67532	1.5134	0.996091	-0.016935	0.012064	-0.011672		-0.415042	0.208226	1.5779	1.27068	0.665364	0.196074	0.023343		0.410457	1.68348	2.25375	1.30837	0.684917	0.281394	0.184583			-0.75566	0.829446	1.31567	0.699349	0.246505	-0.083731	-0.117789		-0.934151	-0.037491	0.356575	0.234508	-0.084388	-0.614192	-0.457435
YGR205W	YGR205W ... YGR205W biological process unknown ATP binding cytoplasm* | YGR206W	yes		2	1	0		yes	1.41416	1.83581	1.75283	1.04809	0.628223	0.357835	0.214089		0.233283	0.365247	0.907312	1.00264	0.190585	-0.059808	0.763633		0.908675	1.55439	1.39159	1.05518	0.333585	0.452365	-0.000414			1.17013	1.86872	1.89568	1.02077	0.430747	0.268188	0.263873		-0.378714	0.922094	0.72884	-0.51468	-0.7089	-0.100003	0.630943
YDL218W	YDL218W ... YDL218W biological process unknown molecular function unknown cytoplasm | YDL219W	0		2.58496	1	0	yes	yes	0.023637	2.18526	2.16327	1.05735	-0.023854	-0.0636	-0.177089		-0.305813	0.386168	0.768133	0.329101	0.574295	-0.058335	-0.275513		1.70709	3.67631	4.11041	2.40713	1.36585	1.22087	0.834119			0.885102	1.85926	1.37491	0.476886	0.288084	-0.656739	-0.944364		-0.009631	0.686586	0.191521	0.490042	0.036999	-0.178985	-0.138754
YKL187C	YKL187C ... YKL187C biological process unknown molecular function unknown mitochondrion | YKL188C	yes		3.90689	0	2	yes	yes	-0.008784	1.64367	1.57707	1.22717	1.00981	0.874163	0.33481		-1.1062	0.668438	0.995021	0.311479	0.269163	-0.130028	0.249982		1.354	2.82089	2.63596	1.99717	1.63487	1.54981	0.508003			0.207406	1.68637	1.52368	1.11819	1.26592	0.640339	0.18811		0.237561	1.16608	0.390998	0.482416	0.559377	0.453056	0.432534
YKL066W	YKL066W ... | YKL067W	0		1.58496				yes	1.49097	1.58895	1.60404	1.53072	1.25758	0.603156	0.265065		0.688336	1.18696	1.17943	0.980836	0.316469	0.09547	-0.257363		1.00252	1.40639	1.58596	1.59247	1.12821	0.373113	0.430959			0.829736	1.66665	1.6655	1.37041	0.769759	0.609207	0.422807		0.567966	0.050015	0.079719	-0.513652	-1.14079	-0.670902	-0.969132
YBR114W	YBR114W ... RAD16 nucleotide-excision repair, DN DNA-dependent ATPase activity repairosome* | YBR115C	yes	yes	4.32193	2	0		yes	1.40867	1.0266	1.22789	0.469401	0.148696	0.298444	0.098839		-0.965411	0.289657	0.915471	0.344948	-0.138641	-0.9375	-0.470349		0.890715	0.723549	1.41942	1.16517	0.642986	0.175498	-0.549405			0.885187	0.896872	1.18196	0.430358	0.553939	0.72598	0.279858		-0.473851	0.911022	0.571465	-0.238656	-0.268669	0.170809	0.427746
YDR185C	YDR185C ? UPS3 biological process unknown molecular function unknown | Mitochondrial protein of unknown function; similar to Ups1p and Ups2p which are involved in regulation of mitochondrial cardiolipin and phosphatidylethanolamine levels; null is viable but interacts synthetically with ups1 and ups2 mutationsYDR186C	0		0	1	0		yes	0.162901	1.0069	0.81878	0.415245	-0.060576	-0.174632	-0.044683		-0.3545	0.079492	0.158475	0.106977	0.139295	-0.385156	-0.357261		0.242885	1.27465	0.680906	0.458065	0.301233	-0.199912	-0.206612			0.053179	0.887985	0.833328	-0.163041	-0.062881	-0.457931	-0.482193		-0.051327	1.05684	0.919857	0.4129	0.116027	0.249355	0.561295
YER169W	YER169W ... RPH1 DNA repair* specific transcriptional repressor nucleus | YER170W	yes	yes	3.16993	2	1		yes	1.12807	0.900303	0.931915	0.051762	-0.091294	-0.289828	-0.516526		0.050288	0.238836	0.521333	0.357877	-0.184571	-0.932557	-0.9645		1.26801	1.47925	1.24112	1.00787	0.818905	-0.15013	-0.528871			0.737958	1.19844	0.865551	0.08504	0.328485	0.020403	-0.13748		0.898259	1.12948	1.07781	0.665862	0.160988	0.255167	0.494448
YBL015W	YBL015W ... ACH1 acetate metabolism* acetyl-CoA hydrolase activity mitochondrion* | YBL016W	yes	yes	4.70044	4	0		yes	0.55459	1.11593	1.27764	0.495618	-0.300315	-0.374301	0.104345		-0.488122	0.11864	0.557127	-0.251724	-0.512488	-0.509392	-0.311532		0.986729	1.75904	1.78436	0.90922	0.369131	0.121881	0.185377			0.452255	1.26153	1.33669	0.467704	-0.140473	-0.196114	0.007695		-0.312194	0.68376	0.187238	-0.093004	-0.080524	0.196821	0.268904
YLR436C	YLR436C ... ECM30 cell wall organization and bio molecular function unknown cytoplasm | YLR437C	0		3.32193	1	0		yes	0.277402	0.76465	0.933458	0.24666	-0.241933	0.257255	0.068072		-1.08222	-0.05754	0.402352	0.004112	-0.042455	-0.508012	-0.156377		0.151016	0.619839	0.501808	-0.101181	0.066871	0.066934	-0.470676			0.759145	1.47119	1.57734	0.742881	1.16325	0.842337	0.846276		-0.311908	0.373096	-0.130361	0.007136	0.40141	0.166141	0.201186
YNL336W	YNL336W ... COS1 biological process unknown molecular function unknown vacuole (sensu Fungi) | YNL337W	yes		4	1	0		yes	-0.146982	0.939621	1.54264	1.21226	0.964506	1.05741	0.99855		-1.0574	-0.004184	0.364669	0.127645	0.32222	0.110138	0.095235		0.205228	0.9439	1.48017	0.469394	0.176529	0.864592	0.510872			-0.040415	0.819598	1.30146	0.943332	0.334419	0.071776	-0.022947		0.449225	0.848437	0.696245	0.663107	0.848458	0.089211	0.088456
YLL053C	YLL053C ... YLL053C biological process unknown molecular function unknown cellular component unknown | YLL054C	0		3	0	1		yes	0.27073	1.46364	0.68893	1.63764	0.561108	1.03768	1.26348		-0.845706	1.24637	0.794998	-0.343134	-0.347835	-0.274552	-0.261032		-0.440483	1.50184	1.301	0.44921	0.285165	0.877533	0.919742			0.384329	0.804557	0.062581	0.199964	-0.714853	-0.117149	-0.33105		0.966342	1.17624	0.410455	0.046436	-0.763692	-0.740864	-0.556116
YHL035C	YHL035C ... VMR1 transport "ATPase activity, coupled to transme"mitochondrion* | YHL036W	yes		2	2	0		yes	-0.417465	1.63471	2.68329	2.06323	0.972892	0.932349	0.538727		-1.8261	0.566248	1.92554	0.734595	-0.045129	-0.432461	-0.155208		-0.410799	1.90886	2.51214	1.7882	0.964898	0.437403	-0.252046			-0.218849	2.50422	2.9862	2.0183	1.64423	1.22112	1.08418		-0.80803	2.26952	2.1012	0.722148	0.488503	0.23856	0.510314
YOR386W	YOR386W ... PHR1 photoreactive repair deoxyribodipyrimidine photo-lyase anucleus* | YOR387C	0		2	1	0		yes	-0.050037	1.68548	2.24505	1.27019	0.782733	0.161299	-0.0851		-1.3344	0.828781	1.44547	1.36231	0.339568	-0.743516	-0.787796		-0.612213	1.72052	2.23085	1.80102	0.881419	-0.154199	-0.589346			-0.616876	2.01533	2.4764	1.26411	1.11371	1.04336	1.15017		-1.42354	0.806386	0.370064	-0.265725	-0.709582	-0.016499	0.020221
YBR054W	YBR054W ... YRO2 biological process unknown molecular function unknown mitochondrion* | YBR055C	yes	yes	4	0	1		yes	-0.283287	1.16201	2.07833	2.64137	1.95983	1.71192	1.80585		-0.549224	1.85921	2.57828	2.12067	2.18569	1.78005	2.08556		0.21612	1.72674	2.73201	2.27345	1.88309	2.25139	2.29477			0.697973	1.5647	2.48759	3.04461	2.44513	1.70814	1.79079		-0.600658	0.322091	0.86833	1.58678	1.75878	0.632384	0.618231
YLR176C	YLR176C ... RFX1 negative regulation of transcr specific transcriptional repressor cytoplasm* | YLR177W	0		2.32193	2	0		yes	1.99651	1.7323	1.15324	-0.169718	-0.862103	-0.683209	-0.211258		-1.21502	0.496009	0.481305	0.247059	-0.255984	-0.573261	-0.370584		1.29773	1.6915	0.878586	-0.169167	-0.107332	-0.375689	-0.912716			2.37477	2.85344	1.79099	-0.018107	0.963846	1.07792	1.36		-0.402392	1.13404	0.097679	-0.270816	-0.018711	0.11129	0.583885
YLR297W	YLR297W ... YLR297W biological process unknown molecular function unknown vacuole (sensu Fungi) | YLR298C	yes	yes	4.52356	0	1		yes	1.0109	0.915652	1.42507	0.651312	0.687116	0.751975	0.711055		0.443993	0.288795	0.923542	1.94084	1.61806	0.86374	1.84021		1.30032	1.63898	1.26483	1.54034	1.1738	0.488249	0.435084			1.44274	2.03904	2.36236	1.49026	1.81415	1.73754	2.1303		-0.575228	-0.512932	-0.800441	-0.210722	-0.185394	-0.03967	0.360052
YDL048C	YDL048C ... STP4 biological process unknown molecular function unknown cytoplasm* | YDL049C	yes	yes	4.9542	2	0		yes	0.9814	1.0396	1.99118	1.66457	0.51989	0.459054	0.657365		0.269725	1.13453	2.3485	1.92262	1.35273	1.28509	1.23742		0.92905	0.88593	2.17836	1.73353	1.30512	0.970794	1.25404			0.853371	0.983364	1.9555	1.38709	1.16732	0.550226	0.523909		-0.600832	0.270453	0.600737	0.298394	0.561879	0.589316	0.763853
YEL073C	YEL073C ... YEL073C biological process unknown molecular function unknown cellular component unknown | YEL074W	yes		3.32193	1	0		yes	0.050825	1.02332	1.76532	1.25113	0.789503	0.8501	1.47499		-0.122861	-0.616831	0.787984	0.715708	-0.224453	0.341227	1.15186		-0.248476	1.61585	2.05734	2.07845	0.989846	0.033116	1.24233			-0.332775	1.3629	2.0532	1.15681	0.510274	1.01421	1.6265		-0.954872	-0.570647	-0.296278	-1.23367	-1.82807	-0.223465	-0.002518
YFL054C	YFL054C ... YFL054C water transport transporter activity* integral to membrane | YFL055W	yes		3.58496	2	0		yes	-0.333357	1.47224	2.4619	1.84622	1.0983	1.29254	1.4962		-1.6047	-0.285648	1.52124	0.573343	0.111596	0.155688	0.788212		-0.743886	1.29769	1.97714	1.22883	0.686439	0.509611	0.666264			-0.413049	1.69401	2.17203	1.43792	0.768983	1.10627	1.15143		-1.86661	0.697236	0.092284	-0.981909	-0.82737	-0.088277	0.444337
YDR134C	YDR134C	yes		4.24793	2	0		yes	0.471536	1.09028	0.391722	-0.004676	-0.080629	0.401031	0.639838		1.0214	1.05928	-0.023935	0.032132	0.567601	0.614115	1.36208		1.12812	1.71494	1.17599	0.26095	0.29084	0.360581	0.844699			1.03314	1.47286	0.569743	0.409991	-0.220643	0.188374	0.425429		0.691846	-0.564666	-0.659914	-0.733496	-0.77951	-0.09115	0.019201
x		-5		#N/A
x		-5		#N/A
x		-5		#N/A
Cluster_c	Cluster_c	#N/A		#N/A
YHL015W-A	YHL015W-A ... YHL015W-A biological process unknown molecular function unknown cellular component unknown | YHL016C	0		3.45943	0	1		yes	2.74081	2.9007	2.65135	2.31571	2.11365	1.99298	2.21195		2.04064	1.79821	1.27897	1.45832	1.44297	0.425619	0.499781		2.03125	2.13578	2.0616	1.32847	1.21569	0.99825	1.04446			1.84071	1.96794	2.06748	0.69029	0.796231	0.955745	1.0097		2.05704	1.72558	1.82405	2.0567	2.037	1.69971	1.36005
YLR312C	YLR312C iESR cluster YLR312C biological process unknown molecular function unknown cellular component unknown | YLR312W-A	yes	yes	4.39232			yes	yes	3.55162	3.46512	2.99963	1.66678	1.65376	1.562	1.87709		1.5642	2.56492	3.02974	2.97992	1.95487	1.983	2.14364		3.50163	3.986	3.91281	3.82553	3.07389	2.49412	2.19156			4.01063	4.21076	3.75258	2.87516	2.16779	2.27683	2.6544		1.42477	2.36944	2.13816	0.859667	0.621961	1.42906	1.7149
YER079W	YER079W iESR cluster YER079W biological process unknown molecular function unknown cytoplasm* | YER080W	yes	yes	4.24793	1	1		yes	2.46783	2.8285	2.43477	1.65111	1.43407	0.603902	0.884751		1.38071	2.88674	2.7151	2.13432	0.878159	0.28994	0.240394		1.89966	2.29617	2.01685	2.05006	1.63918	0.308546	-0.214051			2.97415	3.6522	3.16993	2.34641	2.09627	2.09249	2.16139		1.06717	2.43872	1.74388	0.75527	-0.241038	0.401155	0.403402
YIL105C	YIL105C ... SLM1 actin cytoskeleton organizatio phosphoinositide binding cytoplasm* | YIL105W-A	0		1.58496	2	0		yes	2.31325	2.15552	1.72339	0.299768	0.332537	0.054513	0.043037		0.429458	1.86361	1.6351	1.18555	0.561163	0.00984	0.088813		2.11535	2.30449	1.83411	1.46251	1.08979	0.124788	-0.383654			2.46578	2.97004	2.26911	0.93254	1.29467	1.55615	1.64323		1.0673	2.23527	1.13964	0.404175	0.102177	0.76838	1.08697
YBR056W	YBR056W iESR cluster YBR056W biological process unknown molecular function unknown cytoplasm | YBR056W-A	yes	yes	3.58496	1	0		yes	1.59838	1.85533	2.32801	1.85898	1.4672	1.02377	0.715374		0.845866	1.40178	1.8945	2.0709	1.40925	0.542136	0.143042		1.13436	2.038	2.52428	2.51846	1.81674	0.783245	0.0591			1.02291	1.97995	2.36361	1.77064	1.2308	1.09746	0.790001		0.477862	1.35319	1.52327	0.974026	0.335614	0.389994	0.339657
YBR006W	YBR006W iESR cluster UGA2 response to oxidative stress* succinate-semialdehyde dehydrogenascytoplasm | YBR007C	0		3.16993	0	0		yes	0.962563	2.51386	3.20021	2.63836	1.70702	1.0238	0.715347		0.831483	3.12028	2.99407	2.07303	1.0503	0.445216	0.383505		1.36988	2.94469	3.559	3.08641	2.28513	1.49729	0.635588			1.35879	3.04127	3.43151	2.62787	1.77693	1.05088	0.76877		1.09743	2.16851	1.45401	0.821474	0.229362	-0.095928	-0.136348
YGL037C	YGL037C iESR cluster PNC1 chromatin silencing at telomer nicotinamidase activity cytoplasm* | YGL038C	yes		4.24793	4	0		yes	4.00449	4.48764	3.99018	2.99653	2.02447	1.3535	1.2103		2.82596	3.81054	3.53612	3.05432	1.67427	0.956588	0.721079		3.56311	4.08833	3.73704	3.13411	2.13836	1.15121	0.599131			3.50706	4.08912	3.69049	2.7878	1.88766	1.23374	0.980695		1.41736	1.71942	1.40379	0.429533	-0.251749	0.029224	0.149266
YOL085W-A	YOL085W-A ? Dubious Dubious open reading frame unlikely to encode a protein, based on available experimental and comparative sequence data; partially overlaps the dubious ORF YOL085CYOL103W-A	0		#N/A				yes	3.72251	4.85822	4.4114	2.97712	2.54879	2.09252	1.72653		3.57669	4.58944	3.55581	1.80173	0.873951	-0.548386	-0.014793		4.00543	5.20672	4.60556	3.36065	2.79557	1.33856	1.79219			4.14946	5.55928	4.67198	3.27525	2.4702	1.59753	0.880658		4.48655	3.61311	2.07403	1.257	0.773964	0.621706	0.747075
YOR220W	YOR220W ? iESR cluster RCN2 biological process unknown molecular function unknown | Protein of unknown function; green fluorescent protein (GFP)-fusion protein localizes to the cytoplasm and is induced in response to the DNA-damaging agent MMS; phosphorylated in response to alpha factorYOR221C	0		2.32193	1	0		yes	2.17412	2.84764	2.74833	1.53023	1.04085	0.655559	0.535676		1.61782	2.53853	2.42981	1.91263	0.808029	-0.051371	0.135547		2.06122	3.08108	2.72976	2.36113	1.49081	0.476036	-0.048238			2.14444	3.17142	3.03734	1.78094	1.12292	0.97504	0.905188		1.79081	2.15618	1.54324	0.167176	-0.37009	-0.119176	-0.116999
YPR149W	YPR149W iESR cluster NCE102 protein secretion molecular function unknown cytoplasm* | YPR150W	yes	yes	5.24793	3	1		yes	1.95397	2.98391	2.7485	1.94198	1.02188	0.873358	0.991188		1.25371	2.63851	2.11809	0.484279	0.354387	0.304266	0.952398		2.13633	2.91713	2.55112	1.1453	0.374714	0.559654	0.495846			2.81041	3.22082	2.82004	2.07793	1.61474	0.725099	0.939456		2.11596	2.209	1.34232	0.566376	0.968809	0.306872	0.403375
YDR368W	YDR368W iESR cluster YPR1 arabinose catabolism* oxidoreductase activity* cytoplasm* | YDR369C	0		3	0	0		yes	0.769332	1.46916	1.82454	1.69827	1.24428	0.995399	0.586387		0.990697	2.77931	2.83779	2.30739	1.54783	0.870514	0.550112		0.934225	1.93788	1.98062	1.72148	1.29986	0.857519	0.164026			0.756002	1.69193	1.9065	1.63546	1.25607	0.773666	0.466805		1.33288	2.18444	1.96114	1.1944	0.557232	0.106784	0.113963
YER035W	YER035W iESR cluster EDC2 deadenylylation-dependent deca RNA binding cytoplasm* | YER036C	0		4.08746	2	1		yes	2.322	2.34067	2.62748	2.26139	1.63861	1.36224	1.06642		2.25968	2.86059	2.49631	2.06498	1.00014	-0.075392	-0.032296		2.27411	2.52407	2.49365	2.34576	1.84704	1.17709	0.392785			2.17391	2.62752	2.93344	2.53553	1.94335	1.63431	1.22064		1.59294	1.70653	1.81989	0.54364	-0.046855	0.003179	-0.05721
YMR251W-A	YMR251W-A iESR cluster HOR7 response to stress molecular function unknown endoplasmic reticulum* | YMR252C	yes	yes	5.12928	2	1		yes	1.93617	2.54796	2.55662	2.79759	2.2259	1.7541	0.915869		2.31986	3.91631	3.27192	2.6599	1.79516	0.882066	0.709234		2.06613	2.70713	2.69259	2.63768	1.99123	1.71235	0.558188			2.17717	2.90063	3.05002	3.00137	2.2459	1.49359	1.20391		2.43963	2.72815	2.50311	1.31551	0.727419	0.173941	0.092385
YLL039C	YLL039C iESR cluster UBI4 response to stress* protein tag* cytoplasm | YLL040C	yes	yes	4.80735	1	0		yes	2.01249	2.83898	3.15974	2.51342	1.99469	1.30653	0.708473		0.784648	2.66593	3.2687	3.04593	1.69312	0.576567	-0.184357		1.56931	2.41209	2.61186	2.32481	1.57738	0.780033	-0.063587			1.66747	2.63859	2.91832	2.26751	1.49901	1.23367	0.62204		0.355451	1.71799	2.10586	1.41788	0.435241	0.361637	0.269589
YER096W	YER096W ... SHC1 sporulation (sensu Fungi)* enzyme activator activity prospore membrane | YER097W	0		2.32193	1	0		yes	1.57672	2.7825	3.75729	3.13972	2.09667	1.42892	0.914688		2.12553	2.87506	2.8091	2.54321	1.79977	0.899073	0.563911		1.31991	3.07992	4.04329	3.69926	2.75052	1.8742	0.535743			2.13421	3.58263	4.25721	3.61814	2.61311	1.61798	0.554789		2.76105	2.59348	2.5532	2.62796	2.24211	1.27621	0.244575
YBR147W	YBR147W ? RTC2 biological process unknown molecular function unknown | Protein of unknown function; identified in a screen for mutants with decreased levels of rDNA transcription; detected in highly purified mitochondria; null mutant suppresses cdc13-1; similar to a G-protein coupled receptor from S. pombeYBR148W	0		2.58496	1	0		yes	1.4607	2.63541	2.92115	2.73236	2.66824	2.31491	1.47499		0.147553	1.94465	2.043	2.89615	2.60235	1.95575	1.15689		2.08054	3.66674	3.53951	3.46748	2.90277	2.47843	1.77559			1.38933	3.12361	3.25878	2.71696	2.02935	1.67771	1.28346		0.836198	1.41264	1.55946	2.2974	1.93746	1.53215	0.969468
YNL160W	YNL160W iESR cluster YGP1 response to stress* molecular function unknown cell wall (sensu Fungi) | YNL161W	yes		4.45943	1	0		yes	1.14719	2.7313	3.48675	3.85909	2.88599	2.39962	2.08656		1.63828	3.06194	3.10955	2.65504	2.1731	1.47327	2.0494		1.61478	3.10903	3.71969	2.82852	2.31127	2.42118	1.84602			1.91862	2.77734	3.4066	3.60111	2.82298	1.83067	1.58432		1.62474	1.3359	1.38227	2.06117	1.97042	1.15699	1.18548
YOR185C	YOR185C iESR cluster GSP2 nuclear organization and bioge GTPase activity nucleus | YOR186W	0		2.58496	2	0		yes	1.45791	2.17305	2.75273	2.63986	2.23191	1.86854	1.11687		0.894417	1.90922	2.8469	2.8722	2.26761	1.59326	0.571824		1.37887	2.24098	2.76385	3.08243	2.60569	1.93452	0.475104			1.35128	2.47105	3.08	2.88592	2.44844	1.96643	1.12081		0.512527	1.18315	1.82069	1.43299	0.88336	0.628281	-0.053925
YNL093W	YNL093W ... YPT53 endocytosis* GTPase activity late endosome | YNL094W	0		1.58496	1	0		yes	2.66333	4.02998	3.80335	3.11979	2.62822	1.76648	1.11242		2.84799	5.00042	3.75512	3.68071	2.36991	0.995934	2.55867		1.40667	3.18474	3.00072	2.82243	2.17296	0.587785	0.8455			2.63822	4.13618	3.78369	2.86022	2.0848	2.36237	2.14279		2.52619	2.37395	1.20217	0.24534	0.195261	0.407999	0.113331
YER053C-A	YER053C-A ... YER053C-A biological process unknown molecular function unknown endoplasmic reticulum | YER054C	yes	yes	4.24793	1	1		yes	3.53599	3.44605	2.38645	1.57013	0.915104	1.20902	1.31226		4.64055	6.03555	4.14077	3.5876	3.62472	3.38825	4.37014		4.82118	4.91215	3.89581	1.95767	1.10864	1.66004	1.94707			5.25502	4.90826	3.7772	3.00756	2.60889	1.87449	2.58091		3.89726	3.62282	2.31504	2.62106	3.35893	2.70917	2.61381
YOR028C	YOR028C ... CIN5 regulation of transcription fr DNA binding* nucleus | YOR029W	yes		5.08746	1	1	yes	yes	4.48238	4.10336	2.4096	0.614149	0.433784	1.08187	0.975273		1.40227	3.65683	2.339	1.1015	1.04645	0.614064	0.906406		4.01069	3.69662	2.33264	1.06976	0.573383	0.328	0.153014			4.83549	4.62239	2.63567	1.15804	1.63166	1.6784	2.37006		3.40333	3.4095	1.38172	0.676841	1.05016	1.33638	1.29072
YDL022W	YDL022W iESR cluster GPD1 intracellular accumulation of glycerol-3-phosphate dehydrogenase cytosol* | YDL023C	yes		4.9542	3	0		yes	4.47114	4.86472	4.04587	1.92427	1.09042	1.35038	1.72717		5.1368	6.23219	5.35145	1.80954	0.715573	0.538147	1.24436		4.908	5.3356	4.39977	2.15919	1.59685	1.68803	1.74058			4.87691	5.18807	4.08158	1.84248	1.41033	1.74409	2.2074		4.54229	5.09645	2.44862	-0.504036	-0.52811	-0.019847	0.401117
YGR052W	YGR052W ... FMP48 biological process unknown kinase activity mitochondrion | YGR053C	yes		5.04439	1	0		yes	6.07493	6.30129	5.11443	2.84739	2.11833	1.91393	2.21588		6.89055	8.81849	6.69752	3.50913	2.57456	1.52738	1.75217		6.60459	6.91564	5.20514	3.42734	2.68352	1.92786	1.99846			6.90259	7.19487	5.56957	3.3055	3.23326	2.92136	3.50987		7.78089	7.79429	3.92237	2.11682	1.31622	1.24944	0.935737
YJL107C	YJL107C ... YJL107C biological process unknown molecular function unknown cellular component unknown | YJL108C	yes	yes	4.16993	0	0		yes	5.34943	5.24746	3.31156	0.800839	1.04871	1.61811	1.38995		4.90576	6.10806	3.81563	1.29989	1.2439	0.671944	0.545224		5.1829	5.18276	3.11367	1.62852	1.62798	1.36938	0.773689			5.36427	5.21726	2.50374	0.889659	1.61037	1.91327	1.89313		6.47704	5.94226	1.13282	1.56169	1.2039	1.17867	0.744672
YJL108C	YJL108C ... PRM10 conjugation with cellular fusi molecular function unknown integral to membrane | YJL109C	0		4.39232	1	0		yes	5.10772	5.2044	3.17524	1.10966	1.05707	1.47203	1.37721		4.94595	6.25099	4.19409	1.26863	1.45952	0.737622	0.83583		5.07162	5.24337	3.37494	1.41933	1.49185	1.34661	1.23682			4.98058	4.85512	2.36669	0.933464	1.07468	1.41193	1.43868		6.13689	5.72341	1.06989	1.25742	0.921758	0.89616	0.522677
YDR536W	YDR536W ... STL1 transport* transporter activity plasma membrane* | YDR537C	yes		4.45943	1	0		yes	7.74872	9.84584	9.0737	5.3455	3.06336	4.04416	5.72756		6.97406	9.75743	8.37095	2.76431	1.03601	1.147	2.18331		7.91966	9.79	8.39072	4.04957	2.94424	3.51335	4.56889			8.13542	9.62667	8.09155	3.74724	2.61975	3.22658	4.58586		7.97408	9.08196	5.55927	0.435001	0.576064	0.431972	2.55289
YOR348C	YOR348C ... PUT4 proline catabolism* L-proline permease activity* plasma membrane | YOR349W	yes	yes	5.55459	3	0		yes	5.47948	6.245	5.97403	4.33552	3.12524	3.22633	4.24644		4.03844	6.12793	5.14338	1.43169	0.613621	-0.092157	0.409015		6.10522	6.19074	5.95239	4.15938	3.5401	3.16795	3.60441			5.24108	6.35818	5.6735	3.66352	3.06456	4.03541	4.62064		6.06438	7.34126	4.40637	1.3207	1.01428	1.02732	1.63689
YHR087W	YHR087W ? iESR cluster RTC3 RNA metabolism molecular function unknown | Protein of unknown function involved in RNA metabolism; has structural similarity to SBDS, the human protein mutated in Shwachman-Diamond Syndrome (the yeast SBDS ortholog = SDO1); null mutation suppresses cdc13-1 temperature sensitivityYHR088W	yes	yes	3.90689	3	1		yes	5.91307	6.74974	6.72496	5.17105	3.77432	3.78405	3.37721		7.7561	10.3688	10.0208	7.30072	4.29367	2.69731	2.29496		5.72593	6.90383	6.36197	5.22499	4.19685	3.65898	2.70092			5.95883	7.14765	6.89798	5.1569	4.25197	3.90765	3.67483		7.97878	9.67054	8.20467	4.36025	2.85604	2.60202	2.13732
YGR144W	YGR144W ... THI4 mitochondrial genome maintenan molecular function unknown mitochondrion* | YGR145W	yes	yes	3.58496	0	0		yes	2.20793	3.87224	3.42847	3.01218	2.44072	2.15053	2.37545		3.21456	5.69867	5.1829	3.66826	3.09535	2.52843	2.45862		2.77345	4.16296	3.57579	2.06513	1.66575	1.58872	1.69741			2.75352	3.83706	3.16808	2.84229	1.78819	1.23607	1.26011		3.51699	4.23932	3.41091	2.32696	1.75982	1.21447	1.04605
YER150W	YER150W iESR cluster SPI1 biological process unknown molecular function unknown cell wall (sensu Fungi) | YER151C	yes	yes	4	3	1		yes	5.24186	6.75051	6.81893	6.14904	4.56615	3.89602	3.83334		4.1157	6.67456	6.35272	4.7257	2.9429	1.68567	1.96159		5.7136	7.07668	6.92008	5.35727	4.29425	3.97462	3.44408			5.51018	6.54449	6.16384	5.31607	4.27897	2.95896	2.67849		3.94572	4.47377	4.20112	2.36424	1.1432	0.179701	0.355421
YHR137W	YHR137W iESR cluster ARO9 aromatic amino acid family met aromatic-amino-acid transaminase accytoplasm* | YHR138C	yes	yes	4.45943	0	1		yes	3.88217	5.3182	5.09476	4.07659	2.62438	1.84124	1.859		3.90639	5.78767	5.83819	4.08539	2.06877	1.1864	1.67549		4.48532	5.95314	5.91719	4.49711	2.90106	1.94466	2.07015			4.20651	5.65502	5.34896	4.39724	2.71664	1.68341	1.62675		3.38035	3.84271	3.31415	1.40696	0.223877	-0.337936	0.197781
YER062C	YER062C ... HOR2 response to osmotic stress* glycerol-1-phosphatase activity cytoplasm* | YER063W	yes		4.45943	1	0		yes	4.76694	5.38994	5.00647	3.73926	2.53403	2.14267	2.12073		5.20148	6.6971	6.20794	5.0616	3.22228	1.7873	1.78438		5.15633	6.02288	5.57607	4.3194	3.16445	2.24085	2.00811			4.52665	5.26241	4.75126	3.46856	2.47928	2.35433	2.3785		4.58146	5.39082	4.43966	2.38115	0.817554	0.867095	1.07658
YOR161C	YOR161C iESR cluster PNS1 biological process unknown molecular function unknown* integral to plasma membrane | YOR161C-C	yes	yes	4	2	0		yes	3.72497	5.02431	4.46564	3.34702	2.35303	2.33358	2.29708		3.57435	6.04	5.45454	2.97371	2.29384	1.60817	1.99152		4.53697	5.5804	5.06662	3.02343	2.42577	2.48463	2.39375			4.26958	4.86479	4.16355	2.99109	2.24398	1.77226	1.63927		4.89251	5.18835	3.58224	2.2625	1.81321	1.18809	1.0811
YML131W	YML131W iESR cluster YML131W biological process unknown molecular function unknown cytoplasm | YML132W	yes	yes	4.16993	1	0		yes	3.55781	5.18306	4.96764	3.75322	2.39347	1.9031	2.076		2.6256	5.45147	5.23025	4.31823	2.84834	1.90685	2.59768		3.4025	5.08024	4.84786	3.72017	2.38241	1.52719	1.59627			3.9414	5.5151	5.15597	3.89221	2.43074	1.98733	2.09794		3.14062	4.36575	3.83074	2.25328	0.755972	0.765234	1.37075
YOR374W	YOR374W iESR cluster ALD4 ethanol metabolism aldehyde dehydrogenase (NAD) activimitochondrion* | YOR375C	yes		4.45943	2	0		yes	2.82931	4.40028	4.00282	2.39674	0.852063	1.40726	2.18689		1.47775	4.82896	4.56356	1.76331	0.673579	0.950746	2.23802		3.25587	4.7676	4.2119	2.29603	1.42816	1.3931	1.54958			3.1871	4.52653	3.90736	2.06149	1.12763	1.46139	1.89658		2.52987	4.17048	2.61618	-0.418768	-0.465949	0.086758	1.06841
YOR062C	YOR062C ... YOR062C biological process unknown molecular function unknown cytoplasm* | YOR063W	yes	yes	4.58496	1	0		yes	2.94662	2.61726	1.99043	1.1811	1.19141	0.990487	1.01421		2.88766	3.75756	2.74601	1.60161	0.767244	0.39327	0.650023		3.29604	3.05729	2.29386	2.06737	1.68601	0.910449	0.582265			2.81755	3.03643	2.40222	1.44006	1.46335	1.89061	2.01913		3.35834	3.70926	1.70841	0.413807	0.072623	0.621706	1.13858
YOR186W	YOR186W ... YOR186W biological process unknown molecular function unknown cellular component unknown | YOR187W	0		3.32193	1	0		yes	4.51959	4.99522	4.97328	3.76888	3.21319	3.02951	3.05995		3.59523	3.75756	3.08632	1.78924	0.954871	0.09547	0.669706		3.85766	4.06919	3.89272	3.82838	3.02718	1.98915	0.694321			2.98206	3.27781	3.01124	2.41661	0.804693	0.135504	-0.825376		3.65436	3.67044	2.85491	0.894433	1.6379	0.744563	0.730002
YDL021W	YDL021W iESR cluster GPM2 biological process unknown molecular function unknown* cytoplasm* | YDL022W	0		3.90689	1	1		yes	2.20155	2.41357	2.80686	2.37849	2.36383	1.76919	1.73953		2.1895	2.68026	2.63051	2.78651	1.93766	1.13262	1.29815		1.57893	2.33625	2.38156	2.90019	2.35408	0.944478	0.830225			2.11913	2.923	3.16215	2.58571	2.33916	2.74337	2.81765		0.990052	1.61722	1.45385	0.141743	-0.416337	1.11428	1.00423
YLR284C	YLR284C ... ECI1 fatty acid beta-oxidation dodecenoyl-CoA delta-isomerase actiperoxisome | YLR285C-A	yes		2.58496	0	0		yes	1.44542	1.83879	1.88276	1.14747	0.982887	0.873559	0.529144		1.35533	2.42659	1.79188	1.86559	1.0864	0.539077	1.23314		1.04129	1.3043	1.41679	1.62663	0.890566	0.126481	-0.097956			1.09681	1.97425	1.94628	1.08112	1.16914	1.30498	1.31307		0.789139	1.91307	1.53363	0.371457	0.374327	0.999616	1.5205
YOR273C	YOR273C ... TPO4 polyamine transport spermine transporter activity* plasma membrane* | YOR274W	yes	yes	4.85798	2	0		yes	3.22114	2.28642	1.43835	0.429092	-0.189441	0.214142	0.660769		0.886047	1.18373	0.709674	0.16697	0.301464	0.335571	0.900789		3.47508	2.61649	1.83892	0.55894	-0.003258	0.079425	0.417636			3.12988	2.27076	1.33015	0.170625	0.135968	0.155599	0.64358		1.52906	0.743982	0.062236	0.078095	0.55222	0.796056	0.982855
YIL053W	YIL053W ... RHR2 response to osmotic stress* glycerol-1-phosphatase activity cytoplasm* | YIL054W	yes	yes	4.64386	0	0		yes	1.75402	2.41628	1.79647	0.353685	0.321676	0.238183	0.280116		1.81038	3.14722	2.79244	1.00536	-0.006896	-0.488914	-0.110798		1.9285	2.59348	1.84549	0.542331	0.360108	0.23039	0.104933			1.84123	2.40795	1.71608	0.445142	0.582623	0.578009	0.788222		1.80069	2.38083	0.941062	-0.942682	-1.42783	-1.3703	-1.06927
YPR061C	YPR061C ... JID1 biological process unknown molecular function unknown mitochondrion | YPR062W	0		2	2	1		yes	3.04735	2.21671	1.37374	0.454134	0.397925	-0.228803	-0.109975		1.64298	1.60847	1.15911	0.42683	-0.019134	-1.25293	-1.28158		2.28086	2.12505	1.53919	1.28091	0.628325	-0.730842	-0.62513			2.62416	2.57852	1.89835	0.584356	0.55197	0.821741	0.698248		2.06432	2.22508	0.929435	-0.077553	-0.769178	-0.055737	-0.161064
YIL077C	YIL077C ... YIL077C biological process unknown molecular function unknown mitochondrion | YIL078W	0		2.58496	0	0		yes	1.66617	1.71686	1.93637	1.17023	0.512402	0.638994	0.542102		0.985388	1.56706	1.19443	0.541853	0.220682	-0.384962	0.042432		1.81315	1.88257	1.83411	1.60006	1.0573	0.383418	0.020176			1.57451	1.98452	1.91942	1.01853	0.64027	0.935845	0.944544		1.27387	1.46796	0.96665	0.231284	0.349188	0.50776	0.853601
YPR005C	YPR005C ... HAL1 positive regulation of transcr molecular function unknown cytoplasm | YPR006C	0		3.80735	1	0		yes	1.2853	1.05517	0.414217	0.340897	0.258577	0.378843	0.976325		0.89308	2.20235	1.71581	1.35314	1.35342	0.861005	1.58252		0.902317	0.864821	0.477365	0.683883	0.670135	0.482079	0.242846			0.919779	1.1928	0.484548	0.223537	0.834331	1.0375	1.47769		0.357325	0.814159	-0.277241	-0.622282	-0.300825	0.150299	0.496613
YMR037C	YMR037C ... MSN2 response to stress* DNA binding* nucleus* | YMR038C	yes	yes	4.75489	0	0		yes	1.65049	1.44615	1.18459	0.358661	0.312721	0.556857	0.650188		2.34442	2.26853	1.59534	0.938101	0.743367	0.358505	0.629064		1.58191	1.58526	0.613407	0.19159	0.509615	0.014297	-0.299229			1.62025	1.81642	1.28835	0.591407	1.23288	0.952804	0.998314		1.29847	1.16794	-0.536229	0.029362	1.00482	0.280197	0.079944
YJL116C	YJL116C ... NCA3 mitochondrion organization and molecular function unknown cellular component unknown | YJL117W	yes	yes	5.08746	0	0		yes	0.077844	0.29663	0.275772	1.9781	2.54821	2.88854	2.53813		0.765003	2.0953	1.95332	1.85932	1.80054	1.08287	0.842467		1.05535	1.4329	1.11995	1.80769	2.24113	2.96674	1.88051			0.337827	0.515447	1.19164	2.33779	3.03393	2.58607	1.84502		0.696795	1.16985	1.41517	1.79006	1.84435	1.16843	0.711093
YHR094C	YHR094C ... HXT1 hexose transport glucose transporter activity* plasma membrane | YHR095W	yes	yes	4.90689	1	0		yes	2.93818	3.64421	2.68486	0.971507	0.068977	0.680533	1.20913		2.9075	4.39898	4.08612	1.26037	0.480435	0.279486	0.38927		3.49843	3.76593	2.94252	0.780438	0.48194	1.32609	1.55701			3.13203	3.21681	1.94466	0.225907	-0.176418	0.102573	0.734012		4.67373	5.4107	3.05605	0.914315	0.88148	0.609187	0.220059
YLR042C	YLR042C ... YLR042C biological process unknown molecular function unknown cell wall (sensu Fungi) | YLR043C	yes		3.58496	0	1		yes	1.56024	2.30761	0.790637	0.063842	1.13887	1.63545	1.83935		2.89325	4.61274	3.76511	1.80873	1.88811	1.54342	1.72771		2.32453	2.78344	1.17103	-0.033312	1.2407	1.44222	1.13059			2.13021	2.85831	1.02934	0.356552	1.39783	1.72445	1.79314		3.77239	4.30215	2.61046	1.90649	1.9947	1.77997	1.54332
YOL126C	YOL126C ... MDH2 gluconeogenesis* L-malate dehydrogenase activity cytoplasm* | YOL127W	yes	yes	5.20945	3	2		yes	0.947912	0.969781	1.50273	1.03934	0.051368	-0.057881	0.32066		2.23052	2.91444	2.52606	1.32036	0.990746	0.433626	0.686895		1.23472	1.13121	1.23766	0.492377	0.104502	0.264259	0.345782			1.35729	1.52845	1.83966	1.05132	0.473963	0.210272	0.747254		2.16005	2.02011	1.11731	0.654164	0.570046	0.433665	0.315236
YMR247W-A	YMR247W-A ... YMR247W-A biological process unknown molecular function unknown cellular component unknown | YMR250W	yes	yes	2	1	0		yes	2.18473	1.86649	2.14836	1.78448	1.53511	0.862399	0.05995		0.526064	1.28363	1.64892	1.69863	-0.504561	1.15205	0.347777		2.83962	2.95413	2.18879	2.27646	0.757918	0.061716	0.877921			2.13021	1.96794	1.91548	0.963308	0.174743	0.573874	0.170164		1.55405	1.45894	0.814269	0.768902	-0.740609	0.844098	0.859285
YFL014W	YFL014W iESR cluster HSP12 response to oxidative stress* molecular function unknown cytoplasm* | YFL015C	yes	yes	5.52356	5	0		yes	4.87487	5.81207	5.75377	5.68723	5.79501	4.80364	3.76816		8.10313	11.6285	11.5482	11.6129	10.0898	8.24477	4.13721		4.26553	5.64676	6.09607	6.58014	6.11911	4.72344	2.64557			4.28325	5.67874	5.91145	5.82484	5.49365	5.47641	4.51248		8.11756	10.4719	10.1083	8.64645	6.80424	6.14875	3.95686
YGR043C	YGR043C ? iESR cluster NQM1 biological process unknown transaldolase activity | Transaldolase of unknown function; transcription is repressed by Mot1p and induced by alpha-factor and during diauxic shiftYGR044C	yes	yes	4.16993	3	0		yes	5.86457	8.54967	9.09808	8.32641	7.38417	6.24945	5.75196		4.14318	7.72104	8.22013	7.63293	5.89204	3.82727	2.16816		5.74774	8.56852	9.09586	8.82974	7.64253	6.06235	4.45933			5.97105	8.8675	9.24033	8.33324	7.18637	6.56787	5.95046		5.36717	8.16883	7.92707	6.28818	4.2458	3.62895	3.17018
YMR173W-A	YMR173W-A iESR cluster | YMR174C	yes		3.45943				yes	1.87144	3.0069	3.24147	2.90828	2.55633	1.02951	1.14637		-0.222397	3.57859	3.75512	3.75753	2.43404	2.43651	1.08474		2.15513	4.27144	4.82261	4.9414	4.1788	2.39514	0.263813			2.30637	3.87984	4.17182	3.67084	3.2406	2.61997	1.92866		2.26775	4.06899	3.98419	3.16745	2.65171	2.65145	2.80682
YKL086W	YKL086W ... SRX1 response to oxidative stress "oxidoreductase activity, acting on"cytoplasm* | YKL087C	yes		3.90689	1	1		yes	2.51133	3.42426	3.12342	1.90067	2.26049	0.992983	1.37545		0.777603	1.85067	2.26035	2.48807	2.46507	0.995934	1.7728		2.35367	2.55322	3.15287	3.33497	2.30696	1.00872	0.870016			2.57767	4.21771	3.65244	3.27525	3.41682	2.97242	3.34009		2.14724	2.44805	1.31504	2.40901	2.45204	2.58106	2.05193
YCR021C	YCR021C ... HSP30 response to stress molecular function unknown plasma membrane | YCR022C	yes	yes	4.32193	0	2		yes	2.85593	2.31696	1.44625	0.686918	-0.391406	-0.366163	-0.319428		0.548241	1.59976	0.20067	0.291515	-0.059421	-0.743516	-0.351697		4.12453	3.14298	2.132	0.307463	-0.685895	-0.546485	-0.436257			2.88603	1.49251	0.650394	-0.177799	-0.822898	-0.451461	0.209998		0.72836	1.2392	0.846449	0.337667	-0.011256	0.647833	0.567768
YLR081W	YLR081W ... GAL2 galactose metabolism* glucose transporter activity* plasma membrane | YLR082C	yes		3.80735	2	0		yes	3.3098	2.01179	0.415007	-0.793154	-0.371777	-0.360437	-0.187977		0.362566	1.00198	1.2246	0.519432	0.70189	0.642958	0.753537		3.38507	1.88557	0.413591	0.051173	-0.43232	-0.421881	-0.453673			3.38037	1.51261	-0.023769	-0.796301	-0.502613	-0.526871	-0.232678		0.329424	0.655107	-0.404401	0.149992	-0.411986	0.38746	0.106792
x		-5		#N/A
x		-5		#N/A
x		-5		#N/A
Cluster_d	Cluster_d	#N/A		#N/A
YBL054W	YBL054W ? PAC Cluster TOD6 biological process unknown molecular function unknown | Protein involved in rRNA and ribosome biogenesis; binds polymerase A and C motif; subunit of the RPD3L histone deacetylase complex; similar to Dot6p; contains chromatin specific SANT domainYBL055C	0		3	0	4		yes	-2.00621	-3.37356	-3.82222	-3.51798	-1.86993	-2.09908	-1.38424		-2.04528	-3.78779	-2.50411	-0.673826	-0.702955	-0.874568	-1.43676											-2.82278	-3.54944	-3.76791	-2.44877	-1.32034	-1.0118	-0.842284		-0.383533	-0.610655	1.03201	2.16483	1.89411	1.6442	1.66612
YJL200C	YJL200C ? ACO2 biological process unknown aconitate hydratase activity | Putative mitochondrial aconitase isozyme; similarity to Aco1p, an aconitase required for the TCA cycle; expression induced during growth on glucose, by amino acid starvation via Gcn4p, and repressed on ethanolYJL201W	yes	yes	3.32193	0	0		yes	-0.953467	-3.40308	-3.32123	-1.36497	0.355661	0.514284	-0.518938		-0.939502	-1.95205	-1.91477	0.821783	1.68679	1.08802	-0.176578		-1.09752	-1.95111	-2.17652	-0.057316	1.19319	1.28816	-0.086724			-1.68599	-2.85886	-2.41657	-1.05767	0.420096	0.566172	0.218909		-0.43603	-0.413354	0.04577	2.45782	2.64518	2.38486	1.45526
YGR030C	YGR030C ... POP6 rRNA processing* ribonuclease P activity* ribonuclease MRP complex* | YGR031C-A	0		2.32193	0	2	yes	yes	0.065472	-1.73157	-3.61319	-2.03645	-0.968422	-1.05432	-0.671853		-0.493186	-1.07681	-1.30714	-0.427347	-0.875655	-1.09845	-0.545543		0.175639	-0.293967	-0.544735	0.151741	0.083286	-1.05514	-2.08693			-1.43728	-2.23464	-0.877081	-0.216136	-0.283259	1.09385	0.976065		0.52687	0.596899	0.778095	0.209934	-0.241507	1.0076	1.22114
YNL308C	YNL308C PAC Cluster KRI1 ribosome biogenesis molecular function unknown nucleolus | YNL309W	0		1.58496	0	1	yes	yes	0.428879	-3.63535	-3.8389	-2.74759	-0.14837	-1.07358	-0.677278		-0.776913	-2.39218	-1.30443	-0.195572	-0.110724	-1.28874	-0.705777		-0.469745	-1.26488	-0.733296	1.00612	1.04556	-1.03269	-1.77777			-1.18585	-3.24625	-2.219	-1.51782	-0.353381	1.38597	1.81543		-0.390668	1.21101	0.826341	1.34716	0.877906	2.79006	2.86413
YER145C	YER145C ... FTR1 high affinity iron ion transpo iron ion transporter activity plasma membrane | YER146W	yes	yes	4.90689	0	0	yes	yes	-2.31161	-2.09536	-1.30482	-0.547914	-0.966231	-1.34664	-0.84957		-1.98324	-0.389983	0.579302	-0.274425	-0.924756	-0.845018	-0.515749		-1.35288	-0.407056	0.042617	-0.277032	-0.742647	-0.519769	-0.332462			-2.72944	-2.05832	-1.31053	-1.28134	-1.67655	-1.44976	-0.839579		-0.125996	1.56883	1.48675	0.224611	-0.033539	0.011115	0.483749
YBL042C	YBL042C ... FUI1 uridine transport uridine transporter activity plasma membrane | YBL043W	yes	yes	4.75489	1	0	yes	yes	-2.31596	-2.72235	-1.07586	-0.745758	-1.27153	-0.770258	-0.15728		-0.844664	-1.25422	0.39998	-0.403119	-0.416265	-0.521822	-0.404331		-0.907662	-1.53411	-0.246551	-0.794872	-0.725091	0.088687	0.475855			-2.40464	-2.80064	-0.887865	-1.00313	-1.09063	-0.852638	-0.371726		0.299942	1.64425	2.08085	1.63756	2.00252	1.51637	1.1892
YCL059C	YCL059C PAC Cluster KRR1 rRNA processing* molecular function unknown nucleolus* | YCL061C	0		1.58496	0	2	yes	yes	0.068031	-3.31794	-4.28048	-3.84779	-1.42926	-1.56535	-1.06558		-1.02242	-3.01209	-3.55369	-1.30322	-0.881898	-1.39785	-1.2158		-1.19451	-1.52917	-1.11778	0.144332	0.192973	-1.01617	-1.68829			-0.833463	-2.47882	-3.22408	-2.32938	-1.02106	0.577168	0.966885		-0.848793	0.073504	1.03933	1.66382	1.75416	3.02008	2.78397
YLR449W	YLR449W PAC Cluster FPR4 biological process unknown peptidyl-prolyl cis-trans isomerasenucleus | YLR450W	0		2.32193	0	0	yes	yes	0.22597	-2.38355	-4.2716	-2.68279	-1.47546	-1.43371	-1.20238		-0.904543	-2.86779	-2.52387	-1.02718	-0.939312	-1.31052	-1.55126		-0.915691	-1.85485	-1.26509	-0.043654	0.026996	-0.78336	-1.68176			-0.854776	-2.41538	-3.00138	-2.0638	-0.584324	0.53585	0.491151		-0.715406	-0.267756	1.05508	1.41256	1.23921	2.21074	2.19388
YLR197W	YLR197W ? PAC Cluster NOP56 (SIK1) RNA catabolism exoribonuclease II activity mitochondrion* | Essential evolutionarily-conserved nucleolar protein component of the box C/D snoRNP complexes that direct 2'-O-methylation of pre-rRNA during its maturation; overexpression causes spindle orientation defectsYLR198C	0		2			yes	yes	-0.749866	-3.69272	-3.69833	-1.96633	-0.556543	-0.762635	-0.783367		-0.973619	-2.71165	-1.7862	-0.395107	-0.155625	-0.683425	-0.44219		-0.888016	-1.90949	-1.64757	-0.084151	0.15709	-0.552149	-1.03631			-0.782572	-3.15597	-2.30899	-1.07161	0.087493	0.653301	0.836323		-0.788605	0.085987	0.703269	1.49367	1.52445	1.86761	1.85223
YDR465C	YDR465C PAC Cluster RMT2 peptidyl-arginine methylation protein-arginine N-methyltransferascytoplasm* | YDR466W	0		2.32193	1	1	yes	yes	-0.967908	-3.96263	-5.05926	-3.80749	-1.94459	-2.29394	-1.68279		-1.10424	-3.24428	-2.90874	-1.27406	-0.853738	-1.11169	-1.40682		-0.751682	-0.661841	-0.391719	0.169058	0.135019	-0.687021	-0.881473			-1.70243	-3.92249	-4.14551	-3.17478	-1.5204	-0.882026	-0.695584		-1.07915	-0.799719	0.658018	1.26883	1.31186	1.82437	1.84548
YER110C	YER110C PAC Cluster KAP123 protein-nucleus import protein carrier activity cytoplasm* | YER111C	0		2	0	1	yes	yes	-1.66687	-4.4458	-5.05874	-3.40518	-2.09755	-1.4775	-0.887439		-1.25506	-2.71326	-2.61676	-1.92558	-0.958451	-0.829177	-0.752879		-1.13877	-1.27159	-0.960449	-1.12175	-0.877769	-0.345872	-0.328602			-1.80611	-4.35353	-4.59008	-2.76737	-1.31614	-1.46304	-1.00038		-0.301026	-0.027107	0.601482	1.50956	2.14428	1.54703	1.40225
YOR095C	YOR095C PAC Cluster RKI1 pentose-phosphate shunt ribose-5-phosphate isomerase activicytoplasm* | YOR096W	yes		4.39232	1	2	yes	yes	-1.51402	-4.30093	-5.29803	-2.79381	-1.62424	-1.69664	-1.36819		-1.18315	-3.8228	-2.93395	-0.872666	-0.79337	-0.930304	-1.0008		-1.19565	-1.41276	-1.09751	0.074933	-0.141613	-0.488481	-0.508685			-1.89126	-4.69889	-4.31219	-2.14094	-1.27601	-0.75743	-0.688584		-0.732645	-0.838461	1.67414	2.36121	2.2715	2.62575	2.26968
YDL167C	YDL167C PAC Cluster NRP1 biological process unknown molecular function unknown cytoplasm | YDL168W	0		1	0	0	yes	yes	-2.63587	-5.43688	-4.14567	-1.91362	-1.17331	-1.40644	-1.37094		-2.35024	-3.5004	-1.56495	-0.493909	-0.54158	-1.00571	-0.793578		-2.18106	-1.50191	-1.09846	-0.109191	-0.087803	-0.794094	-1.25415			-3.44805	-4.64596	-2.40645	-0.953304	-0.200083	0.132365	0.332654		-2.75818	-0.440298	0.791708	1.11296	1.20151	1.23324	1.14605
YJL122W	YJL122W ? PAC Cluster ALB1 biological process unknown molecular function unknown | Shuttling pre-60S factor; involved in the biogenesis of ribosomal large subunit; interacts directly with Arx1p; responsible for Tif6p recycling defects in absence of Rei1pYJL123C	0		0	0	2	yes	yes	-2.49288	-4.06495	-3.771	-2.50036	-1.58695	-1.48444	-1.23709		-2.27107	-2.45257	-2.45257	-0.566681	-0.607275	-1.28935	-1.11803		-1.23204	-1.58343	-1.87483	-0.328392	-0.042673	-0.822399	-0.873427			-2.78892	-3.11781	-2.66949	-1.67291	-0.578897	-0.152335	0.232462		-1.32427	-0.87826	-0.108163	0.737076	0.587079	1.17752	1.32694
YHR169W	YHR169W PAC Cluster DBP8 35S primary transcript process ATP-dependent RNA helicase activitynucleolus | YHR170W	0		2.58496	0	1	yes	yes	-2.21998	-2.79575	-3.89238	-2.85879	-1.57753	-1.59128	-1.0562		-1.89109	-1.83632	-2.11874	-0.975911	-0.807547	-1.14612	-1.20265		-1.14581	-0.697879	-0.743532	-0.207538	-0.15284	-0.594596	-0.937589			-2.09064	-2.85147	-3.00359	-1.68411	-1.0887	-0.041607	0.163128		-0.459447	-0.059954	0.197911	0.864479	0.770006	1.37309	1.48171
YDL148C	YDL148C ... NOP14 processing of 20S pre-rRNA snoRNA binding mitochondrion* | YDL149W	yes	yes	2.58496	1	2	yes	yes	-0.488382	-4.73579	-4.15085	-2.78022	-0.982275	-1.31153	-1.26104		-1.44233	-3.03366	-1.88059	-0.457836	-0.632999	-1.17101	-1.13519		-0.828395	-0.857404	-0.41371	0.321882	0.377264	-0.93463	-1.94494			-1.0614	-3.40337	-2.31883	-1.05216	0.057896	0.978547	1.23538		-1.08015	0.475655	1.23621	1.49969	1.33484	2.31609	2.30579
YJL148W	YJL148W PAC Cluster RPA34 transcription from RNA polymer DNA-directed RNA polymerase activitnucleus* | YJL149W	yes	yes	5.58496	1	1	yes	yes	-0.823263	-4.48965	-5.33063	-2.44143	-1.18406	-1.53884	-1.69887		-1.44595	-3.23316	-1.86787	-0.339793	-0.467235	-1.0879	-0.907521		-1.01678	-1.665	-1.78389	0.34117	0.341369	-1.06817	-1.69014			-1.30464	-3.12137	-2.28877	-1.31232	-0.342786	0.803803	1.1522		-1.64439	0.002193	1.55852	1.59198	1.25427	2.39803	2.29464
YDR449C	YDR449C PAC Cluster UTP6 processing of 20S pre-rRNA snoRNA binding small nucleolar ribonucleoprotein c | YDR450W	0		3.70044	0	1	yes	yes	-2.14473	-6.51208	-3.80874	-2.12307	-1.39224	-1.52032	-1.30553		-2.31989	-2.38127	-1.53536	-0.377586	-0.552978	-1.29971	-0.923214		-1.30431	-1.53083	-0.974247	0.17139	0.027839	-0.617958	-1.79969			-2.16416	-4.26408	-2.12892	-1.15771	0.281658	0.855774	1.0873		-1.87407	0.127176	0.991317	1.01705	0.828757	1.55287	1.65743
YDR496C	YDR496C PAC Cluster PUF6 regulation of transcription, m specific transcriptional repressor nucleus* | YDR497C	yes		3	0	1	yes	yes	-2.86015	-7.34976	-4.67884	-2.78791	-1.30512	-1.83552	-1.22293		-2.42325	-3.27373	-1.87679	-0.436433	-0.571929	-1.3013	-1.29959		-1.67354	-1.448	-1.03897	0.087836	0.070985	-0.832622	-1.79226			-3.01434	-4.16221	-2.2781	-1.1437	-0.044045	0.755951	0.927724		-1.91988	0.562683	1.17014	1.6508	1.33621	2.22684	2.2118
YGL078C	YGL078C PAC Cluster DBP3 35S primary transcript process ATP-dependent RNA helicase activitynucleolus | YGL079W	0		1	1	1	yes	yes	-2.5241	-3.80962	-3.33894	-2.09835	-1.02788	-1.20088	-0.941927		-2.09778	-2.34914	-1.5649	-0.475342	-0.29983	-0.972555	-0.693081		-1.86738	-1.86596	-1.22589	0.010842	0.104246	-0.788163	-1.42075			-1.97865	-2.85699	-2.33684	-1.01651	-0.16044	0.399569	0.618994		-0.949999	-0.321759	0.758986	1.5089	1.54129	1.9816	2.05193
YAL025C	YAL025C PAC Cluster MAK16 ribosomal large subunit biogen molecular function unknown nucleolus | YAL026C	0		2.32193	0	1	yes	yes	-2.44894	-3.9094	-3.93238	-2.65405	-1.50381	-1.93259	-1.75658		-3.27015	-2.83862	-1.85275	-0.69027	-0.738807	-1.33883	-1.21377		-2.49193	-2.07	-1.5379	0.126799	0.220777	-1.45991	-1.68987			-2.94267	-3.82904	-2.23047	-1.83933	-0.795193	0.529984	0.819423		-1.20326	0.554594	0.994739	1.20256	0.824005	2.40871	2.38272
YHR052W	YHR052W PAC Cluster CIC1 ribosomal large subunit biogen "protein binding, bridging" nucleolus* | YHR052W-A	0		2.80735	0	1	yes	yes	-2.53374	-3.6649	-3.71233	-2.61667	-1.04874	-1.49545	-1.352		-2.86727	-2.50296	-2.03659	-0.366593	-0.447044	-1.08216	-1.23314		-1.59208	-1.69216	-1.39718	-0.021845	0.052466	-0.913404	-1.3217			-2.74003	-2.241	-1.4249	-1.05623	0.044382	0.843241	1.02615		-1.22731	0.326046	0.944769	1.01473	0.927449	1.772	1.79117
YER126C	YER126C PAC Cluster NSA2 ribosomal large subunit biogen molecular function unknown nucleus | YER127W	0		2	0	3	yes	yes	-1.83032	-4.1314	-2.61248	-2.15917	-1.12292	-1.60205	-1.50053		-2.63692	-3.0575	-1.86846	-0.426301	-0.554089	-1.06883	-1.15339		-1.63	-1.38469	-1.07163	0.410735	0.350946	-0.974953	-1.3825			-2.40311	-3.00054	-2.28987	-1.12274	-0.460314	0.521095	0.845906		-1.97378	-0.178204	0.773423	1.13999	0.712996	1.88497	1.82954
YKL009W	YKL009W PAC Cluster MRT4 rRNA processing* molecular function unknown nucleus* | YKL010C	0		3.58496	1	2	yes	yes	-2.58087	-4.26197	-3.63835	-2.20763	-1.19586	-1.46677	-0.94514		-2.30986	-2.7568	-2.12508	-0.370432	-0.596777	-1.07	-1.00906		-1.85379	-2.00585	-1.66307	-0.073444	0.219202	-0.791297	-1.1321			-2.77932	-3.32515	-2.45687	-1.48917	-0.741678	0.261464	0.781643		-1.34564	0.108248	1.00992	1.33406	0.826206	1.97887	1.89071
YLR009W	YLR009W PAC Cluster RLP24 ribosomal large subunit biogen molecular function unknown nucleolus | YLR010C	0		1.58496	0	2	yes	yes	-2.20146	-4.26076	-4.39031	-2.45809	-1.20828	-1.64924	-1.41503		-2.42383	-3.11456	-2.12081	-0.411392	-0.426294	-0.91969	-0.838578		-1.68377	-1.52957	-1.46775	-0.036213	-0.05297	-1.07502	-0.858879			-2.37264	-3.89698	-2.99531	-1.34713	-0.605645	0.565009	0.870903		-1.32427	-0.110921	0.825673	1.01913	0.918555	1.71857	1.80444
YBR247C	YBR247C PAC Cluster ENP1 rRNA processing* snoRNA binding nucleus* | YBR248C	0		1.58496	1	1	yes	yes	-2.89165	-4.99007	-3.97123	-2.41279	-1.16381	-1.38229	-1.09386		-2.01605	-3.61008	-1.56468	-0.838595	-0.550279	-0.915691	-0.975622		-1.90665	-1.19759	-0.551484	0.029711	0.118076	-0.551159	-0.880426			-2.95659	-4.32894	-3.08212	-2.16841	-0.97427	-0.310719	-0.034287		-1.16135	0.279179	1.12597	1.72378	1.53401	2.04303	2.03241
YNL182C	YNL182C PAC Cluster IPI3 35S primary transcript process molecular function unknown nucleus* | YNL183C	0		1.58496	1	0	yes	yes	-2.64248	-4.2531	-3.83216	-2.6157	-1.57449	-1.70476	-1.25778		-2.61845	-2.77207	-1.84352	-0.605108	-0.407669	-0.961095	-0.934811		-1.76973	-1.19592	-1.04177	-0.184516	-0.023513	-0.51051	-1.0116			-3.06618	-3.47451	-3.53573	-1.64198	-0.978317	-0.426875	-0.2858		-0.391457	0.349336	1.02196	1.60577	1.19444	1.85615	1.74654
YJL050W	YJL050W PAC Cluster MTR4 35S primary transcript process ATP-dependent RNA helicase activitynucleus* | YJL051W	0		2	0	1	yes	yes	-1.94748	-4.2513	-4.92434	-3.24372	-1.64931	-1.65001	-1.34869		-2.07192	-2.49858	-1.88713	-1.01621	-0.840826	-1.35172	-1.23621		-1.71805	-1.36979	-0.942622	-0.23706	-0.171966	-0.84799	-1.36817			-2.35864	-3.98502	-3.23687	-2.09104	-0.842239	-0.274822	0.123034		-0.483338	0.460986	1.0684	1.45022	1.4984	1.94248	2.05626
YDR120C	YDR120C PAC Cluster TRM1 tRNA methylation tRNA (guanine-N2-)-methyltransferasmitochondrion* | YDR121W	0		1	0	1	yes	yes	-2.05256	-3.94271	-3.63169	-2.47565	-1.16257	-1.23721	-0.90077		-1.9481	-2.5987	-1.86974	-0.689784	-0.312724	-1.04598	-0.708411		-1.05176	-0.59295	-0.194483	0.167719	0.097262	-0.322231	-1.03755			-2.34593	-3.55317	-2.87958	-1.59879	-0.493786	0.009787	0.294518		-0.480992	0.320925	0.79351	1.46328	1.48436	1.79415	1.97687
YLL034C	YLL034C PAC Cluster RIX7 ribosomal large subunit-nucleu ATPase activity* nucleus* | YLL035W	0		3.90689	0	1	yes	yes	-2.12335	-3.90348	-3.55954	-2.26835	-1.23254	-1.32333	-1.17497		-2.29627	-1.95234	-1.62658	-0.552585	-0.431927	-0.941247	-0.985646		-1.46946	-1.05673	-0.763176	0.003974	-0.090521	-0.576831	-1.30749			-2.45093	-2.92013	-2.32102	-1.48875	-0.55664	0.157793	0.586309		-0.653702	0.647106	1.09204	1.5565	1.30533	1.91987	1.91866
YLR002C	YLR002C PAC Cluster NOC3 rRNA processing* protein binding* nucleus* | YLR003C	0		1.58496	0	1	yes	yes	-1.40164	-4.18576	-2.72189	-2.34364	-1.32847	-1.10002	-1.21351		-1.7338	-1.85493	-1.67565	-0.347302	-0.394704	-0.856508	-0.990092		-1.36737	-1.14455	-0.840152	-0.008082	0.041144	-0.970473	-1.23444			-2.17899	-3.26854	-2.59158	-1.70883	-0.805011	-0.089172	0.0886		-0.610634	0.853114	1.25714	1.4963	1.15751	2.06649	2.0169
YOR145C	YOR145C PAC Cluster PNO1 rRNA processing* unfolded protein binding nucleus* | YOR146W	yes		2.32193	0	1	yes	yes	-2.57883	-4.06082	-2.95771	-2.07174	-0.972422	-1.26586	-1.1495		-2.33732	-2.6698	-1.96379	-0.580674	-0.466593	-0.949749	-0.993361		-0.822154	-0.664892	-0.616561	0.086559	0.108416	-0.516051	-0.491535			-3.17995	-3.65539	-2.55769	-1.55103	-0.927124	-0.372438	0.088739		-0.803893	0.03241	1.3009	1.60547	1.13026	1.6239	1.77898
YDR060W	YDR060W ... MAK21 ribosomal large subunit assemb molecular function unknown Noc1p-Noc2p complex | YDR061W	0		2.58496	0	1	yes	yes	-1.79207	-3.89766	-3.98092	-2.94321	-1.62332	-1.74398	-1.13545		-2.16551	-3.0093	-2.10299	-0.811886	-0.763626	-1.25996	-1.0325		-1.8885	-1.87136	-1.50928	-0.349362	-0.033259	-1.03292	-1.79435			-2.05071	-3.31756	-2.45881	-1.83376	-0.281253	0.626973	1.00466		-0.647628	0.393726	0.953168	1.55001	1.5801	2.57496	2.58315
YGL171W	YGL171W PAC Cluster ROK1 35S primary transcript process ATPase activity* nucleolus | YGL172W	0		2.32193	0	1	yes	yes	-1.39994	-4.35136	-4.01434	-3.03322	-1.76134	-1.37456	-1.1434		-2.13595	-3.28152	-2.46877	-0.988081	-0.750412	-1.41058	-1.11711		-1.9361	-1.07743	-0.968958	0.116912	0.285971	-0.613875	-1.64147			-1.87732	-4.04624	-3.28658	-2.01214	-0.545696	0.275869	0.508787		-1.41173	0.412641	1.18749	1.68451	1.54479	2.46664	2.46471
YLR276C	YLR276C PAC Cluster DBP9 35S primary transcript process ATP-dependent RNA helicase activitynucleolus | YLR277C	0		2.32193	0	2	yes	yes	-1.47141	-4.23965	-4.71884	-2.55565	-1.55672	-1.423	-1.50336		-1.84213	-2.93678	-2.13196	-0.526729	-0.709251	-1.07102	-1.17677		-1.43332	-1.22178	-1.30393	-0.019203	0.018053	-1.00415	-1.76376			-1.95766	-3.47123	-3.00956	-1.30791	-0.083749	0.556391	0.750945		-0.895298	0.588374	1.54996	1.60589	1.4892	2.17098	2.27326
YOR340C	YOR340C ... RPA43 transcription from RNA polymer DNA-directed RNA polymerase activitDNA-directed RNA polymerase I compl | YOR341W	0		2.32193	0	1	yes	yes	-1.51104	-5.5367	-4.51786	-2.10462	-0.961186	-0.981631	-1.01133		-2.135	-3.12109	-2.20479	-0.728634	-0.445895	-1.01469	-0.987358		-1.58802	-1.72575	-1.11151	-0.003707	0.09961	-1.02802	-1.58402			-1.73672	-4.47519	-3.50995	-1.57426	-0.404421	0.667584	0.830637		-0.732867	0.236098	1.35725	1.7689	1.81882	2.46104	2.53796
YNL002C	YNL002C PAC Cluster RLP7 ribosomal large subunit biogen rRNA binding nucleolus | YNL003C	yes		3	0	1	yes	yes	-1.22457	-4.72798	-3.87709	-2.02635	-0.79401	-1.22923	-1.3947		-1.89427	-2.5226	-1.88646	-0.426591	-0.40516	-1.26117	-0.921323		-0.91666	-1.26148	-1.20912	0.158046	0.260008	-0.836125	-1.467			-1.83903	-3.33239	-2.67785	-1.31389	-0.282605	0.8488	1.12106		-1.04182	0.182856	0.978763	1.38085	0.905754	2.25652	2.2583
YKR081C	YKR081C PAC Cluster RPF2 ribosomal large subunit assemb rRNA binding* nucleolus | YKR082W	yes		2.80735	0	2	yes	yes	-2.17579	-5.19522	-4.39877	-2.24772	-1.05492	-1.31957	-0.957971		-2.91962	-3.67895	-2.51297	-0.840207	-0.696822	-1.08578	-1.16386		-1.9811	-1.37849	-0.987326	0.085432	0.144114	-0.834612	-1.36724			-3.04087	-5.3029	-2.73478	-1.46455	-0.421063	0.474173	0.830404		-1.37311	0.399452	1.15556	1.61566	1.59246	2.41783	2.39091
YKR092C	YKR092C PAC Cluster SRP40 nucleocytoplasmic transport unfolded protein binding nucleolus | YKR093W	0		4.24793	1	1	yes	yes	-1.8714	-4.15654	-3.50448	-2.58365	-1.53964	-1.99715	-1.42203		-2.13941	-3.68471	-2.16912	-0.804378	-0.750878	-1.40905	-1.01623		-1.32225	-1.87391	-1.23185	-0.257146	-0.224105	-0.971802	-1.80525			-2.49205	-4.28284	-2.73264	-1.94355	-0.801538	0.259638	0.76064		-1.24337	-0.006693	0.257888	1.45252	1.02244	1.90693	2.34186
YGR128C	YGR128C PAC Cluster UTP8 processing of 20S pre-rRNA snoRNA binding small nucleolar ribonucleoprotein c | YGR129W	0		1	1	2	yes	yes	-1.44125	-5.5278	-4.45833	-2.24772	-1.5026	-1.35023	-1.53248		-1.65705	-3.42603	-1.46911	-0.149975	-0.574215	-1.00696	-0.956897		-1.22713	-0.983992	-0.853821	0.072839	0.053462	-0.978288	-1.22467			-2.69421	-4.75461	-2.7812	-1.28031	-0.090382	0.086595	0.120176		-1.7454	0.08234	1.22719	1.2035	1.13341	1.41863	1.50942
YLR196W	YLR196W PAC Cluster PWP1 rRNA processing molecular function unknown cytoplasm* | YLR197W	0		1	0	2	yes	yes	-1.90724	-5.17976	-3.58813	-2.15177	-1.08355	-1.13728	-1.08807		-1.77583	-2.87515	-1.41589	-0.554493	-0.464579	-0.992133	-0.81796		-0.772407	-0.871791	-0.5952	0.085558	0.033578	-0.513817	-1.05366			-2.18152	-4.17737	-2.61818	-1.30739	-0.375639	0.177185	0.442818		-1.24508	0.252467	0.599799	1.25482	1.00975	1.66044	1.59083
YNL061W	YNL061W PAC Cluster NOP2 rRNA processing S-adenosylmethionine-dependent methnucleolus | YNL062C	0		3	1	3	yes	yes	-2.02777	-5.96871	-5.28774	-2.97404	-1.42121	-1.38857	-1.07695		-2.27454	-4.59976	-2.13402	-0.751345	-0.647942	-0.983109	-1.03966		-1.42403	-1.48784	-0.912684	-0.159439	-0.059799	-0.484618	-1.17393			-2.08921	-4.38868	-3.41925	-1.78473	-0.34555	0.244338	0.509529		-1.90326	-0.653338	0.768858	1.35546	1.2675	1.74746	1.797
YOR206W	YOR206W PAC Cluster NOC2 ribosome assembly* molecular function unknown nucleus* | YOR207C	0		3.32193	0	1	yes	yes	-2.2779	-7.0215	-4.90312	-2.73577	-1.52844	-1.41631	-0.914477		-2.69724	-3.9336	-2.07081	-0.655746	-0.54622	-0.9372	-0.807169		-1.94212	-1.4039	-1.22212	-0.191092	-0.035536	-0.6532	-1.34677			-2.94567	-5.7533	-3.25556	-1.60219	-0.350221	0.306079	0.539917		-1.82081	-0.351725	0.788002	1.35251	1.27941	1.93735	1.94983
YOR294W	YOR294W PAC Cluster RRS1 rRNA processing* molecular function unknown nucleus | YOR295W	0		1.58496	0	1	yes	yes	-2.74389	-7.22445	-5.10608	-2.48752	-1.40101	-2.11837	-1.61454		-2.25778	-3.17021	-2.635	-0.788659	-0.817629	-1.11532	-1.14723		-1.27856	-1.34265	-0.959351	0.167381	-0.024085	-0.886548	-1.10816			-3.01015	-4.98482	-3.67562	-2.15689	-1.16313	-0.133166	0.297252		-0.777211	-0.015268	0.825307	1.39419	0.897652	2.03965	1.79122
YLR129W	YLR129W PAC Cluster DIP2 processing of 20S pre-rRNA snoRNA binding small nucleolar ribonucleoprotein c | YLR130C	0		1.58496	1	3	yes	yes	-2.49377	-3.66145	-2.80951	-1.77786	-1.27723	-1.36461	-1.12345		-2.4286	-2.31113	-1.17166	-0.57712	-0.602237	-0.803302	-0.829903		-1.69142	-1.21724	-0.87809	-0.233771	-0.228931	-0.736629	-1.26661			-3.02696	-2.81606	-1.73693	-1.30744	-0.55786	-0.024368	0.15876		-1.0898	0.372895	0.736648	0.921233	0.835309	1.42304	1.58695
YLR222C	YLR222C PAC Cluster UTP13 processing of 20S pre-rRNA snoRNA binding small nucleolar ribonucleoprotein c | YLR223C	0		2	0	2	yes	yes	-2.25699	-3.77148	-2.77067	-1.68739	-1.13122	-1.23431	-1.04268		-2.62688	-2.21277	-1.18402	-0.567262	-0.669574	-0.978132	-0.914752		-1.7573	-0.857891	-0.496052	-0.13889	-0.017447	-0.480922	-0.799173			-2.91284	-3.41253	-1.76197	-0.837331	-0.212082	0.010866	0.326159		-1.68759	0.341141	0.871678	0.997086	0.923028	1.27606	1.33446
YLR409C	YLR409C PAC Cluster UTP21 35S primary transcript process snoRNA binding nucleus* | YLR410W	0		1.58496	1	2	yes	yes	-2.32739	-3.78785	-2.55844	-1.61542	-1.30616	-1.05735	-0.83013		-2.21801	-2.22448	-1.04305	-0.533009	-0.420404	-0.611698	-0.789862		-1.93169	-1.04554	-0.733292	-0.351201	-0.18443	-0.382034	-0.743441			-2.7766	-3.45171	-2.21034	-1.42279	-0.659028	-0.535436	-0.32181		-1.65016	-0.048487	0.509622	1.10104	1.24156	1.102	1.17638
YNL248C	YNL248C PAC Cluster RPA49 transcription from RNA polymer DNA-directed RNA polymerase activitDNA-directed RNA polymerase I compl | YNL249C	0		#N/A	0	1	yes	yes	-2.09816	-4.04988	-3.40871	-1.66892	-1.05933	-1.30408	-1.33542		-2.30751	-3.06521	-1.75162	-0.32922	-0.385851	-0.954378	-0.924359		-1.36129	-0.897661	-0.771433	0.14498	0.093031	-0.582798	-0.869352			-2.70949	-3.67035	-2.50871	-1.47744	-0.63829	-0.358939	-0.134391		-1.96072	-0.178204	0.791414	1.27076	0.986373	1.43143	1.42734
YDR398W	YDR398W PAC Cluster UTP5 processing of 20S pre-rRNA snoRNA binding small nucleolar ribonucleoprotein c | YDR399W	0		1.58496	1	2	yes	yes	-1.28401	-4.17825	-3.72645	-2.67336	-1.32309	-1.30098	-1.10827		-1.31612	-2.48985	-1.77578	-0.798166	-0.428841	-0.899441	-1.05055		-0.373092	-0.61892	-0.275754	-0.005697	0.177076	-0.342668	-0.610108			-1.60128	-4.11136	-2.80035	-1.78259	-0.716928	-0.268553	-0.139712		-1.06612	-0.63699	0.167079	0.751119	0.546105	0.868895	0.986818
YKR056W	YKR056W PAC Cluster TRM2 tRNA modification tRNA methyltransferase activity cellular component unknown | YKR057W	0		3.32193	0	0	yes	yes	-2.45769	-4.53226	-3.84828	-2.23531	-1.23427	-1.30753	-1.0835		-1.98761	-2.89029	-1.53254	-0.512503	-0.557472	-0.970769	-1.05063		-0.624313	-0.268932	-0.24468	0.107097	0.129646	-0.48761	-0.736554			-3.10271	-4.62651	-3.25033	-1.91386	-1.1135	-0.71976	-0.450657		-1.11837	-0.13949	0.98984	1.06163	0.800313	1.31463	1.32436
YDR101C	YDR101C PAC Cluster ARX1 ribosomal large subunit biogen molecular function unknown cytoplasm* | YDR102C	0		2.80735	0	1	yes	yes	-3.16158	-4.11776	-3.82655	-2.95459	-2.02185	-1.61296	-1.32483		-2.90383	-3.09379	-2.15486	-0.908404	-0.684157	-0.891702	-0.815331		-1.46655	-0.967909	-0.897085	-0.418449	-0.295328	-0.369258	-0.714916			-3.34802	-3.73285	-3.61875	-2.21303	-1.11637	-1.02443	-0.653621		-1.13527	-0.505446	0.210991	1.27374	1.22454	1.18495	1.11261
YCR057C	YCR057C PAC Cluster PWP2 35S primary transcript process snoRNA binding cytoplasm* | YCR059C	0		2.80735	0	2	yes	yes	-2.41238	-5.65535	-4.18513	-2.46273	-1.72023	-1.60597	-1.19539		-1.97289	-2.95306	-1.50351	-0.816361	-0.66777	-0.989199	-0.89435		-1.17731	-0.871401	-0.582118	-0.439006	-0.400494	-0.445447	-0.733875			-2.76028	-4.5877	-3.41917	-1.91722	-1.12413	-0.899723	-0.625929		-1.27087	-0.766966	0.609037	1.09553	1.12577	1.03767	1.12642
YNL132W	YNL132W PAC Cluster KRE33 biological process unknown molecular function unknown nucleolus | YNL133C	yes	yes	3.32193	0	1	yes	yes	-3.08404	-6.23428	-4.81634	-2.43225	-1.87807	-1.383	-1.07256		-2.79145	-3.73749	-1.91277	-1.01603	-0.878601	-0.82266	-0.917747		-1.50018	-1.1495	-0.910922	-0.572054	-0.590668	-0.57047	-1.04772			-3.84379	-5.52712	-3.54395	-1.85905	-0.803231	-0.582109	-0.502671		-1.63037	-0.055638	0.892813	1.21756	1.6187	1.36661	1.54699
YPL211W	YPL211W PAC Cluster NIP7 rRNA processing* molecular function unknown nucleolus* | YPL212C	0		2.32193	0	1	yes	yes	-2.18392	-4.2585	-3.94747	-2.11242	-1.47043	-1.27029	-1.17606		-1.73153	-2.52174	-1.52292	-0.674515	-0.559009	-0.589028	-0.554667		-1.03161	-0.941516	-0.763741	0.026655	-0.163108	-0.569203	-0.256099			-2.74075	-4.06138	-3.41388	-2.12852	-1.275	-0.964926	-0.51937		-0.909593	-0.42436	0.56339	1.00371	0.761527	1.16313	1.15545
YMR049C	YMR049C PAC Cluster ERB1 rRNA processing molecular function unknown nucleus* | YMR052C-A	0		2.80735	0	1	yes	yes	-2.02618	-4.86922	-4.53843	-3.2369	-1.64565	-1.38116	-0.943457		-1.66238	-3.44572	-2.17354	-0.839853	-0.537129	-0.801152	-0.862974		-1.3389	-1.22552	-1.00113	-0.324003	-0.068811	-0.475313	-0.8604			-2.50313	-4.56353	-3.85985	-2.20757	-0.95019	-0.613489	-0.17989		-1.23234	-0.24654	0.821194	1.41369	1.52911	1.70525	1.72412
YMR131C	YMR131C PAC Cluster RRB1 ribosome biogenesis molecular function unknown nucleolus | YMR132C	0		2.80735	0	2	yes	yes	-1.10565	-4.33634	-4.32171	-2.72134	-1.47937	-1.3943	-1.0052		-1.17924	-3.08651	-2.13626	-0.703499	-0.414878	-0.686244	-0.982251		-1.2925	-1.36663	-1.03389	-0.118329	-0.055789	-0.711669	-0.950257			-1.80595	-3.90899	-3.41768	-2.1008	-0.786552	-0.209059	0.061645		-1.1379	-0.642914	0.488393	1.13945	1.21588	1.62417	1.61037
YOR272W	YOR272W PAC Cluster YTM1 ribosomal large subunit biogen molecular function unknown nucleus* | YOR273C	yes	yes	4.16993	1	2	yes	yes	-1.5094	-4.89537	-5.31042	-3.17729	-1.75938	-1.48318	-1.19956		-1.06182	-3.1045	-1.86558	-0.864	-0.648042	-0.697514	-0.846289		-0.450106	-0.348625	-0.275938	-0.036146	-0.087937	-0.518872	-0.650731			-1.92851	-5.02705	-3.96227	-2.18971	-1.07566	-0.70829	-0.329023		-0.775458	-0.762226	0.789615	1.29043	1.27284	1.42846	1.38069
YPL126W	YPL126W ... NAN1 processing of 20S pre-rRNA snoRNA binding small nucleolar ribonucleoprotein c | YPL127C	0		2.80735	1	1	yes	yes	-1.86645	-5.4972	-4.78322	-2.944	-1.81859	-1.52263	-1.19023		-1.54823	-2.80112	-2.29375	-0.79912	-0.660903	-0.889017	-0.902318		-0.850845	-0.545579	-0.483756	-0.19398	0.029188	-0.373528	-1.04316			-2.26666	-4.70104	-3.49876	-1.87536	-0.581463	-0.465914	-0.271727		-0.771048	-0.6033	0.747046	1.4741	1.64034	1.46129	1.49445
YNL062C	YNL062C PAC Cluster GCD10 translational initiation* tRNA methyltransferase activity nucleus | YNL063W	0		1.58496	2	3	yes	yes	-0.918355	-3.53607	-3.50258	-2.24392	-1.01897	-1.39699	-0.781211		-0.844904	-2.33255	-1.3823	-0.622313	-0.515188	-0.853046	-1.04344		-0.84674	-0.820308	-0.652692	-0.228819	-0.167347	-0.605171	-0.909981			-2.32533	-3.81637	-2.94423	-1.81708	-1.24719	-0.696319	-0.444993		-0.404116	0.218621	0.936524	1.06011	1.02807	1.32625	1.43025
YHR170W	YHR170W PAC Cluster NMD3 ribosomal large subunit assemb protein binding* cytosol* | YHR171W	0		2	0	1	yes	yes	-1.21937	-3.73348	-3.28136	-2.29884	-1.52053	-1.07408	-0.984444		-1.01054	-1.99887	-1.36924	-0.965608	-0.702187	-0.885319	-0.878344		-0.837964	-0.629896	-0.455521	-0.272177	-0.228695	-0.408917	-0.615916			-1.52576	-3.04072	-2.61314	-1.44268	-0.523996	-0.178155	0.08382		-0.318722	0.391388	0.570367	1.02313	1.30586	1.35824	1.35529
YGR145W	YGR145W PAC Cluster ENP2 rRNA processing molecular function unknown nucleolus | YGR146C	0		1.58496	1	3	yes	yes	-1.17853	-4.44575	-4.99722	-3.73856	-1.84751	-1.89548	-1.42584		-1.39159	-3.72698	-2.4992	-0.851227	-0.786763	-1.50866	-1.44514		-0.772353	-0.628803	-0.281669	0.328989	0.274075	-0.719446	-1.55479			-1.68	-3.7404	-3.4017	-2.27862	-0.852096	0.41797	0.865239		-0.149508	0.967338	1.47928	2.18748	2.00994	2.86346	2.83683
YJL033W	YJL033W PAC Cluster HCA4 35S primary transcript process ATP-dependent RNA helicase activitynucleolus | YJL034W	0		1	0	2	yes	yes	-1.38866	-4.9003	-5.99693	-3.99309	-1.4809	-1.84257	-1.24684		-1.83683	-3.80558	-3.32808	-1.00501	-0.587683	-1.00439	-1.14941		-1.24436	-0.940383	-0.477336	0.196674	0.267075	-0.630884	-1.29917			-1.99724	-3.41609	-3.79373	-1.95862	-0.561447	0.20629	0.761379		-0.803497	0.312887	1.77176	2.30947	2.27688	2.87169	2.90221
YGR245C	YGR245C PAC Cluster SDA1 actin cytoskeleton organizatio molecular function unknown nucleus | YGR246C	0		1	0	1	yes	yes	-1.36547	-4.81299	-4.87904	-3.97268	-2.0569	-1.94866	-1.16832		-1.3972	-3.73603	-2.95179	-1.5935	-0.790398	-0.904878	-0.981129		-0.981189	-1.18469	-0.802436	-0.250533	-0.05605	-0.484836	-0.966608			-1.82965	-4.3996	-4.52747	-2.77996	-1.23393	-0.541904	-0.069083		-1.10218	0.068563	0.943904	1.87582	2.34322	2.60794	2.52734
YLL008W	YLL008W PAC Cluster DRS1 35S primary transcript process ATP-dependent RNA helicase activitynucleolus | YLL009C	0		2.80735	0	1	yes	yes	-0.757442	-5.91948	-4.9531	-3.18254	-1.55388	-1.89101	-1.26909		-1.38797	-4.17131	-2.67457	-0.943535	-0.861577	-1.40537	-1.29981		-0.820535	-0.715174	-0.472038	0.09479	0.144589	-0.578735	-1.42325			-1.6637	-5.29294	-3.81674	-1.91698	-0.789017	0.234965	0.596845		-1.25973	-0.131099	0.791185	1.46687	1.27136	2.28888	2.2582
YOL077C	YOL077C PAC Cluster BRX1 ribosomal large subunit assemb rRNA primary transcript binding* nucleolus | YOL077W-A	yes		2.58496	0	1	yes	yes	-1.66492	-6.09704	-5.49324	-2.61903	-1.36502	-1.2376	-1.09426		-2.02378	-3.3161	-2.25365	-0.458485	-0.367917	-0.631034	-0.745099		-1.11004	-0.905403	-0.837962	0.31823	0.271257	-0.661302	-1.00817			-2.11468	-4.93692	-3.50089	-1.95431	-0.533168	0.205968	0.550075		-1.57384	-0.124928	1.41146	2.01899	1.83269	2.5465	2.48944
YOR004W	YOR004W ? PAC Cluster UTP23 rRNA processing* molecular function unknown | Essential nucleolar protein that is a component of the SSU (small subunit) processome involved in 40S ribosomal subunit biogenesis; has homology to PINc domain protein Fcf1p, although the PINc domain of Utp23p is not required for functionYOR005C	0		1.58496	0	1	yes	yes	-2.08228		-5.87978	-3.95309	-1.53367	-1.7196	-1.27186		-2.72393	-4.78836	-3.31455	-1.12544	-0.667867	-1.363	-1.03073		-1.35186	-1.21018	-1.0792	0.042018	0.29728	-0.860781	-1.19625			-2.91602	-4.8344	-4.2842	-2.38526	-1.07566	-0.063556	0.375297		-1.35284	-0.419759	0.924451	1.89443	1.76189	2.60195	2.48192
YNL175C	YNL175C PAC Cluster NOP13 biological process unknown RNA binding nucleolus* | YNL176C	0		2.32193	0	1	yes	yes	-0.770969	-4.06277	-4.9444	-3.45512	-1.10259	-1.56241	-0.871815		-1.19676	-4.28484	-2.15017	-0.504843	-0.586438	-0.851778	-0.918577		-1.56239	-1.84546	-0.942368	0.048754	0.313335	-0.907338	-0.98372			-2.2877	-4.44325	-3.35248	-1.9648	-1.0164	0.198805	0.507199		-1.18172	-0.198105	0.644344	1.10917	1.02807	2.10664	2.13274
YLR401C	YLR401C PAC Cluster DUS3 tRNA modification tRNA dihydrouridine synthase activicytoplasm* | YLR402W	yes		4.45943	2	1	yes	yes	-1.57133	-4.12467	-2.31663	-1.64467	-1.08082	-1.15564	-0.952039		-1.21745	-2.30358	-0.733724	0.026303	-0.083908	-0.479176	-0.532078		-1.02524	-1.72609	-0.761804	0.074849	-0.010537	-0.358677	-0.678956			-2.21898	-3.75885	-1.88672	-1.0817	-0.534674	0.019184	0.241657		-1.0158	-0.585709	0.963557	1.07277	0.884908	1.39815	1.40019
YOR310C	YOR310C PAC Cluster NOP58 rRNA modification* molecular function unknown small nucleolar ribonucleoprotein c | YOR311C	0		2	0	1	yes	yes	-1.56071	-4.23335	-3.96236	-2.31291	-0.949493	-0.866396	-1.06434		-1.48253	-3.21059	-1.8602	-0.441522	-0.325661	-0.750382	-0.568085		-1.55661	-2.63772	-1.96197	-0.47611	-0.209394	-0.607832	-0.945939			-1.37891	-3.97262	-2.44576	-0.99793	0.002702	0.361	0.598613		-1.53236	-0.652191	0.627939	1.3114	1.29144	1.50763	1.49826
YHR066W	YHR066W PAC Cluster SSF1 ribosomal large subunit assemb rRNA binding nucleolus | YHR067W	0		1	0	1	yes	yes	-1.04675	-6.82176	-4.70339	-2.92871	-1.33936	-1.7575	-1.27173		-1.75773	-4.62326	-1.86565	-0.412397	-0.504561	-1.27786	-1.3239		-0.835755	-0.82708	-0.77805	0.423561	0.503475	-1.02519	-1.76269			-2.31242	-5.15043	-2.91573	-1.25339	-0.299448	0.964128	0.987065		-2.67476	-0.373955	0.581947	0.727843	0.49697	1.67083	1.7455
YOL124C	YOL124C PAC Cluster TRM11 tRNA methylation RNA binding* cytoplasm | YOL125W	0		3.16993	0	0	yes	yes	-2.07949	-5.22445	-3.84304	-2.97295	-1.2953	-1.48388	-1.0652		-1.31259	-3.8014	-1.90362	-0.543502	-0.162374	-0.529385	-0.443076		-0.817345	-0.86479	-0.471901	0.243698	0.24587	-0.615851	-0.779048			-2.75623	-4.63605	-3.15094	-2.23989	-0.564977	0.090397	0.366413		-2.30703	-1.13833	0.092246	0.792679	1.03312	1.42906	1.42166
YGR159C	YGR159C ... NSR1 rRNA processing* RNA binding* nucleus* | YGR160W	yes		3.45943	0	1	yes	yes	-3.41091	-5.53636	-5.11843	-3.5559	-2.01103	-1.90244	-1.38123		-3.40261	-4.37958	-3.25376	-1.68863	-0.987699	-1.09681	-0.83456		-1.66567	-2.14105	-1.54382	-0.671201	-0.373715	-0.518047	-0.599012			-3.68917	-5.38392	-4.19245	-2.70952	-1.44399	-1.08849	-0.620982		-2.20918	-2.37162	-0.552555	0.780968	1.16768	1.0561	1.41761
YBL039C	YBL039C PAC Cluster URA7 phospholipid biosynthesis* CTP synthase activity cytosol | YBL039W-B	yes		3.16993	1	1	yes	yes	-2.64595	-7.04245	-6.31312	-4.02387	-2.54555	-2.06292	-1.72075		-2.24689	-5.7917	-3.29397	-1.46612	-1.20834	-1.18557	-1.12536		-1.41365	-1.66979	-1.4406	-0.739729	-0.696685	-0.700611	-0.749647			-3.18653	-6.00343	-5.14007	-2.95297	-2.08062	-1.53347	-0.912607		-2.44785	-1.42642	0.462978	1.2703	1.20074	1.47671	1.47093
YNR053C	YNR053C PAC Cluster NOG2 ribosome assembly* GTPase activity nucleus* | YNR054C	0		3.32193	1	1	yes	yes	-3.1704	-5.33809	-4.69364	-2.57123	-1.37178	-1.42687	-1.15132		-3.45427	-4.16618	-2.50134	-0.56085	-0.455143	-0.974127	-1.01893		-2.51123	-2.48943	-1.26124	-0.025701	0.043736	-0.705441	-1.17133			-4.2443	-4.83522	-3.91578	-1.94034	-1.05642	-0.368371	-0.158015		-2.78724	-0.684656	0.920202	1.5098	1.3096	1.83505	1.91102
YPL093W	YPL093W ... NOG1 ribosome-nucleus export GTPase activity nucleolus | YPL094C	0		2.80735	0	2	yes	yes	-3.56406	-6.23953	-4.79923	-2.83314	-1.64576	-1.52877	-1.16133		-3.11288	-4.31811	-2.40282	-0.639119	-0.494922	-0.850925	-0.940508		-1.58933	-1.51822	-1.19892	-0.15473	-0.056812	-0.479323	-0.694122			-4.34943	-5.1619	-3.94673	-2.15001	-1.03514	-0.704867	-0.469526		-2.05545	-1.03991	0.661622	1.4663	1.39215	1.53066	1.54777
YOR341W	YOR341W ... RPA190 transcription from RNA polymer DNA-directed RNA polymerase activitDNA-directed RNA polymerase I compl | YOR342C	0		3	0	1	yes	yes	-2.50422	-6.47339	-4.56652	-2.58033	-1.78576	-1.46818	-1.06453		-2.31953	-3.83217	-2.26015	-0.996547	-0.680303	-0.817238	-0.830152		-2.54457	-2.18807	-1.60243	-0.798412	-0.543264	-0.555434	-0.92614			-3.41708	-5.18127	-3.81128	-2.09048	-1.002	-0.844579	-0.566746		-1.42841	0.000725	1.22409	1.97243	2.17224	1.97758	1.96595
YPR010C	YPR010C PAC Cluster RPA135 transcription from RNA polymer DNA-directed RNA polymerase activitDNA-directed RNA polymerase I compl | YPR011C	yes	yes	3.70044	0	1	yes	yes	-2.27275	-5.79559	-5.26708	-3.11639	-1.95184	-1.62195	-1.27698		-1.86526	-4.5727	-3.00679	-1.15964	-0.685736	-0.845252	-0.836132		-1.72519	-2.22812	-1.55097	-0.693751	-0.393087	-0.381176	-0.747774			-2.64563	-5.36576	-4.27738	-2.24301	-1.06845	-1.20765	-0.827135		-1.67028	-0.888849	0.822897	1.9527	2.17329	1.7732	1.81513
YDL060W	YDL060W PAC Cluster TSR1 rRNA processing* ribonucleoprotein binding cytoplasm* | YDL061C	0		4	0	1	yes	yes	-2.46429	-2.73333	-2.84835	-2.16267	-1.07693	-1.41645	-0.943453		-2.59588	-1.48027	-1.25573	-0.536176	-0.566317	-1.04406	-1.02205		-1.54881	-1.03011	-0.733328	0.215159	0.197617	-0.76448	-1.19049			-3.41607	-3.61397	-2.56369	-1.67088	-0.854194	-0.20119	0.010507		0.093265	1.43824	1.62543	1.80095	1.55736	2.22587	2.40962
YBL028C	YBL028C PAC Cluster YBL028C biological process unknown molecular function unknown nucleus* | YBL029C-A	yes	yes	4.16993	0	2	yes	yes	-1.07719	-6.58472	-4.46635	-2.39211	-1.17913	-0.926097	-1.63193		-2.22117	-3.11895	-2.0312	-0.674204	-0.701598	-1.23261	-1.0017		-2.59229	-2.71999	-2.03013	0.127924	0.361424	-1.30921	-1.74664			-2.05411	-3.20762	-2.80942	-1.35278	-0.380225	0.717477	1.26881		-0.674764	0.878432	1.66241	1.51356	1.52948	2.71083	2.68024
YCL054W	YCL054W PAC Cluster SPB1 processing of 27S pre-rRNA S-adenosylmethionine-dependent methnucleus* | YCL055W	yes	yes	3.70044	0	0	yes	yes	-2.23331	-4.67045	-3.63697	-2.89288	-1.10643	-1.47126	-1.3592		-2.6014	-2.89361	-1.60684	-0.37446	-0.313437	-1.51948	-1.07911		-1.60597	-1.93209	-1.17964	0.237826	0.348405	-0.919557	-1.97481			-2.65049	-2.83375	-2.47161	-1.22333	0.05402	1.23464	1.57309		-1.34302	0.146237	0.470391	1.19985	0.933058	2.14094	2.18302
YNL110C	YNL110C PAC Cluster NOP15 ribosomal large subunit biogen molecular function unknown nucleus* | YNL111C	0		2	0	2	yes	yes	-1.63898	-5.09207	-3.81019	-2.28278	-0.565459	-1.42224	-1.37156		-3.09127	-3.39288	-2.32334	-0.498984	-0.756433	-1.78367	-1.00185		-1.29105	-1.30123	-0.923616	0.699869	0.575355	-1.18915	-2.04354			-2.18904	-3.55429	-2.02546	-0.86141	0.277446	1.53237	2.00549		-1.323	0.475835	0.847715	1.06993	0.660908	2.51385	2.6978
YKL172W	YKL172W PAC Cluster EBP2 rRNA processing molecular function unknown nucleolus | YKL173W	0		3.16993	0	2	yes	yes	-1.59375	-4.04683	-4.5983	-2.82027	-0.584407	-1.3434	-1.7774		-2.62794	-2.95808	-1.56726	-0.207478	-0.216073	-1.17419	-0.985086		-1.7288	-2.08349	-1.3215	0.639577	0.734455	-1.03628	-2.48311			-2.50344	-4.17389	-2.62368	-1.36463	-0.333894	1.5127	1.66894		-0.570233	1.05715	0.932767	1.18772	0.83599	2.80393	2.91727
YML093W	YML093W PAC Cluster UTP14 processing of 20S pre-rRNA snoRNA binding small nucleolar ribonucleoprotein c | YML094W	0		0	0	2	yes	yes	-1.68706	-4.03664	-3.31419	-2.34153	-0.676854	-1.56585	-1.25655		-3.0791	-2.61195	-1.76187	-0.477688	-0.54338	-1.45667	-1.25431		-2.68391	-1.69312	-1.17918	0.236751	0.421167	-0.899173	-2.26766			-2.2373	-2.75141	-1.61624	-0.703215	0.264903	1.4659	1.66168		-1.61446	0.897849	1.06158	1.48525	1.13066	2.76964	2.84074
YHR148W	YHR148W PAC Cluster IMP3 rRNA modification* snoRNA binding small nucleolar ribonucleoprotein c | YHR149C	0		1.58496	0	1	yes	yes	-2.23562	-3.42123	-2.85924	-1.64365	-0.708205	-1.42057	-1.2944		-1.59586	-1.81229	-1.44701	-0.146553	-0.221974	-0.633083	-0.517193		-1.1007	-0.97526	-0.895719	0.420454	0.394691	-0.799289	-1.62597			-2.48842	-2.47843	-1.96299	-0.983482	0.112118	0.681349	1.1241		-0.812267	0.524165	1.0918	1.09797	0.915437	2.11862	1.93037
YHR065C	YHR065C PAC Cluster RRP3 35S primary transcript process ATP-dependent RNA helicase activitynucleolus | YHR066W	0		1.58496	0	1	yes	yes	-1.25473	-3.34723	-1.6928	-1.07424	-0.528005	-0.628954	-0.815644		-1.25403	-0.902314	-0.414245	0.27434	-0.074394	-0.86003	-0.624171		-0.855099	-0.898644	-0.508953	0.156855	0.168303	-0.806294	-1.51066			-2.14977	-2.38771	-1.1057	-0.648456	-0.121689	0.483368	0.648173		-0.450989	0.957623	1.17576	0.7803	0.462287	1.40629	1.43639
YDL031W	YDL031W PAC Cluster DBP10 35S primary transcript process ATP-dependent RNA helicase activitynucleolus | YDL032W	0		2.58496	0	1	yes	yes	-1.69923	-2.27562	-2.13434	-2.0639	-0.955464	-1.0682	-0.817453		-2.11733	-1.57363	-1.19539	-0.630977	-0.430745	-0.680819	-0.842612		-1.31922	-0.568216	-0.316483	0.234346	0.263767	-0.586657	-1.12985			-2.13206	-1.85921	-1.54879	-1.18635	-0.286554	0.271285	0.729695		-0.696217	0.825826	0.900135	1.07124	0.997421	1.84587	1.82153
YGL099W	YGL099W PAC Cluster LSG1 sporulation (sensu Fungi)* GTPase activity cytoplasm | YGL100W	0		2	0	1	yes	yes	-1.34526	-2.62147	-1.876	-1.27685	-1.21587	-1.25489	-1.08508		-1.42429	-1.60218	-0.902402	-0.322585	-0.467706	-1.02397	-0.77782		-1.22037	-0.902771	-0.556001	0.000139	-0.07729	-0.693904	-1.13666			-1.94874	-2.28259	-1.50642	-1.26682	-0.728889	0.205698	0.334786		-0.41173	0.863694	1.11255	1.31449	1.07725	1.78823	1.8429
YOL041C	YOL041C PAC Cluster NOP12 rRNA metabolism RNA binding nucleolus | YOL042W	0		2.32193	0	1	yes	yes	-0.970278	-3.00388	-2.19307	-1.9848	-0.902292	-1.48771	-1.77089		-1.57176	-2.16923	-1.16732	-0.000822	-0.289244	-0.896646	-1.04619		-1.05377	-1.64629	-0.96114	0.41026	0.221845	-0.926654	-1.78777			-1.23473	-1.90239	-1.07128	-0.969005	-0.125302	0.917291	1.21392		-0.77542	1.09003	1.51751	1.26972	0.583826	1.88023	1.90572
YLR003C	YLR003C ? PAC Cluster CMS1 regulation of DNA replication molecular function unknown | Subunit of U3-containing 90S preribosome processome complex involved in production of 18S rRNA and assembly of small ribosomal subunit; overexpression rescues supressor mutant of mcm10; null mutant is viableYLR004C	0		2	1	1	yes	yes	-0.816921	-1.92712	-2.96074	-1.46148	-0.997963	-0.877064	-1.28244		-2.24267	-1.59831	-1.62534	-0.175696	-0.550004	-1.20426	-1.09359		-1.30241	-0.720651	-0.828643	0.062867	0.191519	-1.51935	-1.73991			-1.72272	-2.06552	-1.33245	-0.78003	-0.172649	0.908565	1.1454		-0.459751	1.32648	1.64802	1.51334	1.17996	2.35667	2.31782
YLR435W	YLR435W PAC Cluster TSR2 processing of 20S pre-rRNA molecular function unknown cytoplasm* | YLR436C	0		1.58496	0	0	yes	yes	-1.58272	-3.50529	-2.53892	-1.89764	-0.673433	-1.23081	-1.28331		-2.7111	-2.19411	-1.57068	-0.772629	-0.804606	-0.988846	-0.955719		-2.64094	-1.45605	-1.58128	0.170299	-0.015917	-0.860361	-1.30719			-2.36719	-2.31655	-1.29242	-0.904071	-0.08858	0.648556	0.98188		-1.82211	0.455244	0.900358	0.42387	0.35425	1.59777	1.72298
YLR221C	YLR221C PAC Cluster RSA3 ribosomal large subunit assemb molecular function unknown nucleolus* | YLR222C	0		1	0	1	yes	yes	-0.077578	-2.89631	-2.70755	-1.7037	-0.645228	-0.860613	-0.614206		-1.54432	-2.24047	-1.42147	-0.308288	-0.489914	-1.3281	-1.35116		-1.60741	-1.19632	-0.742821	0.489617	0.37748	-0.902318	-1.4628			-1.25534	-2.21481	-1.85169	-1.17443	-0.341174	1.17607	1.46502		-1.13007	1.02779	1.16947	1.16334	0.690879	2.21547	2.23794
YKL099C	YKL099C PAC Cluster UTP11 processing of 20S pre-rRNA snoRNA binding small nucleolar ribonucleoprotein c | YKL100C	0		#N/A	0	2	yes	yes	-0.518135	-3.05039	-2.51697	-2.70577	-0.865186	-1.24351	-0.967956		-1.42649	-1.63353	-1.63265	-0.582936	-0.492335	-1.40254	-1.10061		-0.727448	-0.530986	-0.419503	0.531757	0.590402	-1.24486	-1.40845			-1.57603	-2.19442	-2.25956	-0.938669	-0.142878	0.9726	1.31601		0.215053	1.11223	1.39518	1.21636	1.31148	2.54888	2.38513
YLR063W	YLR063W PAC Cluster YLR063W biological process unknown molecular function unknown cytoplasm | YLR064W	0		2.32193	0	1	yes	yes	-1.73842	-4.13492	-3.87904	-2.66929	-2.33701	-1.78888	-1.33824		-0.814973	-1.49036	-1.72454	-0.877916	-1.10863	-1.35337	-1.09279		-0.14479	-0.935646	-0.72407	-0.18036	-0.334353	-0.617495	-1.19472			-2.43728	-3.49768	-2.80997	-1.75988	-1.25524	-0.75755	-0.298298		-0.134196	0.576004	0.547482	0.850039	0.323522	0.928987	1.0592
YKL216W	YKL216W ... URA1 pyrimidine base biosynthesis dihydroorotate dehydrogenase activicytoplasm | YKL217W	yes	yes	3.45943	0	0	yes	yes	-0.936262	-3.68973	-3.54724	-2.58519	-2.17195	-2.04323	-1.26368		-0.479905	-1.61356	-1.79324	-0.683526	-0.426646	-0.455537	-0.403466		-0.533548	-0.969345	-0.992333	-0.722961	-0.869495	-0.911982	-0.284065			-1.08164	-3.21628	-2.92497	-2.0738	-1.71084	-1.42006	-0.391616		0.063398	0.785958	1.27725	1.6109	1.78944	1.918	1.88611
YBL071W-A	YBL071W-A ... KTI11 peptidyl-diphthamide biosynthe molecular function unknown cytoplasm* | YBL072C	0		3.32193	1	1	yes	yes	-1.05169	-3.53226	-1.64835	-0.774858	-1.19593	-0.731025	-1.19244		0.26303	-0.846763	-0.128688	0.068443	0.241991	-0.343272	0.06321		0.316001	-0.173483	-0.047135	0.757429	0.541723	0.019961	0.321593			-1.00729	-1.94216	-0.759684	-0.48374	-0.326917	-0.243451	0.149306		-0.117282	0.731014	1.27899	0.838938	1.13138	1.12367	0.958216
YOR236W	YOR236W ... DFR1 folic acid and derivative meta dihydrofolate reductase activity cytosol | YOR237W	yes		5.2854	0	0	yes	yes	-0.521152	-1.99369	-1.96277	-1.24468	-0.41817	-0.843819	-0.137631		0.22954	-0.442575	-0.438388	0.181013	0.016724	-0.524294	-0.44882		-0.190173	0.12634	0.008414	0.587081	0.333217	-0.63222	-0.492059			-1.19457	-1.66525	-1.60808	-0.975291	-0.47183	-0.161192	0.26904		0.597921	0.322756	0.29554	0.541513	0.499654	0.781434	0.802388
YJL198W	YJL198W PAC Cluster PHO90 phosphate transport phosphate transporter activity membrane | YJL199C	0		2.32193	0	0	yes	yes	-1.04608	-1.37215	-1.561	-0.898555	-0.653516	-0.388792	-0.123075		-0.43525	-0.496994	-0.121668	-0.070397	-0.027199	-0.227866	-0.042196		-0.591793	-0.180949	-0.299209	-0.479366	-0.206162	0.02035	0.026172			-1.3942	-1.66647	-1.64429	-0.926606	-0.606599	-0.693379	-0.443928		0.48266	1.09807	1.39885	1.22201	1.41834	1.01264	0.975247
YDR184C	YDR184C PAC Cluster ATC1 response to stress* molecular function unknown nucleus | YDR185C	0		2.80735	1	1	yes	yes	-0.605773	-1.68622	-2.46009	-2.64889	-1.06245	-1.29438	-1.09438		-1.68871	-1.56436	-1.547	0.033229	-0.267522	-0.974919	-1.26805		-0.907292	-0.587526	-0.773085	0.120454	0.322759	-1.00118	-0.880968			-1.55967	-1.3856	-1.89054	-0.983769	-0.32005	0.15408	0.352515		-0.432194	0.89415	1.62976	1.83215	1.30932	1.91352	1.86411
YNL162W-A	YNL162W-A ... YNL162W-A biological process unknown molecular function unknown cytoplasm* | YNL163C	0		2	0	1	yes	yes	-0.922846	-1.965	-1.87904	-2.06784	-1.4074	-1.09922	-0.609546		-0.321933	-0.997323	-1.19908	-0.062948	-0.615592	-0.659417	-1.39713		-0.671725	-0.486828	-0.271931	0.6323	0.831532	-0.654104	-1.74034			-1.51684	-2.76989	-1.27215	-0.796898	-0.391396	0.096741	0.476077		0.680717	0.445473	1.60128	1.22201	1.52948	1.97903	1.93409
YMR185W	YMR185W ... YMR185W biological process unknown molecular function unknown cellular component unknown | YMR186W	0		3.16993	0	2	yes	yes	-0.891459	-3.03113	-4.35015	-2.91446	-1.72606	-1.36244	-0.874346		-0.529825	-1.5119	-1.56165	-0.290432	-0.370152	-0.692584	-0.795675		-0.29894	0.359003	0.06389	0.244551	0.088059	-0.669068	-0.943716			-1.95648	-2.66221	-2.56452	-1.88281	-0.376333	0.103342	0.462273		0.481864	0.746604	1.12544	1.40547	1.41602	1.79929	1.64715
YNL299W	YNL299W PAC Cluster TRF5 sister chromatid cohesion* DNA-directed DNA polymerase activitnucleus | YNL300W	0		3	0	1	yes	yes	-2.01669	-2.17372	-3.37727	-2.26122	-1.25568	-1.44308	-0.786435		-0.608742	0.35132	-1.14954	-0.297404	-0.119763	-0.480699	-0.84757		-0.564196	-0.457681	-0.408813	0.281485	0.238496	-0.862097	-1.37469			-2.039	-2.5338	-2.52062	-1.45389	-0.249977	0.34075	0.610259		1.15179	1.53893	1.14533	1.08206	1.04947	1.91497	2.03935
YPL266W	YPL266W PAC Cluster DIM1 rRNA modification* "rRNA (adenine-N6,N6-)-dimethyltrans"nucleolus | YPL267W	0		3.45943	0	2	yes	yes	-0.836197	-2.12417	-2.65489	-1.81769	-1.25725	-1.35704	-1.0977		-0.626787	-1.20704	-1.30672	-0.426928	-0.321772	-0.728958	-0.891359		-1.22288	-0.998432	-0.57681	0.309188	0.314643	-0.600847	-0.907746			-1.51401	-2.5255	-2.29722	-1.63977	-0.765416	-0.125277	0.100244		1.11518	0.799636	1.51523	1.75381	1.6396	2.27828	2.19177
YEL048C	YEL048C ? TCA17 biological process unknown molecular function unknown | Protein that interacts with subunits of the TRAPP complex and may play a role its assembly or stability; mutation is synthetically lethal with gcs1 deletion; Sedlin_N family member; human Sedlin mutations cause the skeletal disorder SEDTYEL049W	0		0	0	1	yes	yes	-0.822537	-1.95369	-2.21614	-2.08301	-1.66839	-1.32306	-1.40659		-0.949021	-0.901945	-1.00513	-0.89907	-0.394683	-0.730689	-1.24412		-0.289515	-0.475109	-0.427535	-0.28542	-0.310921	-0.688235	-0.794989			-0.893891	-1.67557	-2.24736	-1.50744	-0.663556	-0.531302	-0.065379		0.166538	0.782549	0.783408	0.867466	0.959831	0.996101	0.940899
YDR161W	YDR161W PAC Cluster YDR161W biological process unknown molecular function unknown cytoplasm* | YDR162C	0		1	0	1	yes	yes	-0.207251	-2.0379	-2.71093	-1.94196	-0.819236	-1.10173	-1.15672		-0.496441	-1.27509	-1.14378	-0.395583	-0.346931	-0.843813	-0.882323		-0.510039	-0.077648	-0.093061	0.501351	0.296267	-0.588951	-1.0549			-1.12044	-2.17389	-1.98427	-1.59802	-0.860661	0.033454	0.248097		0.318781	1.26163	1.62769	1.40097	1.31002	1.93962	1.99798
YOL022C	YOL022C PAC Cluster YOL022C biological process unknown molecular function unknown cytoplasm | YOL023W	yes	yes	3	0	1	yes	yes	-0.354538	-2.90469	-2.35081	-1.77049	-0.948899	-0.998274	-1.0149		-0.568241	-1.37871	-0.948655	-0.226745	-0.412673	-0.839599	-0.978965		-0.49428	-0.202183	-0.2003	0.425296	0.239331	-0.625346	-0.612652			-1.42319	-2.84418	-2.2675	-1.67228	-1.04399	-0.500064	-0.283464		-0.089801	0.965028	1.38643	1.19805	1.0987	1.72211	1.56312
YNR012W	YNR012W ... URK1 pyrimidine salvage uridine kinase activity cytoplasm* | YNR013C	0		1.58496	0	1	yes	yes	-0.771099	-2.56477	-2.6874	-1.88937	-1.20857	-1.32647	-1.54253		-0.607302	-0.906368	-1.04129	-0.323826	-0.42694	-0.77562	-0.770522		-0.576825	-0.130998	0.185538	0.100323	0.001719	-0.323785	-0.531186			-1.33024	-2.3277	-2.09066	-1.52498	-0.79897	-0.596236	-0.312709		0.634564	1.40991	1.42508	1.41526	1.49605	1.6231	1.53137
YOR001W	YOR001W PAC Cluster RRP6 35S primary transcript process 3'-5'-exoribonuclease activity nuclear exosome (RNase complex) | YOR002W	0		2.32193	0	1	yes	yes	-0.60727	-1.70192	-1.66093	-1.16488	-0.859627	-0.778148	-0.53798		-1.0119	-1.20555	-0.85982	-0.248136	-0.452157	-0.907023	-0.91585		-0.508502	-0.368392	-0.184757	0.176724	0.078135	-0.36398	-0.986354			-1.38408	-1.57919	-1.0663	-1.06292	-0.411877	-0.207934	0.165624		-0.0234	1.08832	1.33302	1.2247	1.09045	1.52456	1.52335
YOR021C	YOR021C PAC Cluster YOR021C biological process unknown molecular function unknown cellular component unknown | YOR022C	0		2.32193	1	1	yes	yes	-0.243621	-1.53313	-1.56939	-1.79013	-0.981462	-1.10048	-1.37021		-0.815423	-1.03567	-1.19436	-0.495137	-0.483431	-0.971329	-0.923162		-0.430219	-0.100054	-0.132881	0.524505	0.223714	-0.885396	-0.5382			-0.875053	-1.27546	-1.59486	-1.28953	-0.734283	0.262846	0.429327		-0.25636	0.639465	0.899653	0.632297	0.416778	1.32395	1.40498
YNR038W	YNR038W ... DBP6 35S primary transcript process ATP-dependent RNA helicase activitynucleolus* | YNR039C	0		2	0	1	yes	yes	-1.13979	-1.74577	-1.56343	-1.34457	-1.26521	-1.0205	-0.799397		-0.148446	-0.351272	-0.219185	-0.146038	-0.289318	-0.479543	-0.515274		0.171945	0.023075	-0.172044	-0.298799	-0.259318	-0.63673	-0.763208			-1.67222	-1.74585	-1.59965	-1.26763	-0.724621	-0.605314	-0.477874		0.32003	0.808389	0.674903	0.751792	0.771884	0.78324	0.812811
YGR283C	YGR283C PAC Cluster YGR283C biological process unknown molecular function unknown nucleolus | YGR284C	yes		3.80735	1	1	yes	yes	-1.03853	-3.40415	-2.83719	-1.39211	-0.936276	-1.44156	-0.966239		-0.493186	-1.77196	-0.406673	0.453665	0.070452	-0.342555	-0.420652		-0.931842	-0.874478	-0.48454	0.645914	0.581012	-0.326667	-0.637531			-1.7993	-2.95923	-1.64653	-0.613431	-0.348077	0.152511	-0.020104		-0.767873	-0.439843	0.622091	0.805896	0.326505	0.702869	0.685675
YDL051W	YDL051W PAC Cluster LHP1 tRNA processing RNA binding nucleus* | YDL052C	0		2.32193	1	2	yes	yes	0.375812	-2.18419	-3.22268	-1.99157	-0.958802	-0.991249	-0.89585		-0.159845	-1.83259	-1.42291	-0.417589	-0.246815	-0.533347	-0.639163		0.007696	-0.915728	-0.822796	0.029036	0.103882	-0.621443	-0.762932			-0.406385	-2.59954	-2.35828	-1.69828	-0.705518	-0.040067	0.250164		0.058479	0.165683	0.78204	1.1253	1.16727	1.5988	1.41395
YER073W	YER073W ... ALD5 electron transport* aldehyde dehydrogenase activity mitochondrion | YER074W	yes	yes	4.52356	1	3	yes	yes	-1.48546	-2.80885	-2.38562	-1.0172	-0.536522	-0.641832	-0.292278		-1.10276	-1.2437	-1.18341	0.453456	0.304293	-0.341148	-0.132409		-0.419695	-1.3457	-1.09299	0.364223	0.459224	0.149953	-0.254308			-1.97167	-2.71014	-2.09794	-0.80456	-0.562801	-0.117373	0.215708		-0.288782	-0.378387	-0.141052	0.817686	0.565299	0.737486	0.574251
YER006W	YER006W PAC Cluster NUG1 rRNA processing GTPase activity nucleus* | YER007C-A	0		2.58496	0	1	yes	yes	-0.706139	-2.90249	-3.10604	-2.74109	-1.64303	-1.50404	-1.05199		-0.958193	-2.47477	-2.21674	-1.01502	-0.571619	-0.751264	-0.712894		-0.877831	-1.07523	-0.83843	-0.141954	0.104062	-0.292452	-0.684374			-1.51047	-2.70586	-3.10146	-2.50888	-1.66055	-0.663605	-0.240277		-0.372479	-0.279563	0.516343	1.56414	1.65049	2.04208	1.86879
YIR026C	YIR026C PAC Cluster YVH1 sporulation (sensu Fungi)* protein tyrosine phosphatase activicytoplasm | YIR027C	0		1	0	1	yes	yes	-0.460565	-1.87817	-2.87022	-2.3687	-1.08388	-1.36793	-0.943003		-0.561454	-1.23873	-1.44488	-0.715868	-0.461856	-0.852239	-0.86058		-0.546364	-0.357454	-0.09445	-0.021027	0.083302	-0.354014	-0.578055			-1.10337	-2.07983	-2.56776	-2.17299	-1.19722	-0.882106	-0.528662		-0.164903	0.292307	0.722818	1.20657	1.30568	1.42674	1.37525
YBR104W	YBR104W ... YMC2 transport transporter activity mitochondrial inner membrane | YBR105C	0		2.32193	2	1	yes	yes	-2.29481	-4.71988	-4.223	-2.18149	-1.2482	-1.40918	-0.943965		-2.0406	-1.73637	-1.18254	-0.349749	-0.439527	-0.877347	-0.764086		-1.15438	-0.843955	-0.738846	-0.104292	-0.047548	-0.683969	-0.480497			-2.85747	-3.67459	-3.14948	-2.08343	-1.21744	-0.662193	-0.378371		-0.965813	0.569461	0.245073	0.92795	0.681348	0.993324	0.946437
YOL010W	YOL010W ... RCL1 rRNA processing molecular function unknown* nucleolus | YOL011W	0		2.32193	1	1	yes	yes	-2.01376	-3.48887	-3.24175	-1.96792	-1.05943	-1.5527	-1.18147		-1.06705	-2.06798	-0.889925	-0.269123	-0.134571	-0.629274	-0.517054		-0.557052	-0.470676	-0.494492	0.296482	0.049962	-0.445285	-0.70856			-1.40673	-3.9359	-2.28616	-1.3058	-0.719462	-0.11163	-0.09601		-0.651993	0.01461	0.646216	0.838723	0.396895	1.12343	1.26492
YCR072C	YCR072C ? PAC Cluster RSA4 biological process unknown molecular function unknown | WD-repeat protein involved in ribosome biogenesis; may interact with ribosomes; required for maturation and efficient intra-nuclear transport or pre-60S ribosomal subunits, localizes to the nucleolusYCR073C	0		2.32193	0	1	yes	yes	-2.31212	-3.14449	-3.85327	-2.00758	-1.68263	-1.31726	-1.12274		-1.60596	-1.70846	-0.973554	-0.896727	-0.871054	-1.14644	-0.757779		-0.548	-0.451422	-0.669768	-0.359709	-0.307092	-0.367451	-0.753673			-2.62778	-3.73169	-3.00177	-2.01225	-1.32261	-1.06755	-0.791369		-0.539773	0.110979	0.408079	0.587953	0.70685	0.719195	0.951901
YNL313C	YNL313C PAC Cluster YNL313C karyogamy molecular function unknown cytoplasm* | YNL314W	0		3	0	1	yes	yes	-2.32391	-3.39044	-3.3716	-1.99271	-1.46129	-1.1214	-1.02569		-1.30581	-1.39624	-1.21389	-0.474733	-0.429897	-0.773606	-0.816999		-1.07248	-0.758058	-0.660471	-0.571268	-0.391633	-0.383252	-0.680976			-2.471	-3.44894	-2.94764	-1.64819	-0.879654	-0.67186	-0.508699		-0.674764	-0.222889	0.351562	0.764922	0.806386	0.614401	0.675914
YKL191W	YKL191W ... DPH2 peptidyl-diphthamide biosynthe molecular function unknown cytoplasm | YKL192C	yes	yes	2.80735	1	1	yes	yes	-1.65368	-2.88373	-2.67848	-1.96413	-1.76626	-1.51066	-0.981558		-1.26539	-1.61728	-1.06194	-0.914276	-0.572754	-0.707363	-0.789874		-0.516785	-0.222394	-0.066989	-0.286852	-0.318142	-0.312603	-0.467987			-1.81825	-2.89212	-2.61399	-1.92144	-1.12854	-1.12628	-0.822707		-0.5314	0.059802	0.335049	0.772161	1.06777	0.785504	0.907351
YMR310C	YMR310C PAC Cluster YMR310C biological process unknown molecular function unknown nucleus | YMR311C	yes		2.80735	0	1	yes	yes	-1.44237	-2.86614	-2.84413	-1.96797	-1.56405	-1.22054	-0.912771		-1.56334	-1.60022	-1.13443	-0.609975	-0.516415	-0.375578	-0.577828		-1.14378	-0.543842	-0.790857	-0.634944	-0.338262	-0.483725	-0.525535			-1.95193	-2.77314	-2.79792	-1.70666	-1.0494	-1.32584	-0.954082		-0.883941	-0.430362	0.253132	0.446571	0.536372	0.396237	0.491104
YPR144C	YPR144C PAC Cluster NOC4 processing of 20S pre-rRNA* snoRNA binding nucleus* | YPR145W	0		3.58496	0	2	yes	yes	-1.46851	-4.1038	-3.37661	-2.00429	-1.55866	-1.4405	-1.17431		-1.0622	-2.12416	-1.33959	-0.285635	-0.486212	-0.429362	-0.573613		-0.582963	-0.799782	-0.511897	-0.234002	-0.156669	-0.597267	-0.857256			-2.09858	-3.51703	-2.86864	-1.67998	-1.11986	-1.03172	-0.85707		-0.860983	-0.211564	0.889557	1.19517	1.01428	0.938616	0.878479
YMR093W	YMR093W PAC Cluster UTP15 processing of 20S pre-rRNA snoRNA binding small nucleolar ribonucleoprotein c | YMR094W	0		1.58496	1	0	yes	yes	-2.72425	-4.5884	-2.99939	-1.81082	-1.2487	-1.18693	-0.953573		-2.08842	-1.93654	-0.712643	-0.283577	-0.184751	-0.598634	-0.461931		-0.657279	-0.242485	-0.351576	-0.317275	-0.319148	-0.499898	-0.708033			-2.98406	-3.88096	-1.94335	-1.10061	-0.538994	-0.359828	-0.2758		-1.60225	-0.247309	0.481677	0.509163	0.403639	0.518447	0.644474
YAL036C	YAL036C PAC Cluster RBG1 biological process unknown GTP binding cytoplasm | YAL037C-A	0		2.32193	1	3	yes	yes	-1.88491	-3.63047	-2.63608	-1.58671	-0.839307	-0.986237	-0.96661		-2.21155	-1.72243	-0.734705	-0.155044	-0.123957	-0.521837	-0.377953		-1.09141	-0.498135	-0.10974	0.18984	0.105389	-0.166179	-0.513604			-2.59352	-2.77322	-1.80487	-0.888331	-0.57499	-0.214254	-0.067867		-0.963584	0.173424	0.747173	1.27506	0.937463	1.2056	1.1655
YBL068W	YBL068W PAC Cluster PRS4 histidine biosynthesis* ribose-phosphate diphosphokinase accytoplasm | YBL069W	0		1	1	1	yes	yes	-1.30684	-2.57772	-1.7214	-1.26025	-1.00492	-1.14966	-1.16361		-0.911107	-1.41826	-0.348901	0.193567	-0.124289	-0.636053	-0.56034		-0.690354	-0.308575	-0.526576	0.07687	-0.000299	-0.698739	-0.656306			-1.91027	-2.32822	-1.49879	-0.799849	-0.787164	-0.804257	-0.621186		-1.09575	0.319618	1.17486	1.04644	0.633787	0.586989	0.564523
YJR063W	YJR063W PAC Cluster RPA12 transcription from RNA polymer DNA-directed RNA polymerase activitDNA-directed RNA polymerase I compl | YJR064W	0		1	0	1	yes	yes	-1.73785	-2.44395	-2.51625	-1.23615	-0.791632	-0.869513	-0.914627		-1.27205	-0.787786	-0.48704	0.029573	-0.100377	-0.431959	-0.205107		-0.901905	-0.900051	-0.712518	-0.223807	-0.032205	-0.532671	-0.462768			-2.13113	-1.81416	-1.34037	-0.749606	-0.642122	-0.374496	-0.126444		-0.299837	0.224902	0.679156	0.693342	0.221672	0.543344	0.469293
YLR017W	YLR017W PAC Cluster MEU1 glutamate biosynthesis* S-methyl-5-thioadenosine phosphorylcytoplasm | YLR018C	0		0	0	1	yes	yes	-1.97808	-2.82558	-1.87643	-1.1003	-0.705608	-0.660806	-0.725743		-1.09779	-1.7614	-0.551053	-0.188777	-0.145064	-0.339763	-0.403757		-0.653865	-0.323815	-0.029876	-0.220024	-0.274442	-0.232254	-0.277288			-1.6838	-2.79266	-1.84205	-0.899009	-0.810505	-0.916764	-0.828726		-1.09454	-0.152915	0.506908	0.484118	0.413994	0.311392	0.178643
YNL022C	YNL022C PAC Cluster YNL022C biological process unknown molecular function unknown nucleus | YNL023C	0		#N/A	0	1	yes	yes	-1.02473	-2.30909	-1.84638	-1.76557	-1.10513	-1.41844	-0.807705		-1.40366	-0.996889	-0.722368	-0.354477	-0.487283	-0.682634	-0.766734		-1.09855	-0.266106	-0.189511	0.086523	-0.205347	-0.652823	-0.689415			-2.30349	-2.34758	-2.00633	-2.04297	-1.13922	-0.822072	-0.519943		-0.173217	0.76318	0.923498	0.578571	0.441869	1.11208	1.14605
YER049W	YER049W ? PAC Cluster TPA1 biological process unknown molecular function unknown | Protein of unknown function; interacts with Sup45p (eRF1), Sup35p (eRF3) and Pab1p; has a role in translation termination efficiency, mRNA poly(A) tail length and mRNA stabilityYER050C	0		3.32193	0	0	yes	yes	-0.820391	-2.27018	-2.02341	-1.95441	-1.32067	-1.05072	-0.775162		-0.866122	-0.5292	-0.514998	-0.252792	-0.353605	-0.63245	-0.529836		-0.749492	-0.723793	-0.609564	-0.490087	-0.328036	-0.603153	-0.728426			-1.25927	-1.82663	-1.82391	-1.63945	-0.723604	-0.551095	-0.154637		0.00603	0.889327	0.733537	0.710819	0.813643	1.06309	1.0473
YGR200C	YGR200C PAC Cluster ELP2 regulation of transcription fr RNA polymerase II transcription elotranscription elongation factor com | YGR201C	0		2.32193	0	0	yes	yes	-1.09299	-2.29715	-2.13427	-1.67222	-1.02104	-0.822965	-0.645043		-0.825002	-1.03815	-0.649075	-0.237933	-0.271957	-0.518476	-0.351408		-1.10101	-0.885618	-0.475805	-0.350631	-0.219955	-0.414286	-0.552106			-1.303	-1.95016	-1.59646	-1.09806	-0.499476	-0.448803	-0.237522		-0.044088	0.428831	0.715147	0.977164	1.12406	1.08503	1.12641
YPL086C	YPL086C PAC Cluster ELP3 regulation of transcription fr RNA polymerase II transcription elotranscription elongation factor com | YPL087W	0		2.32193	0	1	yes	yes	-0.68631	-2.32954	-1.85908	-1.79674	-1.15176	-0.882053	-0.784734		-0.913704	-1.32157	-0.872518	-0.076986	-0.255901	-0.63995	-0.537816		-0.758195	-0.675396	-0.318746	0.024136	0.113462	-0.454425	-0.777293			-1.25756	-2.21337	-1.59904	-1.30844	-0.549322	-0.11764	0.109787		-0.678904	0.239658	0.855982	0.773779	0.603471	1.14633	1.21956
YOR207C	YOR207C ... RET1 transcription from RNA polymer DNA-directed RNA polymerase activitDNA-directed RNA polymerase III com | YOR208W	0		1	2	1	yes	yes	-1.23264	-2.56587	-2.15846	-1.70065	-1.01979	-0.891989	-0.975927		-1.32172	-1.21236	-0.89745	-0.208214	-0.163207	-0.631999	-0.822524		-1.40809	-0.682938	-0.438658	-0.128848	-0.0114	-0.481094	-1.00387			-1.89594	-2.30715	-1.8533	-1.4362	-0.5117	-0.300595	-0.220736		-0.202043	0.719087	1.30386	1.37285	1.21554	1.41943	1.43751
YNL207W	YNL207W ... RIO2 processing of 20S pre-rRNA protein kinase activity* cytoplasm* | YNL208W	yes	yes	2.32193	0	1	yes	yes	-0.900547	-1.33424	-1.54976	-1.44578	-1.14015	-0.912895	-0.765529		-0.516128	-0.850359	-0.685454	-0.252065	-0.31786	-0.463158	-0.740652		-0.526819	-0.25485	-0.168951	-0.085048	-0.272126	-0.552945	-0.791666			-1.21763	-1.7166	-1.34286	-1.24076	-0.787723	-0.355431	-0.195291		-0.106741	0.820093	0.630646	0.554144	0.487386	1.01174	0.961189
YPL207W	YPL207W ? PAC Cluster TYW1 biological process unknown molecular function unknown | Protein required for the synthesis of wybutosine, a modified guanosine found at the 3'-position adjacent to the anticodon of phenylalanine tRNA which supports reading frame maintenance by stabilizing codon-anticodon interactionsYPL208W	0		3.32193	0	0	yes	yes	-1.18138	-2.71117	-2.13437	-1.74034	-0.821334	-0.579615	-0.362955		-1.07523	-1.10367	-0.577473	-0.477877	0.054659	-0.216058	-0.187599		-1.22907	-0.779944	-0.131245	-0.213792	-0.064619	-0.000287	-0.354946			-1.3888	-2.11989	-1.99457	-1.00508	-0.156437	-0.047984	0.082665		-0.568021	0.425464	0.610224	0.973322	1.50669	1.28184	1.18673
YLR363W-A	YLR363W-A ... YLR363W-A biological process unknown molecular function unknown nucleus | YLR364W	0		0	0	1	yes	yes	-0.616446	-2.34891	-2.33007	-1.86679	-1.06885	-1.12699	-0.968798		-1.13154	-1.18585	-1.29219	-0.113738	-0.326643	-0.503992	-0.81092		-0.669931	-1.00288	-0.808864	0.379649	0.228185	-0.769767	-0.516157			-1.60264	-1.32015	-1.7155	-1.06622	-0.49846	0.078414	0.51043		-0.144249	0.36301	0.754526	0.737804	0.362485	1.22307	1.37029
YDL121C	YDL121C ... YDL121C biological process unknown molecular function unknown endoplasmic reticulum | YDL122W	0		2.32193	0	1	yes	yes	-0.87675	-2.89788	-2.50197	-1.62038	-0.822439	-1.21952	-1.06543		-1.33997	-1.81491	-1.28523	-0.391638	-0.473534	-0.785519	-0.767442		-0.927266	-0.990296	-0.587621	0.143061	0.007543	-0.7085	-0.392062			-1.36411	-2.05923	-1.85006	-1.05066	-0.661875	-0.063877	0.254997		-0.995061	-0.193191	0.867668	0.701477	0.666246	1.18548	0.987404
YPR110C	YPR110C PAC Cluster RPC40 transcription from RNA polymer DNA-directed RNA polymerase activitDNA-directed RNA polymerase III com | YPR111W	0		3.16993	0	1	yes	yes	-1.21259	-2.78496	-2.33012	-1.79079	-1.03501	-1.05735	-1.07264		-1.14036	-1.50757	-1.01786	-0.261166	-0.364468	-0.647331	-0.612023		-0.816272	-0.962877	-0.534092	-0.119915	-0.090624	-0.442539	-0.702506			-1.48863	-2.36426	-1.80654	-1.01324	-0.533391	-0.481432	-0.146523		-0.806841	-0.040809	0.74038	0.893138	0.723581	0.919748	0.826838
YDR165W	YDR165W PAC Cluster TRM82 tRNA methylation protein binding* nucleus | YDR166C	0		2	0	1	yes	yes	-1.08073	-3.18568	-2.81453	-2.1901	-1.49547	-1.12442	-1.32468		-1.44601	-2.59106	-1.82637	-0.434129	-0.691114	-0.92461	-1.09334		-1.38893	-1.3472	-1.01239	-0.300904	-0.231151	-0.913287	-1.14244			-1.8175	-3.01001	-2.46972	-1.43342	-0.509363	-0.29205	-0.189273		-1.37082	0.145716	1.02173	1.48365	1.3729	1.53699	1.46537
YJL010C	YJL010C ? NOP9 rRNA processing RNA binding | Essential subunit of U3-containing 90S preribosome involved in production of 18S rRNA and assembly of small ribosomal subunit; also part of pre-40S ribosome and required for its export into cytoplasm; binds RNA and contains pumilio domainYJL011C	0		1	0	2	yes	yes	-2.21937	-3.17847	-2.62303	-2.24151	-1.55843	-1.4647	-1.16712		-2.14304	-1.5726	-0.990438	-0.551982	-0.70387	-1.04895	-1.11143		-1.99897	-1.0494	-0.795378	-0.193378	-0.327936	-0.725008	-1.10092			-2.85537	-2.34027	-1.70708	-1.3317	-0.495459	0.09577	0.241325		-0.762227	0.469319	0.802094	0.735077	0.917883	1.41802	1.41659
YOR243C	YOR243C PAC Cluster PUS7 tRNA modification* pseudouridine synthase activity nucleus | YOR244W	0		0	0	2	yes	yes	-1.50911	-2.70129	-2.10598	-1.89114	-0.981694	-1.19549	-1.00455		-1.90205	-1.94401	-0.805413	-0.400751	-0.517823	-0.892885	-1.05717		-1.93145	-1.5456	-1.00989	-0.163133	-0.107938	-0.979712	-1.22319			-2.33038	-2.60448	-1.91018	-1.29011	-0.71057	-0.045902	0.054534		-0.786791	0.927935	1.24891	1.31499	1.1563	1.76066	1.72677
YNR003C	YNR003C PAC Cluster RPC34 transcription from RNA polymer DNA-directed RNA polymerase activitcytoplasm* | YNR004W	0		1	1	1	yes	yes	-0.188955	-2.4373	-2.69974	-2.30357	-0.894198	-1.27992	-0.769899		-0.273471	-1.01754	-1.45961	-0.336641	-0.200304	-0.572102	-0.853856		-0.587301	-1.19738	-0.956563	-0.097056	-0.090277	-0.948929	-0.989133			-1.5814	-3.03007	-2.56733	-1.84123	-0.887295	-0.394309	0.001671		-0.02968	0.411306	1.20721	0.944706	0.96219	1.7867	1.43202
YPL263C	YPL263C PAC Cluster KEL3 biological process unknown molecular function unknown cytoplasm | YPL264C	0		1.58496	2	1	yes	yes	-0.287196	-2.07411	-2.37819	-2.02735	-1.26043	-1.41692	-1.20026		-0.608346	-1.25162	-0.915715	-0.342352	-0.271541	-0.594889	-0.589641		-0.81606	-1.16634	-1.15971	-0.50999	-0.255867	-0.928175	-1.38894			-0.885117	-1.79448	-2.0046	-1.58711	-0.701972	-0.013212	0.241683		-0.441477	0.758185	1.13637	1.04702	0.858029	1.68225	1.76993
YPL212C	YPL212C PAC Cluster PUS1 tRNA modification pseudouridylate synthase activity nucleus | YPL213W	0		2	0	1	yes	yes	-0.897745	-2.53552	-2.68136	-2.10796	-1.12626	-1.29896	-1.09482		-1.04968	-1.30387	-0.844779	-0.028916	-0.201792	-0.885621	-0.737599		-1.13359	-1.5462	-1.49491	-0.466884	-0.209837	-1.10414	-1.17775			-1.74426	-2.59733	-2.21563	-1.27729	-0.650632	-0.098011	0.085589		-0.521855	0.185408	0.848722	0.82005	0.54163	1.16651	1.31919
YHR020W	YHR020W PAC Cluster YHR020W tRNA aminoacylation for protei proline-tRNA ligase activity cellular component unknown | YHR021C	0		3.16993	0	0	yes	yes	-0.834784	-2.65769	-3.05781	-1.69235	-1.01838	-0.870657	-0.727143		-0.379186	-1.50994	-1.41262	-0.654913	-0.281012	-0.349329	-0.389304		-0.496106	-1.57662	-1.14105	-0.667675	-0.353142	-0.199454	-0.182554			-0.907943	-2.97385	-2.84032	-1.44077	-0.934022	-0.988227	-0.751188		-0.119245	-0.259071	0.460854	1.10391	1.11243	0.921695	0.912225
YBR084W	YBR084W PAC Cluster MIS1 nucleobase, nucleoside, nucleo formate-tetrahydrofolate ligase actmitochondrion | YBR085C-A	yes		2	0	0	yes	yes	-0.838105	-3.4148	-2.6728	-1.98914	-1.34456	-1.2156	-0.800466		-1.04614	-2.04263	-1.19363	-0.555589	-0.383456	-0.569993	-0.604498		-1.24775	-1.54272	-1.01754	-0.672521	-0.435991	-0.478503	-0.436722			-1.83816	-3.20778	-2.67989	-1.78417	-0.986924	-0.901193	-0.643342		-0.779461	0.114046	0.656657	1.1859	1.32174	1.4124	1.28868
YHR089C	YHR089C PAC Cluster GAR1 rRNA modification* RNA binding nucleolus* | YHR090C	0		2.80735	0	1	yes	yes	-1.35549	-2.85356	-2.80472	-2.21963	-0.96178	-0.905322	-0.834832		-1.40579	-2.15543	-1.70114	-0.672126	-0.384336	-0.604534	-0.436354		-0.93849	-1.42703	-1.72289	-0.480645	-0.137396	-0.499467	-0.350449			-1.54734	-2.72514	-2.47739	-1.54041	-0.972001	-0.394736	-0.220544		-0.982886	-0.044021	0.605714	1.14786	1.0718	1.47273	1.4159
YBL018C	YBL018C ... POP8 rRNA processing* ribonuclease P activity* ribonuclease MRP complex* | YBL019W	0		2	0	0	yes	yes	-2.01079	-2.29395	-2.76053	-1.4639	-1.12754	-1.00594	-0.529689		-1.47086	-0.653173	-0.510279	-0.072494	-0.248722	-0.511187	-0.416562		-1.2226	-0.365452	-0.258312	0.367808	-0.119225	-0.798436	-0.491703			-2.67531	-2.52158	-2.82936	-1.95388	-1.32582	-0.138538	0.320308		-1.23225	0.135059	0.306474	0.375743	-0.011061	1.03263	1.05603
YLL011W	YLL011W PAC Cluster SOF1 rRNA modification* snoRNA binding small nucleolar ribonucleoprotein c | YLL012W	0		3.45943	0	2	yes	yes	-1.85037	-2.52772	-2.52645	-1.87198	-1.33944	-1.54279	-1.44835		-2.06054	-1.48063	-0.804299	-0.35714	-0.362362	-1.29111	-0.8868		-0.899809	-0.673173	-0.318402	0.207822	0.220977	-0.40116	-1.28979			-2.32028	-1.65984	-0.708848	-0.733737	0.090293	0.709822	1.07413		-0.697756	0.581161	0.284448	0.63936	0.213036	1.02601	1.2505
YJL069C	YJL069C PAC Cluster UTP18 35S primary transcript process molecular function unknown nucleolus* | YJL070C	0		1.58496	0	1	yes	yes	-2.72833	-2.44034	-1.88307	-1.10174	-0.847115	-0.951632	-1.024		-2.52168	-1.83472	-0.952111	-0.40511	-0.606218	-0.897244	-0.888121		-0.737221	-0.677798	-0.476811	0.049598	0.109594	-0.346949	-1.1448			-2.80167	-2.54756	-1.72075	-1.11725	-0.600555	-0.179886	0.103963		-0.561477	-0.027048	0.258615	0.371125	0.271532	0.764741	0.748509
YML113W	YML113W ... DAT1 negative regulation of transcr AT DNA binding nucleus | YML114C	0		0	0	1	yes	yes	-1.35593	-2.32581	-2.12337	-1.85026	-1.65718	-1.14737	-1.02614		-1.14767	-0.945312	-0.888148	-0.634383	-0.498486	-1.10397	-0.588063		-0.420536	-0.673199	-1.16101	-0.333325	-0.223541	-0.931071	-0.962863			-2.18166	-2.37699	-1.97565	-1.70898	-0.918708	-0.241574	-0.148846		-0.940791	-0.059522	-0.350327	-0.534794	-0.402328	0.270305	0.532722
YNL124W	YNL124W PAC Cluster NAF1 transport* RNA binding* nucleoplasm | YNL125C	yes		3.58496	0	1	yes	yes	-1.60235	-1.95467	-1.71299	-1.4565	-1.38163	-1.26779	-0.875019		-1.58892	-1.01754	-0.768443	-0.805028	-0.735341	-0.833543	-0.775854		-0.562361	-0.145742	-0.100928	-0.043273	0.019994	-0.429049	-0.855405			-1.67776	-1.69211	-1.32273	-1.47539	-0.486757	-0.358921	-0.166524		-0.997741	-0.068901	-0.207733	0.034645	0.068343	0.210805	0.39385
YHL011C	YHL011C PAC Cluster PRS3 histidine biosynthesis* ribose-phosphate diphosphokinase accytoplasm | YHL012W	0		0	0	3	yes	yes	-0.806888	-2.64876	-2.90589	-2.22519	-1.51525	-1.31832	-1.12962		-0.524798	-1.45471	-1.35209	-0.476509	-0.48255	-0.719162	-0.732729		-0.72904	-1.24749	-1.29588	-0.619805	-0.424838	-0.644274	-0.364751			-1.15259	-2.77332	-2.55069	-1.76268	-1.18659	-1.08521	-0.737807		-0.532511	-0.436006	0.148037	0.522757	0.393152	0.344398	0.232062
YDR300C	YDR300C PAC Cluster PRO1 proline biosynthesis glutamate 5-kinase activity cytoplasm | YDR301W	0		2.58496	0	1	yes	yes	-0.751387	-1.79297	-2.53823	-2.57137	-1.59624	-1.50515	-0.993782		-0.984898	-0.264228	0.024301	0.196148	-0.227027	-0.608887	-0.803856		-0.591069	-0.340938	-0.511566	-0.265984	-0.307882	-0.768392	-0.756682			-1.43803	-2.11023	-2.70978	-2.2028	-1.08318	-0.514336	-0.163493		-0.521579	0.586078	0.797022	-0.113473	-0.263842	0.41704	0.485246
YGL169W	YGL169W PAC Cluster SUA5 aerobic respiration molecular function unknown cytoplasm | YGL170C	0		0	2	1	yes	yes	-1.59107	-1.67958	-1.4507	-1.24273	-1.0476	-0.712148	-0.698689		-1.59485	-0.847395	-0.291019	-0.32514	-0.381466	-0.667031	-0.520809		-0.473625	0.370753	0.227107	0.15072	0.039803	0.123571	0.004169			-1.89694	-1.27587	-1.19841	-0.810936	-0.416197	-0.236731	-0.178648		-0.117178	0.556604	0.713182	0.667816	0.579148	0.509915	0.65009
YMR301C	YMR301C ... ATM1 iron ion homeostasis "ATPase activity, coupled to transme"mitochondrial inner membrane | YMR302C	0		2	0	1	yes	yes	-1.09873	-1.90052	-1.54311	-1.25064	-0.95838	-0.627729	-0.096918		-1.29801	-1.01043	-0.164952	-0.124007	-0.049788	-0.066801	-0.087102		-1.02463	-0.211049	-0.073949	-0.011041	-0.054897	0.028014	-0.16635			-1.51153	-1.77034	-1.32563	-1.19448	-0.423638	-0.117054	0.188326		-1.17553	-0.056473	-0.065141	-0.021154	0.40193	0.368625	0.346975
YPR058W	YPR058W ... YMC1 transport transporter activity mitochondrial inner membrane | YPR059C	0		2.58496	0	0	yes	yes	-0.571675	-1.76343	-1.53814	-1.79013	-0.878369	-1.09475	-0.774107		0.186858	-0.663899	-0.394473	0.070279	0.073975	-0.023431	-0.462252		-0.329295	-0.491681	-0.097365	0.08502	-0.004677	-0.183799	-0.019193			-0.665183	-2.04751	-1.69585	-1.14269	-1.05549	-1.04338	-0.859316		-0.209541	-0.296289	-0.001623	0.125916	0.125713	-0.029662	-0.004483
YMR217W	YMR217W PAC Cluster GUA1 GMP metabolism GMP synthase (glutamine-hydrolyzingcellular component unknown | YMR218C	yes		3.45943	1	1	yes	yes	-1.2106	-4.01626	-5.38364	-3.73156	-2.31092	-1.72297	-1.1414		-0.948047	-3.18757	-3.15398	-1.86704	-0.999067	-0.663279	-0.784443		-0.787178	-1.62013	-1.4297	-0.918643	-0.480434	-0.305987	-0.36571			-1.34478	-3.75453	-4.75109	-3.17199	-1.68338	-1.41381	-1.08438		-1.27625	-1.81147	-0.774556	0.602467	1.12444	0.917708	0.84778
YJR070C	YJR070C PAC Cluster LIA1 microtubule cytoskeleton organ protein binding cytoplasm* | YJR071W	0		1.58496	0	1	yes	yes	-1.2393	-3.6989	-4.00806	-3.1256	-1.87615	-1.41495	-0.993808		-0.82615	-3.0958	-2.55703	-1.20047	-0.812463	-0.702856	-0.737787		-0.679844	-2.07047	-2.08354	-1.17477	-0.695416	-0.686692	-0.610632			-1.35165	-3.73167	-3.56982	-2.69868	-1.41146	-0.92973	-0.692109		-0.777014	-1.14939	-0.068953	0.937323	1.05586	1.26217	1.19907
YGR085C	YGR085C RP Cluster RPL11B protein biosynthesis* structural constituent of ribosome cytosolic large ribosomal subunit ( | YGR086C	0		3.80735	1	1		yes	-0.515024	-2.55266	-2.93309	-1.00986	0.066233	-0.49494	-0.713583		-0.857335	-2.39715	-1.34082	0.490737	0.295573	-0.492749	-0.398192		-0.862613	-2.21742	-1.78427	0.322063	0.600913	-0.359565	-0.516887			-1.1955	-2.94284	-2.01363	-0.453572	-0.506959	0.379924	0.550747		-0.71297	0.170762	1.87759	1.88581	0.800704	1.83913	1.88448
YDR234W	YDR234W ... LYS4 lysine biosynthesis, aminoadip homoaconitate hydratase activity mitochondrion* | YDR235W	yes		3.90689	0	1	yes	yes	-1.56291	-2.59099	-2.76839	-1.76347	-0.631562	-0.199153	-0.337171		-1.10551	-1.92894	-1.66566	-0.353081	0.756407	0.64104	-0.037755		-0.695841	-0.875034	-0.743215	-0.678005	0.349873	0.749175	0.234377			-1.71214	-2.93061	-2.88956	-1.75997	-0.646439	-0.633729	-0.637862		-0.58007	-0.433151	-0.175755	1.47536	1.97444	1.6805	1.15902
YGL255W	YGL255W ... ZRT1 high-affinity zinc ion transpo high affinity zinc uptake transportintegral to plasma membrane | YGL256W	yes	yes	4.39232	0	3		yes	-2.15433	-3.12154	-4.04397	-2.46723	-1.25913	-0.806047	-0.282945		-0.161661	1.07095	0.063206	-0.292827	-0.219742	-0.573121	0.264196		-1.01007	-1.68019	-2.17061	-0.805761	-0.291212	0.512652	0.625742			-1.23447	-1.77187	-2.19035	-1.69046	-1.18371	-0.798412	-0.119221		1.37003	1.29908	0.69583	0.769641	0.97267	0.462137	0.879935
YMR011W	YMR011W ... HXT2 hexose transport glucose transporter activity* plasma membrane | YMR012W	yes		5	0	0	yes	yes	-0.94641	-1.14934	-2.38408	-2.19376	-2.20318	-1.03761	0.427517		-2.04867	-2.15356	-0.442079	-1.13048	-1.30743	-0.698952	0.974873		-0.048521	-0.326658	-0.521391	-1.19596	-1.17266	-0.099209	0.263975			-0.684817	-1.31148	-2.34401	-2.3468	-2.00054	-1.63197	-0.496467		-1.27367	1.28511	0.909871	-1.3932	-1.0598	-0.335104	0.80795
YDR492W	YDR492W ... IZH1 lipid metabolism* metal ion binding endoplasmic reticulum* | YDR493W	yes	yes	3.70044	0	0	yes	yes	-2.16008	-2.02754	-1.66043	-0.653351	-0.17108	-0.03658	-0.443614		-0.603487	0.132549	-0.334007	-0.980286	-0.437447	-0.633882	-0.095956		0.381505	0.547037	0.348911	-0.146741	0.198975	0.345603	-0.138361			-1.77578	-1.81318	-1.41942	-0.427788	-0.043513	-0.4762	-0.511343		0.3542	0.191694	-0.414961	0.027511	0.521786	0.02196	0.251115
YOR302W	YOR302W ... YOR302W regulation of protein biosynth translation regulator activity cytosol | YOR303W	yes	yes	4.9542	3	2	yes	yes	-1.08886	-2.30093	-2.41702	-1.02085	0.011551	-1.02645	-0.611169		-0.331331	0.011829	-0.751618	0.649222	0.638892	-0.581553	-0.043174		-0.137029	0.58377	-0.0026	0.985531	1.21997	-0.378355	-1.02396			-1.33561	-1.42516	-2.03023	-0.21401	-0.142528	-0.605074	-0.71679		0.58827	0.673351	0.824916	1.90508	1.17693	0.800706	0.675554
YOR303W	YOR303W ... CPA1 arginine biosynthesis carbamoyl-phosphate synthase (glutacarbamoyl-phosphate synthase comple | YOR304C-A	yes	yes	5.08746	1	2	yes	yes	-0.675967	-1.85463	-2.31207	-1.15972	-0.925322	-1.15006	-0.867424		-0.312054	-0.347217	-1.03177	-0.327987	-0.174799	-0.881155	-0.912641		0.926547	0.588863	0.040555	0.387042	0.539473	0.076334	-0.299462			-0.224357	-1.1453	-1.34014	-0.42531	-0.169626	-0.811398	-0.7868		0.618403	0.476613	0.304042	1.0029	0.780639	0.147727	-0.044423
YOR338W	YOR338W ... YOR338W biological process unknown molecular function unknown cellular component unknown | YOR339C	0		2	0	0		yes	-1.68184	-1.04746	-0.338473	0.17317	-0.481402	-0.084869	-0.560636		-2.19202	-0.595391	-0.12431	-0.003511	-0.014756	-0.651764	-0.595377		-1.07043	0.320915	0.931441	0.785421	0.59347	0.013461	-0.447174			-2.48122	-1.01555	-0.135424	-0.561249	0.070761	0.475088	0.296303		-0.46177	0.79597	1.28445	0.780776	0.969885	0.730442	1.39985
x		-5		#N/A
x		-5		#N/A
x		-5		#N/A
Cluster_e	Cluster_e	#N/A		#N/A
YDL037C	YDL037C ... BSC1 biological process unknown molecular function unknown cellular component unknown | YDL039C	yes		4.64386	1	0		yes	-2.89262	-1.32334	-0.556036	-0.476899	-0.584322	-0.847432	-0.322519		-2.67361	-0.72402	0.726922	0.534423	0.248799	-0.095213	0.710348		-1.81573	-0.26826	-0.296635	0.2557	-0.142546	-0.67525	-0.122079			-3.39633	-1.5092	-0.584597	-0.096717	-0.291641	-1.00514	-1.19735		0.495161	1.65847	2.38037	2.65739	2.99963	2.15726	2.62959
YDL039C	YDL039C ... PRM7 conjugation with cellular fusi molecular function unknown integral to membrane | YDL040C	yes		4.16993	0	2		yes	-1.23476	-0.529933	-0.117494	0.282078	0.066344	-0.452199	-0.256816		-2.40415	-0.433119	0.77867	0.399158	0.077127	-0.211811	0.628783		-0.737741	0.552339	0.063123	-0.518005	-0.083543	-0.545662	-0.394589			-1.5043	-0.252112	0.092002	0.00395	0.12638	-0.838252	-0.747615		-0.13287	0.752901	1.32317	1.44601	1.64766	0.80103	1.02336
YCL055W	YCL055W ... KAR4 meiosis* transcription regulator activity nucleus | YCL056C	0		3.70044	1	0		yes	-0.472872	-0.823417	-1.10714	-1.11779	-0.631794	-1.24186	-1.61059		-0.617671	0.315748	-0.182077	0.071252	-0.535993	-1.35652	-1.15853		-0.904655	-1.17311	-1.16195	-0.116069	-0.159324	-1.3837	-2.19042			-0.655899	-0.103046	-0.198595	-0.39575	-0.257924	0.225826	0.15409		-0.053107	1.28349	0.476649	-0.093232	-0.690798	0.087098	0.034937
YLR237W	YLR237W ... THI7 thiamin transport thiamin transporter activity plasma membrane | YLR238W	0		3.90689	0	1	yes	yes	-2.4583	-1.45422	-0.829532	-0.495488	0.020832	0.347133	1.15817		-2.22538	-0.981055	-0.014355	-0.058113	0.929867	1.22439	1.88381		-1.63833	-0.525688	-0.011661	0.113946	0.568224	0.829381	1.016			-1.97042	-1.11953	-0.634092	-0.246072	0.336375	0.595823	1.09781		-0.797912	0.483724	0.751437	2.01952	2.56608	2.64854	2.04511
YKR013W	YKR013W ... PRY2 biological process unknown molecular function unknown vacuole (sensu Fungi)* | YKR014C	yes		4	0	1	yes	yes	-1.04255	-2.50224	-2.18637	0.049664	0.500594	0.576548	0.370239		0.325177	0.166589	1.2611	1.29158	1.25862	1.38433	0.254904		-0.635246	-1.37275	-0.475304	0.214032	0.839442	1.4064	0.967324			-0.520222	-2.37329	-1.54717	0.2633	1.37259	0.371694	-0.052336		0.030845	0.541566	1.33513	1.61163	1.58772	0.738108	0.392545
YDR365C	YDR365C PAC Cluster ESF1 rRNA processing RNA binding nucleus* | YDR366C	yes	yes	2.58496	0	3	yes	yes	0.493741	-1.07993	-1.77084	-1.33478	-0.360127	-1.10313	-0.940916		-0.165673	-0.106931	-0.332285	0.003373	-0.33871	-1.50866	-0.95988		0.010185	-0.833459	-0.600207	0.852579	0.851682	-0.713276	-1.75767			0.124656	-0.607385	-1.08598	-0.681807	0.306964	1.45413	1.56618		0.695765	1.43649	0.574263	0.680596	0.277809	1.56741	1.48843
YDL213C	YDL213C ... NOP6 rRNA processing* molecular function unknown nucleolus | YDL214C	0		1	0	1	yes	yes	1.32486	-0.731566	-2.47569	-2.31656	-0.196691	-0.725015	-0.816243		-0.362878	-1.06274	-1.0441	-0.282576	-0.071051	-1.02763	-0.619006		-0.020593	-1.43206	-1.08646	0.627045	0.760179	-0.703175	-1.81616			0.746071	-1.02705	-1.9243	-1.20378	0.059266	1.27056	1.45295		0.462246	1.06262	0.243186	0.985507	0.876534	2.30583	2.23027
YDR312W	YDR312W PAC Cluster SSF2 ribosomal large subunit assemb rRNA binding nucleolus | YDR313C	0		3	0	1	yes	yes	-0.943806	-1.72292	-0.980921	-1.11527	0.294105	-1.10869	-0.833134		-1.77075	-0.98209	-0.41143	0.464854	0.191532	-0.915858	-0.541092		-1.23558	-0.985277	-0.388332	0.847203	0.768242	-0.824952	-1.53926			-1.70845	-1.07496	-0.511695	-0.252848	0.592566	1.69759	1.86281		-0.626555	1.35105	1.11915	1.17372	0.660354	2.06047	2.20463
YGR081C	YGR081C PAC Cluster SLX9 DNA metabolism molecular function unknown nucleus* | YGR082W	0		1	0	1	yes	yes	-0.723556	-1.82984	-1.70081	-1.55081	-0.609277	-1.08436	-1.36274		-0.863147	-0.919844	-1.12632	0.232123	-0.423942	-1.19367	-0.676376		-0.416955	-0.490976	-0.401031	0.649236	0.590922	-1.40201	-1.65619			-1.21819	-1.13563	-0.95579	-0.229053	-0.129263	1.11894	1.27803		0.244618	1.22142	1.25594	1.03384	0.379685	1.99296	2.23496
YER002W	YER002W ... NOP16 ribosomal large subunit biogen molecular function unknown nucleus* | YER003C	0		3.45943	0	1	yes	yes	0.048206	-1.89999	-2.5983	-2.03708	-0.309042	-1.00291	-1.05751		-1.25812	-1.68331	-1.3755	-0.216641	-0.09994	-1.55098	-0.779957		-1.14671	-1.37108	-0.954044	0.841154	0.750791	-1.30239	-2.48355			-0.728658	-0.820421	-1.00983	-0.614104	0.236144	1.72016	1.90548		-0.115113	1.29625	1.03589	1.05644	0.543184	2.73219	2.71687
YCR016W	YCR016W PAC Cluster YCR016W biological process unknown molecular function unknown nucleus* | YCR017C	yes	yes	1	0	1		yes	0.182869	-1.64613	-2.12531	-1.70405	-0.164182	-1.25428	-1.04286		-1.00286	-1.86502	-1.41434	-0.33184	-0.348991	-1.79721	-1.26361		-0.736541	-0.953586	-0.802411	0.702785	0.688873	-0.881191	-2.53859			-1.11955	-1.17995	-1.27066	-1.05882	-0.210231	1.57753	1.85864		-0.137107	1.89344	1.12597	1.51514	0.919905	2.66029	2.78423
YOR252W	YOR252W ? PAC Cluster TMA16 biological process unknown molecular function unknown nucleus | Protein of unknown function that associates with ribosomesYOR253W	0		1.58496	0	2	yes	yes	-0.281066	-1.39628	-1.76333	-1.78863	-0.371777	-1.08387	-1.25084		-1.20959	-1.50143	-0.864341	-0.370734	-0.398302	-1.01328	-1.13663		-1.17758	-0.772133	-0.462092	0.669492	0.614541	-1.35261	-1.74697			-0.611281	-1.4454	-1.09451	-0.882289	-0.469592	1.45023	1.70991		-0.685904	1.02153	0.703364	1.08152	0.696455	2.23677	2.09924
YKL110C	YKL110C PAC Cluster KTI12 carbon utilization enzyme regulator activity "DNA-directed RNA polymerase II, hol" | YKL111C	0		4.64386	0	0		yes	0.557486	-1.55616	-1.52524	-1.73829	-0.584584	-0.728215	-0.48437		-1.6457	-0.95218	-0.359694	0.311318	0.150791	-0.741031	-0.752985		-0.51925	-1.10423	-0.627933	0.268082	0.42258	-0.645427	-0.956291			0.109095	-0.898836	-0.437168	-0.520086	0.367182	0.873496	1.10018		-0.038576	1.01089	0.477364	0.64179	0.542563	1.38991	1.35871
YJL011C	YJL011C ... RPC17 transcription initiation from DNA-directed RNA polymerase activitDNA-directed RNA polymerase III com | YJL012C	0		2.80735	2	0		yes	-0.283038	-0.95322	-1.8242	-1.2931	-0.348318	-1.27187	-1.39686		-1.54432	-0.476901	-0.090553	0.115341	-0.295107	-1.28786	-0.546023		-1.13367	-0.888767	-0.736569	0.206149	0.396146	-0.906714	-1.2936			-0.293942	-0.629975	-0.373501	-0.500316	-0.107093	1.0012	1.10638		0.519008	2.1652	2.04254	1.14741	1.08721	2.01402	2.08755
YHR088W	YHR088W PAC Cluster RPF1 ribosomal large subunit assemb rRNA primary transcript binding nucleolus | YHR089C	yes		2.80735	1	1	yes	yes	-0.040156	-1.77737	-2.40623	-3.20074	-1.904	-1.89572	-1.83167		-0.56788	-1.58199	-1.4332	-0.444287	-0.408534	-1.05588	-1.12666		-0.45357	-1.35293	-1.41944	0.116132	0.109684	-1.48351	-2.12828			-0.414222	-1.02959	-1.86504	-2.01651	-0.345647	0.462547	1.00041		-0.397374	-0.154864	0.237527	0.624457	0.560393	1.57875	1.50118
YIL008W	YIL008W ... URM1 protein modification protein binding* cytoplasm* | YIL009C-A	0		1.58496	0	0	yes	yes	-0.050261	-2.28833	-1.76942	-2.00261	-0.995214	-1.13096	-1.21494		-0.733803	-1.14933	-1.17705	-0.161746	-0.468035	-1.21908	-0.869145		-0.776604	-1.29953	-0.760012	0.731701	0.54608	-0.950282	-1.34772			-0.662867	-1.32661	-1.5942	-1.19225	-0.280484	0.914418	1.26495		-0.881693	0.121211	0.733895	0.451489	0.530693	1.68887	1.53083
YER127W	YER127W PAC Cluster LCP5 rRNA modification* RNA binding small nucleolar ribonucleoprotein c | YER128W	0		1	0	2	yes	yes	-1.86719	-2.83395	-1.57284	-1.3783	-0.805431	-1.30461	-1.1522		-2.27036	-1.24573	-0.473125	-0.097287	-0.348723	-1.17791	-0.866713		-0.85328	-0.389378	-0.485497	0.680464	0.524658	-1.05563	-1.79637			-2.78528	-1.4376	-0.82599	-0.289626	0.018239	0.908251	1.15805		-0.716758	0.698123	1.03037	0.846338	0.447595	1.55481	1.86266
YGR187C	YGR187C PAC Cluster HGH1 biological process unknown molecular function unknown cytoplasm | YGR188C	0		2	0	1	yes	yes	-1.20915	-2.46187	-2.24011	-1.33964	-0.464459	-1.17694	-1.05339		-1.97386	-1.42686	-1.14945	0.003362	-0.315527	-1.12885	-0.929756		-1.26171	-0.920697	-1.11702	0.196474	0.170928	-0.884196	-1.97332			-1.72722	-2.00663	-1.06523	-0.680873	0.060978	0.680433	0.876323		-0.548232	1.09853	1.1541	1.06079	0.488637	1.58267	1.60811
YDL166C	YDL166C ... FAP7 processing of 20S pre-rRNA* molecular function unknown nucleus | YDL167C	0		1	0	0		yes	-1.13662	-2.0361	-2.04701	-1.71225	-0.382584	-0.581253	-1.00614		-1.58332	-1.47125	-0.383502	0.278442	0.082537	-0.880368	-0.620514		-0.887357	-1.13898	-0.796258	0.467271	0.066257	-0.756386	-1.18348			-2.01606	-1.57603	-1.44086	-0.851604	-0.284689	0.864464	1.07014		-1.1549	0.685787	1.17054	0.966841	0.771841	1.85992	1.73265
YNL151C	YNL151C PAC Cluster RPC31 transcription from RNA polymer DNA-directed RNA polymerase activitDNA-directed RNA polymerase III com | YNL152W	0		1.58496	0	1	yes	yes	-0.474033	-1.97292	-1.63881	-1.43682	-0.849099	-0.905919	-0.816778		-1.71797	-2.13453	-1.3896	-0.443467	-0.529565	-1.01902	-1.07776		-1.47809	-1.53038	-1.69924	0.017784	0.10916	-1.00312	-1.26009			-1.63136	-1.94552	-1.7559	-1.2085	-0.562868	0.608531	0.870468		-1.00734	0.252828	0.563307	0.677335	0.341853	1.65347	1.48541
YDL208W	YDL208W ... NHP2 rRNA modification* RNA binding small nucleolar ribonucleoprotein c | YDL209C	0		2.58496	1	1		yes	-0.959631	-2.35679	-2.85354	-1.66852	-0.4963	-0.815439	-0.937585		-1.75281	-1.73429	-1.50238	0.009683	-0.291654	-1.2637	-0.661896		-1.32547	-1.63347	-1.69592	-0.091558	0.099491	-0.980762	-1.72567			-1.65901	-1.93132	-1.64051	-0.836281	0.112629	1.07577	1.28863		-0.595562	0.609669	0.901084	1.09574	0.987865	2.024	1.93496
YNL164C	YNL164C ... IBD2 mitotic spindle checkpoint molecular function unknown nucleus | YNL165W	0		0	0	1	yes	yes	-1.64445	-1.80045	-1.40361	-0.977073	-0.19931	-0.662369	-0.429043		-1.38678	-0.235056	0.187946	0.297686	0.187317	-0.653879	-0.615697		-0.770873	-0.156292	0.018867	0.791411	0.600985	-0.589276	-0.68195			-1.92712	-1.73754	-0.680982	-0.80721	0.109892	0.90452	0.957232		-0.523897	1.11714	0.583014	0.633668	0.470379	1.34994	1.40012
YHR062C	YHR062C ... RPP1 rRNA processing* ribonuclease P activity* ribonuclease MRP complex* | YHR063C	0		2.80735	0	0	yes	yes	-0.601515	-1.82176	-1.7965	-1.25992	-0.715732	-0.369227	-0.11545		0.438449	-0.042105	-0.190541	-0.159386	0.035472	-0.278767	-0.381124		-0.553991	-0.529202	-0.908582	-0.214516	-0.20746	-0.560138	-0.575251			-0.710792	-1.48794	-1.97587	-0.961973	-0.469514	-0.032794	-0.015956		0.396477	0.080047	0.251281	0.577959	0.247419	0.693419	0.831193
YMR246W	YMR246W ... FAA4 lipid metabolism* long-chain-fatty-acid-CoA ligase accytoplasm* | YMR247C	yes	yes	4.45943	1	1	yes	yes	-1.618	-1.79591	-1.58957	-0.705771	-0.343046	-0.341972	-0.657427		-1.07752	-0.156939	0.012234	-0.598853	-0.350505	-0.402482	-0.363122		-1.16763	-0.974362	-0.80304	-0.213832	0.042581	-0.013922	-0.597562			-1.61693	-1.54572	-1.2223	-0.405895	0.116356	-0.096159	-0.544131		0.104527	0.986859	0.543828	0.459704	0.902405	0.832542	0.767343
YJR072C	YJR072C ... NPA3 aerobic respiration protein binding cytoplasm | YJR073C	0		2.32193	1	1	yes	yes	0.480698	-0.972386	-0.869276	-0.568267	-0.103914	-0.719947	-0.771558		0.188195	-0.619299	-0.081894	0.44298	0.224137	-0.634116	-0.916314		-0.289032	-0.51966	0.023872	0.658764	0.60215	-0.442615	-1.18572			-0.362775	-1.07139	-0.842353	-0.753586	-0.412288	0.403071	0.407694		0.066567	0.690175	1.00205	0.834932	0.614928	1.45315	1.352
YDR361C	YDR361C PAC Cluster BCP1 biological process unknown molecular function unknown cytoplasm* | YDR362C	0		2	0	1	yes	yes	0.133866	-1.02023	-1.37578	-1.94443	-0.444709	-1.11742	-0.919872		-0.448155	-0.721043	-1.15494	-0.411837	-0.378563	-0.949484	-1.14233		-0.188411	-0.296459	-0.247738	0.322088	0.350869	-0.771688	-0.997783			-0.527715	-1.48623	-1.44126	-1.33921	-0.535955	0.128972	0.283346		0.766233	1.38897	1.45581	1.23717	0.7812	1.73532	1.71617
YOR091W	YOR091W ? TMA46 biological process unknown molecular function unknown cytoplasm | Protein of unknown function that associates with ribosomes; interacts with GTPase Rbg1pYOR092W	yes		3	0	1	yes	yes	0.365221	-1.2778	-1.39044	-1.40321	-0.576316	-1.02757	-0.604551		-0.297152	-0.572994	-0.517067	0.103438	0.048502	-0.560628	-0.511738		-0.26794	-0.661448	-0.576612	0.461307	0.553954	-0.517522	-1.08737			-0.604475	-1.48201	-1.44148	-1.09398	-0.330928	0.588768	0.759454		0.882792	1.28656	1.41417	1.35715	0.844354	2.03399	2.02978
YKR060W	YKR060W PAC Cluster UTP30 35S primary transcript process snoRNA binding nucleus* | YKR061W	0		1.58496	0	0	yes	yes	-0.321343	-2.13812	-2.40878	-1.66797	-1.06267	-1.37282	-1.4383		-0.507566	-0.909751	-1.10888	-0.323949	-0.486064	-1.1988	-1.31691		-0.311	-0.604835	-0.64663	0.169618	-0.029437	-0.912289	-1.45104			-0.391953	-1.31485	-1.44271	-0.869946	-0.168894	0.726017	0.899517		0.349731	0.891548	0.925614	0.901005	0.741992	1.79723	1.76498
YJL125C	YJL125C PAC Cluster GCD14 tRNA methylation tRNA methyltransferase activity nucleus | YJL126W	0		#N/A	0	1	yes	yes	-0.812716	-1.62425	-1.86845	-1.25579	-0.536837	-0.729911	-0.426343		-1.1169	-0.930492	-1.01266	-0.16884	0.032635	-0.592586	-0.639382		-0.630493	-0.234529	-0.454836	0.330724	0.457726	-0.445446	-0.496035			-0.980955	-1.0753	-1.14482	-0.950307	0.073433	0.681899	0.879492		-0.572078	0.584051	0.528303	0.910114	0.943364	1.53134	1.51351
YPL117C	YPL117C ... IDI1 ergosterol biosynthesis isopentenyl-diphosphate delta-isomecytosol | YPL118W	yes	yes	3.45943	0	0	yes	yes	-0.599002	-1.78274	-1.67156	-1.45982	-0.58941	-0.673447	-0.703004		-0.551368	-0.539596	-0.213198	0.187065	0.008919	-0.379502	-0.371829		-0.61024	-0.36292	-0.064675	0.482559	0.289417	-0.518841	-0.832404			-0.917201	-1.3175	-0.795566	-0.532857	0.128505	0.481533	0.597854		-0.438478	0.454307	0.668047	0.378992	0.372446	1.01028	1.1267
YNR015W	YNR015W ... SMM1 tRNA modification* tRNA dihydrouridine synthase activicytoplasm* | YNR016C	0		2	0	1	yes	yes	-0.644559	-1.47889	-1.35771	-1.22682	-1.57989	-1.25785	-1.16708		-0.839363	-0.804034	0.065796	-0.127448	-0.354399	-0.717047	-0.90061		-0.833507	-0.517085	-0.325238	-0.387403	-0.094977	-0.671017	-0.801695			-0.813889	-0.827493	-0.943134	-0.742481	-0.653977	-0.491443	-0.148389		0.108744	1.20706	1.17538	0.804998	0.749316	0.903307	1.03075
YGR158C	YGR158C PAC Cluster MTR3 35S primary transcript process 3'-5'-exoribonuclease activity nuclear exosome (RNase complex)* | YGR159C	yes		1.58496	0	1	yes	yes	-0.775958	-1.65007	-1.13233	-0.994479	-0.493925	-1.00007	-0.799806		-0.776102	-0.248268	0.156547	0.358265	-0.097863	-0.298928	-0.568324		-0.576527	-0.057941	-0.225411	0.192338	-0.014065	-0.354825	-0.723097			-1.36719	-1.07144	-0.33141	-0.494348	-0.073094	0.250668	0.485965		-0.037571	1.18077	1.26588	0.840241	0.569302	1.14864	1.06077
YKR025W	YKR025W PAC Cluster RPC37 transcription from RNA polymer DNA-directed RNA polymerase activitDNA-directed RNA polymerase III com | YKR026C	0		1	0	3	yes	yes	-0.13435	-1.45685	-1.28536	-1.27934	-0.378832	-0.885099	-0.639708		-0.551859	-0.250473	-0.400336	-0.000368	-0.357073	-0.716903	-0.763254		-0.545525	-0.225803	-0.096822	0.600127	0.320302	-0.604719	-1.0366			-0.96192	-0.875832	-0.86168	-0.853439	-0.278933	0.606506	0.465565		0.146639	1.17093	1.11782	0.697074	0.219314	1.36163	1.43701
YML014W	YML014W ... TRM9 response to stress* tRNA methyltransferase activity cytoplasm* | YML015C	0		1.58496	0	1	yes	yes	-0.024726	-0.967195	-0.941927	-1.20979	-0.442661	-0.833886	-0.655943		-0.482041	-0.248104	-0.28654	0.08109	-0.300469	-0.898883	-0.89652		-0.394132	-0.217503	-0.081491	0.285762	0.176075	-0.492166	-0.83982			-1.0578	-0.873571	-1.03627	-1.12444	-0.701021	-0.00156	0.16195		0.261671	0.975078	1.0397	0.800217	0.561282	1.12567	0.962133
YDR211W	YDR211W PAC Cluster GCD6 translational initiation translation initiation factor activribosome* | YDR212W	yes	yes	3	0	0		yes	-0.48057	-1.31707	-0.937515	-1.09687	-0.694664	-0.823093	-0.735743		-0.942423	-0.643155	-0.212631	0.168774	-0.205533	-0.864203	-0.868684		-1.02033	-0.852582	-0.512128	0.226721	0.085853	-0.604647	-1.1608			-0.912652	-0.935752	-0.673567	-0.599896	-0.040379	0.338363	0.367708		-0.230489	1.0361	1.09362	0.671283	0.452604	0.989498	1.00419
YNL292W	YNL292W PAC Cluster PUS4 tRNA modification pseudouridylate synthase activity nucleus* | YNL293W	0		1.58496	1	2		yes	-0.751275	-1.30093	-1.73895	-1.23385	-0.833563	-1.34838	-1.12258		-1.29316	-0.44199	-0.085421	-0.1415	-0.417376	-0.871793	-0.7642		-1.19773	-0.448625	-0.812935	-0.128915	-0.109507	-0.749126	-1.35207			-1.30568	-0.862756	-0.924947	-1.0819	-0.440469	0.144965	0.32805		-0.510645	0.939256	0.947778	0.951239	0.400052	1.24604	1.22121
YOR048C	YOR048C ... RAT1 35S primary transcript process 5'-3' exoribonuclease activity nucleus* | YOR049C	0		2	0	2	yes	yes	-0.745727	-1.73	-1.0084	-1.18869	-0.932859	-1.00976	-0.834431		-0.721713	-0.816702	-0.038127	-0.109653	-0.44701	-0.873988	-0.897473		-0.654923	-0.321185	0.262936	0.077772	-0.181983	-0.537746	-1.07547			-1.21895	-1.53476	-0.864261	-0.951348	-0.456618	-0.015575	0.103576		-0.748321	0.410316	0.45531	0.460207	0.548898	0.783798	0.819504
YGR095C	YGR095C ... RRP46 35S primary transcript process 3'-5'-exoribonuclease activity nuclear exosome (RNase complex)* | YGR096W	0		0	1	0	yes	yes	-0.200977	-0.613871	-0.60241	-0.404183	-0.308274	-0.663062	-0.614279		-1.18005	-0.010428	0.014518	0.546084	-0.124476	-0.29992	-0.282219		-0.528126	0.257952	0.223701	0.636355	0.536549	-0.362659	-0.516013			-0.913009	-0.350341	-0.455146	-0.179892	-0.141432	0.064402	0.27108		0.495161	1.44295	1.61224	1.10479	0.519627	1.20356	1.05751
YKL144C	YKL144C PAC Cluster RPC25 transcription from RNA polymer DNA-directed RNA polymerase activitDNA-directed RNA polymerase III com | YKL145W	0		1.58496	1	1		yes	-0.122573	-0.599583	-0.889291	-0.67419	-0.53433	-0.731303	-0.455749		-1.26235	-0.532931	-0.240991	0.233543	-0.181362	-0.635154	-0.668556		-0.557711	-0.2431	-0.08228	0.02778	0.127152	-0.65535	-0.821684			-0.740139	-0.583439	-0.835295	-0.937554	-0.688042	-0.255951	0.251976		0.610638	1.56042	1.5826	1.11286	0.898802	1.59487	1.48077
YKR079C	YKR079C PAC Cluster TRZ1 removal of tRNA 3'-trailer seq purine nucleotide binding* cytoplasm* | YKR080W	yes	yes	3.16993	0	1	yes	yes	-0.717492	-1.35084	-1.14796	-0.73178	-0.665136	-0.736603	-0.546979		-1.14946	-0.582286	-0.104299	-0.017086	-0.232157	-0.784948	-0.442038		-0.822788	-0.006134	0.261402	0.393145	0.380055	-0.465591	-0.698334			-1.25759	-1.23184	-0.828224	-0.716135	-0.163559	0.011973	0.028581		-0.141998	1.48377	1.45989	1.28733	1.10086	1.47629	1.71374
YPR048W	YPR048W ... TAH18 biological process unknown molecular function unknown cellular component unknown | YPR049C	0		2.58496	0	0	yes	yes	-0.579694	-1.13303	-1.70581	-1.5888	-1.16856	-0.967463	-0.885851		-1.05822	-0.151717	-0.51267	-0.293249	-0.471503	-0.806651	-0.667162		-0.746424	-0.326069	-0.493846	-0.210011	-0.325885	-0.620922	-0.777105			-0.884433	-1.16722	-1.23675	-1.42074	-0.764884	-0.34889	-0.009283		-0.089801	1.47306	1.31233	1.01801	0.982213	1.24736	1.34782
YGL211W	YGL211W ... NCS6 biological process unknown molecular function unknown mitochondrion | YGL212W	0		1	1	1	yes	yes	-0.364576	-0.369027	-0.706061	-0.728208	-0.272836	-0.372232	-0.109975		-0.363561	-0.057646	0.101808	0.139551	-0.085449	-0.526521	-0.506762		-0.260028	-0.060484	-0.125079	-0.007765	0.006419	-0.313343	-0.288846			-0.930427	-0.876266	-0.967166	-0.992681	-0.714853	-0.189693	-0.134312		0.253558	1.06662	0.734031	0.442953	0.481784	0.973849	0.891177
YHR206W	YHR206W ... SKN7 response to osmotic stress* transcription factor activity* nucleus | YHR207C	yes		3	0	1	yes	yes	-1.03267	-1.01249	-1.07414	-1.16813	-1.06353	-0.894907	-0.57496		-0.712095	-0.129083	0.058065	-0.074996	-0.14548	-0.344028	-0.455445		-0.511915	-0.053312	-0.258963	-0.436447	-0.286898	-0.358934	-0.639912			-1.35818	-0.908465	-1.01462	-1.02543	-0.347716	-0.543734	-0.456507		0.34912	0.850196	0.635033	0.605175	0.64272	0.493321	0.715367
YLR405W	YLR405W PAC Cluster DUS4 tRNA modification tRNA dihydrouridine synthase activicellular component unknown | YLR406C	0		1	0	0	yes	yes	-0.515866	-1.65184	-1.79399	-1.29473	-0.59322	-0.917311	-0.77104		-0.24642	-0.559959	-0.50783	-0.319287	-0.53578	-0.524322	-0.287312		-0.15808	-0.675741	-0.623697	-0.258942	-0.278594	-0.438612	-0.521705			-1.14386	-1.71446	-1.20115	-0.860184	-0.621912	-0.195897	-0.152376		0.034646	0.450015	0.555313	0.351105	0.179221	0.627111	0.867309
YNL232W	YNL232W ... CSL4 35S primary transcript process 3'-5'-exoribonuclease activity nuclear exosome (RNase complex)* | YNL233W	0		3.45943	0	1		yes	-0.663693	-0.536008	-0.949012	-1.05035	-0.590334	-0.79903	-0.815031		-0.938703	-0.151061	0.077763	0.15956	-0.125516	-0.587048	-0.716843		-0.601977	-0.207522	-0.029446	0.36167	0.252176	-0.669222	-0.556891			-1.42096	-0.96351	-1.00257	-0.99052	-0.768532	-0.163713	-0.194309		0.105834	1.33154	1.24208	0.627802	0.346502	1.00624	1.01146
YBR030W	YBR030W ? PAC Cluster RKM3 phospholipid metabolism molecular function unknown | Ribosomal lysine methyltransferase specific for monomethylation of Rpl42ap and Rpl42bp (lysine 40); nuclear SET domain containing proteinYBR031W	0		2.32193	0	1		yes	-0.228925	-0.553932	-0.317571	-0.487989	-0.129643	-0.124937	0.107177		-0.670641	-0.153652	0.121122	0.212888	-0.093849	-0.445255	-0.284011		-0.450636	-0.022221	0.015107	0.222426	0.14679	-0.3931	-0.514044			-1.54049	-1.07127	-0.629837	-0.850685	-0.526255	0.112208	0.398823		-0.10961	1.04803	1.13645	0.717935	0.82676	1.28513	1.37211
YNL255C	YNL255C PAC Cluster GIS2 intracellular signaling cascad transcription factor activity cytoplasm | YNL256W	0		1.58496	0	0	yes	yes	0.229622	-1.44731	-2.22452	-1.83642	-0.770605	-0.934271	-0.88933		-0.129382	-1.33828	-1.23525	-0.226914	-0.241273	-0.55162	-0.473858		-0.007833	-0.83285	-0.774752	0.10398	0.193238	-0.562083	-0.748257			-0.130515	-1.49934	-1.59705	-1.20603	-0.563323	-0.017857	0.11777		-0.444425	-0.081743	0.370985	0.731779	0.444728	1.02497	0.769496
YDR395W	YDR395W ... SXM1 mRNA-nucleus export* protein carrier activity nucleus | YDR396W	0		1.58496	0	1	yes	yes	-1.36512	-2.02313	-1.36349	-1.19701	-0.969836	-0.717389	-0.687713		-1.41836	-1.1416	-0.328602	-0.127449	-0.27959	-0.479718	-0.465372		-1.16331	-0.922897	-0.64007	-0.365681	-0.240584	-0.379616	-0.727365			-1.85246	-1.56935	-1.04654	-0.682767	-0.121419	-0.365949	-0.337522		-0.745601	0.323604	0.762303	0.860421	1.05438	0.806196	0.751661
YLR384C	YLR384C ... IKI3 regulation of transcription fr RNA polymerase II transcription elotranscription elongation factor com | YLR385C	0		2.32193	1	1	yes	yes	-1.23753	-1.71551	-1.50534	-1.33245	-1.06144	-0.751046	-0.768938		-1.18976	-0.728316	-0.361619	-0.387662	-0.182885	-0.612803	-0.559376		-1.25349	-0.546447	-0.327292	-0.263845	-0.19969	-0.338572	-0.704898			-1.65042	-1.44915	-1.3556	-1.07725	-0.406971	-0.369272	-0.237258		-0.285352	0.67597	0.638526	0.881677	1.01954	0.9697	1.02803
YNL256W	YNL256W PAC Cluster FOL1 folic acid and derivative bios 2-amino-4-hydroxy-6-hydroxymethyldicytoplasm* | YNL257C	0		2.32193	0	0	yes	yes	-1.2053	-1.82921	-0.985171	-1.01687	-0.951446	-0.723457	-0.519365		-1.20134	-1.01279	-0.094247	-0.012287	-0.243296	-0.315801	-0.354063		-1.14383	-0.404745	-0.112627	-0.078834	-0.129182	-0.468432	-0.23349			-1.52887	-1.53248	-0.847073	-0.674684	-0.428915	-0.286401	-0.107487		-1.13471	0.375394	0.641973	0.482463	0.877144	0.677279	0.801005
YER025W	YER025W RP Cluster GCD11 translational initiation translation initiation factor activribosome* | YER026C	0		2.58496	0	1		yes	-1.041	-1.81474	-1.49577	-1.18207	-0.824187	-0.709237	-0.697853		-0.958283	-0.913269	-0.412857	-0.077055	-0.207027	-0.418486	-0.465017		-0.878295	-1.00039	-0.613373	-0.403916	-0.192595	-0.34108	-0.605532			-1.15481	-1.6912	-1.06731	-0.90926	-0.433525	-0.233539	-0.077843		-0.2803	0.481708	0.752476	0.798044	0.676182	0.937897	1.03951
YHR072W-A	YHR072W-A ... NOP10 rRNA modification* RNA binding small nucleolar ribonucleoprotein c | YHR073C-B	0		0	0	1	yes	yes	-0.798016	-1.70842	-2.02531	-1.53085	-0.99767	-0.93069	-1.08662		-0.828725	-1.02764	-1.12431	-0.176593	-0.351163	-0.62761	-0.286624		-0.543267	-0.868628	-0.735115	0.244861	0.435668	-0.532226	-0.65124			-0.846668	-1.43946	-1.05994	-0.645595	-0.625295	-0.132323	0.078095		-0.58606	0.020706	0.801365	0.829662	0.361271	0.894805	0.949879
YIL079C	YIL079C PAC Cluster AIR1 mRNA-nucleus export* molecular function unknown nucleus* | YIL082W	0		2	0	2	yes	yes	-1.79872	-1.8029	-1.42149	-1.11184	-0.570461	-0.781013	-1.05209		-1.67472	-0.734289	-0.51656	0.058539	-0.390454	-1.09599	-0.781176		-0.689023	-0.490078	-0.086736	0.641998	0.302129	-1.03397	-0.979463			-1.90268	-1.52251	-1.17584	-1.12575	-0.336663	0.143012	0.335831		-1.22283	-0.0416	0.034065	0.159957	-0.075678	0.754142	0.85465
YOR271C	YOR271C ? PAC Cluster FSF1 biological process unknown molecular function unknown | Putative protein, predicted to be an alpha-isopropylmalate carrier; belongs to the sideroblastic-associated protein family; non-tagged protein is detected in purified mitochondria; likely to play a role in iron homeostasisYOR272W	yes	yes	3.45943	1	0	yes	yes	-0.837302	-1.61705	-1.37115	-1.27941	-0.810168	-1.14068	-0.651807		-0.347907	-0.641979	-0.027216	0.129218	0.089287	-0.336327	-0.294699		-0.437053	-0.930709	-0.709806	-0.022779	0.055639	-0.344683	-0.707414			-0.810682	-1.2554	-0.89081	-0.80721	-0.224109	-0.031562	0.267065		-0.518428	0.155866	-0.172057	0.126454	0.008925	0.249524	0.266573
YHR100C	YHR100C ? GEP4 biological process unknown molecular function unknown | Protein of unknown function required for respiratory growth; detected in highly purified mitochondria in high-throughput studies; null mutation confers sensitivity to tunicamycin and DTT and decreased levels of phosphatidylethanolYHR101C	0		#N/A	0	1	yes	yes	-1.23376	-1.5032	-1.68472	-1.41012	-0.834568	-0.820838	-0.629349		-1.11137	-0.313402	0.15142	0.164851	-0.003759	0.157592	-0.030333		-1.17502	0.009875	0.219788	0.02765	-0.186339	-0.561791	-0.21616			-1.46758	-1.25087	-0.707682	-0.89553	-0.681131	-0.617392	-0.416061		-1.24361	0.542629	0.691052	0.426194	0.398368	0.401788	0.33553
YMR312W	YMR312W ... ELP6 regulation of transcription fr RNA polymerase II transcription elotranscription elongation factor com | YMR313C	0		3.32193	0	1	yes	yes	-0.76575	-1.53886	-1.09033	-0.83167	-1.00202	-0.90126	-0.498245		-0.940083	-0.551482	-0.250108	-0.224612	-0.194325	-0.309681	-0.379278		-0.93875	-0.372982	-0.377312	-0.443636	-0.336879	-0.636654	-0.324729			-0.823731	-1.17831	-1.05464	-0.595907	-0.468306	-0.903341	-0.441794		-0.93502	-0.233295	-0.031842	-0.161085	0.313968	-0.201817	-0.344304
YDR279W	YDR279W ... RNH202 DNA replication ribonuclease H activity nucleus | YDR280W	0		3.70044	1	1		yes	-0.932608	-1.24077	-1.96515	-1.50759	-1.32498	-1.11196	-0.584346		-1.2186	-0.778868	-0.604654	-0.345628	-0.499823	-0.706201	-0.835258		-1.08004	-0.687849	-0.43869	-0.329099	-0.055782	-0.439784	-0.63686			-1.20168	-1.55453	-1.49137	-1.33565	-0.706912	0.038581	0.133339		-0.633423	0.244174	-0.133949	0.15933	-0.065336	0.4887	0.401184
YDL136W	YDL136W PAC Cluster RPL35B protein biosynthesis structural constituent of ribosome cytosolic large ribosomal subunit ( | YDL137W	0		4.39232	0	1		yes	0.567681	-1.81299	-2.82063	-1.36465	-0.155338	-0.467802	-0.484015		-0.141989	-1.35967	-1.98298	0.028361	0.008252	-0.235282	-0.291717		-0.50604	-2.13214	-2.025	0.002222	0.446038	-0.679853	-1.09371			-0.317838	-1.97197	-2.12111	-0.927688	-0.110251	0.629864	0.550287		-0.280183	-0.067969	0.825548	1.07197	0.779503	1.90932	1.65266
YLL012W	YLL012W ... YEH1 sterol metabolism sterol esterase activity integral to membrane* | YLL013C	yes		4.80735	0	0		yes	-0.997759	-1.69794	-1.13595	-0.367817	0.132963	0.530407	0.249568		-0.117191	0.42438	1.02944	0.831828	0.874526	0.392973	0.167067		-1.1963	-2.04115	-1.36058	-0.481157	-0.049825	-0.10068	-0.009376			-1.79119	-1.97089	-1.20185	-0.436081	0.199956	0.113981	-0.201867		0.391637	0.684939	1.14421	0.74784	0.760661	0.630392	0.489443
YBR115C	YBR115C ... LYS2 lysine biosynthesis, aminoadip L-aminoadipate-semialdehyde dehydrocytoplasm | YBR116C	yes		3.16993	0	0		yes	-1.32994	-1.22538	-1.21731	-0.928239	-0.145896	-0.060344	-0.5566		-1.05876	0.114179	0.18081	0.764959	1.30468	0.538855	-0.092026		-1.08868	-0.793244	-0.671522	-0.180393	0.6228	0.65539	-0.469022			-1.02446	-0.984054	-1.01109	-0.527226	0.019982	-0.231291	-0.296415		-0.190405	0.727946	0.10329	1.34516	1.4993	0.832005	0.572636
YIL094C	YIL094C ... LYS12 lysine biosynthesis homoisocitrate dehydrogenase activicytoplasm* | YIL095W	yes		3	0	0		yes	-0.470244	-1.56724	-1.15999	-0.828813	0.291452	0.366937	-0.410695		-0.893795	-0.924102	-0.479793	0.704954	1.24088	0.842266	-0.013309		-0.81429	-0.997215	-0.877692	0.044344	0.716191	0.737736	-0.097767			-0.980802	-1.21192	-0.946856	-0.716977	-0.036123	0.407799	0.179942		-0.928521	-0.430911	0.015678	0.931695	0.917449	1.06472	0.519518
YPL256C	YPL256C ... CLN2 regulation of cyclin dependent cyclin-dependent protein kinase regcytoplasm* | YPL257W	yes	yes	4.52356	0	0		yes	-2.74108	-1.97017	-1.52735	-0.121969	-0.029519	0.369476	0.177996		-1.59474	-0.018462	0.496197	0.462019	0.612037	0.413468	-0.028038		-2.2606	-1.41692	-0.916069	-0.214052	0.38299	0.436971	-0.213089			-2.34772	-1.71368	-0.820978	0.307717	0.921204	0.888393	0.534358		-0.826188	0.375033	0.799594	0.794959	1.06538	0.693478	0.515645
YMR001C	YMR001C ... CDC5 protein amino acid phosphoryla protein serine/threonine kinase actnucleus* | YMR001C-A	0		3.16993	0	0		yes	-0.646808	-1.18471	-1.03596	-0.981903	-0.315046	-0.477096	0.053937		-1.33895	-0.564364	-0.475633	0.143566	-0.052981	-0.475564	0.003547		-1.59236	-1.59509	-1.35281	-0.593616	-0.530773	-0.931453	-0.515007			-1.14929	-0.974829	-0.563144	-0.607265	0.223159	0.780362	1.12686		-0.708711	0.385799	-0.00085	0.103119	0.063424	0.982618	1.32682
YMR199W	YMR199W ... CLN1 regulation of cyclin dependent cyclin-dependent protein kinase regcytoplasm* | YMR200W	yes	yes	4.90689	1	0		yes	-1.22072	-1.5014	-1.29313	-0.32606	0.18032	0.416246	0.512196		-1.60625	-0.396686	0.154032	0.766749	0.76804	0.724214	0.431511		-1.57151	-1.54519	-0.84355	0.021411	0.519427	0.3219	-0.129546			-1.42851	-1.14729	-0.30324	0.213405	1.05669	1.37905	1.3282		-0.97147	-0.248796	0.480191	0.834775	1.03129	1.3606	1.10779
YGR090W	YGR090W ... UTP22 35S primary transcript process snoRNA binding nucleus* | YGR091W	yes	yes	3.45943	0	0		yes	-1.92851	-1.68782	-0.958007	-0.812686	-0.793939	-0.527302	-0.530947		-2.3211	-0.731576	-0.000752	0.155028	-0.201975	-0.50579	-0.404085		-2.3601	-1.51828	-1.03563	-0.443575	-0.270397	-0.409483	-1.02503			-1.75266	-0.926989	-0.40906	-0.075874	0.363322	-0.051404	0.052525		-0.820453	0.560015	0.781847	0.701546	0.757418	0.44194	0.640824
YJR132W	YJR132W ... NMD5 protein-nucleus import protein carrier activity cytoplasm* | YJR133W	0		2.58496	0	1		yes	-1.84133	-1.39404	-1.23	-0.957375	-0.99696	-0.846806	-0.586573		-2.23632	-0.734683	-0.056714	-0.115122	-0.239166	-0.382667	-0.324008		-2.23414	-1.05909	-0.876405	-0.898677	-0.653554	-0.474214	-0.755265			-2.10338	-0.981722	-0.778764	-0.785195	-0.366776	-0.396923	-0.274015		-1.05162	0.72032	0.804496	0.613601	0.782232	0.655396	0.567056
YMR309C	YMR309C PAC Cluster NIP1 translational initiation translation initiation factor activcytoplasm* | YMR310C	yes		2.80735	0	0		yes	-2.14002	-2.39899	-1.5872	-1.13941	-0.905327	-0.784508	-0.792843		-2.71831	-1.4765	-0.60316	0.17295	-0.185463	-0.687068	-0.64381		-2.20975	-1.80649	-1.21797	-0.319345	-0.098789	-0.408414	-1.07365			-2.22899	-1.33905	-0.608767	-0.199876	0.354243	0.304609	0.371256		-1.1465	0.247298	0.72051	0.971195	0.628959	0.799115	0.925971
YDL036C	YDL036C ? PUS9 biological process unknown molecular function unknown | Mitochondrial tRNA:pseudouridine synthase, catalyzes the formation of pseudouridine at position 32 in mitochondrial tRNAs; contains an N-terminal mitochondrial targeting sequenceYDL037C	0		2.80735	0	2		yes	-0.527226	-1.5429	-0.210403	-0.148656	-0.371777	-0.652812	-0.738006		-1.40087	-0.85387	0.096379	0.229149	-0.361108	-0.68589	-0.950662		-1.55024	-1.03884	-0.416799	0.233554	0.068496	-0.767431	-0.981426			-1.82914	-0.991422	-0.298923	-0.195819	-0.440661	0.228334	0.329201		-1.08129	0.43218	0.88835	0.384324	0.342328	0.60309	0.654803
YDR309C	YDR309C ... GIC2 establishment of cell polarity small GTPase regulator activity bud tip* | YDR310C	yes	yes	5.72792	1	0		yes	-1.11293	-1.03753	-2.28852	-2.1255	-1.60181	-1.01873	-0.726194		-0.209267	0.822394	0.544018	0.192007	-0.004241	-0.1169	-0.238239		-1.07678	-0.86151	-1.4581	-1.63706	-0.779045	-0.603956	-0.894769			-0.459936	-0.255987	-1.36274	-1.5661	-0.325371	-7.5e-05	0.065026		-0.234789	0.490447	0.125259	0.303372	-0.018979	-0.192608	-0.048881
YGL101W	YGL101W ... YGL101W biological process unknown molecular function unknown cytoplasm* | YGL102C	yes		3.90689	0	0		yes	0.369553	-0.702781	-0.940279	-1.26087	-0.671791	-0.521266	-0.492024		0.216637	0.12054	-0.288539	-0.208383	-0.26531	-0.599501	-0.518598		-0.068972	-0.892637	-1.3658	-0.572152	-0.536143	-1.17094	-0.217236			-0.286472	-0.626979	-0.677277	-0.897914	-0.576438	0.0125	0.189797		0.002356	0.180229	-0.001996	-0.279304	-0.284295	0.331518	0.249642
YGR210C	YGR210C ... YGR210C biological process unknown molecular function unknown cytoplasm | YGR211W	yes	yes	4.75489	0	1		yes	0.465564	-0.788065	-0.761882	-0.965399	-0.655848	-0.628669	-0.463138		0.624531	0.164887	-0.085821	-0.250043	-0.248221	-0.616073	-0.390673		0.421728	-0.156867	-0.351718	-0.164993	-0.284868	-0.6597	-0.477115			-0.258946	-1.14355	-0.975454	-1.06157	-0.883454	-0.434153	-0.295431		-0.02977	0.224083	0.447985	0.164504	0.185275	0.560337	0.774374
YKR044W	YKR044W ... UIP5 biological process unknown molecular function unknown nuclear membrane | YKR045C	0		2.58496	0	1		yes	-0.153142	-0.570919	-0.996863	-1.07018	-0.835178	-0.535771	-0.30943		-0.252409	0.172602	0.084147	-0.207078	0.049426	-0.229998	-0.189651		-0.405289	-0.345999	-0.587618	-0.433215	-0.256529	-0.163314	-0.107643			-0.408464	-0.727175	-0.981499	-1.11284	-0.595514	-0.412263	-0.26247		0.402052	0.409787	0.015088	0.176468	0.410984	0.279485	0.245941
YJR003C	YJR003C PAC Cluster YJR003C biological process unknown molecular function unknown mitochondrion | YJR004C	0		2	0	1		yes	-0.826345	-1.61963	-2.3675	-1.97134	-1.1535	-1.37979	-1.2871		-0.842639	-0.16358	-0.758931	-0.196038	-1.0261	-1.06557	-0.926104		-0.824425	-0.681348	-1.32325	-0.617819	-0.523003	-1.01737	-1.43249			-0.68449	-0.601694	-0.942141	-1.06201	-0.089834	0.123134	0.661054		0.286574	1.00242	0.687296	0.403446	0.307144	0.869309	0.968652
YOL076W	YOL076W ... MDM20 mitochondrion inheritance* peptide alpha-N-acetyltransferase aintracellular | YOL077C	yes		2.32193	0	1		yes	-0.70963	-1.38523	-1.47775	-1.28393	-0.826484	-0.789251	-0.935429		-1.32906	-0.753066	-0.302171	-0.164178	-0.504561	-0.987577	-0.88788		-0.570321	-0.428267	-0.519378	-0.583714	-0.405931	-0.836353	-1.3679			-1.35502	-0.409263	-0.413647	-0.315104	0.488032	0.574364	0.759088		-0.477433	0.770717	0.474348	0.408742	0.499183	0.741737	0.808524
YPL068C	YPL068C ... YPL068C biological process unknown molecular function unknown nucleus | YPL069C	yes	yes	3.90689	0	2	yes	yes	-0.526272	-1.13994	-1.74875	-2.05953	-1.5677	-1.29672	-0.595401		0.390919	0.196629	-0.062575	-0.236366	-0.419043	-0.601669	-0.033797		0.30449	-0.174711	-0.669262	-0.37351	-0.126402	-1.10531	-0.557678			-0.772269	-1.31132	-1.23242	-1.22355	-0.130212	-0.113509	0.350565		0.87131	0.551236	0.539788	0.222487	0.71603	0.704547	0.813245
YDL127W	YDL127W ... PCL2 cell cycle cyclin-dependent protein kinase regcyclin-dependent protein kinase hol | YDL128W	yes	yes	4.24793	0	0		yes	-1.0759	-1.33172	-1.30479	-0.359603	-0.329847	-0.183726	-0.433838		-0.101244	0.25824	0.011342	0.428961	0.222835	-0.009185	-0.33516		-1.31424	-1.28134	-0.947149	0.05125	0.601799	0.192811	-0.655355			-1.22194	-1.14406	-0.597735	-0.245758	0.327909	0.42447	0.245186		0.31178	0.245044	0.365368	0.751049	0.459194	0.438807	0.439928
YDR507C	YDR507C ... GIN4 protein amino acid phosphoryla protein kinase activity bud neck | YDR508C	0		2.58496	0	0		yes	-1.23996	-1.68503	-2.1129	-1.00424	-0.222854	-0.192883	-0.15687		-0.869608	-0.039107	-0.068681	0.59344	0.458413	-0.093837	-0.502658		-1.89524	-1.7544	-1.34279	-0.434168	0.280444	-0.090083	-1.34332			-1.78283	-1.41942	-0.843223	-0.213986	0.636595	1.47153	1.18253		-0.536795	0.796824	0.837629	0.942317	0.97571	1.32977	1.2878
YBR073W	YBR073W ... RDH54 meiotic recombination* DNA-dependent ATPase activity* nucleus | YBR074W	yes		1.58496	0	0		yes	-0.121805	-0.8778	-1.20019	-1.23044	-0.257504	-0.231336	-0.303961		-0.727749	0.390918	0.125439	0.574594	0.596701	-0.239467	-0.561057		-1.27593	-1.31343	-1.472	-0.659685	0.046659	-0.342067	-1.36184			-0.968088	-0.813318	-0.758569	-1.13499	-0.020658	0.87029	0.548711		-0.16691	0.574173	0.564808	1.02591	0.759682	1.3176	1.28349
YKL113C	YKL113C ... RAD27 DNA repair* 5'-flap endonuclease activity nucleus | YKL114C	yes		2.32193	1	0		yes	-0.018651	-1.0514	-1.86966	-1.84901	-0.221602	-0.31427	-0.270797		-0.377466	0.08353	-0.604955	0.173178	0.436833	0.006398	-0.398235		-0.720392	-0.701303	-1.00385	-0.212138	0.394037	-0.008757	-0.968399			-0.677261	-0.839355	-1.4611	-1.19079	-0.046027	1.09586	0.962549		-0.118183	0.292949	0.068054	0.772304	0.6256	1.49219	1.34229
YPR120C	YPR120C ... CLB5 G1/S transition of mitotic cel cyclin-dependent protein kinase regnucleus | YPR121W	yes	yes	3	0	0		yes	-0.949625	-1.31894	-1.72894	-1.13705	-0.690955	-0.142827	0.036512		-0.196402	0.020599	-0.449056	0.713134	0.625971	0.0867	-0.093402		-1.60403	-1.6059	-1.56556	-0.734236	0.020242	-0.656197	-1.09325			-0.9369	-0.60302	-0.976464	-0.700901	0.307193	1.30229	1.01816		0.153312	0.046778	0.811657	0.84174	0.669856	1.41274	1.15187
YOR143C	YOR143C ... THI80 thiamin diphosphate biosynthes thiamin diphosphokinase activity cytoplasm | YOR144C	0		1.58496	0	0		yes	-1.50205	-1.22668	-0.960743	-0.979615	-0.199596	-0.447813	-0.426832		-1.71766	0.017571	0.050282	0.667038	0.22695	-0.08813	-0.018687		-1.76487	-0.607345	-0.949381	0.165339	0.157574	-0.415228	-0.897681			-1.70119	-0.563645	-0.24718	-0.376824	0.237264	0.709088	0.957327		-0.377083	1.34486	1.31542	0.826046	0.754802	1.62643	1.61445
YAR008W	YAR008W ... SEN34 tRNA splicing tRNA-intron endonuclease activity mitochondrial outer membrane* | YAR014C	0		2.32193	1	1		yes	-1.2037	-1.82628	-2.36425	-2.16972	-0.903629	-0.75326	-0.731463		-1.67557	-0.435849	-0.716213	-0.164375	0.065389	-0.591591	-0.482408		-1.66001	-0.884587	-1.54301	-0.074853	0.246666	-0.690846	-1.07628			-1.90037	-1.11278	-1.47376	-1.46583	-0.405957	0.762731	0.561647		-1.00734	0.486115	0.22062	0.949928	0.441389	1.25914	1.09179
YDR075W	YDR075W ... PPH3 protein amino acid dephosphory protein phosphatase type 2A activitcytoplasm* | YDR076W	0		2.32193	0	0		yes	-0.882707	-1.51197	-1.53773	-1.79066	-0.82766	-1.26951	-0.687848		-0.982821	-0.804315	-0.310923	-0.270669	-0.52802	-0.603225	-0.541526		-1.16013	-0.991172	-1.01955	-0.351735	-0.21776	-1.13227	-1.04091			-1.26038	-1.23058	-1.22227	-0.913782	-0.274917	0.244036	0.457541		-0.134196	1.05414	0.644344	0.242356	0.620989	1.00395	1.01354
YDR045C	YDR045C ... RPC11 transcription from RNA polymer DNA-directed RNA polymerase activitDNA-directed RNA polymerase III com | YDR046C	0		2.80735	0	0		yes	-1.13164	-1.31171	-1.88139	-0.918179	-0.584186	-1.03638	-1.37301		-1.62009	-0.804762	-0.594123	0.189908	-0.322016	-0.643734	-0.611788		-1.4103	-0.888368	-0.882795	-0.060513	0.111816	-0.565771	-1.372			-1.16561	-0.400683	0.022692	-0.048252	-0.005151	0.644836	0.997792		-0.909823	0.927653	1.15082	0.575864	0.289344	1.17875	1.12408
YDR429C	YDR429C PAC Cluster TIF35 translational initiation translation initiation factor activeukaryotic translation initiation f | YDR430C	0		1.58496	2	1		yes	-1.09579	-1.58303	-1.08433	-0.829304	-0.264258	-0.736068	-0.829568		-1.64065	-1.46805	-0.610905	0.012886	-0.171324	-0.931994	-0.670546		-1.51567	-1.60292	-0.943235	0.148615	0.097884	-0.752683	-1.32109			-1.23511	-0.947027	-0.526299	-0.305043	0.049885	0.856914	0.880559		-1.09979	0.324187	0.477258	0.542484	0.152731	1.10851	1.11467
YOL093W	YOL093W ... TRM10 tRNA methylation tRNA (guanine) methyltransferase accytoplasm* | YOL094C	0		1.58496	0	0		yes	-0.497479	-1.05748	-1.42453	-1.16972	-0.393151	-1.11544	-0.987984		-1.40492	-0.643141	-0.722639	0.039794	-0.226504	-0.942665	-0.750763		-1.42272	-1.50831	-1.46514	0.016179	0.052171	-1.0402	-1.33788			-1.72564	-1.46411	-1.15491	-0.669606	-0.30063	0.639633	0.480011		0.142859	0.771722	0.805079	0.760132	0.502248	1.41024	1.49966
YLR335W	YLR335W ... NUP2 mRNA-nucleus export* structural molecule activity mitochondrion* | YLR336C	yes	yes	3.90689	0	1		yes	-0.991088	-1.65135	-0.849484	-0.909152	-0.54448	-0.658362	-0.444908		-1.48988	-0.946158	-0.11935	0.467748	0.141312	-0.255759	-0.363175		-1.38527	-1.01069	-0.700053	0.141877	0.304893	-0.403568	-0.74828			-1.98423	-1.38279	-0.679396	-0.62993	0.15515	0.444099	0.613178		-1.09516	0.237528	0.462853	0.39583	0.337535	0.800164	0.929559
YBL024W	YBL024W PAC Cluster NCL1 tRNA methylation tRNA (cytosine-5-)-methyltransferasnucleus | YBL025W	0		1	0	0		yes	-1.19189	-1.60284	-1.2987	-1.10739	-0.567194	-0.585709	-0.386921		-1.47378	-0.883058	-0.434749	0.075033	-0.111267	-0.45011	-0.449333		-1.44831	-1.58115	-1.15581	-0.179028	0.020999	-0.559528	-0.867611			-1.69022	-1.6494	-0.876322	-0.732275	-0.294528	0.027576	0.171876		-0.5144	0.791516	1.05009	0.866854	0.676809	1.13014	1.13043
YBR079C	YBR079C PAC Cluster RPG1 translational initiation translation initiation factor activcytoplasm* | YBR080C	yes		2.32193	0	0		yes	-1.12957	-1.59657	-1.30213	-1.08736	-0.846458	-0.642604	-0.546357		-1.33987	-1.15348	-0.499052	-1.4e-05	-0.079405	-0.415732	-0.461778		-1.81112	-2.07042	-1.54949	-0.656098	-0.25179	-0.574009	-1.10573			-1.57051	-1.30676	-0.931895	-0.714354	-0.144149	0.07599	0.019698		-0.809344	0.572918	0.966199	1.06865	0.961331	1.06976	1.24086
YPR187W	YPR187W PAC Cluster RPO26 transcription from RNA polymer DNA-directed RNA polymerase activitDNA-directed RNA polymerase III com | YPR188C	0		2	0	1		yes	-0.96867	-1.32398	-1.63856	-1.1538	-0.27453	-0.753334	-0.849228		-1.42007	-0.925228	-0.718537	0.438443	-0.0082	-0.323557	-0.277583		-1.77126	-1.1316	-1.1463	0.033947	-0.018534	-0.880278	-0.717483			-1.42726	-1.32792	-1.02449	-0.720961	-0.365282	0.300705	0.329373		-0.705658	0.650292	1.32394	0.841301	0.528526	1.35663	1.18572
YOL139C	YOL139C ... CDC33 translational initiation* translation initiation factor activcytoplasm* | YOL140W	0		2.58496	1	1		yes	-0.252102	-1.17405	-1.0553	-1.05369	-0.338756	-0.521824	-0.481609		-0.768814	-0.833591	-0.540114	0.307226	0.01085	-0.359674	-0.29597		-0.878283	-1.27029	-1.08205	-0.111717	0.080335	-0.715249	-0.634982			-1.17354	-1.27449	-0.996909	-0.804773	-0.652639	-0.05971	0.045952		-0.542672	0.27398	0.829076	0.547953	0.116369	0.788579	0.83698
YLR065C	YLR065C PAC Cluster YLR065C biological process unknown molecular function unknown cellular component unknown | YLR066W	0		2.32193	0	0		yes	-0.477238	-0.799738	-0.813465	-0.450619	-0.386651	-0.349002	-0.316425		-0.633706	-0.567033	-0.101143	0.238758	-0.202503	-0.588266	-0.291992		-0.626686	-0.599733	-0.649272	-0.126279	-0.09443	-0.253837	-0.47066			-0.706912	-0.63301	-0.359645	-0.165812	-0.270637	-0.035842	0.01988		-0.522498	0.307732	0.689148	0.272134	0.086172	0.409031	0.349075
YDR245W	YDR245W ... MNN10 actin filament organization* "alpha-1,6-mannosyltransferase activ"mannosyltransferase complex | YDR246W	yes		3.16993	0	0		yes	-0.381129	-0.600492	-0.85467	-0.914636	-0.158996	-0.279231	-0.12083		-0.905781	-0.102524	0.020416	0.330483	0.345168	-0.261185	-0.16247		-0.815459	-0.758437	-0.915545	-0.451143	-0.244768	-0.497443	-0.455234			-0.976056	-0.956136	-0.967004	-0.795215	-0.346424	-0.001034	0.175666		-0.400502	0.720703	0.705873	0.587455	0.482814	0.934387	0.949816
YHR013C	YHR013C PAC Cluster ARD1 protein amino acid acetylation peptide alpha-N-acetyltransferase acytoplasm* | YHR014W	0		1.58496	0	0		yes	-0.522021	-0.773898	-0.523071	-0.457294	-0.506503	-0.460444	-0.485014		-0.935024	-0.31228	0.199848	0.449772	0.083126	-0.093673	-0.428402		-1.18228	-1.21978	-0.754615	-0.138354	-0.008838	-0.430865	-0.714195			-0.920299	-0.731525	-0.305947	-0.282065	0.081768	0.26387	0.31181		-0.401859	0.72723	1.34569	0.716646	0.499129	0.766096	0.842683
YKR026C	YKR026C PAC Cluster GCN3 translational initiation translation initiation factor activeukaryotic translation initiation f | YKR027W	0		2.58496	0	0		yes	-0.832858	-1.30443	-0.956259	-0.692308	-0.694483	-0.685089	-0.743954		-0.862429	-0.219228	0.083322	0.409999	0.04278	-0.621214	-0.459036		-0.967546	-0.588202	-0.429345	0.039751	0.019848	-0.492827	-0.608765			-1.21012	-0.915856	-0.601205	-0.605653	-0.47006	-0.201345	-0.142891		-0.256312	0.747296	1.16744	0.584138	0.214249	0.700428	0.577176
YOR212W	YOR212W ... STE4 signal transduction during con GTPase activity plasma membrane* | YOR213C	0		3.32193	1	0		yes	-0.447984	-0.79801	-0.764396	-0.867598	-0.525147	-0.657608	-0.991977		-0.704433	-0.230363	0.112073	0.468889	-0.058257	-0.498178	-0.444169		-1.15521	-0.900444	-0.783445	-0.083786	-0.191146	-0.982556	-0.879418			-1.05841	-0.768448	-0.64045	-0.485433	-0.330333	0.020967	-0.047268		-0.589167	0.75985	0.988298	0.333057	0.235412	0.717126	0.86004
YJR007W	YJR007W PAC Cluster SUI2 translational initiation translation initiation factor activcytoplasm* | YJR008W	0		3.16993	0	0		yes	-0.980766	-1.44019	-1.05435	-1.16719	-0.882866	-0.658196	-0.742453		-1.09546	-0.759027	-0.290494	-0.078211	-0.307599	-0.437368	-0.471567		-1.07852	-0.916578	-0.93969	-0.412659	-0.382652	-0.689737	-0.571833			-1.23581	-0.964865	-0.673368	-0.592698	-0.243512	-0.295005	-0.223426		-0.489514	0.323531	0.824395	0.602192	0.560917	0.392431	0.431626
YLR060W	YLR060W PAC Cluster FRS1 phenylalanyl-tRNA aminoacylati phenylalanine-tRNA ligase activity cytoplasm* | YLR061W	0		3.32193	0	0		yes	-0.381378	-1.35895	-0.883477	-0.757648	-0.528211	-0.440791	-0.482442		-0.219711	-0.717031	-0.166407	0.244045	0.134628	-0.265053	-0.263814		-0.564789	-1.30475	-0.843251	-0.391477	-0.122549	-0.400486	-0.629074			-0.615917	-1.19462	-0.673165	-0.488252	-0.135882	-0.174632	-0.147589		-0.296111	-0.014531	0.593868	0.54644	0.374267	0.44345	0.461669
YOR323C	YOR323C ... PRO2 proline biosynthesis glutamate-5-semialdehyde dehydrogencytoplasm* | YOR324C	0		1.58496	0	0		yes	-0.232111	-1.0393	-0.642967	-0.576317	-0.446533	-0.589095	-0.450791		0.023195	-0.475023	-0.137449	-0.015541	0.018565	-0.274707	-0.522288		-0.488401	-0.949182	-0.411841	-0.192304	-0.095132	-0.395464	-0.680125			-0.575514	-1.0074	-0.692488	-0.579658	-0.349194	-0.209706	-0.233575		-0.157783	0.114681	0.423022	0.358433	0.192532	0.515102	0.508665
YOR361C	YOR361C PAC Cluster PRT1 translational initiation translation initiation factor activcytoplasm* | YOR362C	0		2.58496	0	0		yes	-0.459358	-1.44269	-1.11607	-1.04356	-0.768723	-0.520163	-0.701071		-0.28618	-0.746291	-0.316698	-0.056402	-0.088926	-0.435301	-0.532043		-0.605452	-1.09807	-0.879067	-0.363957	-0.082561	-0.288188	-0.794709			-0.723995	-1.17444	-0.932176	-0.719595	-0.357986	-0.238058	-0.148869		0.044871	0.373747	0.849363	0.83478	0.717788	0.823717	0.8374
YPR118W	YPR118W ? PAC Cluster MRI1 methionine salvage ribose isomerase activity | 5'-methylthioribose-1-phosphate isomerase; catalyzes the isomerization of 5-methylthioribose-1-phosphate to 5-methylthioribulose-1-phosphate in the methionine salvage pathwayYPR119W	0		2	0	1		yes	-0.509519	-1.37027	-1.23858	-1.23284	-0.976672	-0.751269	-0.961142		-0.586248	-0.711705	-0.154938	0.235242	-0.005195	-0.302672	-0.430497		-0.623994	-0.720698	-0.349889	0.105519	-0.141057	-0.553275	-0.498828			-1.00241	-1.38352	-1.14085	-1.06307	-0.842286	-0.615915	-0.402943		-0.617687	0.705708	0.946457	0.680676	0.565843	0.77124	0.630079
YOR051C	YOR051C ... YOR051C biological process unknown molecular function unknown nucleus | YOR052C	yes		3.45943	0	0		yes	0.15922	-1.45114	-1.2862	-0.958649	-0.322389	-0.635701	-0.949384		-0.524212	-1.02263	-0.491703	0.221378	-0.297383	-0.789005	-0.766373		-0.989805	-1.99579	-1.43328	-0.020021	-0.017633	-1.01374	-1.36655			-0.732582	-1.3987	-0.872826	-0.739743	-0.102359	0.518584	0.550237		-0.386321	0.374121	0.730869	0.198259	-0.109618	0.841698	0.809613
YML008C	YML008C ... ERG6 ergosterol biosynthesis sterol 24-C-methyltransferase activmitochondrion* | YML009C	yes	yes	4.32193	0	0		yes	0.310377	-0.958447	-1.10731	-1.15093	-0.693469	-0.562324	-0.334575		-0.231302	-0.553309	-0.199077	0.123571	0.052597	-0.335936	-0.397891		-0.254723	-1.14747	-1.19174	-0.776038	-0.499865	-0.85127	-0.953079			-0.210741	-0.693455	-0.717826	-0.713284	0.007299	0.678995	0.601973		-0.07505	0.444957	0.936008	0.427326	0.441442	0.843024	0.864249
YBL061C	YBL061C ... SKT5 response to osmotic stress* enzyme activator activity bud neck* | YBL062W	0		1.58496	0	0		yes	-1.19876	-1.57859	-1.48616	-1.60678	-0.936391	-1.29807	-1.58072		-1.28129	-0.410143	-0.041536	0.27673	-0.095083	-0.885421	-0.932624		-0.961445	-0.739296	-0.919674	-0.352655	-0.278139	-0.623251	-1.46557			-1.1017	-0.342258	-0.474395	-0.462802	-0.066859	0.48515	0.165346		-0.631137	0.691	0.552921	0.264483	-0.003643	0.192223	0.481657
YJR054W	YJR054W ... YJR054W biological process unknown molecular function unknown vacuole (sensu Fungi) | YJR055W	yes		3.32193	0	2		yes	-1.54473	-1.68545	-2.16276	-1.17924	-0.805924	-0.589062	-1.10997		-1.65451	-0.109569	-0.086868	-0.014433	-0.175859	-0.491191	-0.744703		-1.96015	-0.801724	-1.26822	-0.475111	-0.206207	-0.428246	-1.23561			-1.85251	-1.09223	-0.922129	-0.371867	0.123018	0.512543	0.458589		-0.936178	0.536174	0.327761	0.255801	0.188799	0.339908	0.146052
YKL068W	YKL068W ... NUP100 mRNA-nucleus export* structural molecule activity nuclear pore | YKL068W-A	0		3.45943	0	0		yes	-1.58408	-1.31407	-1.03487	-1.28111	-1.05011	-1.07423	-0.568276		-1.53146	-0.332603	0.154457	-0.290787	-0.269802	-0.438704	-0.227039		-1.18691	-0.820164	-0.650279	-0.589447	-0.533722	-0.606558	-0.967702			-1.72524	-0.966504	-0.76692	-0.971388	-0.370569	-0.238642	-0.074638		-0.414716	0.730347	-0.00457	0.170997	0.129922	0.53898	0.523293
YKL209C	YKL209C ... STE6 peptide pheromone export "ATPase activity, coupled to transme"mating projection tip* | YKL210W	yes	yes	3	0	0		yes	-2.11417	-1.19664	-0.858302	-0.762369	-0.732837	-0.780261	-0.837978		-1.7451	0.010432	0.123864	-0.073388	-0.227078	-0.93732	-0.327595		-2.19059	-0.91136	-0.665008	-0.482212	-0.484212	-0.75441	-1.30105			-1.79211	-0.475701	-0.22121	-0.189282	0.208874	-0.090404	0.033631		-0.418424	0.764168	0.256814	0.120232	0.04663	-0.034925	0.419292
YDR292C	YDR292C ... SRP101 protein-ER targeting* GTPase activity* endoplasmic reticulum membrane* | YDR293C	0		1.58496	0	0		yes	-0.785007	-0.77021	-0.406364	-0.740396	-0.200524	-0.399955	-0.409351		-1.49947	-0.62115	0.063957	0.336466	-0.103512	-0.569634	-0.722331		-1.61337	-0.762429	-0.396762	-0.155259	-0.195189	-0.700883	-1.03786			-1.40099	-0.474283	-0.052673	-0.448028	-0.045397	0.39273	0.46087		-1.37321	0.849958	0.767464	0.373678	0.051711	0.658786	0.726152
YFL004W	YFL004W ... VTC2 vacuole fusion, non-autophagic molecular function unknown vacuolar membrane | YFL005W	yes	yes	2.80735	0	0		yes	-0.471458	-0.931376	-0.619908	-1.09372	-1.04865	-0.747527	-0.696939		-0.788091	-0.777357	-0.157257	0.037772	-0.196439	-0.629423	-0.65357		-0.932107	-0.639897	-0.469338	-0.791987	-0.565502	-0.708432	-1.04257			-0.880703	-0.44796	-0.277504	-0.683129	-0.267067	0.03022	0.27996		-0.627987	0.419752	0.580171	0.408459	0.362202	0.685401	0.744952
YDL164C	YDL164C ... CDC9 DNA recombination* DNA ligase (ATP) activity nucleus* | YDL165W	0		1.58496	0	0		yes	-0.785748	-0.758658	-1.07027	-1.09987	-0.753306	-0.308517	-0.19532		-1.04605	-0.110893	0.00675	0.170695	0.142408	-0.264343	-0.506465		-0.813461	-0.365529	-0.409845	-0.501149	-0.162647	-0.261914	-0.820252			-1.07799	-1.06769	-1.04104	-1.05629	-0.5101	0.149301	0.0097		-0.358369	0.437339	0.113336	0.576526	0.520699	0.645854	0.563739
YCR052W	YCR052W ... RSC6 chromatin remodeling molecular function unknown RSC complex | YCR053W	0		1	0	1		yes	-0.503744	-0.743193	-0.491266	-0.908331	-0.616158	-0.425606	-0.489227		-0.630656	-0.124626	0.299554	0.445381	0.084171	-0.12798	-0.287892		-0.862241	-0.66952	-0.533181	-0.201589	-0.040555	-0.552393	-0.874748			-1.43621	-0.645756	-0.616259	-0.611317	-0.292335	0.025368	0.071819		-0.418672	0.642466	0.611396	0.143668	-0.088338	0.492748	0.638549
YDR267C	YDR267C ? CIA1 biological process unknown molecular function unknown | WD40 repeat protein involved in assembly of cytosolic and nuclear iron-sulfur proteins; similar to the human Ciao1 protein; YDR267C is an essential geneYDR268W	0		1.58496	0	0		yes	-0.734276	-0.726386	-0.81446	-0.547192	-0.397961	-0.390727	-0.828036		-0.948279	-0.043869	0.309736	0.214718	-0.055619	-0.43348	-0.467221		-0.792603	0.006049	-0.258834	0.02767	-0.155267	-0.634531	-0.303753			-0.931133	-0.916764	-0.2015	-0.650298	-0.47763	-0.107388	0.051135		-0.433756	0.894534	0.769874	0.141035	0.117509	0.539945	0.538681
YGR040W	YGR040W ... KSS1 invasive growth (sensu Sacchar MAP kinase activity nucleus | YGR041W	yes	yes	4.32193	0	0		yes	-0.922279	-0.56303	-0.466348	-0.708584	-0.365545	-0.209371	-0.141545		-0.452402	0.39228	0.468875	0.310069	0.096135	-0.28951	-0.185905		-0.670252	-0.493623	-0.531982	-0.586334	-0.1598	-0.31565	-0.412864			-0.915241	-0.629082	-0.454386	-0.388184	0.157669	0.11868	0.417481		0.19582	0.897591	0.596611	0.193993	0.334245	0.426213	0.585724
YHL007C	YHL007C ... STE20 protein amino acid phosphoryla protein serine/threonine kinase actincipient bud site* | YHL008C	yes	yes	3.16993	0	0		yes	-0.653296	-0.575865	-0.607203	-0.59765	-0.632444	-0.717117	-0.417533		-0.727989	0.134788	0.367754	0.214589	-0.167526	-0.668778	-0.640686		-0.720407	-0.441308	-0.23907	-0.146493	0.057152	-0.421287	-0.994421			-0.808634	-0.037348	-0.143823	-0.205437	0.212363	0.154267	0.184073		-0.157842	0.723959	0.668	0.426194	0.198132	0.310097	0.513227
YOR209C	YOR209C PAC Cluster NPT1 chromatin silencing at telomer nicotinate phosphoribosyltransferasnucleus | YOR210W	0		1.58496	0	0		yes	-0.324458	-0.684261	-0.370097	-0.453025	-0.357311	-0.504365	-0.580493		-0.524413	-0.115994	0.248291	0.366	-0.015363	-0.314775	-0.403299		-0.66758	-0.533378	-0.424802	-0.050601	-0.064446	-0.488868	-0.603868			-0.636466	-0.434912	-0.109018	-0.261559	-0.008765	0.075898	0.079869		-0.031449	0.624691	0.787776	0.322941	0.279995	0.441935	0.568006
YMR214W	YMR214W ... SCJ1 protein folding* chaperone binding endoplasmic reticulum lumen | YMR215W	0		2.58496	0	0		yes	-0.584927	-0.404066	-0.549813	-0.683032	-0.294548	-0.600594	-0.291331		-0.436239	0.235767	0.770978	0.418687	0.133229	-0.47344	-0.374689		-0.653111	-0.528053	-0.126684	-0.096174	-0.173205	-0.266398	-0.648289			-0.974261	-0.623269	-0.513898	-0.663923	-0.44548	-0.153709	-0.030235		-0.15089	0.714774	0.432678	0.027652	-0.05181	0.244709	0.339478
YOR320C	YOR320C ... GNT1 N-linked glycosylation acetylglucosaminyltransferase activGolgi medial cisterna | YOR321W	0		2	0	0		yes	-0.803189	-0.948792	-0.871443	-0.979319	-0.493504	-0.298418	-0.291545		-0.925354	-0.219848	0.187556	0.334172	-0.032431	-0.059183	-0.170372		-0.951325	-0.800242	-0.462882	-0.422676	-0.22498	-0.517042	-0.533766			-1.40113	-0.654176	-0.467719	-0.362517	-0.09681	0.165752	0.193729		-0.920598	0.335276	0.54324	0.22599	0.137592	0.442695	0.389205
YCL063W	YCL063W ... VAC17 vacuole inheritance receptor activity vacuolar membrane | YCL064C	0		3.16993	0	1		yes	-1.68849	-0.811317	-0.80515	-0.745126	-0.486456	-0.192883	0.191681		-1.65303	-0.143521	0.080346	0.236291	0.1337	-0.273764	-0.000459		-1.72023	-0.557786	-0.766733	-0.318422	-0.215754	-0.314629	-0.092104			-1.51445	-0.41586	-0.211299	-0.262581	0.313376	0.377135	0.74747		-0.493951	0.711578	0.30237	0.39886	0.472385	0.632594	0.636893
YJL073W	YJL073W ... JEM1 protein folding* unfolded protein binding* endoplasmic reticulum* | YJL074C	0		2	0	2		yes	-1.30553	-0.340418	-0.788276	-0.696965	-0.421703	0.02213	-0.211615		-1.81933	0.008626	0.194942	0.484657	0.473413	-0.206722	-0.37105		-1.8194	-0.444117	-0.412785	-0.280016	-0.014193	-0.081139	-0.903362			-1.4904	0.05952	-0.11639	-0.134711	0.543167	0.796702	0.724135		-0.627726	0.916874	0.705967	0.785063	0.534845	0.725731	0.590418
YOR241W	YOR241W ... MET7 one-carbon compound metabolism tetrahydrofolylpolyglutamate synthacytoplasm* | YOR242C	0		#N/A	0	1		yes	-0.791317	-0.423427	-0.03835	-0.216203	-0.208907	-0.228958	-0.208254		-1.29571	0.0456	0.476873	0.465152	-0.004672	-0.386309	-0.35869		-1.45807	-0.232529	-0.03117	0.25829	-0.019352	-0.583572	-0.44053			-1.47815	-0.338248	0.019312	-0.220981	-0.022202	0.258503	0.368465		-0.706142	0.97698	0.717315	0.199878	0.065682	0.585527	0.591774
YOR254C	YOR254C ... SEC63 posttranslational protein-memb protein transporter activity mitochondrion* | YOR255W	0		2.58496	1	0		yes	-1.21766	-0.99841	-0.656966	-0.575989	-0.429741	-0.285587	-0.422548		-1.28473	-0.342111	0.318631	0.413307	0.33754	-0.169724	-0.147052		-1.39614	-0.668664	-0.416152	-0.153899	0.0701	-0.235375	-0.577824			-1.27141	-0.388828	-0.083893	-0.05744	0.294756	0.307521	0.232129		-0.642342	0.637822	0.748602	0.591727	0.670122	0.655237	0.531612
YMR125W	YMR125W ... STO1 nuclear mRNA splicing, via spl mRNA binding commitment complex* | YMR126C	0		3.16993	0	1		yes	-1.19507	-1.30491	-0.710098	-0.704516	-0.680378	-0.457592	-0.493012		-1.76474	-0.948954	0.03364	0.226916	-0.140526	-0.612771	-0.410741		-1.79351	-1.25794	-0.796797	-0.302496	-0.220881	-0.679675	-1.34373			-1.31293	-0.316647	0.00491	-0.056027	0.483032	0.679498	0.612035		-1.01446	0.592878	0.733755	0.523914	0.557585	0.695454	0.841723
YPL175W	YPL175W ... SPT14 GPI anchor biosynthesis "transferase activity, transferring"endoplasmic reticulum | YPL176C	0		1.58496	1	1		yes	-1.22882	-0.808397	-1.19923	-0.916952	-0.830442	-0.422841	-0.551863		-1.36627	0.287703	0.175667	0.394259	0.132432	-0.443765	-0.038567		-1.57419	-0.265238	-0.803562	0.042834	-0.210116	-0.441095	-0.740367			-1.11665	-0.437282	-0.461593	-0.561249	-0.238077	0.237943	0.245967		-1.10496	0.255554	0.301438	0.063426	-0.072626	0.281581	0.279341
YMR130W	YMR130W ... YMR130W biological process unknown molecular function unknown cellular component unknown | YMR131C	0		1.58496	0	0		yes	-1.36125	-0.898507	-0.527665	-0.627335	-0.642579	-0.621703	-0.759287		-1.23354	-0.191554	0.584299	0.782789	-0.008603	-0.451164	-0.635875		-1.11263	-0.018527	0.060014	0.363581	-0.000297	-0.856495	-0.805231			-1.17269	-0.27127	0.019214	-0.096873	-0.095406	0.016525	-0.030221		-0.807658	0.905813	0.881033	0.347438	-0.101531	0.178031	0.132967
YDR098C	YDR098C ... GRX3 response to oxidative stress thiol-disulfide exchange intermedianucleus* | YDR099W	0		3	0	0		yes	0.068196	-0.698579	-0.671646	-0.945184	-0.60219	-0.907404	-0.800699		-0.122861	-0.29847	0.09423	0.459259	-0.254827	-0.690997	-0.462084		-0.056735	-0.283133	-0.330318	0.030289	0.033122	-0.613189	-0.934065			-0.728326	-0.62826	-0.668342	-0.680804	-0.88794	-0.344739	-0.265676		0.089771	0.59653	0.80666	0.193373	-0.162035	0.239885	0.417252
YJL145W	YJL145W ... SFH5 phospholipid transport phosphatidylinositol transporter accytosol* | YJL146W	0		3	0	0		yes	0.243069	-0.533535	-0.851989	-0.794038	-0.545283	-0.883268	-0.922447		-0.062985	-0.135112	-0.094409	0.436552	-0.118378	-0.625397	-0.752439		-0.044493	-0.364388	-0.157431	0.299232	-0.059631	-0.822401	-0.765599			-0.257594	-0.725651	-0.483335	-0.895105	-0.664799	-0.195656	-0.095801		-0.0147	0.87571	1.26607	0.676927	0.140852	0.758393	0.82443
YBR242W	YBR242W ... YBR242W biological process unknown molecular function unknown cytoplasm* | YBR243C	0		1	0	1		yes	-0.173461	-0.605484	-0.963363	-1.19947	-0.816562	-0.973438	-0.99133		-0.186133	0.025835	-0.257971	0.125283	0.050363	-0.26905	-0.318105		-0.732118	-0.133667	-0.650143	-0.151543	-0.266986	-0.408106	-0.4269			-0.466114	-0.771625	-1.02211	-0.697668	-0.241931	0.02679	0.27184		0.101461	0.613554	0.571465	0.395306	0.391357	0.804877	0.638734
YOR253W	YOR253W PAC Cluster NAT5 protein amino acid acetylation peptide alpha-N-acetyltransferase acytoplasm* | YOR254C	0		0	0	0		yes	0.019668	-0.551302	-0.578823	-1.11909	-0.179132	-0.44469	-0.568601		0.053813	-0.210151	-0.30905	0.342981	-0.143462	-0.370151	-0.517976		-0.179809	-0.502281	-0.344243	0.290739	0.050854	-0.768863	-0.626258			-0.426396	-0.762108	-0.533831	-0.566156	-0.551323	-0.026176	0.11734		-0.274833	0.114331	0.680154	0.313916	0.007004	0.586397	0.499983
YLR192C	YLR192C ... HCR1 protein biosynthesis* translation initiation factor activeukaryotic translation initiation f | YLR193C	0		1.58496	0	0		yes	0.274518	-0.6879	-0.569048	-0.552662	-0.291846	-0.255054	-0.288778		0.106271	-0.306085	0.020842	0.420372	0.247989	-0.122453	-0.151279		-0.015731	-0.510856	-0.512464	0.30776	0.228355	-0.347624	-0.547392			-0.415659	-0.818974	-0.540765	-0.567545	-0.472396	0.171999	0.272098		0.187865	0.64558	0.968487	0.59239	0.159248	0.78699	0.935744
YPL101W	YPL101W ... ELP4 regulation of transcription fr RNA polymerase II transcription elocytoplasm* | YPL102C	0		#N/A	0	2	yes	yes	-0.723005	-0.808848	-0.519918	-0.856813	-0.749252	-0.569796	-0.330062		-0.247419	0.183009	0.560879	0.312244	0.244755	-0.147082	-0.103247		-0.228394	0.663337	0.73423	0.547266	0.268132	-0.094509	-0.231946			-0.703475	-0.591271	-0.620687	-0.656882	-0.163954	0.010706	0.092162		-0.355783	0.78859	0.648019	0.361872	0.452036	0.620274	0.59035
YFR028C	YFR028C ... CDC14 protein amino acid dephosphory phosphoprotein phosphatase activitynucleus* | YFR029W	yes	yes	3.16993	0	0		yes	-0.254295	-0.15664	-0.455274	-0.647585	-0.213975	-0.120811	0.090231		-0.259256	0.519782	0.574463	0.552521	0.355659	-0.034084	0.109087		-0.547792	-0.019337	-0.414494	-0.072838	0.040104	-0.170672	-0.009818			-0.47942	-0.118795	-0.387754	-0.460913	0.206998	0.253202	0.359993		0.239342	0.92284	0.527502	0.368525	0.283304	0.494103	0.625686
YGL155W	YGL155W ... CDC43 establishment of cell polarity signal transducer activity* intracellular* | YGL156W	0		#N/A	0	0		yes	-0.395935	-0.188107	-0.102152	-0.650844	-0.14877	-0.257846	-0.459073		-0.519358	0.365607	0.63021	0.419117	0.135693	-0.073017	-0.136451		-0.769248	-0.040755	-0.124625	0.047507	-0.023352	-0.557804	-0.558457			-0.893198	-0.251277	-0.172293	-0.419456	-0.117452	-0.065395	-0.002787		-0.184875	1.00357	0.748289	0.307629	0.483885	0.604428	0.470643
YMR220W	YMR220W ... ERG8 ergosterol biosynthesis* phosphomevalonate kinase activity cytosol | YMR221C	0		2.58496	1	1		yes	-0.433279	-0.157101	0.01664	-0.066288	0.084105	0.003071	-0.119756		-0.688621	-0.084808	0.480777	0.741389	0.390032	0.036874	0.080576		-0.78185	-0.113664	0.07276	0.198512	0.115673	-0.401715	-0.327378			-0.949891	-0.304988	0.02962	-0.194085	-0.163127	0.259761	0.189899		-0.424291	0.737793	0.984142	0.550416	0.257777	0.839249	0.77788
YHR045W	YHR045W ... YHR045W biological process unknown molecular function unknown endoplasmic reticulum | YHR046C	0		0	0	1		yes	-0.721131	-0.225096	-0.109929	-0.666353	-0.395477	-0.227075	-0.15777		-0.859322	0.509511	0.577266	0.202406	0.246485	-0.043955	0.00243		-0.71801	0.002718	-0.240848	-0.330547	-0.370048	-0.100063	-0.227472			-0.874244	-0.231036	-0.378268	-0.657291	-0.359543	-0.305626	-0.277962		0.049	1.06376	0.67063	0.365504	0.466604	0.530479	0.454054
YHR047C	YHR047C ? AAP1 proteolysis and peptidolysis* aminopeptidase activity cytoplasm* | Arginine/alanine aminopeptidase, overproduction stimulates glycogen accumulationYHR048W	yes	yes	3.70044	0	0		yes	-0.397943	-0.361007	-0.320191	-1.08225	-1.18312	-1.00539	-0.80942		-0.710384	0.00587	0.328822	0.082703	-0.117773	-0.165807	0.022126		-0.723147	-0.189716	-0.166631	-0.499456	-0.640927	-0.877698	-0.857959			-0.8123	-0.515147	-0.480429	-0.930297	-0.898356	-0.794649	-0.855371		-0.429975	0.605174	0.536432	0.197765	0.089142	0.129124	0.548782
YKL106W	YKL106W ... AAT1 aspartate biosynthesis* aspartate transaminase activity mitochondrion | YKL107W	0		1.58496	0	0		yes	-1.09229	-0.475062	-1.14379	-1.24388	-1.1056	-0.989474	-0.849037		-1.37994	0.356097	0.320875	0.155141	-0.073035	-0.492813	-0.502986		-1.03767	-0.330417	-0.698279	-0.416165	-0.45846	-1.05601	-0.816504			-1.07062	-0.706298	-0.82839	-1.10769	-0.797609	-0.702904	-0.40066		-0.132956	0.733213	0.427609	0.027032	-0.077495	0.128701	0.17415
YDR527W	YDR527W ... RBA50 transcription from RNA polymer DNA-directed RNA polymerase activitcytoplasm* | YDR528W	yes		4.08746	0	1	yes	yes	0.283684	-0.830668	-1.08153	-1.53336	-0.496629	-1.05912	-0.56288		0.183242	0.578241	-0.090824	0.275013	-0.146856	-0.792805	-0.630869		-0.222934	-0.326427	-0.300581	0.206182	0.067429	-0.859346	-0.979947			-0.424565	-0.484964	-0.490889	-0.586228	-0.170602	0.601067	0.860107		0.26308	0.876714	0.392687	0.188672	-0.351883	0.849881	0.918477
YER148W	YER148W ... SPT15 transcription initiation from DNA binding* nucleus* | YER149C	0		2.32193	1	1		yes	0.102862	-0.709807	-1.33786	-1.08342	-0.666784	-0.99039	-0.977871		-0.938723	-0.108338	-0.17639	0.116902	-0.467619	-0.465577	-0.53387		-0.306825	-0.43743	-0.638507	0.081697	-0.204801	-0.774785	-1.15519			-0.282351	-0.128852	-0.263551	-0.62824	-0.485433	0.430916	0.692168		-0.363483	0.904904	0.735368	0.258181	0.248744	1.01559	1.05546
YHR127W	YHR127W ... YHR127W biological process unknown molecular function unknown nucleus | YHR128W	0		2.58496	0	1		yes	0.441842	-0.115786	-0.929391	-0.647297	-0.119714	-0.224374	-0.38354		-0.3599	0.307719	0.276951	0.461595	0.323874	-0.217741	-0.40711		0.214598	-0.154103	-0.303784	-0.016135	-0.106068	-0.687833	-0.589564			-0.375179	-0.481748	-0.776025	-0.719866	-0.24746	0.709153	0.770234		0.184192	0.998014	0.984742	0.46571	0.230822	1.23776	1.12844
YHR144C	YHR144C PAC Cluster DCD1 pyrimidine nucleotide metaboli dCMP deaminase activity cytoplasm | YHR145C	yes		3	0	0		yes	-0.400874	-0.441321	-0.934379	-0.641023	-0.457025	-0.574799	-0.340272		-0.594277	-0.022852	-0.114728	0.276961	-0.1691	-0.481959	-0.530754		-0.682491	-0.735584	-0.779726	-0.368863	-0.202694	-0.612403	-1.05923			-1.01855	-0.677849	-0.82546	-0.719659	-0.262025	0.387637	0.505924		0.158126	1.10178	0.917362	0.64734	0.318285	0.867288	1.06523
YDR190C	YDR190C PAC Cluster RVB1 regulation of transcription fr ATPase activity nucleus* | YDR191W	0		3	1	0		yes	-0.233621	-0.453459	-0.641243	-0.871398	-0.212253	-0.587559	-0.714919		-0.691692	-0.351734	-0.19753	0.529483	0.196355	-0.572975	-0.346205		-0.979425	-0.593321	-0.455253	0.264764	0.26594	-0.535677	-1.10784			-0.759619	-0.527425	-0.274454	-0.474677	0.200377	0.750453	0.686602		-0.360595	0.923444	0.847316	0.639849	0.341751	1.18446	1.20835
YDR339C	YDR339C ? PAC Cluster FCF1 biological process unknown molecular function unknown | Putative PINc domain nuclease required for early cleavages of 35S pre-rRNA and maturation of 18S rRNA; component of the SSU (small subunit) processome involved in 40S ribosomal subunit biogenesis; copurifies with Faf1pYDR340W	yes	yes	2.58496	0	0		yes	-0.27562	-0.254692	-0.921215	-1.20399	-0.223844	-0.677294	-0.890488		-0.694742	-0.149326	-0.27986	0.436129	0.0369	-0.668732	-0.321329		-0.733562	-0.598742	-0.76749	0.322807	0.420424	-0.787049	-1.04711			-0.586714	-0.264779	-0.293823	-0.337725	-0.020588	0.878345	1.01035		-0.043789	1.02977	1.18866	0.819025	0.405371	1.49009	1.44679
YOR283W	YOR283W ... YOR283W biological process unknown molecular function unknown cytoplasm* | YOR284W	0		1.58496	0	0		yes	0.263844	-0.81919	-1.01217	-0.932679	-0.121682	-0.644447	-0.406368		-0.146786	-0.347212	0.039958	0.403512	0.070604	-0.639056	-0.567682		-0.244423	-0.442809	-0.159015	0.285662	0.297284	-0.686838	-0.650458			-0.311814	-0.596336	-0.655547	-0.599606	-0.15556	0.528605	0.575586		0.003884	0.976271	1.18586	0.621222	0.348751	1.24989	1.19236
YGR195W	YGR195W PAC Cluster SKI6 35S primary transcript process 3'-5'-exoribonuclease activity nuclear exosome (RNase complex)* | YGR196C	0		2.32193	0	0		yes	-0.218264	-0.325338	-0.423279	-1.02147	-0.715732	-0.698119	-0.906441		-0.681326	0.347545	0.355405	0.433924	-0.080753	-0.663444	-0.361346		-0.286956	-0.151872	-0.000923	0.138274	0.137468	-0.592592	-1.15231			-0.280479	-0.15943	-0.240838	-0.406928	-0.237667	0.466146	0.495184		0.177391	1.08377	1.052	0.477312	0.189002	0.889186	0.979353
YKL120W	YKL120W ... OAC1 sulfate transport* oxaloacetate carrier activity* mitochondrial inner membrane | YKL121W	yes	yes	4.64386	0	1		yes	-0.657329	-1.3001	-0.880716	-0.393785	-0.542121	-0.847054	-0.535089		-0.741862	0.245919	0.869357	1.16419	0.334036	-0.183792	0.004291		-0.542113	-0.354674	-0.073364	0.669655	0.115149	-0.612202	-0.033094			-1.08868	-0.916671	-0.262942	-0.311251	-0.407498	-0.188082	0.3353		-0.394322	1.00477	1.03132	0.616172	-0.024237	0.348157	0.232057
YDR121W	YDR121W ... DPB4 chromatin silencing at telomer epsilon DNA polymerase activity epsilon DNA polymerase complex* | YDR122W	0		1	1	1		yes	-0.129908	-0.668846	-1.02673	-1.36236	-0.603593	-0.502885	-0.752423		-0.174751	0.80521	0.582474	0.659496	0.511149	-0.105322	0.0238		-0.502187	0.129776	0.066426	0.367607	0.086105	-0.847136	-0.627389			-0.982415	-0.033595	-0.578338	-0.6336	-0.644117	0.205591	0.553493		0.210504	1.62753	1.37653	0.774311	0.635149	1.4488	1.2346
YNL282W	YNL282W ... POP3 rRNA processing* ribonuclease P activity* ribonuclease MRP complex* | YNL283C	yes	yes	4.45943	0	1		yes	0.117293	-1.22031	-2.03155	-0.779771	-0.12822	-0.784078	-0.824998		0.414612	0.213244	-0.556399	0.19786	-0.119271	-0.537387	-0.346745		-0.527855	-0.646271	-1.16563	-0.004793	0.205268	-0.425346	-0.958035			-0.226856	-1.43268	-1.11952	-0.295635	-0.23812	0.651471	0.50011		0.411393	0.398093	0.599256	0.599985	0.558952	0.998319	1.15196
YOR260W	YOR260W PAC Cluster GCD1 translational initiation translation initiation factor activribosome* | YOR261C	0		2	1	1		yes	-0.919028	-1.35808	-0.75929	-0.593655	-1.04454	-0.911555	-1.03832		-0.812638	-0.340933	0.150565	0.012058	-0.596459	-0.937612	-0.949579		-0.785522	-0.345893	-0.217964	-0.068398	-0.168019	-0.534891	-0.814197			-1.25922	-0.800797	-0.242362	-0.430784	-0.274782	-0.467695	-0.604903		-0.297175	0.772242	0.903376	0.405449	0.362209	0.23969	0.311704
YDR209C	YDR209C ... | YDR210W	0		1.58496				yes	0.723295	-1.10858	-1.9444	-0.995688	-1.33525	-1.17908	-0.614017		0.286215	0.261988	-0.147938	0.68813	-0.115789	-0.125931	-0.254642		-0.872239	-0.631433	-1.4483	-0.815567	-0.963569	-1.68431	-3.10313			-0.310358	-0.008187	-0.839411	-0.992853	-0.330681	0.145739	0.346735		0.472077	1.49111	1.40901	0.939521	0.608541	1.25484	1.21931
YPR060C	YPR060C PAC Cluster ARO7 aromatic amino acid family bio chorismate mutase activity cytoplasm* | YPR061C	0		1	0	0		yes	0.345542	-0.809792	-1.63147	-1.3158	-1.06489	-1.21442	-1.29197		-0.040031	0.064949	-0.096059	0.175759	-0.192254	-0.602792	-0.731355		-0.264191	-0.412245	-1.18398	-0.498587	-0.322075	-1.28249	-1.10406			-0.083628	-0.057183	-0.631158	-0.946216	-0.418138	0.227784	0.327182		0.39384	1.26615	1.24968	0.654938	0.182429	0.810399	0.884345
YJL012C	YJL012C ... VTC4 vacuole fusion, non-autophagic molecular function unknown intrinsic to vacuolar membrane | YJL013C	0		3	0	0		yes	-0.951204	-0.940725	-0.200324	-0.155422	-0.394707	-0.412111	-0.256004		-1.32228	-1.07184	-0.043402	0.488502	0.152314	-0.338243	-0.46125		-1.44518	-0.55073	-0.007105	0.164282	-0.156186	-0.332043	-0.538922			-1.3046	-0.622217	0.181898	-0.136796	-0.160735	0.03811	0.217044		-1.20386	-0.2364	0.606512	0.621477	0.455158	0.41797	0.359353
YMR168C	YMR168C ... CEP3 mitotic spindle checkpoint DNA bending activity* condensed nuclear chromosome kineto | YMR169C	0		0	0	1		yes	-1.75001	-0.649495	-0.470577	-0.679273	-0.693706	-0.63038	-0.522668		-2.07706	0.213244	0.70115	0.455409	0.051301	-0.148805	0.14762		-1.84173	-0.325976	-0.136545	-0.151206	-0.311293	-0.83988	-0.532583			-1.51372	-0.601778	-0.188146	-0.488141	0.089305	0.046818	-0.015303		-1.01095	0.723959	0.575574	0.152656	0.135333	0.161336	0.313162
YER140W	YER140W ... YER140W biological process unknown molecular function unknown mitochondrion | YER141W	0		2.32193	0	1		yes	-0.491044	-0.537419	-0.535296	-0.85054	-0.926152	-0.724734	-0.239258		-0.846595	0.59641	0.437724	-0.076926	-0.157056	-0.56906	-0.098438		-0.245412	0.127469	0.019924	-0.078095	-0.410949	-0.657032	-0.800245			-1.28407	-0.267738	-0.723292	-0.867822	-0.695882	-0.431442	-0.331239		0.683347	1.38348	0.904103	0.190171	0.131777	0.481528	0.686085
YNL278W	YNL278W ... CAF120 regulation of transcription fr molecular function unknown CCR4-NOT complex | YNL279W	yes	yes	3.45943	0	0		yes	-0.930511	-0.956173	-1.08172	-0.87459	-0.862525	-0.458132	-0.215529		0.705631	1.03085	0.091656	-0.275595	-0.082788	-0.253716	-0.23013		-0.748748	-0.347502	-0.771805	-0.758139	-0.345571	-0.216071	-0.494904			-0.774674	-0.638316	-0.830836	-0.84813	-0.179887	-0.088993	-0.223866		1.64122	1.15752	-0.133637	-0.014171	0.326298	0.343372	0.471526
YKL072W	YKL072W ... STB6 biological process unknown molecular function unknown cellular component unknown | YKL073W	0		3.45943	0	0		yes	0.208473	-0.873295	-1.49188	-1.68068	-1.29778	-1.15952	-0.913117		0.159111	0.658029	0.312569	-0.353815	-0.537425	-1.05509	-0.755476		-0.350219	0.300008	-0.590863	-0.485275	-0.425886	-1.34448	-1.36117			-0.302033	-0.033595	-1.1198	-1.42388	-0.254843	0.058486	0.418266		1.18672	1.77551	0.580543	0.011472	-0.019991	0.91352	0.964679
YMR266W	YMR266W ... RSN1 biological process unknown molecular function unknown cellular component unknown | YMR267W	yes	yes	4.75489	1	0		yes	-0.144544	-0.575855	-1.11269	-1.48346	-1.71995	-1.09627	-0.600887		-0.388844	0.852331	0.686205	-0.079938	0.109224	-0.036164	0.137921		-0.074485	-0.245744	-0.862711	-1.49126	-1.21233	-0.640359	-0.455638			-0.06511	-0.630917	-1.32034	-1.50481	-1.16563	-1.13067	-0.767475		1.05228	1.20305	0.776403	0.501033	0.72092	0.191953	0.443698
YDR528W	YDR528W ... HLR1 cell wall organization and bio molecular function unknown cytoplasm | YDR529C	yes		3.90689	0	0		yes	-0.43445	-1.6307	-2.20509	-1.59366	-0.774446	-0.348736	-0.676424		0.845205	0.220536	-0.519787	0.517701	0.41269	-0.441558	-0.559926		0.090499	-1.04563	-1.5731	-0.38244	0.431654	0.113758	-0.983507			0.176311	-0.737539	-0.658081	-0.326988	1.04199	1.68791	1.36281		0.600086	-0.224422	-0.081815	0.63746	0.098927	0.612608	0.609639
YPR174C	YPR174C ... YPR174C biological process unknown molecular function unknown nuclear membrane* | YPR175W	0		2.58496	0	0		yes	0.600594	0.127473	-1.95055	-2.40238	-0.043723	-0.00938	0.2543		0.098741	0.585662	-0.249351	0.047394	0.48054	0.16868	-0.315005		-0.13381	-0.416882	-1.18719	-0.517049	0.342539	-0.029628	-0.485676			-0.329217	-0.614322	-1.7325	-1.48659	-0.128104	0.996459	0.63965		-0.1431	-0.015127	-0.435796	0.368065	-0.266977	0.997596	0.72626
YLR287C	YLR287C ... YLR287C biological process unknown molecular function unknown cytoplasm | YLR287C-A	0		4.70044	0	0		yes	0.294816	-1.2368	-1.39199	-1.33369	-0.555931	-0.726963	-0.858913		1.30286	0.964275	-0.331715	0.304149	-0.194378	-0.749411	-0.92177		-0.032375	-0.538961	0.05273	0.550049	0.366432	-1.02794	-1.20369			-0.147888	-0.650076	-0.442195	-0.425903	-0.133379	0.325752	0.511487		2.35217	1.57476	1.59423	1.36156	0.851408	1.62494	1.52161
YOR295W	YOR295W ... UAF30 transcription from RNA polymer RNA polymerase I transcription factRNA polymerase I upstream activatin | YOR296W	0		#N/A	0	2		yes	0.873394	-0.499836	-1.07112	-0.307221	0.04326	-0.702002	-0.796817		0.186243	-0.026991	-0.041976	0.393863	-0.454375	-0.980548	-0.894134		0.341763	0.132315	-0.22256	0.536723	0.124174	-0.806494	-0.628068			-0.244868	-0.42208	-0.943134	-0.67282	-0.647798	0.316733	0.353937		1.00331	1.69643	1.65972	0.949474	0.778765	1.61434	1.70473
YNL097C-B	YNL097C-B ... YNL097C-B biological process unknown molecular function unknown cellular component unknown | YNL098C	yes	yes	3.16993	4	0		yes	0.560237	-0.77737	-1.82892	-1.53229	-1.08227	-0.648563	-0.957971		-1.38821	0.393816	0.614154	1.45832	0.432245	-0.401545	0.253141		1.20093	-0.836565	-2.27998	0.392652	-0.066995	-1.33666	-1.85388			-0.744255	-0.463617	-1.57638	-1.75717	-0.760162	0.251946	0.407664		-0.534586	0.618665	0.773026	0.502115	0.710771	0.438842	0.840942
YOR248W	YOR248W ... | YOR249C	0		3.16993				yes	-1.60969	0.22263	-0.450407	-2.01771	-0.219774	0.692474	0.968028		-0.709384	0.355466	0.533984	-1.24334	-0.190452	0.118678	-0.065817		-0.937983	-0.444964	-0.85185	-2.06819	-0.771762	0.006574	0.322706			-0.563683	-1.54162	-0.460899	-2.2166	1.15237	-0.434896	0.244165		-0.376106	0.959469	-0.092622	0.46003	1.72406	-0.234973	-0.199609
x		-5		#N/A
x		-5		#N/A
x		-5		#N/A
Cluster_f	Cluster_f	#N/A		#N/A
YCR102W-A	YCR102W-A ... | YCR104W	yes		1				yes	0.71224	-1.36233	-1.56588			-0.385528	-1.69494		-1.54432	0.850674	-0.199077	-0.940776	-2.08952	-1.54839	-0.40711			-0.467331	-0.495706	-2.145		-2.35975				-1.85973	-0.335168	-1.36993		-3.05621	-4.00103	-2.60828		1.23213	2.01836	1.29642	0.30947	1.67443	0.922101	0.05193
YGR055W	YGR055W ... MUP1 sulfur amino acid transport L-methionine porter activity integral to plasma membrane | YGR056W	yes	yes	4.32193	0	0		yes	-1.59913	-1.96735	-2.38976	-2.49759	-2.70391	-1.43379	-1.50425		-0.457834	0.212091	-0.717223	-2.78237	-1.83903	-1.43306	-0.428276		-1.07483	-1.62868	-2.36351	-3.36814	-1.49675	-0.350577	-1.86661			-1.18922	-1.39057	-1.8576	-2.50651	-1.63856	-1.02556	-1.46029		-0.149294	-0.515159	-2.4427	-2.23018	0.044371	-0.629942	-1.03272
YDR502C	YDR502C ... SAM2 methionine metabolism methionine adenosyltransferase acticellular component unknown | YDR503C	yes		3.58496	1	0	yes	yes	-1.02718	-2.20872	-2.09488	-2.71702	-3.30107	-2.07463	-1.54511		-0.837276	-2.94406	-2.93959	-3.14035	-2.76925	-1.81024	-0.339103		-0.775484	-1.70261	-1.70435	-2.23837	-2.23438	-0.792988	-1.29139			-0.888819	-1.97995	-2.12005	-2.79118	-2.85424	-1.25474	-1.04876		-1.54593	-3.62972	-3.90825	-3.72035	-1.64246	-0.773789	-1.3073
YLR180W	YLR180W ... SAM1 methionine metabolism methionine adenosyltransferase acticytoplasm | YLR181C	yes		3.90689	0	1	yes	yes	-0.928085	-2.7235	-4.58786	-5.49621	-5.21284	-3.60322	-3.38451		-0.550081	-2.45211	-3.18323	-2.99122	-2.46112	-1.88634	-0.967711		-0.691873	-2.54716	-3.57887	-3.82255	-2.91757	-1.68432	-2.83566			-1.06468	-2.80981	-4.81584	-5.96732	-4.3478	-2.58683	-2.92713		-0.937582	-3.52764	-4.869	-4.62853	-2.56143	-1.91451	-2.1403
YER091C	YER091C ... MET6 methionine biosynthesis 5-methyltetrahydropteroyltriglutamacytoplasm | YER091C-A	yes	yes	4.64386	0	0		yes	-1.73392	-4.05713	-3.30187	-2.09589	-2.59819	-1.94296	-2.62532		-1.50944	-3.18449	-2.09608	-2.75433	-2.73741	-1.9285	-0.893466		-1.65015	-3.30231	-2.11183	-1.76428	-1.70149	-0.587151	-2.78831			-1.75281	-3.91698	-2.91051	-2.21315	-2.1729	-1.61155	-2.57197		-2.10754	-4.99094	-5.94946	-5.48887	-3.22704	-3.16538	-3.42331
YDL241W	YDL241W ... YDL241W biological process unknown molecular function unknown cellular component unknown | YDL242W	0		2.80735	0	0		yes	-0.861227	-1.61387	-2.03981	-0.354142	-1.10874	-1.56995	-1.2944		-1.04425	-0.484193	-0.573473	-0.122141	-0.726953	-0.896309	-1.3441		-1.78033	-2.01047	-1.38677	-0.552988	-0.737918	-1.80335	-1.34972			-1.29054	-1.9359	-1.54919	-1.00038	-1.4199	-1.86996	-1.26147		-1.81383	-2.41348	-1.70004	-1.95513	-1.98659	-1.79651	-2.20643
YNL065W	YNL065W ... AQR1 drug transport* monocarboxylic acid transporter actplasma membrane | YNL066W	yes	yes	4.52356	0	1		yes	-2.91107	-2.89341	-0.707786	-0.246032	-0.963938	-1.35709	-1.33237		-2.39842	-1.86657	-0.393614	-0.881923	-1.40732	-1.48052	-1.56796		-1.25689	-1.5263	0.056585	-0.118762	-0.572006	-0.844945	-0.652741			-2.86098	-2.66014	-0.602145	-0.521346	-0.826983	-1.242	-0.987226		-2.61242	-2.53038	-2.16743	-2.44676	-1.70509	-1.46652	-1.57983
YDR461W	YDR461W ... MFA1 signal transduction during con mating pheromone activity soluble fraction* | YDR462W	0		2.58496	0	0		yes	-0.033052	-0.705734	-2.09172	-2.4942	-1.97992	-1.4636	-2.16929		0.94363	0.394233	-0.841429	-0.91978	-1.00824	-1.63452	-1.14036		0.396082	-0.296331	-1.41201	-1.47911	-1.03157	-1.26708	-2.458			0.935841	0.099777	-1.18838	-1.36728	-0.930157	-0.728729	-1.14145		0.44239	-1.00647	-1.15232	-1.40897	-1.5678	-1.60023	-1.76862
YDL070W	YDL070W ... BDF2 biological process unknown molecular function unknown nucleus | YDL071C	0		4.24793	1	0	yes	yes	0.839663	-1.48414	-1.54085	-2.16028	-1.21914	-1.84654	-2.19114		0.300659	-0.582536	-1.14977	-0.79372	-1.28705	-2.25687	-1.82516		-0.427322	-2.72355	-2.60508	-1.22274	-1.29145	-3.13792	-3.70023			0.371222	-0.302153	-0.427028	-0.943217	0.135033	0.741225	0.6912		0.537662	0.610023	-0.422574	-0.37596	-0.723331	0.357126	0.322883
YGR035C	YGR035C ... YGR035C biological process unknown molecular function unknown cellular component unknown | YGR035W-A	yes	yes	4.64386	0	1		yes	1.27882	-1.38071	-1.76114	-2.08118	-1.39016	-1.83133	-1.6064		0.914321	0.040617	-0.807995	-1.00951	-0.738518	-1.46042	-0.872696		1.01887	-1.56294	-1.43931	-0.399315	-0.147723	-2.58089	-2.07211			1.06492	0.026219	-0.445271	-1.25953	-0.067426	0.572713	1.07934		1.04347	0.279179	-0.699355	-1.2639	-1.63591	0.293624	0.715711
YCR059C	YCR059C ... YIH1 regulation of amino acid metab molecular function unknown cytoplasm* | YCR060W	0		3	0	0	yes	yes	-0.760845	-1.70795	-1.53076	-1.33647	-0.963104	-0.950313	-0.667265		-0.073782	-0.651562	-0.252956	-0.305602	-0.217749	-0.370959	-0.366953		-0.229886	-0.805129	-0.511576	-0.398719	-0.160136	-0.487206	-0.545814			-0.783099	-1.46693	-1.32313	-1.08341	-0.801241	-0.242906	-0.291286		-0.605313	-0.534742	-0.654471	-0.338703	-0.12175	-0.004336	-0.078585
YKL084W	YKL084W ... HOT13 mitochondrial intermembrane sp molecular function unknown mitochondrial intermembrane space | YKL085W	yes		3	0	0	yes	yes	-0.432384	-1.29724	-1.2307	-1.07661	-1.09647	-0.726072	0.017405		-0.109447	-0.590516	-0.190464	-0.782639	-0.428833	-0.366988	0.171359		-0.030238	-0.114169	-0.051121	-0.326295	-0.286978	-0.151862	0.320819			-0.46088	-1.22262	-1.45506	-1.17834	-1.10154	-1.33315	-0.830914		-0.408532	-0.517447	-0.171573	-0.23966	0.053269	-0.283763	-0.602995
YOL092W	YOL092W ... YOL092W biological process unknown molecular function unknown cytoplasm* | YOL093W	0		2.58496	0	0	yes	yes	-1.34833	-1.11505	-1.01834	-0.472467	-0.548996	-0.597327	-0.275848		-0.824596	-0.424625	-0.114566	-0.584693	-0.225365	-0.308974	0.022352		-1.01495	-0.197265	-0.053299	-0.770929	-0.730042	-0.063675	0.205567			-0.949491	-1.19533	-1.01115	-0.509897	-0.673902	-0.979837	-0.844878		-0.429382	-0.386086	-0.075143	0.040903	0.400655	-0.201879	-0.297877
YNR043W	YNR043W PAC Cluster MVD1 ergosterol biosynthesis* diphosphomevalonate decarboxylase acytosol | YNR044W	0		3	1	1		yes	-1.33573	-1.44997	-1.11095	-1.01388	-1.10996	-0.925931	-0.788412		-0.685917	-0.295019	0.205093	-0.079327	-0.335828	-0.559981	-0.445986		-0.914736	-0.473143	-0.301612	-0.75661	-0.714734	-0.87353	-0.564879			-1.25404	-1.3379	-1.06857	-1.03785	-1.01096	-1.06568	-0.91512		-0.794739	-0.36176	-0.125537	-0.159638	-0.064171	-0.401246	-0.426817
YER043C	YER043C PAC Cluster SAH1 methionine metabolism* adenosylhomocysteinase activity cytoplasm | YER044C	0		2.32193	0	0		yes	-1.01856	-2.17201	-1.94368	-1.57469	-1.54759	-1.12194	-0.541111		-0.630653	-1.58834	-0.915905	-0.916495	-0.822107	-0.764207	-0.238526		-0.654059	-1.85108	-1.83918	-1.83573	-1.5976	-0.990001	-0.557006			-0.596272	-1.87996	-1.68641	-1.26716	-1.06415	-0.968212	-0.500772		-0.613414	-1.44053	-0.948778	-0.750983	-0.667519	-0.807532	-0.631957
YDR384C	YDR384C ... ATO3 transport* transporter activity mitochondrion* | YDR385W	yes	yes	4.9542	0	2	yes	yes	-1.61438	-2.69838	-2.72415	-2.63776	-1.98991	-1.94266	-1.60858		-0.992639	-1.2873	-1.43327	-1.85431	-1.17794	-1.19853	-0.853922		-0.425756	-0.886337	-1.28012	-1.45581	-1.26354	-1.12589	-1.0793			-1.15174	-2.96368	-2.60612	-1.64856	-1.47041	-1.54076	-1.30532		-0.336265	-0.273378	-0.787909	-0.392761	-0.247021	-0.51031	-0.398847
YEL071W	YEL071W ... DLD3 lactate metabolism D-lactate dehydrogenase (cytochromecytoplasm* | YEL072W	yes	yes	4.39232	0	0		yes	-1.83593	-1.99242	-1.91704	-2.02368	-2.20849	-2.16671	-1.79691		-1.25924	0.265669	0.570173	-0.626653	-1.35529	-1.34913	-0.469775		-1.61114	-1.2783	-1.31271	-2.01031	-2.18057	-2.27568	-2.06632			-1.60149	-1.11273	-0.797058	-1.33025	-1.60275	-1.53587	-1.4896		-1.02539	0.568752	0.02161	-1.35349	-1.67574	-1.88403	-1.30466
YBL016W	YBL016W ... FUS3 protein amino acid phosphoryla MAP kinase activity cytoplasm* | YBL017C	yes	yes	3.45943	1	0		yes	-0.770389	-1.32286	-1.34549	-1.92886	-1.59885	-1.58936	-1.414		-0.430394	-0.415579	-0.363863	-0.525197	-0.865696	-1.22245	-0.957392		-0.360295	-0.338897	-0.502401	-0.510082	-0.60688	-0.97679	-1.39823			-0.822462	-0.735141	-1.07351	-1.20552	-0.792666	-0.826614	-0.782103		-0.670823	-0.341955	-0.551462	-0.701621	-0.84534	-0.803775	-0.712658
YKL068W-A	YKL068W-A ... YKL068W-A biological process unknown molecular function unknown cellular component unknown | YKL069W	yes	yes	3.32193	0	0		yes	-0.919233	-1.29907	-1.11644	-1.59474	-1.57441	-1.04974	-1.3012		-0.499051	0.692201	0.43818	-0.040604	-0.729376	-1.08807	-0.610863		-0.427649	-0.880181	-1.11165	-1.20993	-0.655903	-0.504109	-1.14834			-0.699308	-0.508521	-0.358557	-0.774287	-0.878193	-0.431115	-0.378729		0.010725	0.490678	-0.069437	-0.802603	-0.495032	-0.668352	-0.899326
YGL253W	YGL253W ... HXK2 replicative cell aging* hexokinase activity nucleus* | YGL254W	yes		4.64386	0	0		yes	-0.227822	-0.97039	-1.55569	-2.19298	-2.2149	-1.79725	-1.19531		-0.338559	0.0746	0.210977	-0.042138	-0.431801	-0.420554	-0.21469		-0.329008	-0.906577	-1.61546	-2.23693	-1.78143	-1.24057	-0.793321			-0.392548	-0.93089	-1.61496	-2.15461	-1.84009	-1.72515	-1.35876		-0.636478	0.138779	-0.236716	-0.983065	-1.11372	-0.899158	-0.362314
YHR183W	YHR183W ... GND1 response to oxidative stress* phosphogluconate dehydrogenase (deccytoplasm* | YHR184W	yes		3.90689	0	0		yes	-1.0794	-1.27793	-1.24138	-1.61714	-1.77893	-1.55337	-0.908106		-0.976002	-0.278884	0.352412	-0.266416	-0.460013	-0.594876	-0.232578		-0.95635	-1.40366	-1.26038	-1.75525	-1.82945	-1.38503	-0.860885			-0.808961	-1.17811	-1.28141	-1.61209	-1.54054	-1.56814	-0.979916		-1.04488	-0.659459	-0.692365	-1.02748	-1.0804	-1.1269	-0.912623
YIL015W	YIL015W ... BAR1 protein catabolism aspartic-type endopeptidase activitperiplasmic space (sensu Fungi) | YIL016W	0		3.16993	0	0		yes	-1.54455	-1.76624	-2.37484	-1.78655	-1.4329	-1.49662	-1.14388		-0.592777	0.438448	-0.462353	-1.13125	-0.905195	-1.29311	-0.329401		-1.29471	-0.925391	-1.32241	-1.21936	-1.14399	-1.27865	-1.53832			-1.41882	-1.40063	-1.93456	-1.5673	-1.34289	-1.58636	-1.07004		0.042674	0.271469	-1.07222	-0.829596	-0.91326	-1.07813	-0.42495
YJR147W	YJR147W ... HMS2 pseudohyphal growth molecular function unknown cytoplasm* | YJR148W	yes	yes	5.24793	0	0		yes	-1.1402	-1.64131	-1.81064	-1.37739	-2.10347	-1.63029	-1.51343		-0.605641	-0.213677	-0.370577	-1.18796	-1.17529	-1.09513	-0.9645		-0.801878	-1.33062	-1.1444	-1.78931	-1.4693	-1.44713	-1.24804			-1.4677	-1.64482	-1.82216	-1.64262	-1.82201	-1.74613	-1.52793		0.271105	0.345242	-0.33612	-0.448601	-0.053585	-0.163906	-0.415255
YIL145C	YIL145C ... PAN6 pantothenate biosynthesis pantoate-beta-alanine ligase activicytoplasm* | YIL146C	0		2.80735	0	0		yes	-0.417584	-0.979004	-1.34566	-1.44274	-1.78754	-1.24351	-1.2015		0.071226	-0.192208	0.01149	-0.384636	-0.66345	-0.729302	-0.613809		-0.164361	-0.87587	-1.24384	-1.59049	-1.63593	-2.10447	-1.51426			-0.375122	-1.0229	-1.39507	-1.56839	-1.399	-1.1916	-1.01899		-0.215185	-0.197015	-0.353109	-0.523673	-0.605911	-0.458753	-0.516895
YHR216W	YHR216W PAC Cluster IMD2 GTP biosynthesis IMP dehydrogenase activity cytoplasm | YHR217C	yes		3.80735	0	0		yes	-0.300678	-1.54411	-2.25931	-2.83738	-2.76159	-2.003	-1.51567		0.026089	-0.873482	-1.06113	-1.15527	-0.98485	-0.955937	-0.514768		-0.329058	-1.43174	-2.185	-3.11549	-2.95291	-2.06415	-1.62141			-0.556901	-1.54853	-2.29556	-2.6915	-2.58018	-2.22091	-1.61888		-0.38757	-1.43563	-1.61452	-1.5152	-1.36749	-1.43128	-1.44072
YJL217W	YJL217W ? REE1 biological process unknown molecular function unknown | Cytoplasmic protein involved in the regulation of enolase (ENO1); mRNA expression is induced by calcium shortage, copper deficiency (via Mac1p) and the presence of galactose (via Gal4p); mRNA expression is also regulated by the cell cycleYJL218W	yes	yes	3.32193	0	0		yes	-0.208397	-1.18469	-1.62685	-1.9459	-1.58976	-1.58816	-0.725099		0.342193	-1.27147	-1.18847	-0.958493	-0.779355	-0.723645	0.616077		0.127288	-0.55216	-1.38789	-1.09377	-1.21542	-1.17758	-0.315277			-0.235108	-1.27149	-1.37239	-1.52147	-1.50613	-1.43286	-0.804914		-0.218479	-1.39766	-1.37816	-1.64291	-1.6691	-1.36864	-0.189959
YLR179C	YLR179C ... YLR179C biological process unknown molecular function unknown cytoplasm* | YLR180W	0		3.80735	0	1		yes	-0.378443	-1.03118	-1.28739	-1.58187	-1.7255	-1.4612	-0.851283		0.11333	-0.696536	-0.753623	-0.797444	-0.686358	-0.27167	0.275718		-0.095909	-0.708474	-1.11405	-1.10962	-1.16978	-1.01429	-0.574314			-0.371401	-1.08272	-1.3058	-1.56892	-1.74427	-1.39363	-1.02709		-0.376725	-1.22572	-1.3495	-1.19079	-0.792022	-0.541081	-0.392277
YDR046C	YDR046C ... BAP3 amino acid transport amino acid transporter activity mitochondrion* | YDR047W	yes	yes	4.52356	1	1		yes	-1.81625	-1.43732	-1.29671	-1.10188	-1.44296	-0.938648	-0.567598		-0.965582	0.272115	-0.09909	-1.34807	-0.833275	-0.565841	0.250671		-1.64452	-1.56946	-1.85493	-2.15602	-1.3686	-0.495078	-0.743905			-1.57773	-1.29621	-0.992591	-1.15583	-1.09588	-0.8245	-0.818116		-0.275964	0.345807	-0.931551	-0.938723	0.029805	-0.084714	-0.051336
YIL009W	YIL009W ... FAA3 lipid metabolism* long-chain-fatty-acid-CoA ligase accellular component unknown | YIL010W	0		3.45943	0	0		yes	-1.56396	-1.35989	-1.34629	-1.85859	-1.63971	-1.42519	-0.956994		-2.05823	-0.96021	-0.392394	-0.814853	-0.67038	-0.881223	-0.061875		-1.41519	-1.18238	-1.52545	-1.58529	-1.67648	-1.46825	-1.0085			-1.67166	-1.059	-1.14623	-1.42063	-1.04258	-0.940681	-0.315869		-1.08792	0.119531	0.397224	-0.236423	-0.224528	0.018556	0.777156
YLR452C	YLR452C ... SST2 signal transduction* GTPase activator activity plasma membrane | YLR453C	0		3	0	1		yes	-1.60885	-1.85603	-1.74192	-1.33063	-1.08925	-1.22263	-1.68906		-1.58299	-0.712398	-0.379173	-0.243797	-0.703693	-1.27249	-1.08518		-1.74711	-1.36758	-1.2901	-0.478217	-0.422689	-1.08021	-1.99502			-1.97193	-1.35595	-1.10595	-0.730035	-0.520787	-0.979723	-1.19282		-1.20623	0.341427	-0.02568	-0.251754	-0.291381	-0.490046	-0.410427
YMR083W	YMR083W ... ADH3 fermentation alcohol dehydrogenase activity mitochondrial matrix* | YMR084W	yes	yes	4.52356	0	0	yes	yes	-0.915774	-1.65263	-1.54371	-1.26606	-0.758874	-0.604912	-0.479763		-1.20066	-1.2828	-0.569261	-0.147499	-0.176093	-0.283937	-0.230208		-0.566962	-0.735665	-0.472285	-0.181349	-0.172165	-0.217957	-0.306718			-1.03862	-1.88645	-1.46361	-1.11769	-0.848122	-0.647733	-0.480021		-1.38739	-1.68385	-1.31908	-1.19798	-1.26893	-1.17666	-0.831301
YER056C	YER056C ... FCY2 purine transport* cytosine-purine permease activity plasma membrane | YER056C-A	yes	yes	4.52356	0	0		yes	-2.78151	-3.33395	-2.2311	-0.718189	-0.898192	-0.724655	-0.496626		-1.03876	-0.689869	-0.235367	-0.916292	-0.834319	-0.825996	-0.128568		-1.14814	-1.52262	-0.663166	-0.581007	-0.676281	-0.186365	0.044944			-2.39708	-2.94044	-1.55847	-0.753414	-0.730181	-0.931855	-0.777584		-1.51026	-2.00878	-2.28558	-1.47561	-0.996439	-1.26797	-0.827238
YER052C	YER052C ... HOM3 methionine metabolism* aspartate kinase activity cytoplasm | YER053C	yes		3.32193	1	0		yes	-1.46879	-1.76992	-1.54031	-0.77795	-0.779366	-1.25266	-0.954987		-1.13207	-0.556984	-0.470379	0.063182	-0.089523	-0.744811	-0.502864		-1.27032	-1.33306	-1.36355	-0.742401	-0.546612	-0.561057	-0.607987			-1.29457	-1.42623	-1.46806	-0.530216	-0.900302	-1.4225	-1.1642		-1.14911	-0.588963	-0.59265	-0.083022	-0.284534	-0.877921	-0.729674
YDL198C	YDL198C ... GGC1 iron ion homeostasis* guanine nucleotide transporter actimitochondrial inner membrane | YDL199C	0		3	0	0		yes	-1.71036	-0.852729	-0.644383	-0.686845	-0.722771	-0.691668	-0.544324		-1.66563	-0.601401	0.020939	0.183604	0.283673	-0.22148	-0.100639		-1.18825	-0.766956	-1.20521	-1.05898	-0.737458	-0.467212	-0.238801			-1.59244	-0.91488	-0.804613	-0.808556	-0.923456	-1.10019	-0.840807		-1.23578	-0.919471	-0.783107	-0.740689	-0.619108	-0.895777	-0.709385
YJL097W	YJL097W ? PHS1 biological process unknown molecular function unknown | Essential 3-hydroxyacyl-CoA dehydratase of the ER membrane, involved in elongation of very long-chain fatty acids; evolutionarily conserved, similar to mammalian PTPLA and PTPLB; involved in sphingolipid biosynthesis and protein traffickingYJL098W	0		0	0	1		yes	-1.36376	-1.30544	-0.595194	-0.362077	-0.426841	-0.099664	-0.0705		-1.00482	-0.63877	-0.176876	-0.568348	-0.105426	-0.228002	-0.133028		-1.42923	-0.649918	-0.438867	-1.06156	-0.958792	-0.611653	-0.531914			-1.2733	-1.31469	-0.953894	-0.48728	-0.659691	-0.984335	-0.972933		-0.94474	-0.769884	-0.225918	-0.345449	-0.059334	-0.691698	-0.966569
YMR202W	YMR202W ... ERG2 ergosterol biosynthesis C-8 sterol isomerase activity endoplasmic reticulum | YMR203W	yes	yes	3.45943	0	0		yes	-1.22438	-1.18757	-0.87514	-0.518002	-0.587463	-0.522767	-0.168675		-0.654288	-0.75005	-0.156039	-0.301537	-0.189123	-0.188917	0.038613		-0.813909	-1.02396	-0.679792	-1.02856	-0.816092	-0.347303	0.094069			-1.00208	-1.44386	-1.20403	-0.805885	-0.731024	-0.93842	-0.941447		-0.886268	-1.05224	-0.548149	-0.733092	-0.540165	-0.908791	-0.880148
YNL066W	YNL066W PAC Cluster SUN4 mitochondrion organization and glucosidase activity cell wall (sensu Fungi)* | YNL067W	yes		5.04439	0	0		yes	-2.38578	-1.50197	-1.31153	-1.03109	-1.31012	-0.976492	-0.272764		-1.39671	-0.643003	-0.383701	-1.10869	-0.690718	-0.552691	-0.081982		-1.92766	-1.41217	-1.04177	-1.69057	-1.45647	-0.675432	-0.47972			-1.85148	-1.71631	-1.30003	-1.31584	-1.13086	-1.25377	-0.993744		-0.784379	-0.81684	-0.793986	-0.509337	0.048192	-0.679861	-0.305735
YPL274W	YPL274W ... SAM3 S-adenosylmethionine transport S-adenosylmethionine transporter acplasma membrane | YPL277C	0		3.90689	1	0	yes	yes	-1.81154	-2.53711	-1.99064	-2.13064	-2.88547	-2.34645	-2.45766		-1.30014	-1.47273	-1.42476	-2.87789	-2.58841	-1.92198	-0.778311		-1.10412	-1.08549	-0.985013	-2.01674	-1.90575	-0.978379	-1.76818			-1.79297	-2.47374	-1.9947	-2.34681	-2.87465	-1.91833	-2.35581		-1.71413	-0.488249	-1.42965	-2.15732	-0.505954	-0.511048	-1.17352
YLR214W	YLR214W ... FRE1 iron ion transport* ferric-chelate reductase activity plasma membrane | YLR215C	yes		4.32193	0	1		yes	-2.66009	-3.0122	-2.6652	-2.87403	-2.8097	-2.59866	-2.30173		-2.33016	-1.80604	-1.78822	-2.41763	-2.21496	-2.34054	-1.53725		-2.0837	-1.95834	-2.01124	-2.12165	-1.94642	-1.70261	-1.50186			-1.42161	-1.31974	-1.80056	-1.63792	-1.55098	-1.44348	-1.18744		-1.1642	-0.847409	-1.39546	-1.08535	-0.609364	-0.976677	-0.711571
YPR124W	YPR124W ... CTR1 copper ion import copper uptake transporter activity plasma membrane | YPR125W	yes		4	0	0		yes	-2.6764	-2.96154	-3.16509	-2.4608	-2.48066	-2.14823	-1.68364		-2.10667	-1.48516	-1.12915	-1.32092	-1.6233	-1.76023	-1.21992		-2.36435	-1.66849	-1.69687	-1.7612	-1.62078	-1.53938	-1.79624			-2.12561	-1.66922	-1.27447	-1.34711	-0.774601	-1.16	-0.989632		-1.85478	-1.12486	-1.10057	-1.39549	-1.20073	-1.15961	-0.672757
YNR044W	YNR044W ... AGA1 agglutination during conjugati cell adhesion molecule binding cell wall (sensu Fungi) | YNR045W	0		2.58496	0	0		yes	-2.61414	-2.10319	-2.65644	-1.54296	-1.56403	-1.89211	-2.56691		-1.52307	-0.553553	-0.853125	-1.69927	-1.7779	-2.29955	-1.92123		-2.31046	-1.96665	-1.88314	-1.55659	-1.36343	-1.5924	-3.01978			-1.79978	-1.86158	-2.02673	-1.239	-0.535804	-1.81035	-2.18544		-0.821707	-0.192042	-1.21453	-0.677756	-0.544523	-1.69227	-1.51415
YAL038W	YAL038W PAC Cluster CDC19 glycolysis* pyruvate kinase activity cytosol | YAL039C	yes		5.58496	1	0		yes	-0.085689	-0.940466	-1.57686	-1.08335	-0.555165	-0.061705	-0.037845		0.481292	-0.245559	-0.303462	-0.2615	-0.06739	0.268888	-0.088685		0.066798	-0.731292	-1.19288	-1.20541	-0.575223	-0.045546	-0.033649			0.040395	-1.10805	-1.48524	-0.815337	-0.169763	-0.229856	-0.268065		0.113925	-0.781161	-0.683388	-0.328566	0.080225	-0.38478	-0.552799
YBR162C	YBR162C ... TOS1 biological process unknown molecular function unknown cell wall (sensu Fungi)* | YBR162W-A	yes	yes	3.70044	0	0		yes	-0.833818	-1.38718	-1.79346	-1.06537	-0.818963	-0.368985	0.028577		0.048818	-0.156915	-0.619692	-0.878504	-0.350138	-0.141232	0.251514		-0.679608	-1.23248	-1.59832	-1.79167	-1.2855	-0.072467	0.265418			-0.27949	-1.33007	-1.51404	-0.909067	-0.589059	-0.603768	-0.20482		0.282524	-0.538673	-0.830313	-0.112649	0.440517	-0.064266	-0.002664
YFR055W	YFR055W ? IRC7 sulfur metabolism* cystathionine beta-lyase activ | Putative cystathionine beta-lyase; involved in copper ion homeostasis and sulfur metabolism; null mutant displays increased levels of spontaneous Rad52p foci; expression induced by nitrogen limitation in a GLN3, GAT1-dependent mannerYFR056C	yes	yes	3.58496	0	1		yes	-1.14811	-1.18455	-1.09148	-1.19356	-1.08335	-1.16652	-1.29924		-1.06262	-0.271317	0.028875	0.226147	0.016928	-0.529021	-0.411992		-0.962199	-0.693886	-0.6902	-0.44855	-0.54406	-0.656894	-1.11655			-0.869786	-0.66715	-0.614445	-0.781973	-0.718342	-0.525661	-0.338995		-1.25245	-0.870831	-0.961608	-0.308351	-0.228159	-0.189891	-0.273982
YGR286C	YGR286C ... BIO2 biotin biosynthesis biotin synthase activity mitochondrion | YGR287C	yes		2.80735	1	0		yes	-0.243282	-0.632761	-1.31674	-1.06742	-0.816306	-0.855368	-0.830138		-0.493699	0.073066	0.382063	-0.371755	-0.989988	-0.924514	-0.554667		-0.451487	-0.249691	-0.585888	-0.604177	-0.891718	-1.00403	-0.620785			-0.823425	-0.923198	-1.14653	-1.10747	-1.04227	-0.407779	-0.530944		-0.17042	0.772254	-0.240524	-0.843404	-0.627546	0.086513	0.352797
YNL217W	YNL217W ... YNL217W biological process unknown phosphoric monoester hydrolase activacuole (sensu Fungi) | YNL218W	yes	yes	3.45943	0	0		yes	-0.437893	-1.3736	-1.43196	-1.83549	-1.23785	-1.43696	-1.00707		-0.728962	-0.53347	-0.751618	-0.449083	-0.461492	-0.664579	-0.53179		-0.599124	-1.18852	-1.09604	-0.763164	-0.795114	-1.45456	-1.18085			-0.721309	-1.13819	-1.63238	-1.26138	-0.764079	-0.380848	-0.339353		-0.007339	-0.089859	-0.126974	-0.155062	-0.033136	0.395096	0.630466
YOR222W	YOR222W ... ODC2 mitochondrial transport intracellular transporter activity*mitochondrial inner membrane | YOR223W	yes	yes	3.16993	0	0		yes	0.11307	-0.645427	-0.802808	-0.74667	-0.714744	-0.700245	-0.220106		0.14381	0.348884	-0.045937	-0.286108	-0.044716	-0.362369	-0.300764		-0.465727	-0.484547	-0.776884	-0.713371	-0.611697	-0.810677	0.126658			-0.670843	-0.850078	-1.11225	-1.08362	-1.20612	-0.966013	-0.512945		-0.12833	0.192885	-0.113352	-0.237479	-0.373377	-0.126195	0.031104
YBR252W	YBR252W PAC Cluster DUT1 pyrimidine deoxyribonucleoside dUTP diphosphatase activity cytoplasm* | YBR253W	0		1	0	1		yes	-0.468963	-0.599583	-0.782376	-0.423323	-0.521155	-0.282843	0.290205		-0.402306	-0.19139	-0.072165	-0.153052	0.188632	-0.074455	0.130086		-0.49035	-0.546381	-0.537919	-0.938652	-0.392951	-0.277187	0.114374			-1.10074	-0.826155	-1.09309	-0.773952	-1.06549	-0.768767	-0.450737		-0.442733	-0.51612	-0.205407	-0.415907	-0.337253	-0.406299	-0.450805
YOR153W	YOR153W ... PDR5 response to drug* xenobiotic-transporting ATPase actimitochondrion* | YOR154W	yes	yes	6.12928	0	0		yes	-1.58179	-1.3303	-0.792115	-0.659094	-0.927002	-0.549246	-0.547354		-0.954004	-0.13795	0.18928	-0.423577	-0.396105	-0.620145	-0.415986		-1.33377	-0.96645	-0.549061	-0.942638	-0.956601	-0.644294	-0.848413			-1.40375	-1.11916	-0.578104	-0.487121	-0.215947	-0.460893	-0.473844		-0.348045	0.030637	-0.049521	-0.08838	0.185544	-0.338792	-0.350665
YHL028W	YHL028W ... WSC4 cell wall organization and bio transmembrane receptor activity endoplasmic reticulum membrane* | YHL029C	yes	yes	5.61471	2	0	yes	yes	-1.0336	-0.761526	-0.933901	-0.909637	-1.29424	-1.03104	-0.14582		0.189952	1.18254	1.3381	0.59067	0.321311	0.234368	0.867776		-1.51006	-1.51072	-1.06759	-1.40549	-1.09	-1.21315	-0.240958			-0.525651	-0.803503	-0.49509	-0.939103	-0.564793	-0.604501	0.075952		0.376969	0.119903	-0.368035	-0.701271	-0.786132	-0.396241	0.473308
YHR174W	YHR174W ... ENO2 glycolysis* phosphopyruvate hydratase activity soluble fraction* | YHR175W	yes		5.64386	0	0		yes	-0.197447	-0.899534	-2.04006	-1.27376	-0.487139	-0.240562	-0.452898		0.362587	-0.325973	-0.560304	-0.833804	-0.367168	-0.168838	-0.760259		0.065617	-0.837578	-1.63192	-2.0092	-1.49623	-0.567141	-0.419631			0.182573	-1.22989	-1.93183	-1.0612	-0.695405	-0.693946	-0.945819		0.1472	-1.30876	-1.56054	-1.04654	-0.799248	-1.33031	-1.68986
YIL162W	YIL162W ... SUC2 sucrose catabolism beta-fructofuranosidase activity cytoplasm* | YIL163C	yes		3.90689	0	0		yes	-0.299543	0.333853	-0.103318	-0.737525	-1.15432	-0.681376	-0.104807		-0.621027	-1.03471	-0.422306	-0.92093	-0.829558	-0.753508	0.498107		-0.321829	-0.075742	-0.488714	-1.34935	-1.24251	-0.620235	0.08322			-0.029232	0.321515	-0.344838	-0.905774	-1.20105	-1.15046	-0.785572		-0.724793	-0.602088	-0.780686	-1.38299	-1.12697	-1.07213	0.323532
YPL095C	YPL095C ? EEB1 biological process unknown molecular function unknown | Acyl-coenzymeA:ethanol O-acyltransferase responsible for the major part of medium-chain fatty acid ethyl ester biosynthesis during fermentation; possesses short-chain esterase activity; may be involved in lipid metabolism and detoxificationYPL096C-A	0		3.32193	0	0		yes	-0.435102	-0.541039	-1.4386	-1.68629	-1.7066	-1.38553	-0.548548		-0.902367	-0.232373	-0.204058	-0.542636	-0.475032	-0.298608	0.353376		0.603908	0.603738	-0.149372	-0.858443	-0.908923	-1.01576	-0.334711			-0.685931	-0.512796	-1.00768	-1.45097	-1.61441	-1.36814	-0.85574		-0.896806	-0.414223	-0.519903	-0.60703	-0.320441	-0.270938	0.185975
YKR075C	YKR075C ... YKR075C biological process unknown molecular function unknown cytoplasm* | YKR076W	yes		4.45943	2	1		yes	1.27739	-0.71324	-0.9485	-1.38122	-1.97323	-0.890764	-0.440123		-1.59679	-0.912287	0.222386	-0.883468	-0.954364	-0.767026	0.084743		0.734283	-0.502521	-0.378893	-0.338892	-0.286204	-0.836942	-0.924228			0.279109	-0.156329	-0.947912	-1.45193	-1.53752	-0.786022	0.237673		-1.22887	1.42782	-0.909758	-1.99309	-1.31779	-0.184783	0.683779
YGR234W	YGR234W ... YHB1 response to stress nitric oxide reductase activity cytoplasm* | YGR235C	yes	yes	4.9542	0	0		yes	-0.199378	-2.2558	-3.21143	-3.77368	-3.34771	-2.89433	-1.77249		-0.176088	-1.78585	-1.87207	-1.18493	-1.03689	-0.455908	0.194619		-0.405411	-1.79654	-2.53541	-2.63852	-2.53697	-2.81449	-1.29822			-0.868292	-2.2159	-3.37436	-3.46298	-2.90452	-2.37719	-1.42187		-0.785578	-1.57541	-0.983077	-0.814418	-0.212599	0.454678	0.77241
YBL002W	YBL002W ... HTB2 chromatin assembly or disassem DNA binding nuclear nucleosome | YBL003C	yes	yes	4.16993	0	0		yes	-0.96462	-0.60146	-1.16105	-1.38118	-1.85573	-1.37374	0.321423		-0.749114	0.427023	-0.099112	-0.638228	-0.818918	0.054155	0.581604		-0.353595	-0.10493	-0.7842	-1.35293	-1.4637	-0.781643	0.629588			-0.674916	-0.205877	-0.61855	-1.09821	-1.47043	-1.02969	0.465735		-0.013193	0.2293	-0.293365	-0.800261	0.027934	0.394322	0.344803
YDR225W	YDR225W ... HTA1 chromatin assembly or disassem DNA binding nuclear nucleosome | YDR226W	yes	yes	3.90689	1	0		yes	-0.704534	-0.501861	-1.29876	-1.22472	-1.64351	-1.22172	-0.252692		-1.01119	-0.076599	-1.11691	-1.32106	-1.0105	0.097682	0.075417		-0.60491	-0.14685	-0.932182	-1.18279	-1.44947	-0.953362	0.293579			-1.04247	-0.648025	-0.961414	-1.39728	-1.97094	-0.922642	0.02016		-0.060472	0.280753	-0.589423	-0.868374	0.193418	0.849173	0.275007
YBL003C	YBL003C ... HTA2 chromatin assembly or disassem DNA binding nuclear nucleosome | YBL004W	yes	yes	3.90689	0	0		yes	-0.328577	0.102804	-0.592631	-0.706534	-1.46453	-1.56108	-0.088574		-1.31533	0.295643	-0.215565	-0.217266	-1.16109	-0.758418	-0.115026		-0.884238	0.093374	-0.556746	-0.552101	-1.40394	-1.5469	0.438033			-1.00297	-0.087809	-0.105767	-0.802407	-1.99818	-0.526463	0.98904		-0.426836	0.905445	0.533724	-0.571358	-0.625132	1.00739	0.839522
YKL127W	YKL127W ... PGM1 glucose 1-phosphate utilizatio phosphoglucomutase activity cytosol | YKL128C	yes	yes	3.16993	3	1	yes	yes	0.200766	-0.325743	-0.919627	-1.85112	-1.96186	-1.57216	-1.09093		0.311346	0.297671	-0.010043	-0.139394	-0.103149	-0.048604	-0.441418		0.391941	0.565023	0.422944	-0.444981	-0.782705	-0.760151	-0.608053			-0.013176	-0.41885	-1.23898	-2.01534	-1.73948	-1.39766	-1.0886		0.188619	0.268536	0.264935	0.488315	0.46984	0.454764	0.202568
YHR215W	YHR215W ... PHO12 biological process unknown acid phosphatase activity vacuole (sensu Fungi) | YHR216W	yes	yes	2.80735	0	0		yes	-0.28776	-1.19241	0.019079	-0.75468	-0.497308	-0.446929	-0.373009		-1.52606	-2.33542	-1.51642	-0.260761	0.31976	0.108278	-0.033289		-0.934759	-0.320178	-0.807984	0.081876	0.346105	0.160864	-1.11885			-0.654057	-0.714456	-0.765701	-0.431017	-2.98804	-0.828526	-0.504482		-1.73366	-2.01781	-1.05198	0.438203	0.600428	0.06374	-1.06141
YPL058C	YPL058C ... PDR12 transport* xenobiotic-transporting ATPase actiplasma membrane | YPL059W	yes	yes	4.24793	0	0		yes	-1.77599	-1.20786	-1.04909	-0.919545	-1.03524	-0.746392	-0.611195		-1.84324	-0.776813	-0.075793	0.045924	0.447974	-0.068958	0.133014		-1.04809	-0.788108	-0.809103	-1.18133	-1.28293	-0.796002	-0.569777			-0.655686	-0.13703	-0.319006	-0.418487	-0.10112	-0.577125	-0.134266		-1.56167	-0.974339	-0.415334	0.817555	0.995456	0.070586	-0.408534
YDR281C	YDR281C ... PHM6 biological process unknown molecular function unknown vacuole (sensu Fungi) | YDR282C	0		3	0	0		yes	0.645125	-0.914874	-0.980921	-1.16972	-1.50928	-1.84496	-2.24748		-0.572339	-0.741242	-0.670698	-0.077213	-0.372111	-0.283042	-1.07138		0.644164	0.651063	0.163257	-0.164114	-0.097692	-1.11582	-1.92522			-0.279587	-0.776084	-0.406452	-0.976287	-1.41467	-1.77453	-0.464232		-0.588903	-1.61002	-0.798175	-0.548086	-0.201743	0.259136	-0.013025
YBR093C	YBR093C ... PHO5 phosphate metabolism* acid phosphatase activity cell wall (sensu Fungi)* | YBR094W	0		4.08746	0	0		yes	-0.277064	-0.20815	-0.425333	-1.05372	-1.04851	-1.0096	-0.08338		-0.17869	-1.1976	-1.80551	-1.17379	-0.631061	-0.305107	0.103673		0.104313	0.146252	-0.116588	-0.320855	-0.576546	-0.906781	-0.415386			-0.121433	-0.208063	-0.552598	-1.03009	-0.917571	-0.847698	-0.381306		-0.691047	-1.82009	-2.30051	-0.824476	0.040682	0.185505	-0.710262
YCR005C	YCR005C ... CIT2 glutamate biosynthesis* citrate (Si)-synthase activity mitochondrion* | YCR006C	yes		4.32193	1	0		yes	0.153662	-0.349837	-0.827827	-1.64341	-1.93938	-1.85619	-1.38308		0.961555	1.66369	0.494304	-1.38432	-1.38268	-1.28684	-0.034835		1.00767	0.678361	-0.342191	-1.09472	-1.35055	-1.9188	-1.35485			0.558144	0.67049	0.525515	-0.846976	-1.05201	-1.15102	-0.811449		1.47672	1.80247	-0.432879	-1.10381	-1.78679	-1.74722	-0.639379
YKL043W	YKL043W ... PHD1 pseudohyphal growth specific RNA polymerase II transcrinucleus | YKL044W	yes	yes	4.85798	2	0		yes	-0.484551	-0.697711	-1.03876	-2.36506	-2.2223	-1.96734	-0.994982		-0.222397	1.29516	0.68885	-1.26456	-1.09698	-0.993481	-0.120945		-0.634454	-0.104909	-0.625942	-1.61954	-1.56932	-1.77346	-1.38361			0.015347	0.351036	-0.274721	-1.83874	-1.09647	-0.395345	-0.096335		1.2404	1.7636	-0.120007	-1.20105	-0.703974	-0.013974	0.443866
YKL044W	YKL044W ... | YKL045W	yes		5.08746				yes	0.003843	0.306694	-2.16535	-1.81357	-2.69371	-1.38553	-0.998943		-0.21175	0.953767	0.068403	-1.40175	-1.38498	-0.708327	-0.240157		-0.675897	0.682536	-0.667767	-1.5946	-1.19175	-1.68381	-1.60013			-0.429382	0.280738	-0.472449	-1.32741	-1.4654	-0.410219	0.038391		1.05086	1.58416	-0.225168	-1.51098	-1.20876	-0.093536	0.518193
YER011W	YER011W ... TIR1 response to stress structural constituent of cell wallcell wall (sensu Fungi) | YER012W	yes		5.04439	0	0		yes	0.099819	-0.232374	-0.980921	-1.34557	-2.13259	-1.82441	-1.13382		0.405552	1.02294	0.643043	-0.436525	-0.862113	-1.463	-1.12442		0.1258	-0.326733	-1.19284	-1.7243	-2.23578	-2.07231	-1.66598			0.149339	-0.069012	-0.929876	-1.90797	-1.3426	-1.0135	-0.546739		0.377851	0.939705	0.478535	0.115647	-0.158397	-0.464155	-0.460682
YCL027W	YCL027W ... FUS1 conjugation with cellular fusi molecular function unknown plasma membrane* | YCL028W	0		2.58496	0	0		yes	-0.702238	-0.651372	-1.56309	-1.36437	-1.52846	-1.57378	-2.33704		0.57762	1.8053	0.755554	-0.049527	-0.591392	-1.24001	-0.798743		0.032963	0.271102	-0.670781	-0.50829	-0.723621	-1.29214	-2.22492			-0.404026	-0.26121	-1.00168	-0.913986	-1.19764	-1.40672	-1.52383		0.993673	1.25082	-0.13337	-0.824132	-0.719925	-1.00912	-0.624407
YNL279W	YNL279W ... PRM1 plasma membrane fusion molecular function unknown integral to membrane* | YNL280C	0		3.32193	0	0		yes	-0.591495	-0.624635	-1.39352	-1.09133	-1.30034	-1.42262	-1.14706		0.594481	1.53856	0.395408	-0.860725	-0.746727	-1.28164	-1.17384		-0.306454	-0.256764	-0.664987	-0.924454	-1.09586	-1.10965	-1.44401			-0.661462	-0.750206	-1.32553	-1.06763	-1.01808	-1.74769	-1.99778		1.03948	1.24697	-0.304074	-0.599807	-0.552305	-1.00251	-1.17278
YOL014W	YOL014W ... YOL014W biological process unknown molecular function unknown cellular component unknown | YOL015W	yes	yes	3.16993	1	0		yes	1.09891	-0.514336	-1.64389	-2.28014	-2.61971	-2.43182	-1.97939		0.854712	0.200616	-0.5861	-0.133732	-0.458168	-0.589028	-0.887243		0.859125	-0.78455	-1.54989	-1.23983	-1.36933	-1.67697	-1.1238			1.02657	-0.256217	-0.925325	-1.76127	-1.28538	-1.84116	-1.83745		1.43745	-0.20403	-0.118617	0.092372	-0.561285	-0.402062	-0.298567
YLR461W	YLR461W ... PAU4 biological process unknown molecular function unknown cellular component unknown | YLR462W	yes		4.45943	0	1		yes	-1.60969	-2.36233	-2.56588	-2.75468	-1.95674		-0.694937		-1.09687	-0.21644	1.01392	-0.493317	-0.963992	-0.68589	-0.959651		-0.3303	1.21717	-1.39617	-0.875544	-1.24208	-1.67525	-0.707041			-0.966647	-2.02705	-0.891878		-1.16313	-3.10795	-1.13023		0.817089	1.29847	0.509414	-0.105567	-0.155646	-0.740864	-1.2111
x		-5		#N/A
x		-5		#N/A
x		-5		#N/A
Cluster_g	Cluster_g	#N/A		#N/A
YOL109W	YOL109W ... ZEO1 cell wall organization and bio molecular function unknown mitochondrion* | YOL110W	yes	yes	5.85798	0	0	yes	yes	-0.57891	-2.81014	-3.81576	-3.67525	-1.67823	-2.20656	-1.67179		-2.23274	-2.98103	-2.85123	-1.39332	-1.27297	-2.18106	-1.2585		-1.14366	-2.32688	-2.13905	-0.488146	-0.621975	-2.42185	-2.51456			-0.970773	-2.2795	-2.51018	-2.2861	-0.63131	0.987996	1.77446		-1.28723	-0.720506	-0.882015	-0.376609	-0.61364	1.5146	1.65251
YLR175W	YLR175W PAC Cluster CBF5 rRNA modification* pseudouridylate synthase activity small nucleolar ribonucleoprotein c | YLR176C	0		1.58496	0	1	yes	yes	-1.24326	-3.34505	-3.08294	-1.84432	-0.751117	-0.876761	-0.768807		-1.91363	-2.49197	-1.61465	-0.427538	-0.299286	-0.947136	-0.591727		-1.72898	-2.28141	-1.71308	-0.296254	-0.077829	-0.617429	-1.26794			-1.46293	-2.33141	-1.78121	-0.807245	0.053612	1.00256	1.22945		-1.31088	-0.306572	0.392751	1.07299	0.846979	1.81646	1.82497
YJL130C	YJL130C ... URA2 pyrimidine base biosynthesis aspartate carbamoyltransferase acticytoplasm* | YJL131C	yes	yes	4.08746	0	0	yes	yes	-2.26496	-3.05825	-2.21389	-1.25059	-1.39667	-0.914159	-0.060333		-1.54637	-1.11803	-0.309333	-0.532269	-0.366454	-0.508499	-0.448591		-1.97325	-1.93185	-1.20546	-1.15068	-0.981974	-0.424204	0.104827			-1.94336	-2.77748	-1.91799	-1.14056	-0.721001	-0.806955	-0.215252		-0.611339	-0.033884	0.586653	0.61992	0.924286	0.279888	0.217012
YLR186W	YLR186W PAC Cluster EMG1 35S primary transcript process snoRNA binding cytoplasm* | YLR187W	0		2.80735	0	0	yes	yes	-1.73806	-2.75521	-1.99438	-1.21509	-0.662774	-0.687496	-0.556622		-1.3196	-1.2797	-0.626428	0.259532	-0.003744	-0.299813	-0.244355		-0.949549	-1.42	-0.749958	-0.089504	0.038093	-0.353999	-0.447852			-2.14649	-2.48253	-1.37612	-0.851808	-0.671779	-0.535235	-0.275219		-1.04162	-0.288094	0.811933	0.506362	0.209543	0.515349	0.578251
YGR162W	YGR162W PAC Cluster TIF4631 translational initiation translation initiation factor activmitochondrion* | YGR163W	yes	yes	2.80735	0	1		yes	-1.26509	-2.76927	-2.05934	-1.63675	-0.932316	-1.02146	-0.920988		-1.59104	-2.19745	-1.12544	-0.218978	-0.243804	-0.6632	-0.870155		-1.8863	-2.14619	-1.25232	-0.460785	-0.070021	-0.855386	-1.24597			-2.0872	-2.79014	-1.88669	-1.20826	-0.451935	-0.102398	-0.121541		-0.982732	0.176058	0.780319	1.09868	0.865421	1.32865	1.43836
YPR163C	YPR163C PAC Cluster TIF3 translational initiation translation initiation factor activribosome | YPR164W	0		2	0	1	yes	yes	-0.636926	-2.16267	-1.83732	-1.75067	-0.826981	-0.746295	-0.713426		-1.00691	-1.40888	-0.97603	-0.303439	-0.098378	-0.485463	-0.421686		-1.08629	-1.53648	-1.17343	-0.474265	-0.234265	-0.474701	-0.699569			-1.37787	-2.29491	-1.86893	-1.51083	-0.768133	-0.150419	0.042622		-0.473212	0.222249	0.554401	0.918064	0.909329	1.482	1.46108
YDR091C	YDR091C PAC Cluster RLI1 translational initiation* ATPase activity* cytoplasm* | YDR092W	0		2.32193	0	0	yes	yes	-1.53013	-2.38309	-2.20331	-1.63544	-1.24603	-0.86376	-0.726517		-1.29041	-1.33002	-0.988371	-0.318034	-0.308551	-0.512487	-0.396262		-1.18122	-1.22281	-1.15782	-0.612402	-0.439435	-0.406446	-0.402889			-1.97594	-2.29807	-1.85057	-1.38581	-0.715565	-0.835922	-0.652857		-0.74857	0.075716	0.470328	0.834582	0.888363	0.849418	0.82461
YPL226W	YPL226W PAC Cluster NEW1 biological process unknown ATPase activity* cytoplasm* | YPL227C	0		2.58496	0	0		yes	-1.72001	-2.50894	-1.93304	-1.39864	-1.02993	-0.785403	-0.669169		-1.47365	-1.98531	-0.979966	-0.443002	-0.373388	-0.54454	-0.493353		-1.55143	-1.48378	-0.919549	-0.480699	-0.388812	-0.446499	-0.652948			-1.94727	-2.46085	-1.69555	-1.19593	-0.637022	-0.637561	-0.524175		-1.0577	-0.03626	0.501621	0.879254	0.949866	0.93125	0.979954
YGR264C	YGR264C PAC Cluster MES1 methionyl-tRNA aminoacylation methionine-tRNA ligase activity cytoplasm* | YGR265W	0		2.80735	1	0		yes	-0.8402	-2.35678	-2.44415	-1.75519	-1.09331	-1.00247	-1.04807		-0.785376	-1.69097	-1.00917	-0.246862	-0.217173	-0.449643	-0.516473		-1.10343	-1.69192	-1.21188	-0.577438	-0.284439	-0.326645	-0.767417			-1.25624	-2.16132	-1.9979	-1.28557	-0.602017	-0.625115	-0.659556		-0.416213	0.096929	0.706923	1.12559	1.0313	0.934127	0.945904
YGR123C	YGR123C PAC Cluster PPT1 protein amino acid phosphoryla protein serine/threonine phosphatascytoplasm* | YGR124W	0		2.80735	0	1		yes	-1.42785	-2.92592	-2.66235	-1.99634	-1.48885	-1.35008	-1.26917		-1.32131	-1.4751	-1.13057	-0.472387	-0.463493	-0.813615	-0.61661		-1.29584	-1.5422	-1.57058	-0.88352	-0.573332	-0.856924	-1.11293			-1.94329	-2.64968	-1.86568	-1.37824	-0.736516	-0.624383	-0.317926		-0.238995	0.195741	0.538596	0.827077	0.730282	0.983901	1.13711
YCR051W	YCR051W ... YCR051W biological process unknown molecular function unknown cytoplasm* | YCR052W	0		1	1	0	yes	yes	-1.32869	-1.48158	-1.30737	-1.48864	-1.29838	-1.25599	-0.915824		-1.21182	-0.942875	-0.618948	-0.666005	-0.833745	-0.942665	-0.58723		-0.810988	-0.506091	-0.62893	-0.168605	-0.099671	-0.476792	-0.285425			-1.60054	-1.90486	-1.64374	-1.57038	-1.52334	-0.757962	-0.528056		-0.793408	-0.162451	0.249312	-0.017892	-0.166535	0.545187	0.528895
YDR321W	YDR321W PAC Cluster ASP1 asparagine catabolism asparaginase activity cytosol* | YDR322C-A	0		1.58496	0	1	yes	yes	-0.938557	-2.05259	-2.35294	-2.00459	-1.71452	-1.33118	-0.748675		-0.339993	-1.29476	-1.22113	-1.32956	-0.796972	-0.60617	-0.562971		-0.413142	-0.737127	-0.800397	-1.09952	-0.883493	-0.331953	-0.115349			-0.822827	-2.05247	-2.48412	-1.90518	-1.47367	-1.50445	-1.12355		-0.317482	-0.562308	-0.028895	0.345442	0.798771	0.201792	-0.02449
YGL148W	YGL148W PAC Cluster ARO2 aromatic amino acid family bio chorismate synthase activity* cytoplasm | YGL149W	yes	yes	3.32193	1	1	yes	yes	-1.0998	-2.77415	-2.24848	-1.52814	-1.02616	-0.911985	-0.511094		-0.744371	-1.70801	-1.16742	-0.395576	-0.19577	-0.183658	-0.334518		-0.585758	-1.2489	-1.03316	-0.507714	-0.177838	-0.089701	-0.163339			-1.18812	-2.56291	-2.07855	-1.36794	-0.925751	-0.768374	-0.558066		-0.943246	-1.03368	-0.30159	0.167756	0.353607	0.444016	0.398347
[truncated: 453 more rows]
[truncated: 44 more columns]
