# Supplementary material for: The importance of regulated resource reallocation during dynamic environmental shifts in yeast
Source: EMBO J. 2026 Mar 11;45(8):2808–30. doi: 10.1038/s44318-026-00727-x (PMC13084002; doi:10.1038/s44318-026-00727-x)
Supplement: Supplementary file 11 — Source data Fig. 7 [file 44318_2026_727_MOESM11_ESM.zip › Figure_7/Figure7_Rcode.R]

library(ggplot2)

# This script outputs the phase map of eventual competition outcomes between wild type and msn2/msn4 null yeast.
# The figure legend was added separately to ensure consistency with other figures.
# White corresponds to the region in which stresses occur with sufficient frequency and severity that the msn2/msn4 null yeast cannot survive regardless of competition (state I).
# Light gray corresponds to the region in which the wild type yeast can outcompete the msn2/msn4 null yeast regardless of their starting ratio (state II).
# The heatmap corresponds to the log of the necessary initial ratio of wild type to msn2/msn4 null yeast for the wild type yeast to eventually dominate (state III).
# Red contour lines demarcate parameter values at which the initial ratios necessary for wild type yeast to dominate is 1 or 5n.

# y=(Null_death)/Null is severity (death toll) and x=beta is frequency (time between normalized by log phase doubling rate) of secondary stresses. 

a=.9 # a is relative the fitness of the wild type yeast to the msn2/msn4 null yeast at baseline.
r=1 # r is the growth rate of msn2/msn4 null yeast at baseline.
ratio <- function(x, y) {return(log((1-1/a)*x*log(2)/log(1-y)-1/a))} # use log of starting ratio to flatten heatmap 


# Create a grid of x and y values for the heatmap to fill in
x_values <- seq(from = 0, to = 100, length.out = 1000) #length.out defines how high definition the figure will is
y_values <- seq(from = 0, to = 1, length.out = 1000)

# Generate a data frame with all combinations of x and y
data_grid <- expand.grid(X = x_values, Y = y_values)

# Calculate the necessary initial ratio for each (x, y) point
data_grid$Z <- ratio(data_grid$X, data_grid$Y) #fill in a dataframe of all the x and y values we're testing with their corresponding ratio (z)
data_grid[is.na(data_grid)] <- 0 #remove NaN values (generated by taking the log of a negative number or 0 in the regions of stat I and state II)


p=ggplot(data_grid, aes(X, Y, fill = Z)) +
  geom_tile() +
  scale_fill_gradient2(
    low = rgb(50,50,50,maxColorValue = 255),      # Color for low values
    high = rgb(115, 0, 0,maxColorValue = 255),      # Color for high values
    midpoint = 2,      # Value that maps to the midpoint color (this is a linear heatmap, so will only reach the low and high value if midpoint is in the very midpoint of the highest and lowest datapoints)
    space = "Lab",
    name = "f(x,y)"
  )+
  
  # the following create the red contour lines at necessary initial ratios of 5n
  geom_function(fun = function(x) 1-exp((1-1/a)*x*log(2)/(10+1/a)), color = rgb(169,34,73,maxColorValue = 255), linewidth = .1)+
  geom_function(fun = function(x) 1-exp((1-1/a)*x*log(2)/(15+1/a)), color = rgb(169,34,73,maxColorValue = 255), linewidth = .1)+
  geom_function(fun = function(x) 1-exp((1-1/a)*x*log(2)/(20+1/a)), color = rgb(169,34,73,maxColorValue = 255), linewidth = .1)+
  geom_function(fun = function(x) 1-exp((1-1/a)*x*log(2)/(25+1/a)), color = rgb(169,34,73,maxColorValue = 255), linewidth = .1)+
  geom_function(fun = function(x) 1-exp((1-1/a)*x*log(2)/(30+1/a)), color = rgb(169,34,73,maxColorValue = 255), linewidth = .1)+
  geom_function(fun = function(x) 1-exp((1-1/a)*x*log(2)/(35+1/a)), color = rgb(169,34,73,maxColorValue = 255), linewidth = .1)+
  geom_function(fun = function(x) 1-exp((1-1/a)*x*log(2)/(40+1/a)), color = rgb(169,34,73,maxColorValue = 255), linewidth = .1)+
  geom_function(fun = function(x) 1-exp((1-1/a)*x*log(2)/(45+1/a)), color = rgb(169,34,73,maxColorValue = 255), linewidth = .1)+
  geom_function(fun = function(x) 1-exp((1-1/a)*x*log(2)/(50+1/a)), color = rgb(169,34,73,maxColorValue = 255), linewidth = .1)+
  geom_function(fun = function(x) 1-exp((1-1/a)*x*log(2)/(55+1/a)), color = rgb(169,34,73,maxColorValue = 255), linewidth = .1)+
  geom_function(fun = function(x) 1-exp((1-1/a)*x*log(2)/(60+1/a)), color = rgb(169,34,73,maxColorValue = 255), linewidth = .1)+
  geom_function(fun = function(x) 1-exp((1-1/a)*x*log(2)/(65+1/a)), color = rgb(169,34,73,maxColorValue = 255), linewidth = .1)+
  geom_function(fun = function(x) 1-exp((1-1/a)*x*log(2)/(70+1/a)), color = rgb(169,34,73,maxColorValue = 255), linewidth = .1)+
  geom_function(fun = function(x) 1-exp((1-1/a)*x*log(2)/(75+1/a)), color = rgb(169,34,73,maxColorValue = 255), linewidth = .1)+
  geom_function(fun = function(x) 1-exp((1-1/a)*x*log(2)/(80+1/a)), color = rgb(169,34,73,maxColorValue = 255), linewidth = .1)+
  geom_function(fun = function(x) 1-exp((1-1/a)*x*log(2)/(85+1/a)), color = rgb(169,34,73,maxColorValue = 255), linewidth = .1)+
  geom_function(fun = function(x) 1-exp((1-1/a)*x*log(2)/(90+1/a)), color = rgb(169,34,73,maxColorValue = 255), linewidth = .1)+
  geom_function(fun = function(x) 1-exp((1-1/a)*x*log(2)/(95+1/a)), color = rgb(169,34,73,maxColorValue = 255), linewidth = .1)+
  geom_function(fun = function(x) 1-exp((1-1/a)*x*log(2)/(100+1/a)), color = rgb(169,34,73,maxColorValue = 255), linewidth = .1)+
  geom_function(fun = function(x) 1-exp((1-1/a)*x*log(2)/(105+1/a)), color = rgb(169,34,73,maxColorValue = 255), linewidth = .1)+
  geom_function(fun = function(x) 1-exp((1-1/a)*x*log(2)/(110+1/a)), color = rgb(169,34,73,maxColorValue = 255), linewidth = .1)+
  geom_function(fun = function(x) 1-exp((1-1/a)*x*log(2)/(115+1/a)), color = rgb(169,34,73,maxColorValue = 255), linewidth = .1)+
  geom_function(fun = function(x) 1-exp((1-1/a)*x*log(2)/(120+1/a)), color = rgb(169,34,73,maxColorValue = 255), linewidth = .1)+
  geom_function(fun = function(x) 1-exp((1-1/a)*x*log(2)/(125+1/a)), color = rgb(169,34,73,maxColorValue = 255), linewidth = .1)+
  geom_function(fun = function(x) 1-exp((1-1/a)*x*log(2)/(130+1/a)), color = rgb(169,34,73,maxColorValue = 255), linewidth = .1)+
  geom_function(fun = function(x) 1-exp((1-1/a)*x*log(2)/(135+1/a)), color = rgb(169,34,73,maxColorValue = 255), linewidth = .1)+
  geom_function(fun = function(x) 1-exp((1-1/a)*x*log(2)/(140+1/a)), color = rgb(169,34,73,maxColorValue = 255), linewidth = .1)+
  geom_function(fun = function(x) 1-exp((1-1/a)*x*log(2)/(145+1/a)), color = rgb(169,34,73,maxColorValue = 255), linewidth = .1)+
  geom_function(fun = function(x) 1-exp((1-1/a)*x*log(2)/(150+1/a)), color = rgb(169,34,73,maxColorValue = 255), linewidth = .1)+
  geom_function(fun = function(x) 1-exp((1-1/a)*x*log(2)/(155+1/a)), color = rgb(169,34,73,maxColorValue = 255), linewidth = .1)+
  geom_function(fun = function(x) 1-exp((1-1/a)*x*log(2)/(160+1/a)), color = rgb(169,34,73,maxColorValue = 255), linewidth = .1)+
  geom_function(fun = function(x) 1-exp((1-1/a)*x*log(2)/(165+1/a)), color = rgb(169,34,73,maxColorValue = 255), linewidth = .1)+
  geom_function(fun = function(x) 1-exp((1-1/a)*x*log(2)/(170+1/a)), color = rgb(169,34,73,maxColorValue = 255), linewidth = .1)+
  geom_function(fun = function(x) 1-exp((1-1/a)*x*log(2)/(175+1/a)), color = rgb(169,34,73,maxColorValue = 255), linewidth = .1)+
  geom_function(fun = function(x) 1-exp((1-1/a)*x*log(2)/(180+1/a)), color = rgb(169,34,73,maxColorValue = 255), linewidth = .1)+
  geom_function(fun = function(x) 1-exp((1-1/a)*x*log(2)/(185+1/a)), color = rgb(169,34,73,maxColorValue = 255), linewidth = .1)+
  geom_function(fun = function(x) 1-exp((1-1/a)*x*log(2)/(190+1/a)), color = rgb(169,34,73,maxColorValue = 255), linewidth = .1)+
  geom_function(fun = function(x) 1-exp((1-1/a)*x*log(2)/(195+1/a)), color = rgb(169,34,73,maxColorValue = 255), linewidth = .1)+
  geom_function(fun = function(x) 1-exp((1-1/a)*x*log(2)/(200+1/a)), color = rgb(169,34,73,maxColorValue = 255), linewidth = .1)+
  geom_function(fun = function(x) 1-exp((1-1/a)*x*log(2)/(205+1/a)), color = rgb(169,34,73,maxColorValue = 255), linewidth = .1)+
  geom_function(fun = function(x) 1-exp((1-1/a)*x*log(2)/(210+1/a)), color = rgb(169,34,73,maxColorValue = 255), linewidth = .1)+
  geom_function(fun = function(x) 1-exp((1-1/a)*x*log(2)/(215+1/a)), color = rgb(169,34,73,maxColorValue = 255), linewidth = .1)+
  geom_function(fun = function(x) 1-exp((1-1/a)*x*log(2)/(220+1/a)), color = rgb(169,34,73,maxColorValue = 255), linewidth = .1)+
  geom_function(fun = function(x) 1-exp((1-1/a)*x*log(2)/(225+1/a)), color = rgb(169,34,73,maxColorValue = 255), linewidth = .1)+
  geom_function(fun = function(x) 1-exp((1-1/a)*x*log(2)/(230+1/a)), color = rgb(169,34,73,maxColorValue = 255), linewidth = .1)+
  geom_function(fun = function(x) 1-exp((1-1/a)*x*log(2)/(235+1/a)), color = rgb(169,34,73,maxColorValue = 255), linewidth = .1)+
  geom_function(fun = function(x) 1-exp((1-1/a)*x*log(2)/(240+1/a)), color = rgb(169,34,73,maxColorValue = 255), linewidth = .1)+
  geom_function(fun = function(x) 1-exp((1-1/a)*x*log(2)/(245+1/a)), color = rgb(169,34,73,maxColorValue = 255), linewidth = .1)+
  geom_function(fun = function(x) 1-exp((1-1/a)*x*log(2)/(250+1/a)), color = rgb(169,34,73,maxColorValue = 255), linewidth = .1)+
  geom_function(fun = function(x) 1-exp((1-1/a)*x*log(2)/(255+1/a)), color = rgb(169,34,73,maxColorValue = 255), linewidth = .1)+
  geom_function(fun = function(x) 1-exp((1-1/a)*x*log(2)/(260+1/a)), color = rgb(169,34,73,maxColorValue = 255), linewidth = .1)+
  geom_function(fun = function(x) 1-exp((1-1/a)*x*log(2)/(265+1/a)), color = rgb(169,34,73,maxColorValue = 255), linewidth = .1)+
  geom_function(fun = function(x) 1-exp((1-1/a)*x*log(2)/(270+1/a)), color = rgb(169,34,73,maxColorValue = 255), linewidth = .1)+
  geom_function(fun = function(x) 1-exp((1-1/a)*x*log(2)/(275+1/a)), color = rgb(169,34,73,maxColorValue = 255), linewidth = .1)+
  geom_function(fun = function(x) 1-exp((1-1/a)*x*log(2)/(280+1/a)), color = rgb(169,34,73,maxColorValue = 255), linewidth = .1)+
  geom_function(fun = function(x) 1-exp((1-1/a)*x*log(2)/(285+1/a)), color = rgb(169,34,73,maxColorValue = 255), linewidth = .1)+
  geom_function(fun = function(x) 1-exp((1-1/a)*x*log(2)/(290+1/a)), color = rgb(169,34,73,maxColorValue = 255), linewidth = .1)+
  geom_function(fun = function(x) 1-exp((1-1/a)*x*log(2)/(295+1/a)), color = rgb(169,34,73,maxColorValue = 255), linewidth = .1)+
  geom_function(fun = function(x) 1-exp((1-1/a)*x*log(2)/(300+1/a)), color = rgb(169,34,73,maxColorValue = 255), linewidth = .1)+
  geom_function(fun = function(x) 1-exp((1-1/a)*x*log(2)/(305+1/a)), color = rgb(169,34,73,maxColorValue = 255), linewidth = .1)+
  geom_function(fun = function(x) 1-exp((1-1/a)*x*log(2)/(310+1/a)), color = rgb(169,34,73,maxColorValue = 255), linewidth = .1)+
  geom_function(fun = function(x) 1-exp((1-1/a)*x*log(2)/(315+1/a)), color = rgb(169,34,73,maxColorValue = 255), linewidth = .1)+
  geom_function(fun = function(x) 1-exp((1-1/a)*x*log(2)/(320+1/a)), color = rgb(169,34,73,maxColorValue = 255), linewidth = .1)+
  geom_function(fun = function(x) 1-exp((1-1/a)*x*log(2)/(325+1/a)), color = rgb(169,34,73,maxColorValue = 255), linewidth = .1)+
  geom_function(fun = function(x) 1-exp((1-1/a)*x*log(2)/(330+1/a)), color = rgb(169,34,73,maxColorValue = 255), linewidth = .1)+
  geom_function(fun = function(x) 1-exp((1-1/a)*x*log(2)/(335+1/a)), color = rgb(169,34,73,maxColorValue = 255), linewidth = .1)+
  geom_function(fun = function(x) 1-exp((1-1/a)*x*log(2)/(340+1/a)), color = rgb(169,34,73,maxColorValue = 255), linewidth = .1)+
  geom_function(fun = function(x) 1-exp((1-1/a)*x*log(2)/(345+1/a)), color = rgb(169,34,73,maxColorValue = 255), linewidth = .1)+
  geom_function(fun = function(x) 1-exp((1-1/a)*x*log(2)/(350+1/a)), color = rgb(169,34,73,maxColorValue = 255), linewidth = .1)+
  geom_function(fun = function(x) 1-exp((1-1/a)*x*log(2)/(355+1/a)), color = rgb(169,34,73,maxColorValue = 255), linewidth = .1)+
  geom_function(fun = function(x) 1-exp((1-1/a)*x*log(2)/(360+1/a)), color = rgb(169,34,73,maxColorValue = 255), linewidth = .1)+
  geom_function(fun = function(x) 1-exp((1-1/a)*x*log(2)/(365+1/a)), color = rgb(169,34,73,maxColorValue = 255), linewidth = .1)+
  geom_function(fun = function(x) 1-exp((1-1/a)*x*log(2)/(370+1/a)), color = rgb(169,34,73,maxColorValue = 255), linewidth = .1)+
  geom_function(fun = function(x) 1-exp((1-1/a)*x*log(2)/(375+1/a)), color = rgb(169,34,73,maxColorValue = 255), linewidth = .1)+
  geom_function(fun = function(x) 1-exp((1-1/a)*x*log(2)/(380+1/a)), color = rgb(169,34,73,maxColorValue = 255), linewidth = .1)+
  geom_function(fun = function(x) 1-exp((1-1/a)*x*log(2)/(385+1/a)), color = rgb(169,34,73,maxColorValue = 255), linewidth = .1)+
  geom_function(fun = function(x) 1-exp((1-1/a)*x*log(2)/(390+1/a)), color = rgb(169,34,73,maxColorValue = 255), linewidth = .1)+
  geom_function(fun = function(x) 1-exp((1-1/a)*x*log(2)/(395+1/a)), color = rgb(169,34,73,maxColorValue = 255), linewidth = .1)+
  geom_function(fun = function(x) 1-exp((1-1/a)*x*log(2)/(400+1/a)), color = rgb(169,34,73,maxColorValue = 255), linewidth = .1)+
  geom_function(fun = function(x) 1-exp((1-1/a)*x*log(2)/(405+1/a)), color = rgb(169,34,73,maxColorValue = 255), linewidth = .1)+
  geom_function(fun = function(x) 1-exp((1-1/a)*x*log(2)/(410+1/a)), color = rgb(169,34,73,maxColorValue = 255), linewidth = .1)+
  geom_function(fun = function(x) 1-exp((1-1/a)*x*log(2)/(415+1/a)), color = rgb(169,34,73,maxColorValue = 255), linewidth = .1)+
  geom_function(fun = function(x) 1-exp((1-1/a)*x*log(2)/(420+1/a)), color = rgb(169,34,73,maxColorValue = 255), linewidth = .1)+
  geom_function(fun = function(x) 1-exp((1-1/a)*x*log(2)/(425+1/a)), color = rgb(169,34,73,maxColorValue = 255), linewidth = .1)+
  geom_function(fun = function(x) 1-exp((1-1/a)*x*log(2)/(430+1/a)), color = rgb(169,34,73,maxColorValue = 255), linewidth = .1)+
  geom_function(fun = function(x) 1-exp((1-1/a)*x*log(2)/(435+1/a)), color = rgb(169,34,73,maxColorValue = 255), linewidth = .1)+
  geom_function(fun = function(x) 1-exp((1-1/a)*x*log(2)/(440+1/a)), color = rgb(169,34,73,maxColorValue = 255), linewidth = .1)+
  geom_function(fun = function(x) 1-exp((1-1/a)*x*log(2)/(445+1/a)), color = rgb(169,34,73,maxColorValue = 255), linewidth = .1)+
  
  # This creates the contour line at a necessary starting ratio of 1.
  geom_function(fun = function(x) 1-exp((1-1/a)*x*log(2)/(1+1/a)), color = rgb(169,34,73,maxColorValue = 255), linewidth = .1)+
  
  # Fills state II
  geom_ribbon(aes(X, ymin=1-exp((a*r-1)*X*log(2)), ymax=Inf), fill=rgb(210,210,210,maxColorValue = 255))+
  
  # Fills state I
  geom_ribbon(aes(X, ymin=1-exp(-X*log(2)), ymax=Inf), fill=rgb(255,255,255,maxColorValue = 255))+

  # Fills the lower region of state III where 5n contour lines get too close to plot
  geom_ribbon(aes(X, ymin=0, ymax=1-exp((1-1/a)*X*log(2)/(450+1/a))), fill=rgb(169,34,73,maxColorValue = 255))+
  
  #Adds a line between state I and II
  geom_function(fun = function(x) 1-exp(-x*log(2)), color = rgb(0,0,0,maxColorValue = 255), linewidth = .5)+
  
  #Adds a line between state II and III
  geom_function(fun = function(x) 1-exp((a*r-1)*X*log(2)), color = rgb(0,0,0,maxColorValue = 255), linewidth = .5)
 
#save the figure to a pdf   
ggsave(
  filename = "figure7.pdf",
  plot = p,
  width = 10,
  height = 6,
  device = "pdf"
)
