# Supplementary material for: The importance of regulated resource reallocation during dynamic environmental shifts in yeast
Source: EMBO J. 2026 Mar 11;45(8):2808–30. doi: 10.1038/s44318-026-00727-x (PMC13084002; doi:10.1038/s44318-026-00727-x)
Supplement: Supplementary file 12 — Figure EV1 Source Data [file 44318_2026_727_MOESM12_ESM.zip]

Archive with 5 entries (4 files):
- Figure_EV1/
- Figure_EV1/EV1A-D.xlsx
- __MACOSX/Figure_EV1/._EV1A-D.xlsx
- Figure_EV1/Fig2B-EV1A-D_README.docx
- __MACOSX/Figure_EV1/._Fig2B-EV1A-D_README.docx
