# Supplementary material for: The importance of regulated resource reallocation during dynamic environmental shifts in yeast
Source: EMBO J. 2026 Mar 11;45(8):2808–30. doi: 10.1038/s44318-026-00727-x (PMC13084002; doi:10.1038/s44318-026-00727-x)
Supplement: Supplementary file 13 — Figure EV2 Source Data [file 44318_2026_727_MOESM13_ESM.zip › Figure_EV2/FigEV2_quantifiedmicroscopydata..xlsx]

## Sheet: Sheet1
cell_numb	strain	rep	Msn2_ratio_T01	Msn2_ratio_T02	Msn2_ratio_T03	Msn2_ratio_T04	Msn2_ratio_T05	Msn2_ratio_T06	Msn2_ratio_T07	Msn2_ratio_T08	Msn2_ratio_T09	Msn2_ratio_T10	Msn2_ratio_T11	Msn2_ratio_T12	Msn2_ratio_T13	Msn2_ratio_T14	Msn2_ratio_T15	Msn2_ratio_T16	Msn2_ratio_T17	Msn2_ratio_T18	Msn2_ratio_T19	Msn2_ratio_T20	Msn2_ratio_T21	Msn2_ratio_T22	Msn2_ratio_T23	Msn2_ratio_T24	Msn2_ratio_T25	Msn2_ratio_T26	Msn2_ratio_T27	Msn2_ratio_T28	Msn2_ratio_T29	Msn2_ratio_T30	Msn2_ratio_T31	Msn2_ratio_T32	Msn2_ratio_T33	Msn2_ratio_T34	Msn2_ratio_T35	Msn2_ratio_T36	Msn2_ratio_T37	Msn2_ratio_T38	Msn2_ratio_T39	Msn2_ratio_T40	Tod6_ratio_T01	Tod6_ratio_T02	Tod6_ratio_T03	Tod6_ratio_T04	Tod6_ratio_T05	Tod6_ratio_T06	Tod6_ratio_T07
1	AGY2248	1	1.03925	1.03742	1.03871	1.0345	1.03508	1.03493	1.03613	1.03421	1.03636	1.03631	1.03318	1.03836	1.04013	1.04389	1.03894	1.03953	1.0399	1.04041	1.03825	1.03793	1.03946	1.03771	1.03557	1.03571	1.03992	1.03563	1.03618	1.03853	1.04091	1.03532	1.03562	1.0364	1.03688	1.03445	1.03672	1.03565	1.03738	1.03868	1.03865	1.04022	1.08369	1.08049	1.08004	1.0837	1.0875	1.09018	1.1
2	AGY2260	1	1.05335	1.05092	1.04863	1.04807	1.04738	1.05232	1.05494	1.05223	1.05183	1.04809	1.05283	1.05196	1.054	1.12145	1.13237	1.1021	1.11584	1.11826	1.06074	1.05991	1.05722	1.05736	1.05804	1.06245	1.0651	1.06397	1.06566	1.06036	1.05922	1.06036	1.06112	1.05993	1.0643	1.05484	1.05765	1.06419	1.06247	1.06065	1.06514	1.06305	1.07197	1.06295	1.06459	1.06586	1.06832	1.07969	1.0727
3	AGY2248	1	1.0372	1.04039	1.03724	1.03388	1.03373	1.03455	1.03403	1.03357	1.03182	1.03423	1.03167	1.03231	1.03732	1.0351	1.0314	1.03077	1.03063	1.03188	1.02912	1.03123	1.03387	1.0316	1.02911	1.02983	1.035	1.03138	1.03058	1.03542	1.03805	1.03031	1.02959	1.03176	1.02988	1.03129	1.03037	1.02944	1.03138	1.03347	1.03546	1.03251	1.0567	1.05928	1.06131	1.05849	1.05941	1.0581	1.05956
4	AGY2260	1	1.06122	1.05445	1.05995	1.05989	1.06435	1.06668	1.06588	1.06503	1.05794	1.05751	1.05615	1.05945	1.0566	1.11886	1.12801	1.11478	1.10564	1.08332	1.09714	1.08745	1.08949	1.06787	1.06024	1.06399	1.06699	1.07992	1.09242	1.07944	1.07033	1.10764	1.07463	1.10345	1.08674	1.08114	1.07426	1.07191	1.09649	1.08466	1.06301	1.06339	1.07716	1.07259	1.0603	1.06253	1.07345	1.06895	1.0775
5	AGY2248	1	1.03617	1.03479	1.03801	1.03431	1.03126	1.03526	1.03866	1.03657	1.0391	1.03977	1.03576	1.03085	1.03563	1.03925	1.03681	1.03427	1.03453	1.03293	1.03416	1.0301	1.03384	1.03242	1.0329	1.03315	1.03596	1.03204	1.03268	1.03553	1.03571	1.03157	1.02848	1.03158	1.02893	1.03107	1.03016	1.03383	1.03219	1.03854	1.04086	1.03796	1.05927	1.05453	1.0569	1.05799	1.06761	1.066	1.07158
6	AGY2248	1	1.04445	1.04253	1.03974	1.04131	1.04064	1.04455	1.04138	1.03931	1.03803	1.03592	1.03764	1.03191	1.03677	1.04068	1.0348	1.03208	1.03435	1.03132	1.03213	1.03212	1.03134	1.03111	1.03174	1.03223	1.03584	1.03061	1.02998	1.03564	1.03809	1.03128	1.03141	1.03124	1.03101	1.03084	1.03207	1.03142	1.03185	1.03382	1.03601	1.03546	1.06693	1.05494	1.06444	1.0645	1.05997	1.06246	1.06094
7	AGY2260	1	1.05514	1.05619	1.05707	1.06091	1.07439	1.06765	1.06379	1.0621	1.07972	1.06627	1.05877	1.05993	1.06422	1.099	1.11619	1.11932	1.13077	1.12807	1.12646	1.07722	1.06864	1.06591	1.06815	1.06034	1.06614	1.07533	1.07427	1.0709	1.06926	1.0689	1.07877	1.07443	1.08385	1.09403	1.10461	1.13402	1.10379	1.07564	1.10587	1.08905	1.09209	1.07685	1.08174	1.08879	1.08677	1.08302	1.07616
8	AGY2248	1	1.04057	1.03843	1.03732	1.03389	1.03438	1.03408	1.03356	1.0317	1.03168	1.033	1.0319	1.03151	1.03555	1.03558	1.03197	1.03195	1.02961	1.02978	1.03023	1.03091	1.03115	1.0302	1.03055	1.03004	1.03455	1.03316	1.02971	1.03606	1.03821	1.03155	1.03005	1.03053	1.02954	1.03064	1.03117	1.03207	1.03107	1.03563	1.03443	1.03694	1.06365	1.06647	1.07059	1.06729	1.0674	1.07277	1.06441
9	AGY2260	1	1.05674	1.04902	1.04599	1.04195	1.06018	1.06212	1.05466	1.08234	1.04962	1.04266	1.04221	1.04306	1.04441	1.09525	1.10313	1.09723	1.05472	1.0507	1.07586	1.08718	1.04829	1.05211	1.05122	1.07257	1.07777	1.05193	1.04883	1.05029	1.04948	1.04682	1.04929	1.05589	1.05399	1.04991	1.05124	1.05488	1.04933	1.0589	1.05697	1.05841	1.06502	1.05798	1.05509	1.05897	1.07832	1.08759	1.08767
10	AGY2248	1	1.03582	1.03516	1.03584	1.03326	1.02981	1.03165	1.03131	1.0307	1.03034	1.03113	1.0296	1.03026	1.03537	1.03452	1.03097	1.02901	1.0291	1.02978	1.02987	1.02824	1.02871	1.03074	1.02978	1.02763	1.02903	1.03046	1.03885	1.03369	1.02841	1.02827	1.02957	1.03155	1.02873	1.0292	1.02864	1.02967	1.02922	1.03649	1.03305	1.03294	1.05088	1.05591	1.05579	1.0556	1.05452	1.05447	1.05227
11	AGY2260	1	1.07821	1.08437	1.0712	1.07449	1.07854	1.06276	1.07655	1.14975	1.14651	1.15127	1.18034	1.12747	1.09759	1.16892	1.18002	1.14531	1.12011	1.11255	1.08687	1.06845	1.07	1.07251	1.07327	1.07057	1.07583	1.07888	1.09294	1.07978	1.08822	1.07977	1.07363	1.07664	1.07761	1.07613	1.07388	1.08412	1.08685	1.09219	1.08517	1.08784	1.08662	1.09448	1.0885	1.09509	1.09418	1.08248	1.09092
12	AGY2248	1	1.05535	1.04943	1.05111	1.05347	1.05649	1.05413	1.05881	1.05305	1.05386	1.05147	1.05274	1.05369	1.05254	1.06022	1.06537	1.0532	1.05749	1.04307	1.05131	1.04828	1.04648	1.04481	1.04043	1.04111	1.0432	1.03922	1.0467	1.0418	1.0393	1.03944	1.04101	1.03814	1.03872	1.03645	1.03625	1.03331	1.03486	1.04037	1.0403	1.0396	1.09008	1.08245	1.0699	1.0756	1.07251	1.07885	1.07788
13	AGY2248	1	1.04202	1.03931	1.0404	1.03641	1.04282	1.04875	1.0465	1.04664	1.04985	1.04798	1.04474	1.04651	1.04517	1.06538	1.06763	1.06709	1.07147	1.0764	1.06136	1.05839	1.05165	1.0539	1.05433	1.0472	1.04626	1.04943	1.05462	1.05139	1.04888	1.04918	1.04988	1.05277	1.05212	1.0523	1.05055	1.05195	1.05224	1.05594	1.05473	1.05499	1.0607	1.05856	1.06473	1.07415	1.07593	1.08171	1.09559
14	AGY2260	1	1.05381	1.05512	1.05366	1.05255	1.05264	1.05034	1.05029	1.05088	1.05605	1.05683	1.05111	1.04956	1.05406	1.13024	1.12074	1.11381	1.10047	1.06906	1.06844	1.0574	1.05554	1.05673	1.05428	1.05667	1.05784	1.05889	1.07146	1.06217	1.0623	1.06861	1.062	1.05897	1.06584	1.05713	1.06268	1.09881	1.15169	1.06274	1.06073	1.0574	1.0736	1.07359	1.07705	1.08023	1.08735	1.08882	1.08424
15	AGY2248	1	1.04974	1.04206	1.04291	1.03848	1.04295	1.04143	1.03951	1.04454	1.03949	1.04052	1.04141	1.03839	1.04597	1.05592	1.05371	1.04794	1.04731	1.04959	1.04509	1.04329	1.04521	1.04093	1.03963	1.04102	1.04159	1.04104	1.04569	1.04464	1.04306	1.04212	1.04342	1.04478	1.04656	1.04693	1.04878	1.04794	1.04682	1.04466	1.04505	1.04302	1.08441	1.07244	1.07083	1.07581	1.07587	1.08434	1.07876
16	AGY2260	1	1.04414	1.04421	1.04013	1.04048	1.04181	1.04321	1.04021	1.04593	1.04447	1.04762	1.04661	1.04633	1.05264	1.07142	1.08802	1.08656	1.07077	1.07881	1.05984	1.05589	1.06084	1.05249	1.04707	1.04672	1.05298	1.05248	1.05313	1.05014	1.06119	1.05443	1.04944	1.05087	1.05642	1.05717	1.05947	1.06645	1.05468	1.05432	1.06193	1.0616	1.0596	1.05494	1.05237	1.05598	1.05826	1.06331	1.05749
17	AGY2248	1	1.04018	1.03805	1.03702	1.03425	1.03398	1.03761	1.04011	1.03962	1.03916	1.03929	1.03855	1.03678	1.03848	1.0413	1.04232	1.03645	1.03748	1.03373	1.0335	1.03528	1.03222	1.03531	1.0347	1.03178	1.03285	1.03399	1.03816	1.03669	1.03517	1.03405	1.03575	1.0384	1.03969	1.04105	1.04293	1.04074	1.04474	1.0416	1.03907	1.04085	1.08729	1.07514	1.06518	1.06573	1.06957	1.09172	1.10218
18	AGY2260	1	1.06099	1.06364	1.05819	1.05447	1.05469	1.05374	1.04932	1.05741	1.0527	1.05061	1.05024	1.04629	1.05227	1.15821	1.18762	1.16928	1.15399	1.08174	1.04865	1.04997	1.04746	1.04636	1.04484	1.04629	1.0464	1.0474	1.04635	1.04335	1.04496	1.04844	1.04586	1.05021	1.04618	1.04964	1.04567	1.04875	1.05303	1.04791	1.06108	1.04787	1.0617	1.05765	1.06024	1.06463	1.0598	1.0618	1.05762
19	AGY2248	1	1.07887	1.06011	1.05306	1.04941	1.05742	1.06164	1.06739	1.06999	1.0709	1.06648	1.06967	1.06628	1.07205	1.08579	1.09107	1.08597	1.07724	1.06721	1.06484	1.05603	1.05993	1.06012	1.05749	1.05988	1.05977	1.06321	1.0607	1.05935	1.05415	1.0573	1.05716	1.05301	1.05488	1.05313	1.05457	1.05612	1.04885	1.04982	1.05009	1.05014	1.08003	1.09784	1.08132	1.06634	1.07786	1.09935	1.09516
20	AGY2248	1	1.05278	1.0522	1.05634	1.07548	1.08416	1.06919	1.0639	1.06872	1.05461	1.05529	1.04526	1.03952	1.03956	1.04129	1.03935	1.03392	1.03209	1.03355	1.03654	1.03524	1.03586	1.03356	1.03435	1.03123	1.03305	1.03376	1.03711	1.0375	1.03256	1.03005	1.03288	1.03286	1.03291	1.03107	1.03193	1.03287	1.0336	1.0372	1.03975	1.03904	1.07939	1.06568	1.06204	1.06929	1.07425	1.10408	1.11206
21	AGY2248	1	1.12942	1.11407	1.12433	1.12307	1.10787	1.12741	1.11548	1.11613	1.09924	1.10078	1.09216	1.08322	1.0845	1.09384	1.08923	1.06906	1.06519	1.058	1.05367	1.04979	1.04841	1.04773	1.04542	1.04451	1.04501	1.04378	1.04687	1.04385	1.04205	1.03932	1.04218	1.04207	1.04224	1.04438	1.04026	1.04411	1.04265	1.04755	1.04352	1.04542	1.06692	1.08352	1.06352	1.06245	1.06764	1.06595	1.06294
22	AGY2260	1	1.05268	1.0476	1.04953	1.04467	1.05137	1.0509	1.04318	1.04153	1.04841	1.04868	1.04335	1.04337	1.0521	1.12166	1.13278	1.11706	1.0996	1.06812	1.0445	1.04417	1.04253	1.04387	1.04814	1.04313	1.04389	1.04563	1.04859	1.05828	1.04455	1.04786	1.04615	1.045	1.04945	1.06196	1.04324	1.04761	1.04485	1.04554	1.0465	1.04563	1.10423	1.06951	1.07023	1.06901	1.08484	1.09167	1.08626
23	AGY2248	1	1.03984	1.04005	1.03761	1.03593	1.03447	1.0357	1.03384	1.03563	1.03783	1.03798	1.03894	1.04291	1.04832	1.04308	1.04495	1.04251	1.04054	1.04306	1.0387	1.03747	1.03807	1.03985	1.03536	1.03658	1.03352	1.03801	1.03871	1.0398	1.03342	1.03431	1.03578	1.0348	1.03898	1.03691	1.0362	1.03987	1.04044	1.04577	1.04594	1.0475	1.09082	1.08053	1.07268	1.06318	1.06954	1.06907	1.06786
24	AGY2260	1	1.06557	1.05448	1.06569	1.05445	1.05513	1.0553	1.05659	1.06869	1.05707	1.05206	1.06159	1.05479	1.0641	1.16929	1.21418	1.19142	1.18361	1.14835	1.09941	1.1447	1.07046	1.06267	1.08892	1.07435	1.06388	1.06239	1.06728	1.05769	1.06265	1.0598	1.06003	1.06654	1.09618	1.08503	1.10034	1.06987	1.07138	1.07115	1.0796	1.06318	1.07817	1.07266	1.08286	1.08317	1.07623	1.0753	1.08207
25	AGY2260	1	1.05123	1.04831	1.04974	1.05169	1.05006	1.05036	1.04693	1.04867	1.05064	1.06083	1.04648	1.05031	1.08034	1.10134	1.10094	1.11309	1.13238	1.10753	1.07064	1.06147	1.0543	1.05548	1.05339	1.05925	1.0584	1.05713	1.05656	1.06509	1.08258	1.05268	1.05103	1.05413	1.05312	1.05697	1.07564	1.05799	1.04916	1.09793	1.09363	1.07846	1.1033	1.06737	1.06968	1.06579	1.0699	1.08304	1.07649
26	AGY2260	1	1.05391	1.05469	1.05492	1.05588	1.05414	1.05419	1.05307	1.05562	1.05589	1.05701	1.05886	1.05702	1.06575	1.12238	1.14335	1.12712	1.12987	1.1119	1.09792	1.09184	1.10303	1.06336	1.06535	1.06264	1.06705	1.07451	1.0724	1.06406	1.06746	1.06415	1.08522	1.066	1.07294	1.06229	1.06304	1.06917	1.06237	1.06506	1.06575	1.06023	1.06273	1.06148	1.06448	1.06263	1.06477	1.06998	1.09291
27	AGY2248	1	1.04523	1.03937	1.04007	1.03375	1.03469	1.0338	1.03322	1.03191	1.0307	1.03223	1.03086	1.0325	1.03749	1.03927	1.02958	1.03283	1.03106	1.03063	1.02981	1.03058	1.03102	1.03111	1.02949	1.03071	1.0303	1.0314	1.037	1.03371	1.0301	1.02965	1.03235	1.03191	1.03128	1.03059	1.03179	1.03235	1.02972	1.03376	1.0371	1.03651	1.05706	1.06022	1.05949	1.05861	1.05567	1.05784	1.05244
28	AGY2260	1	1.06586	1.0581	1.05867	1.05942	1.05934	1.06172	1.05592	1.05653	1.05637	1.06005	1.05339	1.05446	1.09144	1.13793	1.15472	1.13077	1.11206	1.06109	1.063	1.05688	1.06119	1.06518	1.05917	1.05868	1.06358	1.06736	1.05262	1.05151	1.05284	1.04295	1.05231	1.05273	1.0452	1.05729	1.0616	1.05584	1.06155	1.04815	1.06287	1.0656	1.07323	1.06739	1.07146	1.07977	1.08475	1.08191	1.08766
29	AGY2260	1	1.06637	1.06618	1.06231	1.05996	1.06087	1.05951	1.0568	1.05908	1.05952	1.06793	1.06258	1.06048	1.08317	1.13492	1.15762	1.13282	1.10103	1.12847	1.10424	1.07941	1.07977	1.06933	1.07266	1.07573	1.07386	1.07432	1.07074	1.07099	1.10096	1.08933	1.07652	1.11755	1.07882	1.13525	1.07747	1.08192	1.07451	1.08556	1.08366	1.07157	1.09619	1.08644	1.08447	1.09518	1.11429	1.10366	1.09534
30	AGY2260	1	1.05907	1.07163	1.06626	1.06662	1.07479	1.07576	1.06892	1.06771	1.05929	1.0602	1.05649	1.05601	1.07628	1.10048	1.11357	1.12166	1.09639	1.07742	1.06295	1.06176	1.06231	1.05982	1.05986	1.06093	1.0606	1.06248	1.0628	1.0602	1.06373	1.06558	1.06352	1.06392	1.06387	1.06286	1.06267	1.06102	1.05732	1.05953	1.08566	1.06353	1.06112	1.06178	1.06608	1.06203	1.0645	1.05988	1.07256
31	AGY2260	1	1.08264	1.07932	1.06043	1.06635	1.07322	1.05787	1.11273	1.07635	1.08855	1.08243	1.10398	1.09316	1.10545	1.17051	1.16814	1.16102	1.121	1.14176	1.13291	1.10074	1.08199	1.06949	1.06574	1.06762	1.10185	1.07208	1.06784	1.11738	1.07928	1.06953	1.08983	1.07016	1.09186	1.08604	1.0734	1.08189	1.07593	1.07627	1.09622	1.12447	1.10219	1.10045	1.09604	1.08432	1.09791	1.09275	1.11622
32	AGY2260	1	1.06837	1.06141	1.06064	1.0616	1.05921	1.06331	1.06256	1.06667	1.06812	1.06358	1.06776	1.05956	1.0728	1.13861	1.16846	1.15788	1.09866	1.07537	1.06186	1.06112	1.06183	1.06303	1.06433	1.06497	1.06717	1.0664	1.05946	1.06096	1.07092	1.07131	1.08107	1.07079	1.07516	1.06993	1.05978	1.06639	1.08868	1.06374	1.10035	1.07483	1.07171	1.06472	1.07141	1.06594	1.06816	1.07006	1.06673
33	AGY2260	1	1.05331	1.05941	1.064	1.06409	1.05899	1.05889	1.05714	1.05411	1.05601	1.04674	1.05076	1.04718	1.05679	1.08269	1.0866	1.08713	1.08817	1.09316	1.06598	1.04825	1.07624	1.05616	1.05235	1.05524	1.05069	1.05497	1.05573	1.06439	1.05763	1.05682	1.06482	1.05789	1.06659	1.05634	1.05281	1.06051	1.1064	1.08766	1.07394	1.06145	1.06728	1.06184	1.06594	1.06577	1.06011	1.06365	1.06988
34	AGY2260	1	1.05895	1.05598	1.05807	1.05353	1.05362	1.05346	1.04879	1.05346	1.04758	1.04585	1.04622	1.05166	1.05899	1.0817	1.08095	1.08527	1.05206	1.07894	1.06816	1.05886	1.05811	1.0579	1.05579	1.0615	1.05735	1.06353	1.06076	1.05657	1.05827	1.06964	1.05955	1.07404	1.09018	1.08659	1.07328	1.08458	1.07819	1.06555	1.06856	1.05765	1.08383	1.08032	1.08364	1.08242	1.08511	1.08592	1.0842
35	AGY2260	1	1.05188	1.05128	1.05385	1.05476	1.05696	1.05925	1.05759	1.05412	1.05891	1.06013	1.05139	1.0583	1.1045	1.14872	1.16456	1.15157	1.1551	1.13312	1.07609	1.07072	1.06748	1.07073	1.07458	1.09083	1.0697	1.09499	1.09643	1.08332	1.13063	1.11509	1.09445	1.09143	1.08925	1.10886	1.10329	1.165	1.16162	1.16381	1.15576	1.1682	1.06808	1.06173	1.06347	1.06419	1.07261	1.06901	1.0686
36	AGY2260	1	1.06189	1.0593	1.05632	1.05854	1.06058	1.06064	1.06148	1.06329	1.07058	1.06437	1.06378	1.06566	1.11148	1.16846	1.18738	1.15884	1.13059	1.12488	1.10245	1.08276	1.07504	1.06755	1.06958	1.07245	1.07791	1.06513	1.06406	1.06939	1.07058	1.07162	1.0715	1.07607	1.07151	1.0714	1.07486	1.07392	1.07911	1.07415	1.08852	1.09528	1.07667	1.07609	1.07797	1.07309	1.08739	1.08754	1.08278
37	AGY2260	1	1.0625	1.05404	1.05585	1.05891	1.06189	1.05712	1.06216	1.05809	1.06816	1.05483	1.05782	1.06143	1.10341	1.14061	1.13477	1.1202	1.10959	1.07973	1.06962	1.06646	1.06643	1.06283	1.06437	1.08617	1.081	1.07873	1.08429	1.10597	1.09826	1.07709	1.06397	1.07192	1.07532	1.06922	1.07226	1.07739	1.08655	1.09489	1.10022	1.08478	1.09021	1.08465	1.07491	1.09103	1.08782	1.08418	1.07948
38	AGY2260	1	1.0562	1.0561	1.0581	1.06555	1.05793	1.05633	1.07008	1.05394	1.05565	1.05802	1.05816	1.06118	1.11226	1.15095	1.16634	1.15825	1.15408	1.14958	1.11968	1.08468	1.12013	1.10186	1.08114	1.0899	1.10563	1.06957	1.08931	1.07851	1.12687	1.10302	1.10238	1.08586	1.0865	1.12585	1.09292	1.0809	1.07149	1.07555	1.07265	1.10763	1.0663	1.06647	1.0665	1.07613	1.07536	1.07709	1.08392
39	AGY2248	1	1.03862	1.03901	1.03709	1.03839	1.03722	1.04437	1.04461	1.05038	1.04969	1.05149	1.04496	1.05113	1.05757	1.06292	1.05324	1.04908	1.04886	1.04706	1.04247	1.04234	1.04408	1.03877	1.03892	1.04775	1.03603	1.05189	1.04213	1.04176	1.04794	1.03724	1.03981	1.03939	1.042	1.03666	1.03633	1.03699	1.03911	1.04481	1.03887	1.04156	1.07255	1.06129	1.0574	1.0615	1.06925	1.0686	1.06461
40	AGY2260	1	1.05407	1.0462	1.05153	1.04834	1.0452	1.05107	1.04685	1.04693	1.04879	1.04726	1.0466	1.0468	1.1162	1.13215	1.14057	1.13124	1.09196	1.08633	1.081	1.08822	1.06778	1.06766	1.05243	1.04867	1.05488	1.05301	1.05533	1.05424	1.05126	1.05	1.04979	1.05024	1.05208	1.05443	1.05352	1.05416	1.05332	1.05094	1.05478	1.10273	1.06701	1.05346	1.05379	1.05323	1.05447	1.06926	1.06273
41	AGY2260	1	1.06281	1.05405	1.05294	1.05528	1.06013	1.0608	1.05817	1.06113	1.0655	1.06093	1.06311	1.06578	1.12562	1.12614	1.13413	1.1206	1.10732	1.10982	1.1085	1.06108	1.0598	1.05997	1.06008	1.05605	1.06368	1.07832	1.09974	1.06152	1.07555	1.07174	1.06311	1.07567	1.0692	1.07283	1.06606	1.07172	1.06964	1.0677	1.06544	1.07847	1.06539	1.06002	1.05921	1.06517	1.06275	1.06853	1.0689
42	AGY2260	1	1.04469	1.04318	1.04226	1.04007	1.04217	1.04045	1.04165	1.04194	1.04338	1.04355	1.04061	1.04141	1.06491	1.08095	1.08761	1.09639	1.09497	1.08601	1.05081	1.04612	1.04994	1.04346	1.04521	1.04345	1.04913	1.04909	1.05061	1.04899	1.05109	1.06064	1.05377	1.04935	1.04543	1.04509	1.05839	1.06664	1.04917	1.06172	1.05483	1.05073	1.05852	1.05439	1.05698	1.0528	1.05618	1.06071	1.06822
43	AGY2260	1	1.05181	1.05095	1.05053	1.04667	1.0605	1.05014	1.05141	1.05277	1.05715	1.05271	1.05986	1.05337	1.11259	1.15149	1.17813	1.10369	1.11929	1.07592	1.05976	1.06119	1.06205	1.0573	1.05461	1.05526	1.06911	1.06781	1.07338	1.07425	1.12526	1.09126	1.06282	1.06648	1.06626	1.06582	1.063	1.07688	1.06786	1.06059	1.06909	1.0677	1.07521	1.07125	1.07041	1.07218	1.09595	1.09875	1.08771
44	AGY2248	1	1.03932	1.04035	1.03717	1.03507	1.03146	1.03293	1.03484	1.03858	1.03754	1.03662	1.03576	1.04285	1.05599	1.05234	1.05923	1.06257	1.05835	1.04682	1.04903	1.05563	1.05608	1.05256	1.05158	1.05955	1.05957	1.06862	1.06257	1.06285	1.06486	1.06666	1.06433	1.06805	1.06795	1.06495	1.07015	1.0733	1.07117	1.07264	1.07534	1.07372	1.06136	1.06252	1.0669	1.07857	1.08169	1.10125	1.09253
45	AGY2260	1	1.05007	1.04648	1.04535	1.04862	1.04601	1.04447	1.04306	1.04364	1.04619	1.04373	1.0419	1.04433	1.05878	1.09	1.06791	1.06383	1.05369	1.04673	1.05178	1.04685	1.04798	1.0479	1.04546	1.0481	1.04596	1.04943	1.05056	1.04982	1.04567	1.07007	1.04365	1.04661	1.04762	1.04755	1.0514	1.05107	1.04827	1.04944	1.05018	1.05297	1.05562	1.05737	1.05222	1.05337	1.05781	1.05461	1.05132
46	AGY2260	1	1.05701	1.05279	1.0518	1.06434	1.05616	1.07747	1.07865	1.051	1.05697	1.05832	1.04845	1.05063	1.09867	1.13976	1.16685	1.11595	1.08035	1.07982	1.05337	1.05325	1.05168	1.06179	1.08138	1.05555	1.05408	1.05724	1.05389	1.05607	1.05014	1.05599	1.05157	1.06515	1.06721	1.06588	1.05644	1.05945	1.05349	1.0527	1.05525	1.05354	1.05919	1.05616	1.05498	1.06007	1.05924	1.06082	1.06374
47	AGY2260	1	1.04744	1.05101	1.04931	1.05291	1.0531	1.05764	1.0574	1.04778	1.04862	1.04919	1.04496	1.04968	1.06496	1.08336	1.06822	1.06178	1.05596	1.05083	1.05398	1.05156	1.05485	1.0541	1.05437	1.05551	1.05485	1.05498	1.05299	1.05708	1.05315	1.06145	1.05488	1.06661	1.06813	1.07416	1.06527	1.06489	1.05792	1.05519	1.05749	1.05979	1.05415	1.05565	1.0554	1.06052	1.05958	1.06086	1.06274
48	AGY2248	1	1.0728	1.06305	1.04639	1.04775	1.05497	1.0549	1.05356	1.05731	1.05153	1.04247	1.04376	1.04255	1.05142	1.05284	1.04955	1.05191	1.04986	1.04579	1.05015	1.0464	1.04857	1.04583	1.04741	1.05071	1.04795	1.04375	1.04559	1.04625	1.04744	1.04075	1.04054	1.04152	1.04003	1.04196	1.03807	1.03907	1.04037	1.04112	1.04312	1.04118	1.08273	1.07317	1.07326	1.07509	1.08071	1.07375	1.08174
49	AGY2248	1	1.05017	1.05094	1.03601	1.04889	1.05111	1.03807	1.05216	1.0456	1.05169	1.05952	1.05639	1.05139	1.07078	1.06786	1.07643	1.07222	1.07396	1.06945	1.06823	1.06549	1.06314	1.05974	1.05589	1.05907	1.05982	1.05924	1.0542	1.05403	1.05398	1.05387	1.05311	1.05649	1.05298	1.05393	1.05134	1.05293	1.04997	1.05085	1.05163	1.04903	1.08036	1.08027	1.08132	1.06988	1.07335	1.06706	1.07448
50	AGY2260	1	1.05685	1.05354	1.05296	1.05202	1.05601	1.05485	1.05411	1.06383	1.04987	1.04938	1.05098	1.04981	1.06808	1.07322	1.08319	1.07433	1.06777	1.06207	1.05946	1.06055	1.06027	1.06036	1.05982	1.06119	1.06145	1.06251	1.05826	1.0603	1.05749	1.06617	1.05572	1.06294	1.06515	1.06205	1.07503	1.05672	1.06503	1.05994	1.05975	1.05296	1.07137	1.06908	1.07055	1.06014	1.07173	1.07493	1.07403
51	AGY2260	1	1.05996	1.05428	1.04631	1.04364	1.04357	1.04522	1.04662	1.04679	1.05233	1.04786	1.05058	1.04481	1.09762	1.0719	1.10425	1.06023	1.09337	1.05598	1.05501	1.04774	1.04944	1.05057	1.03872	1.05596	1.0542	1.04784	1.05349	1.05116	1.04991	1.05049	1.0488	1.05704	1.05708	1.05555	1.0535	1.06336	1.05725	1.05852	1.06217	1.04108	1.06744	1.05784	1.05538	1.04911	1.05434	1.05406	1.05566
52	AGY2248	1	1.03508	1.0368	1.03271	1.02988	1.03024	1.0328	1.03248	1.03159	1.03336	1.0322	1.03285	1.03628	1.03503	1.03359	1.03004	1.03064	1.03151	1.03062	1.03115	1.0295	1.03084	1.03095	1.03129	1.03476	1.03056	1.0319	1.03393	1.0354	1.03044	1.02938	1.03142	1.02977	1.03133	1.03113	1.02994	1.02886	1.03089	1.03593	1.03571	1.03583	1.06097	1.05892	1.05832	1.0542	1.0508	1.05262	1.05015
53	AGY2260	1	1.05555	1.05237	1.05606	1.05465	1.05518	1.05807	1.05468	1.05593	1.05508	1.05092	1.05567	1.05214	1.11012	1.1408	1.13064	1.09329	1.10273	1.07931	1.07405	1.06874	1.06015	1.0611	1.05754	1.0568	1.05969	1.06206	1.06947	1.06426	1.08717	1.05583	1.05858	1.05919	1.09755	1.05928	1.06957	1.07975	1.06034	1.06325	1.06858	1.0552	1.07609	1.07259	1.07671	1.07466	1.0899	1.09039	1.10154
54	AGY2260	1	1.0535	1.04705	1.04819	1.04675	1.04775	1.04787	1.05418	1.05091	1.05895	1.05642	1.05153	1.04773	1.06701	1.07273	1.08438	1.09101	1.09134	1.06816	1.06274	1.05533	1.05367	1.05169	1.06019	1.05691	1.05725	1.05718	1.07342	1.06856	1.05232	1.065	1.05698	1.07257	1.06217	1.05437	1.05674	1.05298	1.08368	1.05558	1.06953	1.07952	1.05745	1.06284	1.05889	1.06182	1.07357	1.07224	1.06301
55	AGY2248	1	1.04232	1.04081	1.03226	1.03276	1.03122	1.03105	1.03107	1.03329	1.03515	1.03479	1.03117	1.03469	1.03712	1.03703	1.03552	1.03516	1.03063	1.03442	1.03484	1.03477	1.03077	1.03295	1.0321	1.03538	1.03469	1.03226	1.03609	1.03667	1.03364	1.03155	1.03446	1.03475	1.03387	1.03482	1.03426	1.03292	1.03597	1.03798	1.03886	1.04134	1.05826	1.05862	1.05877	1.07718	1.08922	1.07114	1.07294
56	AGY2260	1	1.06772	1.05228	1.05922	1.04973	1.05083	1.04213	1.0472	1.04266	1.04674	1.04536	1.0498	1.04698	1.07044	1.09273	1.09103	1.08883	1.05512	1.05251	1.0508	1.04556	1.04726	1.04253	1.04116	1.04501	1.04474	1.04513	1.04235	1.0418	1.04331	1.04512	1.04874	1.05362	1.04889	1.04981	1.0482	1.0494	1.04999	1.05547	1.05313	1.06411	1.0733	1.06188	1.06558	1.05782	1.0608	1.0536	1.05438
57	AGY2260	1	1.04991	1.049	1.0482	1.04764	1.04918	1.04742	1.04592	1.04866	1.0458	1.04881	1.0487	1.04896	1.08311	1.11658	1.07946	1.07552	1.06614	1.05727	1.05478	1.04931	1.05276	1.04839	1.04437	1.0493	1.04737	1.05431	1.04356	1.04693	1.04028	1.04485	1.04511	1.04465	1.04387	1.04312	1.04693	1.04664	1.04729	1.04989	1.05212	1.05291	1.06087	1.05955	1.05913	1.06187	1.05865	1.06271	1.06171
58	AGY2260	1	1.05932	1.05782	1.06402	1.06028	1.06089	1.06141	1.06022	1.05648	1.05825	1.06172	1.05958	1.07171	1.15476	1.20231	1.23514	1.20186	1.16342	1.16506	1.10049	1.07443	1.07588	1.08583	1.08893	1.08087	1.0629	1.07751	1.08305	1.10132	1.14418	1.11011	1.11174	1.10701	1.18872	1.18824	1.17743	1.18628	1.15575	1.18758	1.1463	1.18631	1.06767	1.06576	1.06995	1.07048	1.07409	1.07811	1.07873
59	AGY2260	2	1.04839	1.0462	1.0426	1.04464	1.04532	1.04455	1.04411	1.04225	1.04528	1.04418	1.04623	1.04656	1.04442	1.09909	1.10581	1.10162	1.07984	1.06338	1.0504	1.04678	1.04722	1.04704	1.04572	1.04847	1.04858	1.07082	1.04316	1.04537	1.04519	1.04602	1.04641	1.04341	1.06908	1.08584	1.09837	1.05294	1.04789	1.05446	1.04403		1.07532	1.06115	1.06059	1.05694	1.05294	1.05585	1.05295
60	AGY2260	2	1.04873	1.05409	1.05241	1.05228	1.05105	1.04952	1.05279	1.04773	1.04441	1.04636	1.04501	1.04641	1.04769	1.14026	1.1644	1.16524	1.13959	1.11552	1.14509	1.08901	1.05626	1.05431	1.0634	1.06204	1.05519	1.0519	1.06167	1.05485	1.07812	1.05614	1.05769	1.05828	1.04743	1.04978	1.07377	1.06987	1.05866	1.06014	1.09521		1.06773	1.07011	1.05976	1.06438	1.0613	1.06022	1.06498
61	AGY2248	2	1.04454	1.04186	1.03438	1.03912	1.03985	1.03999	1.04015	1.03844	1.03909	1.03934	1.03843	1.03965	1.04174	1.05092	1.045	1.03913	1.04166	1.04504	1.03861	1.04129	1.04179	1.03919	1.03792	1.03656	1.03535	1.03712	1.03847	1.04042	1.0396	1.04046	1.03906	1.03993	1.04584	1.0454	1.0479	1.04721	1.05075	1.05637	1.05444		1.07921	1.06427	1.06249	1.05985	1.05826	1.0748	1.08356
62	AGY2260	2	1.04958	1.05251	1.05465	1.05613	1.05501	1.07107	1.06056	1.06011	1.05713	1.067	1.06038	1.06608	1.06687	1.20733	1.24775	1.21734	1.20205	1.17084	1.14878	1.08002	1.07505	1.07522	1.07274	1.07646	1.08107	1.09495	1.06801	1.08892	1.07176	1.06128	1.0678	1.06188	1.07704	1.06926	1.07024	1.07404	1.08215	1.08048	1.09025		1.0543	1.05016	1.0554	1.06629	1.06467	1.08885	1.08383
63	AGY2248	2	1.04464	1.04071	1.02953	1.03596	1.0351	1.03516	1.0359	1.03569	1.03608	1.03291	1.03583	1.03626	1.03657	1.03796	1.03367	1.03293	1.03171	1.03373	1.03394	1.03333	1.0337	1.03405	1.03193	1.03048	1.03243	1.03182	1.03293	1.03524	1.03389	1.03509	1.0332	1.03253	1.03381	1.03475	1.03535	1.03334	1.03566	1.03373	1.03114		1.06365	1.05184	1.0553	1.05719	1.05974	1.05401	1.0533
64	AGY2260	2	1.04668	1.04534	1.04526	1.04617	1.0464	1.04667	1.054	1.0463	1.04516	1.04411	1.0456	1.0467	1.0465	1.11405	1.13921	1.13805	1.11272	1.09981	1.11368	1.0825	1.06661	1.05241	1.06194	1.04793	1.04876	1.0472	1.05744	1.05193	1.04928	1.05377	1.04869	1.04827	1.05156	1.05033	1.05655	1.05389	1.05145	1.05274	1.05189		1.05746	1.05615	1.0564	1.06134	1.05591	1.05996	1.06128
65	AGY2260	2	1.06311	1.05668	1.05497	1.05305	1.05613	1.05743	1.05218	1.05446	1.06168	1.06628	1.05433	1.05671	1.05346	1.14953	1.17053	1.15896	1.14516	1.15885	1.12999	1.10448	1.11467	1.1009	1.06236	1.06192	1.05755	1.06275	1.05908	1.05892	1.05939	1.05805	1.06701	1.06146	1.06169	1.06094	1.05681	1.07303	1.06472	1.06258	1.09242		1.0812	1.05666	1.05521	1.05905	1.05859	1.06079	1.0581
66	AGY2260	2	1.06236	1.0398	1.03683	1.03978	1.03982	1.04302	1.04294	1.04683	1.04253	1.04392	1.04982	1.04481	1.04456	1.05939	1.05998	1.06103	1.05052	1.05421	1.05388	1.05079	1.05	1.04857	1.0506	1.05065	1.04907	1.05823	1.05947	1.05798	1.05768	1.05937	1.0589	1.05392	1.06284	1.05052	1.05101	1.05561	1.05052	1.05401	1.07102		1.07976	1.04816	1.04568	1.04493	1.04159	1.04298	1.04414
67	AGY2260	2	1.05761	1.05123	1.04419	1.0474	1.04656	1.04719	1.04791	1.04414	1.05035	1.04937	1.04946	1.05002	1.04876	1.10924	1.1219	1.09359	1.0731	1.06941	1.05811	1.05842	1.05202	1.05494	1.05509	1.05126	1.05921	1.04891	1.06794	1.05015	1.08835	1.0737	1.05897	1.04629	1.07009	1.07002	1.05778	1.06022	1.08141	1.05718	1.05807		1.05484	1.05184	1.045	1.05449	1.05179	1.05409	1.05107
68	AGY2260	2	1.06917	1.07256	1.07704	1.07327	1.07413	1.07717	1.08035	1.07768	1.07864	1.07332	1.1096	1.07056	1.06586	1.15081	1.18189	1.13604	1.16567	1.11263	1.09695	1.08943	1.07994	1.07615	1.07986	1.06956	1.06962	1.07402	1.0811	1.09589	1.08973	1.08552	1.10651	1.09296	1.09309	1.10106	1.08802	1.08324	1.09627	1.09808	1.115		1.089	1.08046	1.08201	1.08284	1.08089	1.08502	1.08504
69	AGY2248	2	1.03421	1.03582	1.03104	1.03309	1.03207	1.03537	1.03337	1.03348	1.03412	1.03649	1.03538	1.03477	1.03515	1.03762	1.03739	1.03594	1.03647	1.03891	1.03887	1.0353	1.03949	1.03529	1.03232	1.03267	1.03142	1.03237	1.03238	1.03103	1.0291	1.03125	1.03371	1.03205	1.03458	1.03564	1.03379	1.03716	1.03546	1.04308	1.03841		1.06702	1.06814	1.06201	1.06442	1.06237	1.06215	1.06278
70	AGY2260	2	1.0665	1.05001	1.04868	1.04777	1.04598	1.0426	1.04652	1.04266	1.04485	1.05043	1.04918	1.06827	1.05208	1.12983	1.15493	1.14745	1.13818	1.12839	1.09248	1.0564	1.04936	1.07003	1.07032	1.06873	1.04835	1.0503	1.0496	1.05468	1.04877	1.07024	1.09765	1.05728	1.05351	1.0565	1.0552	1.07796	1.07207	1.0542	1.05748		1.05621	1.04907	1.05067	1.04863	1.05009	1.04826	1.05393
71	AGY2248	2	1.03808	1.036	1.03246	1.03463	1.03706	1.03649	1.04051	1.03965	1.04024	1.03903	1.03788	1.03898	1.03814	1.04202	1.03867	1.03955	1.03626	1.03612	1.03543	1.03428	1.03545	1.03359	1.03697	1.03687	1.03544	1.03367	1.03395	1.03496	1.03207	1.03508	1.03483	1.03559	1.03349	1.03623	1.03976	1.04252	1.0471	1.04969	1.0516		1.06696	1.06644	1.06525	1.06281	1.06831	1.06394	1.06137
72	AGY2260	2	1.06559	1.06235	1.06568	1.06171	1.06001	1.05648	1.05754	1.05302	1.05702	1.05254	1.05221	1.05985	1.06204	1.16529	1.19802	1.1748	1.1103	1.09825	1.08436	1.06522	1.08367	1.06421	1.06118	1.06745	1.06768	1.06952	1.06401	1.06325	1.06904	1.07697	1.1036	1.0642	1.08357	1.0768	1.11651	1.07178	1.09314	1.06485	1.06106		1.08342	1.07363	1.08036	1.08373	1.07935	1.0805	1.086
73	AGY2260	2	1.10051	1.11385	1.11675	1.11524	1.1196	1.0832	1.08303	1.0785	1.07276	1.08179	1.07873	1.07525	1.07014	1.18353	1.2175	1.19835	1.1832	1.16909	1.19136	1.13606	1.08807	1.09423	1.12788	1.08194	1.07291	1.06883	1.07735	1.07215	1.0757	1.07126	1.06612	1.06311	1.06276	1.0621	1.06417	1.06305	1.06684	1.06937	1.07623		1.09093	1.08208	1.08682	1.08611	1.08341	1.082	1.07797
74	AGY2248	2	1.03615	1.03805	1.03295	1.03836	1.03801	1.03756	1.03674	1.0364	1.03785	1.03514	1.03805	1.03568	1.03448	1.03958	1.03598	1.03363	1.03525	1.03578	1.03445	1.03528	1.03508	1.03508	1.03459	1.03442	1.035	1.03686	1.0357	1.03868	1.03322	1.03374	1.03625	1.03764	1.03632	1.03718	1.03745	1.04025	1.04027	1.04055	1.04438		1.06808	1.05888	1.05555	1.05859	1.06912	1.07638	1.07264
75	AGY2248	2	1.0582	1.05725	1.05414	1.0531	1.05712	1.0529	1.05292	1.06003	1.04708	1.04896	1.04696	1.04519	1.04346	1.06513	1.06644	1.05857	1.06236	1.06659	1.07205	1.0641	1.06019	1.05805	1.05872	1.05617	1.05166	1.06045	1.06026	1.06528	1.06651	1.06701	1.06134	1.08187	1.07395	1.06563	1.06619	1.06167	1.08989	1.09782	1.10755		1.08037	1.07177	1.07693	1.08258	1.0807	1.07917	1.08058
76	AGY2248	2	1.04056	1.04053	1.03679	1.04014	1.03605	1.04203	1.05306	1.05942	1.06584	1.07384	1.07204	1.07433	1.06794	1.07855	1.07093	1.06758	1.07403	1.07174	1.07004	1.06561	1.05899	1.055	1.058	1.05809	1.05528	1.05445	1.05503	1.05382	1.05414	1.05441	1.05427	1.05456	1.05759	1.05372	1.04754	1.05677	1.0563	1.05695	1.05534		1.09208	1.06258	1.05706	1.05984	1.0555	1.0565	1.05875
77	AGY2248	2	1.05442	1.05313	1.0529	1.06707	1.061	1.06626	1.08065	1.0721	1.0599	1.07459	1.06097	1.07096	1.06366	1.0936	1.07509	1.06926	1.06558	1.05912	1.05081	1.05511	1.04858	1.05021	1.05113	1.04573	1.0462	1.04709	1.04618	1.04312	1.04379	1.04244	1.04775	1.04504	1.04484	1.04393	1.04403	1.04492	1.04501	1.04763	1.04466		1.0854	1.08342	1.08364	1.07848	1.09562	1.08859	1.08285
78	AGY2248	2	1.04601	1.0474	1.04462	1.05078	1.06559	1.06467	1.07963	1.08432	1.09273	1.10106	1.09708	1.09143	1.09244	1.11167	1.09705	1.09312	1.07922	1.07958	1.07199	1.05877	1.05969	1.05351	1.05157	1.04454	1.042	1.04137	1.04488	1.04033	1.0402	1.04104	1.04019	1.03959	1.03971	1.03895	1.03935	1.03903	1.03781	1.04165	1.03926		1.0727	1.07365	1.06569	1.0683	1.0666	1.059	1.08223
79	AGY2260	2	1.05032	1.0531	1.05245	1.05114	1.05419	1.05098	1.04842	1.04968	1.05038	1.0492	1.04827	1.04774	1.04729	1.09509	1.1288	1.11607	1.10376	1.11151	1.10037	1.06184	1.05295	1.05223	1.04712	1.04905	1.04842	1.04998	1.04846	1.05182	1.05562	1.05081	1.06135	1.06462	1.06231	1.05825	1.06983	1.05747	1.06566	1.05534	1.08591		1.07976	1.07147	1.06118	1.06387	1.05964	1.06042	1.06715
80	AGY2260	2	1.0649	1.06484	1.06374	1.06486	1.06671	1.06513	1.06334	1.06417	1.06014	1.08925	1.07824	1.0873	1.07048	1.16281	1.20101	1.18904	1.14111	1.1278	1.08565	1.07966	1.07869	1.09583	1.0696	1.07454	1.06874	1.09483	1.07435	1.07025	1.0735	1.09649	1.0795	1.07447	1.08064	1.08719	1.08518	1.08241	1.08551	1.0771	1.10241		1.07262	1.07376	1.07712	1.08072	1.07745	1.08506	1.07845
81	AGY2260	2	1.06093	1.05532	1.06059	1.05885	1.05699	1.04906	1.05386	1.0544	1.05398	1.05313	1.05449	1.05261	1.05913	1.14292	1.16987	1.10275	1.09604	1.14782	1.06359	1.09093	1.06261	1.05996	1.06274	1.06337	1.06433	1.06911	1.06452	1.06055	1.06749	1.0661	1.06221	1.05909	1.05901	1.06081	1.05956	1.06754	1.07947	1.05959	1.06451		1.05905	1.06507	1.06458	1.06487	1.06707	1.06166	1.0716
82	AGY2248	2	1.03656	1.03695	1.03222	1.03882	1.03881	1.03874	1.03768	1.03659	1.03514	1.03691	1.03704	1.03763	1.0376	1.04065	1.03679	1.03344	1.03358	1.03539	1.03327	1.03345	1.03362	1.03694	1.0359	1.03614	1.03299	1.03651	1.03253	1.03318	1.03119	1.03245	1.0326	1.03242	1.03308	1.03248	1.03385	1.0334	1.03205	1.03303	1.0358		1.04792	1.04376	1.04577	1.04855	1.04824	1.05153	1.05067
83	AGY2248	2	1.04172	1.04021	1.04405	1.04058	1.04341	1.04567	1.03903	1.0436	1.04543	1.04564	1.04226	1.04064	1.04064	1.04483	1.04016	1.04112	1.04195	1.03895	1.04318	1.04157	1.03619	1.03634	1.03525	1.03626	1.03692	1.03545	1.03532	1.03759	1.0366	1.03702	1.03597	1.03406	1.03488	1.03466	1.0337	1.0334	1.03346	1.03293	1.03506		1.07763	1.06959	1.06978	1.06087	1.06897	1.07377	1.07153
84	AGY2260	2	1.05336	1.05324	1.04555	1.04899	1.05082	1.05502	1.05442	1.05137	1.05032	1.04876	1.04751	1.04902	1.05303	1.10404	1.13328	1.11976	1.10678	1.10517	1.06455	1.05122	1.05113	1.04851	1.04859	1.0474	1.04481	1.0487	1.05008	1.04823	1.0493	1.04963	1.0472	1.04761	1.04677	1.04989	1.04425	1.04683	1.04493	1.04346	1.05031		1.06652	1.05538	1.05362	1.05148	1.05113	1.05761	1.07047
85	AGY2248	2	1.0369	1.03522	1.02976	1.03618	1.0378	1.03762	1.04157	1.03889	1.03828	1.0388	1.03486	1.03686	1.03929	1.04394	1.03866	1.03634	1.03615	1.03639	1.034	1.03533	1.03413	1.03335	1.03557	1.03501	1.03375	1.03386	1.03403	1.033	1.03413	1.03251	1.03149	1.0319	1.03289	1.03273	1.03083	1.03221	1.03456	1.03074	1.03175		1.06239	1.05697	1.05503	1.05558	1.05359	1.05716	1.05751
86	AGY2248	2	1.04498	1.0435	1.04152	1.0428	1.03967	1.03808	1.04023	1.04079	1.04028	1.04351	1.04343	1.042	1.04786	1.05309	1.04723	1.04497	1.04213	1.04447	1.04136	1.0404	1.03873	1.03967	1.04259	1.03958	1.03837	1.03912	1.03747	1.04033	1.03785	1.04864	1.04156	1.04368	1.04641	1.04124	1.0444	1.04626	1.04151	1.04434	1.04781		1.13523	1.08025	1.06414	1.05589	1.06188	1.06796	1.07178
87	AGY2248	2	1.0504	1.05434	1.05918	1.05137	1.04939	1.04724	1.04889	1.04707	1.04052	1.03816	1.04397	1.0464	1.0471	1.05292	1.0474	1.03928	1.04287	1.04387	1.03859	1.041	1.04288	1.03923	1.03764	1.03854	1.03708	1.03762	1.03754	1.03787	1.03381	1.03692	1.03771	1.0394	1.03856	1.03528	1.03667	1.03497	1.03578	1.03446	1.03552		1.09025	1.0752	1.06193	1.06252	1.06296	1.06414	1.06394
88	AGY2248	2	1.05382	1.04927	1.0429	1.04574	1.04622	1.04822	1.04972	1.04689	1.04449	1.04851	1.04084	1.03922	1.04305	1.04819	1.04714	1.03999	1.04112	1.03778	1.03597	1.03831	1.03686	1.03437	1.03569	1.03697	1.03719	1.03425	1.03489	1.03799	1.03534	1.03668	1.03294	1.03452	1.03563	1.03296	1.03442	1.03383	1.0328	1.03434	1.03367		1.07235	1.0698	1.06311	1.06055	1.05522	1.06239	1.05801
89	AGY2260	2	1.05837	1.05055	1.04682	1.05209	1.05028	1.05187	1.05156	1.05092	1.04964	1.05251	1.05448	1.04548	1.04988	1.07987	1.09324	1.09904	1.0862	1.08052	1.07265	1.0633	1.05435	1.05431	1.04698	1.05035	1.04757	1.04581	1.04443	1.07447	1.0484	1.05084	1.05153	1.05352	1.05039	1.05019	1.05475	1.05451	1.0608	1.05959	1.05675		1.06157	1.05337	1.05049	1.05439	1.05194	1.05943	1.05908
90	AGY2260	2	1.06233	1.05655	1.05465	1.04755	1.04883	1.05321	1.05267	1.05205	1.04997	1.05202	1.0509	1.05189	1.05141	1.15735	1.23892	1.14414	1.12044	1.0861	1.05847	1.05392	1.052	1.05187	1.05157	1.0476	1.05001	1.04955	1.05347	1.05623	1.05385	1.05338	1.05303	1.05011	1.0611	1.07965	1.05704	1.05928	1.06349	1.05131	1.09861		1.06528	1.05851	1.06064	1.05163	1.04862	1.05152	1.05235
91	AGY2248	2	1.04804	1.04575	1.03688	1.04382	1.03977	1.0411	1.04128	1.04547	1.04687	1.04508	1.04003	1.04567	1.04161	1.04586	1.04491	1.04441	1.044	1.04187	1.0397	1.04314	1.03944	1.03684	1.0422	1.03833	1.03653	1.03676	1.03789	1.03993	1.03654	1.03742	1.04179	1.04323	1.04626	1.04411	1.05009	1.05312	1.05652	1.05613	1.05754		1.08662	1.07153	1.0723	1.07332	1.07941	1.09243	1.09831
92	AGY2248	2	1.03838	1.04041	1.03454	1.03854	1.03871	1.03535	1.03675	1.03895	1.03821	1.04157	1.04172	1.03828	1.0383	1.05012	1.04566	1.04275	1.04162	1.04306	1.03907	1.04206	1.04328	1.03958	1.03713	1.03858	1.03716	1.04004	1.03856	1.03966	1.04225	1.04248	1.03808	1.03942	1.03666	1.03568	1.03739	1.04115	1.04221	1.04497	1.03984		1.06348	1.06408	1.06446	1.06183	1.06874	1.06692	1.07833
93	AGY2248	2	1.04345	1.0404	1.03895	1.03876	1.04008	1.03775	1.04052	1.04084	1.04128	1.04409	1.04652	1.04561	1.04793	1.05258	1.0498	1.04711	1.04593	1.04093	1.04054	1.04003	1.03678	1.03928	1.03656	1.0386	1.04006	1.03863	1.037	1.03709	1.03673	1.03819	1.0365	1.03817	1.04029	1.03889	1.03555	1.03652	1.03736	1.03745	1.03653		1.08835	1.0661	1.0651	1.05861	1.06112	1.06514	1.07433
94	AGY2260	2	1.06195	1.06741	1.08519	1.06592	1.06399	1.06118	1.06336	1.06184	1.06284	1.06726	1.06524	1.06295	1.0735	1.21349	1.2449	1.19888	1.19567	1.19674	1.07565	1.06775	1.06974	1.07294	1.06093	1.0632	1.06019	1.06335	1.06926	1.08458	1.07063	1.07121	1.06823	1.07518	1.0805	1.10432	1.16462	1.15848	1.07433	1.0654	1.1081		1.05892	1.07834	1.08414	1.0822	1.07315	1.07704	1.07317
95	AGY2260	2	1.05998	1.05882	1.05847	1.05687	1.05173	1.05179	1.05558	1.0547	1.05232	1.06001	1.05746	1.05345	1.06436	1.12254	1.13807	1.13619	1.14702	1.11809	1.06436	1.05921	1.05764	1.06194	1.05673	1.05698	1.05766	1.0596	1.05229	1.07586	1.05043	1.05643	1.08102	1.07783	1.05267	1.07359	1.07387	1.06269	1.05664	1.05721	1.08194		1.0611	1.06191	1.06471	1.06152	1.06485	1.06268	1.0616
96	AGY2248	2	1.03845	1.03939	1.03371	1.03885	1.04019	1.03544	1.04311	1.03963	1.03749	1.03751	1.03645	1.03752	1.03698	1.04254	1.04653	1.03985	1.04031	1.04108	1.03735	1.03812	1.03724	1.03801	1.0394	1.0354	1.03783	1.03701	1.03703	1.03574	1.03244	1.03615	1.03837	1.03496	1.03747	1.03761	1.03678	1.03638	1.03588	1.03601	1.03597		1.06404	1.05558	1.05494	1.05565	1.0552	1.0798	1.08043
97	AGY2248	2	1.04063	1.04377	1.03453	1.03761	1.03859	1.03595	1.03972	1.04232	1.04019	1.0419	1.04008	1.04497	1.04781	1.04912	1.04676	1.04759	1.04477	1.04467	1.04149	1.0392	1.04044	1.03928	1.03985	1.0383	1.03907	1.04234	1.03827	1.04262	1.04464	1.0464	1.04494	1.04634	1.04627	1.04737	1.04948	1.05708	1.05765	1.05336	1.04448		1.06109	1.05351	1.05853	1.05957	1.05886	1.05618	1.06631
98	AGY2260	2	1.06271	1.05971	1.06403	1.0682	1.06446	1.05071	1.06228	1.05244	1.05587	1.04566	1.05492	1.05216	1.06549	1.10942	1.11184	1.10259	1.09202	1.0991	1.06068	1.05666	1.05463	1.06148	1.05492	1.05566	1.05348	1.05029	1.0517	1.05522	1.05824	1.05847	1.06717	1.0576	1.04816	1.04793	1.04873	1.04924	1.04826	1.0515	1.05354		1.07166	1.0662	1.06891	1.06185	1.05497	1.04964	1.05963
99	AGY2248	2	1.03655	1.03856	1.03361	1.03504	1.03793	1.03727	1.03683	1.03701	1.03568	1.03544	1.037	1.03851	1.04138	1.04637	1.04462	1.04126	1.04326	1.03989	1.0387	1.03967	1.04093	1.0395	1.03625	1.03613	1.03683	1.03825	1.0379	1.0369	1.03412	1.03696	1.03518	1.03423	1.0362	1.03631	1.0364	1.03997	1.05074	1.04954	1.05148		1.08784	1.06978	1.07101	1.07718	1.06327	1.05613	1.06959
100	AGY2260	2	1.05567	1.05068	1.05194	1.05254	1.05045	1.04872	1.05323	1.05835	1.05038	1.05036	1.05203	1.05586	1.09808	1.15833	1.17401	1.18512	1.16933	1.16491	1.10007	1.06566	1.06846	1.05862	1.05537	1.05432	1.05913	1.05841	1.06336	1.07596	1.06915	1.06821	1.06917	1.069	1.07659	1.06576	1.08856	1.06862	1.08414	1.09722	1.08204		1.09016	1.06709	1.06821	1.06425	1.06616	1.06884	1.0827
101	AGY2248	2	1.03822	1.03932	1.03349	1.03705	1.03752	1.03752	1.03966	1.03972	1.03928	1.03995	1.03944	1.03729	1.04127	1.04516	1.04067	1.04117	1.04632	1.04468	1.04501	1.0415	1.04085	1.04257	1.04183	1.04148	1.04355	1.04177	1.04136	1.04118	1.03979	1.03939	1.03585	1.03826	1.03505	1.03803	1.0354	1.03594	1.03688	1.03625	1.03655		1.07917	1.07352	1.06868	1.06384	1.0979	1.07246	1.09005
102	AGY2260	2	1.05262	1.04904	1.05043	1.04908	1.04707	1.04447	1.04899	1.04736	1.04629	1.04842	1.05116	1.04996	1.07455	1.11098	1.15076	1.13115	1.08144	1.09746	1.09639	1.0555	1.05888	1.05206	1.05	1.05025	1.05482	1.05231	1.04879	1.05308	1.051	1.05337	1.05554	1.05746	1.06142	1.05797	1.05875	1.0578	1.05684	1.06188	1.0583		1.07734	1.05505	1.06318	1.0626	1.05832	1.05679	1.07371
103	AGY2260	2	1.05729	1.05356	1.04544	1.05143	1.04443	1.04122	1.04858	1.0586	1.05152	1.05995	1.04814	1.04882	1.05357	1.12053	1.11683	1.09228	1.12438	1.09576	1.09628	1.05056	1.04868	1.05191	1.04955	1.04944	1.05057	1.04742	1.04557	1.04901	1.05015	1.04971	1.0517	1.05278	1.05136	1.0518	1.05443	1.05459	1.06765	1.05893	1.07125		1.04954	1.04923	1.05277	1.05426	1.05275	1.04779	1.05392
104	AGY2260	2	1.05068	1.04311	1.0423	1.04616	1.0445	1.04019	1.04505	1.04906	1.04151	1.05272	1.04194	1.04029	1.04414	1.07043	1.08317	1.06404	1.05955	1.06942	1.06802	1.04354	1.04365	1.04213	1.04037	1.04243	1.04443	1.04103	1.04172	1.04232	1.04377	1.04179	1.04493	1.04332	1.04088	1.04354	1.04025	1.04485	1.04777	1.04347	1.04886		1.05223	1.04237	1.04815	1.04451	1.04159	1.0388	1.04962
105	AGY2248	2	1.03992	1.03934	1.03587	1.03679	1.03718	1.03586	1.03562	1.03546	1.03681	1.03909	1.03709	1.03997	1.04285	1.04838	1.04652	1.04407	1.04515	1.04629	1.04563	1.04211	1.0408	1.03706	1.03719	1.03719	1.03224	1.03735	1.03567	1.03606	1.03659	1.0371	1.03447	1.03546	1.03652	1.03641	1.03888	1.03657	1.03798	1.04359	1.03795		1.06209	1.05265	1.04886	1.05142	1.05276	1.05172	1.05503
106	AGY2260	2	1.0676	1.07166	1.05569	1.05343	1.06448	1.06059	1.05864	1.05253	1.05007	1.05676	1.05609	1.06054	1.0779	1.13532	1.19632	1.21531	1.1732	1.16805	1.08849	1.07147	1.06206	1.077	1.05891	1.06139	1.07017	1.09503	1.07626	1.07641	1.09704	1.06491	1.05365	1.09459	1.08717	1.06578	1.06659	1.07374	1.07007	1.07381	1.07587		1.09818	1.08883	1.0697	1.07353	1.08525	1.11791	1.08445
107	AGY2260	2	1.05619	1.06275	1.05606	1.04694	1.05604	1.05039	1.0507	1.05257	1.04894	1.05086	1.06074	1.05208	1.06198	1.13092	1.13787	1.13	1.11279	1.11914	1.06529	1.05747	1.05524	1.0626	1.05733	1.0573	1.06435	1.05781	1.05508	1.06114	1.06353	1.05766	1.06021	1.05831	1.06341	1.05606	1.0553	1.058	1.05418	1.05199	1.05292		1.06151	1.06297	1.06371	1.06603	1.06065	1.05344	1.05952
108	AGY2248	2	1.03789	1.03847	1.03639	1.04016	1.03814	1.04274	1.04452	1.04244	1.04369	1.04069	1.04036	1.03912	1.03986	1.04036	1.03599	1.03778	1.03756	1.03331	1.03502	1.03383	1.03661	1.03637	1.03459	1.03498	1.0358	1.03457	1.03775	1.0387	1.03515	1.0371	1.03531	1.03546	1.03621	1.03501	1.03635	1.03614	1.03681	1.03695	1.03911		1.07354	1.06331	1.06053	1.05849	1.05174	1.05372	1.06069
109	AGY2248	2	1.03958	1.04151	1.03652	1.03819	1.03875	1.03909	1.03815	1.0403	1.0368	1.0392	1.0392	1.03749	1.03899	1.04291	1.0389	1.03842	1.04023	1.03925	1.03748	1.03634	1.03822	1.0393	1.03846	1.03725	1.03808	1.03897	1.03934	1.03981	1.03964	1.03935	1.03808	1.03982	1.03697	1.03813	1.03938	1.03749	1.03905	1.039	1.03958		1.05771	1.05445	1.05643	1.05345	1.05397	1.05297	1.05844
110	AGY2248	2	1.08309	1.07226	1.09304	1.08138	1.06057	1.06044	1.04376	1.04337	1.04301	1.0406	1.03946	1.04328	1.04504	1.04462	1.04135	1.04181	1.04681	1.04248	1.03691	1.04161	1.0377	1.04257	1.03752	1.03978	1.03885	1.04154	1.03909	1.03934	1.03922	1.03886	1.03708	1.04178	1.04115	1.03868	1.04216	1.04214	1.03956	1.0428	1.03928		1.06371	1.06324	1.0659	1.06735	1.06477	1.08011	1.06083
111	AGY2248	2	1.04146	1.04213	1.03955	1.04379	1.03915	1.04209	1.04202	1.04178	1.0423	1.0388	1.03859	1.04335	1.04346	1.04631	1.0461	1.04892	1.05517	1.04876	1.04133	1.04138	1.04069	1.04032	1.04004	1.03802	1.03913	1.04188	1.03901	1.04053	1.03944	1.03831	1.04113	1.03824	1.03789	1.03791	1.04006	1.03984	1.03676	1.03833	1.03623		1.06384	1.06511	1.06126	1.07064	1.07011	1.07803	1.08481
112	AGY2248	2	1.03783	1.04029	1.0362	1.0381	1.03817	1.03672	1.03807	1.03832	1.03875	1.03797	1.03786	1.03851	1.03817	1.03927	1.03677	1.03598	1.03586	1.03443	1.03523	1.03388	1.0344	1.03575	1.03604	1.0367	1.03396	1.03522	1.03495	1.03541	1.03741	1.03716	1.03477	1.03846	1.03666	1.03943	1.03623	1.03723	1.03599	1.03843	1.03482		1.05965	1.06212	1.06047	1.05736	1.06372	1.07149	1.06329
113	AGY2248	2	1.04512	1.04526	1.04134	1.0437	1.04301	1.04412	1.03883	1.04355	1.04414	1.04351	1.0417	1.04076	1.0457	1.04267	1.04177	1.041	1.04368	1.03637	1.0365	1.04086	1.04003	1.03627	1.03696	1.03603	1.0352	1.03915	1.03923	1.0433	1.04539	1.03354	1.03949	1.04229	1.04695	1.04117	1.03799	1.03777	1.03633	1.03336	1.03349		1.0685	1.06264	1.06296	1.05623	1.05651	1.07746	1.07426
114	AGY2248	2	1.04934	1.05025	1.04539	1.04525	1.04372	1.04706	1.0476	1.0452	1.04484	1.0418	1.04064	1.03852	1.04136	1.0426	1.04039	1.04051	1.04218	1.04421	1.04532	1.03977	1.04162	1.04109	1.03888	1.03953	1.03752	1.0359	1.03468	1.0387	1.03966	1.03525	1.03892	1.03851	1.03743	1.03794	1.03657	1.03875	1.04071	1.04369	1.03868		1.06668	1.06004	1.06272	1.05626	1.05774	1.05526	1.05946
115	AGY2248	2	1.04094	1.0376	1.03274	1.03868	1.03732	1.03861	1.0365	1.03669	1.03911	1.03757	1.0358	1.03611	1.03702	1.04091	1.03652	1.03512	1.03699	1.03635	1.03601	1.03452	1.03561	1.03587	1.03499	1.03374	1.03548	1.03793	1.03388	1.0346	1.03488	1.03535	1.0339	1.03618	1.03474	1.03729	1.0359	1.03398	1.03454	1.03362	1.03582		1.06511	1.06575	1.07071	1.06298	1.0632	1.06415	1.06602
116	AGY2248	2	1.03738	1.03821	1.03577	1.03916	1.04259	1.03925	1.0394	1.03892	1.0408	1.0396	1.03907	1.03694	1.03938	1.0427	1.0378	1.04207	1.04101	1.03996	1.03781	1.03932	1.03926	1.03866	1.03769	1.03647	1.03569	1.03568	1.03714	1.03578	1.03773	1.03675	1.03441	1.03648	1.03599	1.03578	1.03487	1.036	1.03727	1.03652	1.03546		1.09038	1.0608	1.06116	1.06269	1.06442	1.06834	1.07084
117	AGY2248	2	1.03922	1.0376	1.0362	1.03962	1.04241	1.03963	1.03888	1.04318	1.04034	1.03974	1.03921	1.03753	1.04473	1.04657	1.04466	1.0465	1.04987	1.05404	1.04968	1.04105	1.03763	1.04012	1.04092	1.04102	1.03651	1.04046	1.04023	1.03838	1.03724	1.03683	1.03955	1.03796	1.04079	1.04116	1.04247	1.03924	1.03933	1.03927	1.04181		1.07225	1.07452	1.07184	1.07125	1.07224	1.08049	1.07887
118	AGY2260	2	1.06073	1.05832	1.05182	1.0545	1.05092	1.05317	1.05103	1.04997	1.05363	1.05511	1.05179	1.05081	1.0663	1.12244	1.14236	1.12923	1.1397	1.13653	1.11134	1.09691	1.07874	1.07671	1.06225	1.05147	1.05193	1.04883	1.04868	1.04909	1.05213	1.04364	1.0485	1.04896	1.05205	1.0494	1.04776	1.049	1.05352	1.05326	1.0484		1.05289	1.05007	1.05175	1.05023	1.05261	1.0526	1.04956
119	AGY2260	2	1.07553	1.0719	1.07372	1.05993	1.05355	1.04614	1.07089	1.05661	1.06542	1.08734	1.07624	1.09885	1.14956	1.17671	1.18204	1.17044	1.1566	1.13524	1.11916	1.09014	1.07682	1.08212	1.0973	1.10564	1.12272	1.11261	1.12804	1.13511	1.14231	1.06972	1.16042	1.14063	1.13992	1.08131	1.08287	1.06432	1.0722	1.08607	1.06263		1.08725	1.06804	1.07832	1.07241	1.06188	1.08128	1.07906
120	AGY2248	2	1.0488	1.04675	1.0467	1.04572	1.04991	1.03707	1.04514	1.04129	1.0441	1.04421	1.04835	1.0446	1.05026	1.05566	1.05878	1.05951	1.05719	1.06078	1.06189	1.05748	1.06299	1.05681	1.05379	1.05673	1.052	1.0538	1.05578	1.05281	1.05371	1.05801	1.05552	1.05627	1.06276	1.0664	1.06755	1.07421	1.07786	1.06892	1.08775		1.07585	1.06338	1.06851	1.07078	1.06586	1.07006	1.07046
121	AGY2248	2	1.03788	1.04096	1.03723	1.0398	1.03749	1.03884	1.03827	1.0408	1.04047	1.03824	1.04022	1.03917	1.04455	1.04362	1.0432	1.04284	1.04611	1.04474	1.04541	1.04601	1.04632	1.04458	1.04534	1.04536	1.04688	1.04804	1.05084	1.0499	1.049	1.04494	1.04181	1.04297	1.04012	1.03883	1.03682	1.04184	1.04144	1.0437	1.04159		1.04311	1.0595	1.05664	1.05938	1.06088	1.0541	1.06589
122	AGY2248	2	1.04501	1.04592	1.04016	1.04394	1.04949	1.04181	1.04904	1.05207	1.04626	1.04344	1.04011	1.04223	1.05088	1.04949	1.04241	1.04252	1.0401	1.0374	1.03996	1.03844	1.03746	1.03617	1.03828	1.03805	1.03783	1.03677	1.0357	1.03598	1.03707	1.03395	1.03628	1.03443	1.03823	1.037	1.03522	1.03678	1.03379	1.03409	1.03763		1.07276	1.06724	1.06178	1.07885	1.0631	1.05299	1.06048
123	AGY2248	2	1.08973	1.11829	1.11233	1.10621	1.09159	1.05358	1.12185	1.12969	1.13003	1.13101	1.10116	1.12354	1.12769	1.11682	1.11938	1.10308	1.09365	1.09063	1.07616	1.07084	1.0693	1.06044	1.05706	1.05537	1.05242	1.0508	1.0501	1.04942	1.04817	1.04418	1.04304	1.04377	1.04262	1.04104	1.0433	1.04314	1.04155	1.03934	1.04283		1.07285	1.07241	1.09536	1.09732	1.08815	1.07153	1.10553
124	AGY2248	2	1.05715	1.05414	1.08267	1.08535	1.06448	1.04853	1.06888	1.0839	1.0914	1.10345	1.09923	1.10252	1.12787	1.1201	1.11797	1.10698	1.08603	1.08226	1.0746	1.06568	1.06318	1.05403	1.05448	1.05041	1.04874	1.04668	1.04627	1.04545	1.04467	1.04358	1.04249	1.04141	1.0439	1.03962	1.04025	1.04066	1.03953	1.03987	1.04007		1.067	1.06891	1.07586	1.07805	1.09365	1.0638	1.10332
125	AGY2248	2	1.041	1.04201	1.04039	1.04006	1.03901	1.03797	1.04148	1.04261	1.0409	1.0413	1.0404	1.0407	1.04436	1.04612	1.04028	1.04017	1.04283	1.03983	1.0417	1.04567	1.04344	1.04498	1.04197	1.04279	1.04685	1.04424	1.04512	1.04613	1.04246	1.0461	1.04422	1.04448	1.04552	1.04595	1.04563	1.04571	1.04579	1.04437	1.04137		1.04891	1.04971	1.06613	1.06469	1.05363	1.05219	1.08939
126	AGY2248	2	1.03998	1.04107	1.03454	1.03603	1.03842	1.03843	1.04025	1.03734	1.03946	1.04351	1.04001	1.03964	1.04367	1.04519	1.0443	1.04141	1.03803	1.03734	1.03613	1.03635	1.03956	1.03881	1.03719	1.03554	1.03975	1.0411	1.03824	1.03737	1.03808	1.03853	1.04215	1.0377	1.04051	1.03902	1.04423	1.04	1.04116	1.03786	1.04201		1.04986	1.04951	1.05018	1.05642	1.04814	1.04595	1.07156
127	AGY2260	2	1.06435	1.0632	1.06015	1.05984	1.06208	1.05354	1.06793	1.06389	1.06471	1.07095	1.06058	1.0643	1.17676	1.1809	1.2163	1.20262	1.14707	1.19732	1.17552	1.07344	1.0669	1.06158	1.07262	1.08782	1.07034	1.07743	1.07202	1.07904	1.09416	1.07123	1.10112	1.09935	1.06772	1.06474	1.07889	1.06186	1.06416	1.07911	1.10646		1.13842	1.0798	1.07325	1.0742	1.07351	1.07011	1.08778
128	AGY2248	2	1.05355	1.04154	1.04204	1.04817	1.05272	1.038	1.04806	1.04691	1.04722	1.04713	1.04678	1.04262	1.05107	1.04723	1.0474	1.04295	1.04528	1.04422	1.04443	1.04606	1.04314	1.04285	1.04045	1.04247	1.042	1.04614	1.0455	1.04727	1.04657	1.04394	1.04361	1.04363	1.04476	1.04691	1.0432	1.04539	1.04177	1.04161	1.03948		1.07927	1.07964	1.09141	1.06779	1.08245	1.08435	1.10993
129	AGY2260	2	1.0661	1.06375	1.06479	1.06378	1.05677	1.05571	1.06014	1.05697	1.05444	1.05662	1.05239	1.05017	1.07188	1.13719	1.14193	1.13257	1.1248	1.06159	1.05915	1.07512	1.07165	1.05449	1.06596	1.05918	1.05717	1.05578	1.06285	1.05762	1.07007	1.05555	1.05203	1.0554	1.06961	1.06004	1.05608	1.0492	1.05028	1.0617	1.05363		1.07371	1.07663	1.07413	1.07447	1.0685	1.09088	1.07798
130	AGY2248	2	1.0409	1.03981	1.04024	1.04375	1.05006	1.0524	1.0477	1.04431	1.04549	1.04227	1.04434	1.04386	1.05569	1.059	1.05245	1.04668	1.0414	1.03967	1.0375	1.03844	1.03801	1.03577	1.03723	1.03609	1.03519	1.03661	1.03709	1.03768	1.03458	1.0366	1.03393	1.03521	1.03501	1.03555	1.03653	1.03634	1.03711	1.03527	1.03512		1.07601	1.05631	1.05807	1.061	1.07711	1.05637	1.0695
131	AGY2248	2	1.04091	1.04061	1.03826	1.03777	1.04277	1.03765	1.04196	1.0425	1.04199	1.04298	1.04128	1.03926	1.0473	1.04712	1.04527	1.04443	1.04313	1.03704	1.0393	1.03685	1.03591	1.03592	1.03318	1.03516	1.03561	1.03827	1.03848	1.03833	1.03866	1.03785	1.03946	1.03971	1.04016	1.0358	1.03866	1.03999	1.03765	1.03886	1.03544		1.05902	1.05609	1.0597	1.05563	1.0602	1.04621	1.06269
132	AGY2248	2	1.0527	1.05729	1.06097	1.05982	1.06705	1.04271	1.08311	1.07882	1.05496	1.05858	1.06095	1.07696	1.09066	1.08073	1.07468	1.06923	1.06659	1.06827	1.05706	1.04741	1.04601	1.04431	1.04634	1.04313	1.04404	1.04126	1.03896	1.03917	1.03877	1.03978	1.03913	1.03946	1.03712	1.03803	1.03936	1.03818	1.03871	1.03758	1.03664		1.06697	1.0576	1.05753	1.05643	1.05988	1.06481	1.05292
133	AGY2248	2	1.04118	1.04014	1.0377	1.03678	1.04062	1.04757	1.03807	1.04163	1.0388	1.03753	1.03746	1.03619	1.03966	1.03997	1.03606	1.03564	1.03409	1.03571	1.03276	1.03472	1.03414	1.03114	1.03436	1.03392	1.03225	1.03512	1.03574	1.03303	1.03427	1.03551	1.0362	1.03721	1.03521	1.03687	1.03825	1.0364	1.03755	1.0345	1.03741		1.05542	1.04899	1.05348	1.04449	1.04267	1.05125	1.04689
134	AGY2260	2	1.05784	1.05342	1.06142	1.05021	1.05772	1.04914	1.04779	1.04718	1.04588	1.04731	1.0541	1.04522	1.05835	1.09945	1.10896	1.10166	1.09752	1.0961	1.08809	1.0724	1.05004	1.06645	1.0494	1.05518	1.04407	1.04934	1.04367	1.04281	1.04575	1.042	1.04216	1.04374	1.04155	1.03946	1.04389	1.0474	1.04343	1.03832	1.04378		1.05042	1.04948	1.05106	1.04621	1.04904	1.0456	1.04447
135	AGY2248	2	1.04911	1.04594	1.05029	1.03899	1.0409	1.04248	1.04109	1.03733	1.03916	1.03994	1.04136	1.04039	1.04457	1.04502	1.04275	1.03975	1.03998	1.04222	1.03895	1.03586	1.03757	1.03902	1.03923	1.03771	1.03919	1.04024	1.03991	1.03992	1.03823	1.03614	1.04053	1.04134	1.0375	1.03799	1.03909	1.03918	1.03807	1.03984	1.03968		1.07401	1.06622	1.06876	1.06045	1.06312	1.05901	1.05945
136	AGY2260	2	1.04778	1.05104	1.05586	1.04831	1.0479	1.04729	1.05009	1.05001	1.04781	1.05316	1.05134	1.04871	1.09567	1.13129	1.14025	1.15312	1.10949	1.08991	1.05295	1.05741	1.05909	1.05304	1.05218	1.05355	1.05136	1.0552	1.05526	1.05239	1.05616	1.05982	1.05518	1.05787	1.05812	1.05667	1.05638	1.06181	1.06224	1.05256	1.07411		1.06459	1.06108	1.05716	1.05799	1.0598	1.07534	1.08793
137	AGY2248	2	1.04642	1.04541	1.04612	1.04338	1.04662	1.04268	1.04291	1.04506	1.04295	1.04064	1.04342	1.0425	1.0481	1.04617	1.0426	1.04593	1.0442	1.04427	1.04152	1.04238	1.04294	1.03891	1.04137	1.04032	1.04003	1.03808	1.0419	1.03808	1.03928	1.03759	1.03779	1.03724	1.0386	1.03665	1.03668	1.03784	1.03546	1.03643	1.03805		1.07731	1.07066	1.07227	1.07359	1.09198	1.10154	1.09583
138	AGY2260	2	1.04969	1.04963	1.05782	1.04359	1.04526	1.04616	1.04652	1.04606	1.04484	1.04799	1.04981	1.05228	1.10745	1.15981	1.14342	1.14439	1.12041	1.15123	1.10002	1.06635	1.0578	1.05582	1.05771	1.05569	1.05283	1.05761	1.05377	1.05619	1.05412	1.06476	1.06258	1.06234	1.07389	1.06051	1.06028	1.06024	1.07669	1.05078	1.05359		1.05632	1.05284	1.05421	1.04961	1.0544	1.06219	1.06644
139	AGY2248	2	1.0642	1.05573	1.04853	1.06458	1.04445	1.04788	1.05675	1.05273	1.0534	1.04533	1.04563	1.04574	1.05358	1.05702	1.0561	1.05047	1.05357	1.05088	1.05228	1.05245	1.04543	1.04692	1.05253	1.04591	1.05482	1.05416	1.05674	1.0564	1.06666	1.06567	1.08046	1.07393	1.08754	1.08792	1.10503	1.10657	1.12783	1.11667	1.13632		1.08044	1.07466	1.06965	1.06916	1.07404	1.06685	1.06354
140	AGY2248	2	1.04536	1.04047	1.04486	1.03923	1.04281	1.03998	1.04307	1.04475	1.04355	1.04833	1.04686	1.04725	1.05664	1.05391	1.05454	1.06361	1.06177	1.06771	1.06455	1.06216	1.06516	1.05462	1.05794	1.05452	1.05159	1.05248	1.05254	1.05486	1.05652	1.05081	1.05035	1.04975	1.05075	1.04871	1.04697	1.04774	1.04857	1.04388	1.04598		1.07147	1.06873	1.07001	1.06651	1.0722	1.06033	1.06634
141	AGY2260	2	1.06419	1.07164	1.06911	1.06581	1.06721	1.05751	1.06182	1.06333	1.05869	1.06091	1.06191	1.06193	1.11514	1.18656	1.18375	1.15057	1.18951	1.15763	1.09303	1.07578	1.07101	1.06947	1.06843	1.08624	1.07487	1.07649	1.07474	1.07195	1.0733	1.06634	1.07207	1.06802	1.07003	1.07257	1.07611	1.07075	1.10805	1.07587	1.09572		1.07827	1.07682	1.07704	1.07721	1.08415	1.09285	1.0869
142	AGY2248	2	1.04055	1.03823	1.04815	1.0381	1.04035	1.03681	1.03834	1.04089	1.03966	1.041	1.04142	1.04293	1.0473	1.04941	1.04722	1.04787	1.04506	1.04415	1.04671	1.04505	1.04097	1.04141	1.0434	1.04164	1.04443	1.04452	1.04577	1.04509	1.04258	1.04501	1.04539	1.04688	1.05031	1.0543	1.0541	1.0561	1.0573	1.05494	1.05736		1.07268	1.06594	1.06435	1.06795	1.06992	1.0728	1.07672
143	AGY2260	2	1.06788	1.06127	1.07085	1.05488	1.05754	1.05862	1.05361	1.05807	1.05745	1.05944	1.06322	1.05909	1.17883	1.18831	1.17682	1.15634	1.13473	1.12498	1.07364	1.06767	1.10121	1.09147	1.09212	1.0795	1.11012	1.10307	1.12516	1.15781	1.13142	1.1017	1.15061	1.13512	1.15049	1.16832	1.16957	1.18196	1.14179	1.15048	1.1302		1.06608	1.07221	1.0653	1.06815	1.07451	1.07258	1.07857
144	AGY2260	2	1.1258	1.11437	1.1261	1.09102	1.10239	1.11643	1.12741	1.12018	1.09796	1.11227	1.10658	1.08218	1.14793	1.17901	1.15427	1.13963	1.12533	1.12246	1.12434	1.13016	1.11768	1.11657	1.09337	1.08118	1.10254	1.07904	1.06671	1.0802	1.06649	1.07177	1.0731	1.07929	1.07215	1.07039	1.07311	1.07457	1.0823	1.07577	1.07942		1.11413	1.09861	1.09599	1.09791	1.09541	1.09785	1.10348
145	AGY2260	2	1.06107	1.05824	1.06001	1.05513	1.05833	1.05641	1.0567	1.05721	1.04821	1.06813	1.07537	1.06541	1.13601	1.17335	1.17413	1.16144	1.15461	1.1274	1.10136	1.06719	1.06083	1.04913	1.05241	1.05105	1.0755	1.06462	1.05431	1.05288	1.07283	1.0937	1.0909	1.05339	1.06207	1.06658	1.08648	1.06961	1.1165	1.1007	1.11362		1.10572	1.06338	1.0602	1.05898	1.06822	1.07228	1.06974
146	AGY2248	2	1.04934	1.04206	1.05112	1.04688	1.04512	1.04658	1.04782	1.0488	1.04034	1.04777	1.04577	1.04781	1.05209	1.05535	1.05252	1.05435	1.04809	1.04645	1.05275	1.04657	1.04023	1.04407	1.04332	1.04252	1.04113	1.04478	1.0409	1.04624	1.04372	1.04096	1.03862	1.04069	1.04441	1.04013	1.04449	1.04126	1.0402	1.04013	1.04128		1.06743	1.07708	1.08644	1.06702	1.06714	1.06657	1.07812
147	AGY2260	2	1.05327	1.04683	1.05141	1.04564	1.04604	1.04796	1.04753	1.04832	1.04508	1.04676	1.05391	1.04395	1.07929	1.12038	1.11271	1.11044	1.10596	1.07349	1.05085	1.05112	1.05026	1.04788	1.04807	1.04707	1.04828	1.04702	1.04729	1.04917	1.05064	1.0517	1.05107	1.05019	1.05083	1.05669	1.06924	1.0707	1.08887	1.06605	1.07106		1.05734	1.04995	1.05309	1.04631	1.05112	1.05584	1.05021
148	AGY2248	2	1.04086	1.03759	1.04121	1.0378	1.03599	1.03866	1.03949	1.03982	1.04014	1.0394	1.03822	1.04099	1.04285	1.03955	1.03777	1.0406	1.03912	1.03882	1.03801	1.04042	1.03875	1.03607	1.03647	1.03571	1.03768	1.0376	1.03741	1.03845	1.04143	1.03873	1.03913	1.03744	1.0371	1.03793	1.04332	1.03947	1.0413	1.04043	1.04109		1.07037	1.06158	1.06274	1.04883	1.05296	1.04377	1.04476
149	AGY2248	2	1.04152	1.04053	1.04454	1.03996	1.04368	1.04527	1.04741	1.05317	1.04418	1.04555	1.04065	1.04044	1.04307	1.04655	1.04636	1.04673	1.04532	1.04326	1.04404	1.04351	1.04442	1.04547	1.04307	1.04107	1.04005	1.04548	1.04274	1.04482	1.0445	1.04384	1.04605	1.04565	1.04714	1.04701	1.04579	1.04363	1.04619	1.04322	1.04577		1.08382	1.08449	1.08381	1.07701	1.08728	1.08037	1.07202
150	AGY2248	2	1.04181	1.05219	1.03749	1.03786	1.03676	1.03739	1.04048	1.03682	1.03923	1.04154	1.03818	1.03777	1.04	1.03864	1.0384	1.0346	1.03881	1.03558	1.03711	1.03638	1.03391	1.03514	1.03695	1.03519	1.03596	1.0341	1.03615	1.03537	1.03742	1.03496	1.03575	1.03442	1.03533	1.03611	1.03496	1.03805	1.03477	1.03596	1.03344		1.05542	1.05658	1.05803	1.062	1.06455	1.07214	1.07386
151	AGY2248	2	1.04246	1.04648	1.0407	1.04292	1.04232	1.04424	1.04925	1.04799	1.04439	1.04447	1.03937	1.04108	1.05062	1.05337	1.05239	1.05273	1.05159	1.04889	1.04489	1.04802	1.04373	1.04246	1.04098	1.04154	1.03955	1.04009	1.04303	1.04339	1.0432	1.04224	1.04257	1.04048	1.0442	1.04576	1.04262	1.04466	1.04359	1.03942	1.04238		1.08617	1.07745	1.08134	1.0819	1.08689	1.08441	1.08797
152	AGY2260	2	1.07291	1.06218	1.06581	1.06451	1.06492	1.05827	1.05884	1.06072	1.05602	1.05435	1.06448	1.05619	1.09964	1.14	1.13584	1.12321	1.11033	1.07168	1.07835	1.06925	1.06823	1.07749	1.06876	1.07707	1.0675	1.07242	1.06692	1.0661	1.06607	1.06301	1.05615	1.06422	1.06469	1.06869	1.06276	1.06463	1.06767	1.06727	1.0642		1.07841	1.06608	1.06719	1.06004	1.06976	1.07009	1.07676
153	AGY2248	2	1.03763	1.04593	1.03723	1.03846	1.03912	1.03838	1.03807	1.04192	1.0405	1.04361	1.04226	1.04046	1.05148	1.05187	1.04653	1.04756	1.04587	1.04427	1.0443	1.04079	1.04654	1.04342	1.03933	1.03893	1.03683	1.03799	1.03807	1.03992	1.03878	1.03736	1.0395	1.03723	1.03783	1.03939	1.03768	1.03745	1.03861	1.03646	1.03756		1.07206	1.06641	1.06493	1.06722	1.07269	1.06754	1.05983
154	AGY2248	2	1.04951	1.04624	1.04374	1.0418	1.04246	1.04218	1.04116	1.03992	1.03679	1.04104	1.04266	1.04408	1.05505	1.05138	1.04656	1.04653	1.0466	1.05271	1.05206	1.05017	1.04083	1.04266	1.04064	1.04385	1.04504	1.04803	1.0462	1.04354	1.04247	1.04182	1.04244	1.04601	1.04558	1.04657	1.04478	1.04527	1.04205	1.04379	1.04015		1.06808	1.05816	1.06202	1.06085	1.06957	1.06599	1.0718
155	AGY2248	2	1.04253	1.0471	1.03966	1.03951	1.04098	1.04542	1.04254	1.04257	1.03954	1.03894	1.03755	1.0433	1.04989	1.05237	1.04895	1.0506	1.05155	1.05348	1.04243	1.04747	1.04635	1.04201	1.04586	1.0426	1.04248	1.03938	1.03884	1.03997	1.03974	1.03607	1.04336	1.04053	1.03845	1.0423	1.04072	1.04005	1.03869	1.03868	1.03691		1.07843	1.05669	1.05913	1.05466	1.06219	1.07578	1.07924
156	AGY2248	2	1.04168	1.04967	1.03813	1.03827	1.0426	1.04246	1.04129	1.04068	1.04087	1.04221	1.03955	1.042	1.04532	1.04527	1.04185	1.0432	1.03944	1.03891	1.04159	1.03784	1.04006	1.03819	1.03968	1.0378	1.0378	1.0388	1.0407	1.0388	1.04061	1.04049	1.04203	1.03958	1.04163	1.0417	1.04247	1.04402	1.04183	1.04235	1.04433		1.0636	1.06001	1.05319	1.04866	1.04861	1.0529	1.05073
157	AGY2248	2	1.04698	1.05044	1.05444	1.06596	1.05663	1.05894	1.06344	1.05582	1.07035	1.06821	1.08031	1.08211	1.09536	1.09388	1.08215	1.07375	1.06251	1.05603	1.05542	1.04324	1.0437	1.04426	1.04273	1.04097	1.04297	1.04457	1.04117	1.04144	1.04364	1.05492	1.04532	1.04622	1.04756	1.04708	1.04869	1.04506	1.05121	1.05097	1.0494		1.07198	1.06072	1.06276	1.06	1.0675	1.07158	1.07543
[truncated: 113 more columns]
