# Supplementary material for: The importance of regulated resource reallocation during dynamic environmental shifts in yeast
Source: EMBO J. 2026 Mar 11;45(8):2808–30. doi: 10.1038/s44318-026-00727-x (PMC13084002; doi:10.1038/s44318-026-00727-x)
Supplement: Supplementary file 14 — Figure EV3 Source Data [file 44318_2026_727_MOESM14_ESM.zip › Figure_EV3/Fig_EV3_RNAseqdata.xlsx]

## Sheet: Sheet1
UID	NAME	GWEIGHT	WT timecourse T20 vs. T0 Rep1	WT T20 vs. T0 Rep2	WT timecourse T30 vs. T0 Rep1	WT T30 vs. T0 Rep2	x	dot6-_T20_Rep1 vs T0	dot6- T20 vs. T0 Rep2	dot6-_T30_Rep1 vs T0	dot6- T30 vs. T0 Rep2	x	tod6-_T20_Rep1 vs T0	tod6- T20 vs. T0 Rep2	tod6-_T30_Rep1 vs T0	tod6- T30 vs. T0 Rep2	x	dot6tdo6 timecourse T20 vs. T0 Rep1	dot6-tod6- T20 vs. T0 Rep2	dot6tdo6 timecourse T30 vs. T0 Rep1	dot6-tod6- T30 vs. T0 Rep2		WT T20 vs. T0 RepB1	WT T30 vs. T0 RepB1		Tetpr-Dot6 T20 vs. T0 RepB1	Tetpr-Dot6 T30 vs. T0 RepB1		WT T20 vs. T0 RepB2	WT T30 vs. T0 RepB2		Tetpr-Dot6 T20 vs. T0 RepB2	Tetpr-Dot6 T30 vs. T0 RepB2
YPL250C	YPL250C ... ICY2 biological process unknown molecular function unknown cellular component unknown | YPL251W	1	-0.118407	0.14642	-0.556424	-1.3421		1.25547	1.41514	-0.869599	-0.21983		1.19866	1.13994	-0.998779	-0.538774		0.216773	1.0869	-0.186813	-0.721753		-2.03957	-1.47501		-1.08093	-1.48199		-1.33767	-1.15356		-1.10444	-1.11732
YBL055C	YBL055C ... YBL055C biological process unknown molecular function unknown cytoplasm | YBL056W	1	-0.16764	-0.371297	0.023755	-0.226047		0.019961	-0.026775	0.2266	0.076377		-0.368722	-0.485898	-0.139123	-0.291612		0.190402	0.081231	0.584348	0.427985		0.366678	0.103898		0.250162	0.520175		0.105609	0.181269		0.468836	0.684497
YMR189W	YMR189W ... GCV2 one-carbon compound metabolism glycine dehydrogenase (decarboxylatmitochondrion* | YMR190C	1	-0.949551	0.26691	0.621303	0.773834		-0.019225	-0.311413	0.180875	-0.259066		0.310362	0.229294	0.680469	0.395877		-0.437792	-0.118309	1.59319	0.950357		-2.01172	-1.98147		-1.90387	-2.15546		-2.40594	-2.33005		-2.70638	-2.19557
YOL147C	YOL147C ... PEX11 peroxisome organization and bi molecular function unknown peroxisomal membrane | YOL148C	1	-0.402443	-0.191702	-0.308679	-0.312065		-0.016762	0.181264	0.140005	0.004206		0.182112	0.026427	-0.28726	-0.394294		0.627879	0.435017	1.05687	0.811486		-0.304925	-0.194902		0.064211	-0.000621		-0.490529	-0.377204		0.049259	0.316613
YGR129W	YGR129W ... SYF2 nuclear mRNA splicing, via spl "RNA splicing factor activity, trans"spliceosome complex | YGR130C	1	0.434134	-0.102726	-0.473961	-0.116692		0.759171	0.794415	1.32015	2.08447		-1.05729	-0.265974	-0.403206	0.536942		0.835231	1.46255	0.819796	1.36342		-1.08214	0.000471		-0.45921	-0.242395		0.0002	-0.545431		0.007982	0.371574
YGR207C	YGR207C ... YGR207C biological process unknown molecular function unknown mitochondrion | YGR208W	1	0.828351	-0.046111	1.00557	0.228676		0.344432	0.798065	0.732566	1.53583		-0.59886	0.311727	0.244627	0.81486		-0.413837	0.247627	0.103878	0.653562		-1.43365	-0.332756		-1.50246	-0.742092		0.271493	-0.22272		-0.630031	-0.46313
YGL035C	YGL035C ... MIG1 regulation of transcription fr specific RNA polymerase II transcricytoplasm* | YGL036W	1	0.821267	0.53759	0.70416	0.483186		-0.051932	0.648302	-0.118274	0.886338		-1.13193	0.010183	-0.534929	-0.015307		-0.383563	-0.346482	-0.061752	-0.109103		-1.49172	-1.10529		-1.39755	-1.13907		-0.098418	-0.454426		-0.392788	-1.46536
YJL156W-A	YJL156W-A ... | YJL157C	1	-0.224829	-0.111564	0.538453	-0.132249		0.182247	-0.334348	0.743613	0.252229		0.074398	0.106179	0.562899	0.658045		-0.104761	0.516584	-0.718099	0.29406		0.453005	0.232152		0.167666	0.404494		0.340474	0.079935		0.720605	0.52862
YHL028W	YHL028W ... WSC4 cell wall organization and bio transmembrane receptor activity endoplasmic reticulum membrane* | YHL029C	1	-0.761526	1.10814	-0.933901	0.596963		0.10252	0.127031	-0.533227	-0.232121		0.433881	0.426006	-0.090488	0.088954		-1.51072	-0.234334	-1.06759	-0.49024		-0.183717	-0.012501		-0.453223	-0.631605		-0.380357	-0.402331		-1.05052	-0.766702
YIR020W-A	YIR020W-A | YIR021W	1	-0.099298	0.658196	0.282113	1.47147		-0.008007	-0.174055	0.841224	0.246451		0.193285	-0.135526	0.379817	0.552143		0.568074	0.008163	-0.33477	0.400976		1.21808	0.987747		0.414675	1.12367		0.367314	0.940973		0.38142	0.891382
YOR378W	YOR378W ... YOR378W biological process unknown molecular function unknown cellular component unknown | YOR379C	1	-0.544709	1.29929	0.51733	1.6298		-0.139878	-0.331705	0.443198	0.326262		-0.600385	-0.54194	-0.348516	-0.040774		0.688116	0.359105	0.653536	0.813949		0.360506	0.289881		0.406892	0.731789		-0.229249	0.004008		0.328503	0.587555
YNL095C	YNL095C ... YNL095C biological process unknown molecular function unknown integral to membrane | YNL096C	1	-0.551994	0.565966	-0.484584	0.413579		0.162335	-0.01246	-0.036578	-0.103506		-0.123257	-0.177872	-0.360503	-0.379807		0.066026	0.313087	0.157491	0.388459		0.514532	0.155106		0.414477	0.322284		0.257133	0.255978		0.569673	0.670164
YER163C	YER163C ... YER163C biological process unknown molecular function unknown cytoplasm* | YER164W	1	0.849821	0.19438	1.27376	0.607239		0.28617	-0.058265	0.877449	0.498863		-0.006575	0.303215	0.819597	0.892321		0.66487	0.249973	0.874187	0.587344		0.169264	0.803432		-0.465337	0.441451		0.408256	0.447673		-0.135047	0.256566
YCR083W	YCR083W ... TRX3 response to oxidative stress thiol-disulfide exchange intermediamitochondrion | YCR084C	1	0.865078	0.024876	1.72402	0.715552		0.271815	1.07234	1.42098	2.0652		-0.412771	-0.125449	0.730275	0.785805		1.07281	0.721767	1.80465	1.75281		0.041914	1.37195		-0.222707	1.17738		1.44104	1.89916		-0.297004	0.430973
YGR122C-A	YGR122C-A ... | YGR122W	1	0.155516	1.49046	1.01908	1.48338		1.64853	1.37458	1.62023	1.7856		0.700245	0.964061	0.869903	1.19454		0.60131	1.08293	-0.079141	1.07991		0.812577	0.461719		0.460707	0.451654		0.345372	0.497827		1.19664	0.718714
YDR342C	YDR342C ... HXT7 hexose transport glucose transporter activity* mitochondrion* | YDR343C	1	2.81556	0.844519	2.58312	1.13238		0.749072	1.09241	0.884476	0.947314		1.16552	1.46581	0.897116	1.3213		2.14552	0.612565	2.23531	0.848919		-1.47492	-1.25632		-3.1624	-2.84635		-0.565827	-0.519316		-2.91409	-2.15974
YML091C	YML091C ... RPM2 protein biosynthesis* ribonuclease P activity mitochondrion | YML092C	1	0.859725	2.50673	0.752292	2.45234		0.819173	1.36292	0.876344	1.76525		0.207571	0.944058	0.74408	1.09022		0.126071	0.487784	0.091673	0.611183		-0.175143	-0.329685		-0.345653	-0.096673		0.466596	0.379685		0.326158	-0.16007
YNL015W	YNL015W iESR cluster PBI2 vacuole fusion, non-autophagic endopeptidase inhibitor activity cytoplasm* | YNL016W	1	1.18695	0.261491	1.61185	1.10112		0.584848	0.460536	1.40492	1.52591		0.020562	0.159312	0.988642	0.953623		0.839235	0.556067	1.57857	1.23804		0.39113	1.6161		-0.462842	0.602622		1.32333	1.73289		-0.708204	-0.379979
YIR038C	YIR038C iESR cluster GTT1 glutathione metabolism glutathione transferase activity mitochondrion* | YIR039C	1	1.76343	0.972399	2.84356	1.94598		0.78317	0.335961	1.79735	1.04091		1.1916	0.851591	2.04098	1.70844		1.43428	0.657432	2.37093	1.59827		1.75134	2.50457		0.969042	1.75212		1.99297	2.8964		0.47384	0.907668
YHR030C	YHR030C ... SLT2 cell wall organization and bio MAP kinase activity cytoplasm* | YHR031C	1	0.919014	0.987623	1.29028	1.13224		0.86941	0.620868	1.17465	1.08008		0.555803	1.13847	1.03141	1.43928		0.574067	0.556705	1.45361	0.908171		0.294108	1.06596		0.104916	0.952428		0.977614	0.926625		0.337264	0.664672
YIL146C	YIL146C ... ECM37 cell wall organization and bio molecular function unknown cellular component unknown | YIL147C	1	0.442411	1.60327	0.726525	1.39371		1.32106	1.15548	1.31004	1.25172		0.983988	0.86387	0.763259	0.873245		1.04788	1.27456	1.50429	1.57034		1.42801	0.919387		1.40072	1.22413		1.1581	1.10819		1.37607	1.11915
YKL187C	YKL187C ... YKL187C biological process unknown molecular function unknown mitochondrion | YKL188C	1	1.64367	2.05729	1.57707	2.23903		1.92287	1.92385	2.15396	2.19587		1.23073	1.09762	1.18752	1.27794		2.82089	2.11545	2.63596	2.25375		1.91749	1.72309		1.70056	1.58937		1.82668	1.7035		1.81794	1.74382
YDL218W	YDL218W ... YDL218W biological process unknown molecular function unknown cytoplasm | YDL219W	1	2.18526	1.99072	2.16327	1.97769		2.47923	2.22822	2.64934	2.49484		1.84817	1.80517	1.63345	1.6279		3.67631	2.94348	4.11041	3.17493		2.48994	2.86375		2.28282	2.38374		2.47978	3.13443		1.98731	1.89188
YNL134C	YNL134C iESR cluster YNL134C biological process unknown alcohol dehydrogenase (NADP+) activcytoplasm* | YNL135C	1	0.467317	0.783697	0.813235	0.792798		0.97829	0.537844	1.25914	0.693931		0.659499	0.736734	0.863741	0.820305		1.27656	1.16441	1.4202	1.41545		1.34057	1.18616		1.11773	1.39225		1.15279	1.37614		0.48653	0.640495
YAL054C	YAL054C ... ACS1 acetyl-CoA biosynthesis* acetate-CoA ligase activity mitochondrion* | YAL055W	1	0.708057	1.86703	1.14671	1.78726		3.1107	2.79224	3.02967	2.78383		1.96637	1.77435	1.69219	1.58402		3.265	3.762	3.50773	3.98562		1.39736	1.33502		1.79777	1.56716		1.22706	1.35629		1.5641	1.17378
YLL055W	YLL055W … YCT1 biological process unknown ion transporter activity | High-affinity cysteine-specific transporter with similarity to the Dal5p family of transporters; green fluorescent protein (GFP)-fusion protein localizes to the endoplasmic reticulum; YCT1 is not an essential geneYLL056C	1	0.184959	1.2992	0.119606	1.15155		1.69666	1.79433	1.5403	1.7725		1.05608	0.827356	0.882706	0.822349		1.81628	1.829	1.79583	1.90458		1.25995	0.650093		1.67981	1.4478		1.36725	1.00151		1.1428	1.03476
YLR311C	YLR311C ... | YLR312C	1	2.68206	3.6637	2.71952	3.77649		3.31392	2.07587	3.14961	3.15456		2.12196	3.679	2.90109	4.18448		4.08592	3.9089	2.97508	4.02156		2.03517	0.841567		1.70429	2.11626		1.61858	1.36107		2.1013	1.77224
YHL044W	YHL044W ... YHL044W biological process unknown molecular function unknown plasma membrane | YHL045W	1	1.95744	1.926	2.65343	2.44245		1.51044	1.2026	2.30463	2.07615		1.95854	1.5968	2.32642	2.54608		2.02345	0.983129	2.15644	1.68244		2.68188	2.66622		1.66438	2.25544		2.62024	2.90306		1.6477	2.37362
YKR076W	YKR076W iESR cluster ECM4 cell wall organization and bio molecular function unknown cytoplasm | YKR077W	1	2.63422	2.32052	3.24892	2.95044		1.88013	1.53054	2.57525	2.30859		1.68501	2.19976	2.65606	2.77618		2.22509	1.62446	2.94706	2.36523		1.80865	2.48228		0.590831	1.5359		2.16304	2.31817		0.705825	0.956468
YHL048W	YHL048W ... COS8 response to unfolded protein molecular function unknown nuclear membrane | YHL049C	1	1.02998	1.23838	1.49255	1.69874		0.956428	0.554173	1.4669	0.955908		1.24762	0.895915	1.63014	1.23101		1.10233	0.910721	1.50759	1.44686		1.32924	1.21572		0.903601	1.24899		1.05645	1.35441		0.945851	1.5142
YBL078C	YBL078C iESR cluster ATG8 protein-vacuolar targeting* microtubule binding autophagic vacuole* | YBL079W	1	3.89248	2.67801	3.53119	3.37296		2.44008	2.97813	3.67544	4.68376		1.63248	2.57223	3.26224	3.84758		3.03122	2.3587	3.02931	2.99798		0.761578	1.94217		0.495059	1.58106		3.08056	2.46035		1.47495	1.4316
YGL258W-A	YGL258W-A ... YGL258W-A biological process unknown molecular function unknown cellular component unknown | YGL259W	1	2.68206	2.27044	4.06347	2.75919		2.9605	2.58975	2.97142	2.90303		3.3385	2.29567	3.13728	2.76458		3.08342	2.00907	2.41118	2.29079		3.00002	2.43452		2.47674	2.71937		2.96372	3.10094		2.01283	1.97353
YOR288C	YOR288C ... MPD1 protein folding protein disulfide isomerase activitvacuole (sensu Fungi) | YOR289W	1	1.24677	1.11785	1.06909	1.04361		1.40603	0.923232	1.20369	0.722349		1.39211	1.20205	1.3691	1.03308		1.24674	1.23732	0.897855	0.985938		1.33057	0.856588		1.03765	1.14909		1.27405	1.30276		1.12566	0.855517
YER121W	YER121W ... | YER122C	1	4.75401	2.97651	3.76055	3.00426		3.12489	3.46902	3.35367	3.81929		2.48162	3.13468	3.14048	3.4202		3.40056	2.40699	3.41118	2.51089		2.14875	3.34539		1.26544	2.06218		3.95745	3.29692		2.2114	1.92402
YMR133W	YMR133W ... REC114 meiotic recombination* molecular function unknown nucleus | YMR134W	1	2.97715	2.37868	2.95896	2.68036		2.10899	1.67192	2.65445	2.13874		2.50626	2.16164	2.62992	2.59863		2.49212	1.90658	2.50947	2.14576		2.97811	2.81555		2.05974	2.40622		2.39032	2.5396		1.48562	1.69487
YDR119W-A	YDR119W-A YDR119W-A YDR374W-A	1	4.22263	3.79388	3.8995	3.71421		3.38607	4.08968	4.09411	4.20718		3.35124	3.85957	3.43883	3.99807		4.79504	4.15401	4.87831	3.44537		2.29201	1.98033		0.374201	0.887563		2.68954	2.58611		1.43427	1.50471
YBR285W	YBR285W iESR cluster YBR285W biological process unknown molecular function unknown cellular component unknown | YBR286W	1	3.7016	3.56532	3.92115	4.3727		3.2046	3.46113	4.08757	4.5423		3.35381	3.527	4.45529	4.56155		3.94591	2.94843	3.82212	3.80292		3.21372	3.40477		2.2047	2.37863		3.52707	3.49046		2.30606	2.20376
YDL110C	YDL110C … iESR cluster TMA17 biological process unknown molecular function unknown | Protein of unknown function that associates with ribosomes; heterozygous deletion demonstrated increases in chromosome instability in a rad9 deletion background; protein abundance is decreased upon intracellular iron depletionYDL111C	1	4.34399	3.58583	3.72937	3.62777		3.36311	3.92784	3.97225	4.80218		2.66923	3.41002	3.48898	4.01905		3.56391	3.44038	3.26909	3.41467		1.74076	2.11358		1.73145	1.83622		3.31934	2.48741		2.45297	1.78695
YMR175W	YMR175W ... SIP18 response to osmotic stress* phospholipid binding soluble fraction | YMR175W-A	1	7.83366	5.66667	8.32286	6.96703		6.54106	7.03206	8.32767	8.95198		6.19077	6.63265	8.04606	8.36352		6.74022	6.26254	7.76616	7.38575		5.62812	8.06441		5.21048	7.26183		7.56248	7.83757		4.83757	5.77738
YMR174C	YMR174C iESR cluster PAI3 vacuolar protein catabolism endopeptidase inhibitor activity cytoplasm | YMR175W	1	5.83734	3.73587	6.34326	4.98054		4.43726	4.96731	5.94321	6.88187		3.81828	4.52538	5.47564	6.02889		4.6942	4.14361	5.55035	4.91478		3.55893	5.29814		2.83908	4.29069		5.47134	5.88836		2.69292	3.25139
YDR070C	YDR070C iESR cluster FMP16 biological process unknown molecular function unknown mitochondrion | YDR071C	1	7.33572	6.484	7.73032	7.29646		6.9513	7.0539	7.94602	7.95079		7.03374	6.96926	8.07963	7.90695		7.46881	7.12626	7.84331	7.73789		4.49596	5.47074		4.62143	5.82248		5.42406	5.7118		4.11905	4.59865
YMR169C	YMR169C iESR cluster ALD3 response to stress* aldehyde dehydrogenase activity cytoplasm | YMR170C	1	8.73233	8.01774	9.36126	8.80144		7.74517	8.18017	8.69408	8.88816		7.92624	7.92064	8.90232	8.82057		8.73476	8.25301	9.08537	9.00817		6.78759	7.08177		7.80885	8.4783		7.05574	7.5633		5.83568	6.04998
YNR034W-A	YNR034W-A ... YNR034W-A biological process unknown molecular function unknown cytoplasm | YNR035C	1	5.62235	5.27477	5.6298	5.87982		4.94032	5.46241	5.52298	6.12549		4.87857	5.07616	5.63174	5.77916		5.38237	4.89834	5.67876	5.20403		1.72389	2.75098		1.07452	2.06077		3.71238	3.55227		0.417142	0.393285
YGR256W	YGR256W iESR cluster GND2 glucose metabolism phosphogluconate dehydrogenase (deccytosol | YGR257C	1	6.64584	6.75035	7.44752	7.3409		6.32158	6.01322	7.02265	6.57803		6.2925	6.4914	6.95077	6.93598		6.23331	5.59816	6.91521	6.04817		5.28633	5.75974		4.94294	5.87565		5.23999	5.7603		3.54462	3.8363
YOL047C	YOL047C ... YOL047C biological process unknown molecular function unknown cytoplasm | YOL048C	1	5.34779	4.85022	4.96628	5.04981		4.2323	4.13496	4.56996	4.64036		3.95583	4.4519	4.46078	4.62327		4.09276	4.12685	4.17744	4.33324		2.53876	2.61346		2.18139	2.61788		3.08485	2.79083		2.36928	2.05992
YPL230W	YPL230W … iESR cluster USV1 biological process unknown molecular function unknown | Putative transcription factor containing a C2H2 zinc finger; mutation affects transcriptional regulation of genes involved in growth on non-fermentable carbon sources, response to salt stress and cell wall biosynthesisYPL231W	1	4.64441	5.27641	4.74518	5.4515		4.73827	4.54949	4.82289	4.80308		4.47777	4.40644	4.55735	4.59074		4.33301	3.86998	4.09574	3.76		1.31281	1.06785		1.66944	1.9436		2.2472	2.33865		1.8876	1.76845
YDR034W-B	YDR034W-B ... YDR034W-B biological process unknown molecular function unknown cellular component unknown | YDR035W	1	5.94783	5.74579	6.6557	6.30174		4.83695	5.28469	5.76042	5.92188		6.1107	5.527	6.4898	5.98975		6.34456	5.35858	6.99142	5.78899		5.81662	6.19416		5.26968	6.19437		5.24407	5.83692		4.35675	5.05125
YGL104C	YGL104C iESR cluster VPS73 protein-vacuolar targeting molecular function unknown mitochondrion | YGL105W	1	2.59658	2.81472	2.93047	3.07042		2.4159	2.18216	2.84675	2.46066		2.8674	2.59483	3.08491	2.86967		2.76917	2.12844	2.95779	2.68023		2.87441	2.77102		2.42221	2.62449		2.70439	2.82338		1.74844	1.93567
YNL274C	YNL274C … iESR cluster GOR1 metabolism "oxidoreductase activity, acti | Glyoxylate reductase; null mutation results in increased biomass after diauxic shift; the authentic, non-tagged protein is detected in highly purified mitochondria in high-throughput studiesYNL275W	1	3.88219	3.37496	4.30944	4.03285		3.04191	2.81197	3.99195	3.52893		2.97455	3.38246	4.03309	4.09958		3.54128	2.90953	3.94964	3.79551		2.89833	3.35984		2.23478	3.08005		3.26256	3.42524		1.4238	1.76965
YPL223C	YPL223C ... GRE1 response to stress* molecular function unknown cytoplasm | YPL224C	1	7.8244	6.69289	9.25472	8.43144		6.14825	6.14045	8.25045	8.1988		6.41779	6.41405	8.32619	8.31739		7.5384	6.62659	8.5845	7.75084		6.99463	8.48968		5.24577	7.22894		7.14302	8.31296		5.00135	6.01655
YLR312C	YLR312C iESR cluster YLR312C biological process unknown molecular function unknown cellular component unknown | YLR312W-A	1	3.46512	3.92196	2.99963	3.76146		3.76401	3.95121	4.01622	4.44661		2.99002	3.36217	3.2801	3.5036		3.986	3.88992	3.91281	4.13305		1.6544	1.33845		1.46951	2.00824		2.0446	1.67404		2.39313	2.13535
YKL151C	YKL151C iESR cluster YKL151C biological process unknown molecular function unknown cytoplasm | YKL152C	1	3.88806	3.07611	4.21556	3.52799		3.99591	3.45769	4.65138	4.20037		2.81441	3.28042	3.37439	3.69575		3.91178	3.65818	4.26025	4.01348		2.32813	3.13524		2.51404	3.35845		2.81548	2.95738		1.53599	1.93428
YPR127W	YPR127W ... YPR127W biological process unknown molecular function unknown cytoplasm* | YPR128C	1	1.39881	1.73584	2.04129	1.91261		1.70886	1.68353	2.01464	1.81372		1.75712	1.98815	2.07297	2.12299		1.63836	1.93909	1.73909	1.94094		1.61594	1.9372		1.53121	1.83392		1.87565	2.36975		0.856236	0.729984
YKR091W	YKR091W ... SRL3 nucleobase, nucleoside, nucleo molecular function unknown cytoplasm | YKR092C	1	1.22263	1.46342	2.1112	1.67287		1.43638	1.52565	1.57385	1.87566		1.44239	1.61036	1.80284	1.78406		0.887763	1.12843	1.94942	1.48578		0.75633	1.18658		1.03618	1.23121		1.13393	1.46201		0.732421	0.370287
YLR120C	YLR120C ... YPS1 protein processing aspartic-type endopeptidase activitcell wall (sensu Fungi) | YLR121C	1	2.04199	2.86726	2.08947	2.68723		1.83935	1.72932	1.58625	1.5649		2.25263	2.07329	1.7672	1.84139		1.64337	1.56913	1.71873	1.41293		1.59468	1.14198		1.81771	1.43114		1.36283	1.23632		1.41405	1.06318
YMR291W	YMR291W iESR cluster YMR291W biological process unknown protein kinase activity cytoplasm* | YMR292W	1	2.70881	2.4465	2.49004	2.30621		2.02642	2.40224	1.76529	2.38702		1.47555	2.04545	1.42547	1.97499		2.35821	1.29755	1.87062	0.980467		0.459874	0.55413		1.05455	1.35773		1.19354	1.32652		1.03651	0.874858
YJL153C	YJL153C ... INO1 myo-inositol metabolism inositol-3-phosphate synthase activcytoplasm | YJL154C	1	1.9935	3.39793	1.9226	2.84397		3.06767	2.84393	2.25236	1.99047		2.89659	2.94151	2.27869	2.33557		2.54446	2.81042	1.79156	2.25495		2.51266	1.85426		2.57365	1.75662		1.61263	1.51158		2.00564	1.15928
YHR209W	YHR209W … CRG1 biological process unknown S-adenosylmethionine-dependent | Putative S-adenosylmethionine-dependent methyltransferase; mediates cantharidin resistanceYHR210C	1	0.770118	1.28253	1.2148	1.41912		1.42055	1.43823	1.44175	1.64976		1.33402	1.17577	1.45515	1.33273		1.16938	1.08001	0.879464	1.07384		0.961803	1.02002		0.751159	0.9005		1.15658	1.15119		0.532838	0.263409
YFR015C	YFR015C ... GSY1 glycogen metabolism glycogen (starch) synthase activitycytoplasm* | YFR016C	1	4.03413	4.7252	3.39493	4.27861		4.19253	4.04907	3.84873	3.62935		4.15808	4.71796	3.84189	4.2653		3.51239	3.83959	3.1413	3.6131		-0.248664	-0.9297		-0.680818	-0.802043		0.601816	-0.174109		-0.164444	-0.577715
YJL057C	YJL057C … iESR cluster IKS1 biological process unknown molecular function unknown | Putative serine/threonine kinase; expression is induced during mild heat stress; deletion mutants are hypersensitive to copper sulphate and resistant to sorbate; interacts with an N-terminal fragment of Sst2pYJL058C	1	3.23365	3.69677	2.95228	3.46907		3.29482	3.17053	3.1484	3.33065		2.69006	3.16548	2.83406	3.1549		2.84072	2.87224	2.31165	2.7197		1.60798	1.63633		1.87417	2.31323		2.4249	1.9506		2.18394	1.53326
YEL039C	YEL039C iESR cluster CYC7 electron transport electron carrier activity mitochondrial intermembrane space | YEL040W	1	5.29811	5.49294	4.80535	5.65069		5.19004	5.30994	5.68732	6.13459		4.30903	5.09616	4.9995	5.7069		5.18918	4.77225	5.00608	4.93827		2.51626	3.30661		2.03527	3.14498		4.23974	3.41293		1.94206	2.30313
YER054C	YER054C ... GIP2 protein amino acid dephosphory protein phosphatase regulator activprotein phosphatase type 1 complex | YER055C	1	4.44686	4.7332	4.16398	4.42729		4.96094	4.86446	4.93593	5.51041		3.81609	4.81293	4.25755	4.96469		4.00571	4.29506	3.96697	4.03937		1.53167	1.68661		1.59324	1.81608		3.0671	2.14492		2.38195	1.7846
YOR137C	YOR137C ... SIA1 proton transport molecular function unknown cellular component unknown | YOR138C	1	1.33156	2.82338	1.68204	2.68374		2.5063	1.98328	2.25351	2.05568		2.24044	2.38591	2.21216	2.38531		1.70436	2.07965	1.86642	2.09022		1.82428	1.03641		1.93643	1.6886		1.80831	1.52889		1.99216	1.08569
YOL032W	YOL032W … OPI10 biological process unknown molecular function unknown | Protein with a possible role in phospholipid biosynthesis, based on inositol-excreting phenotype of the null mutant and its suppression by exogenous cholineYOL033W	1	3.70763	3.48573	2.83318	2.89881		3.60784	3.69535	3.30246	3.61587		3.22647	3.79929	3.16836	3.58855		2.8977	3.12705	2.01027	2.35804		0.856465	1.65984		0.848927	1.61404		2.23432	1.8918		1.48836	1.54026
YDR043C	YDR043C ... NRG1 regulation of transcription fr DNA binding* nucleus | YDR044W	1	2.54145	3.53893	2.21124	2.85202		4.31212	4.12471	3.59506	3.63162		3.65362	4.08893	3.15573	3.40932		2.18534	3.77956	1.88335	2.80889		2.26217	1.97592		2.72516	2.65446		2.4166	2.57306		3.38937	2.38356
YOR028C	YOR028C ... CIN5 regulation of transcription fr DNA binding* nucleus | YOR029W	1	4.10336	5.05582	2.4096	4.13322		4.59837	5.2702	4.1367	4.97782		4.1501	4.36543	3.65255	3.72538		3.69662	4.0186	2.33264	3.30512		2.98748	2.16563		3.60173	3.10366		3.93405	2.88521		4.07896	2.72237
YOR178C	YOR178C ... GAC1 meiosis* protein phosphatase type 1 activityprotein phosphatase type 1 complex | YOR179C	1	2.20083	2.17946	2.05939	2.21304		1.84412	1.91502	1.9584	2.26412		1.46873	1.68759	1.55127	1.72505		1.8156	1.33001	1.4653	1.37425		0.366659	-0.021659		-0.121202	0.075435		0.858191	0.782204		0.089907	0.049485
YGL036W	YGL036W ... YGL036W biological process unknown molecular function unknown cytoplasm | YGL037C	1	1.67406	3.23089	1.61823	2.86333		2.62605	2.85866	2.21879	2.79655		2.41188	2.7155	2.13942	2.43736		1.56471	2.25396	1.14434	1.6701		2.02066	1.29672		1.677	1.5617		1.80565	1.66469		1.82758	1.07093
YPL221W	YPL221W … FLC1 (BOP1) DNA replication initiation* chromatin binding* cytoplasm* | Putative FAD transporter; required for uptake of FAD into endoplasmic reticulum; involved in cell wall maintenanceYPL222W	1	1.79088	2.61291	1.01677	2.35847		1.89263	2.13698	1.77479	1.91702		2.10367	2.21906	1.90577	1.98846		1.79261	1.84894	0.68478	1.64431		2.03616	1.00127		1.9417	1.19159		1.91869	0.973041		1.92718	1.07335
YGR225W	YGR225W ... AMA1 sporulation (sensu Fungi)* enzyme activator activity anaphase-promoting complex | YGR226C	1	4.45785	4.36172	4.4114	4.33706		3.27421	3.75481	3.54489	4.04287		2.51092	3.42541	3.05791	3.68871		2.67923	2.4208	1.12361	2.26516		1.84147	1.91196		1.98947	2.03454		2.93807	2.45177		2.45632	1.50014
YER095W	YER095W ... RAD51 telomerase-independent telomer recombinase activity nuclear chromosome* | YER096W	1	1.19191	1.3747	0.884254	1.3009		1.03042	0.768107	0.875243	0.585378		1.46443	1.21117	1.17953	1.14009		0.750682	0.72393	0.329777	0.484373		1.63808	0.839938		1.4059	0.948748		1.15859	0.665798		1.4894	0.95936
YDL129W	YDL129W ... YDL129W biological process unknown molecular function unknown cytoplasm* | YDL130W	1	2.70483	3.43372	0.730574	1.63544		3.19965	3.64096	1.58194	1.99161		3.09028	3.14452	1.22493	1.67426		2.22937	2.3204	0.924286	0.794505		2.53834	0.906821		2.94741	1.50427		2.37176	1.37372		2.88941	1.1639
YOR356W	YOR356W ... YOR356W NAD catabolism "oxidoreductase activity, acting on"mitochondrion | YOR357C	1	0.789737	0.869779	1.15972	0.942975		0.367138	0.091924	0.73019	0.712343		-0.092488	0.666277	0.564578	0.985042		0.306644	0.281673	0.578823	0.409727		0.219538	0.346373		-0.290375	0.117501		0.149936	-0.036799		0.29581	0.300041
YNL155W	YNL155W ... YNL155W biological process unknown molecular function unknown cytoplasm* | YNL156C	1	2.42313	1.54458	2.42376	2.16172		0.948685	1.84065	1.9368	3.32314		0.032381	1.09095	1.59203	2.07085		1.06743	0.974981	1.39441	1.68612		0.06682	1.53267		-0.10583	1.15573		2.53026	2.0149		0.69033	0.937703
YDR248C	YDR248C ... YDR248C biological process unknown molecular function unknown cytoplasm | YDR249C	1	2.40751	0.972833	1.77397	0.853409		1.58275	2.25826	1.76388	2.83793		0.620379	1.18985	0.848081	1.50712		1.54558	1.35565	1.13019	1.31426		1.31236	1.76667		0.903554	1.28151		2.44398	2.09378		1.23724	0.989329
YHR031C	YHR031C ... RRM3 DNA replication DNA helicase activity* nuclear telomeric heterochromatin | YHR032C-A	1	0.429081	1.37258	-0.757597	0.226812		1.70694	1.45284	0.9632	0.990955		0.801301	1.68099	0.262313	0.849072		1.59268	2.02524	0.862722	1.69148		0.112654	-0.837773		0.396135	-0.033619		0.041572	-1.37051		1.1847	0.181402
YJR046W	YJR046W ... TAH11 regulation of DNA replication molecular function unknown cytoplasm* | YJR047C	1	0.005624	0.816864	-0.292989	0.17122		0.868355	1.00987	0.753274	0.826366		0.257594	0.855475	0.162534	0.471339		0.774156	1.13577	0.521383	0.901394		0.115545	0.158303		0.423265	0.354177		0.175774	0.037701		0.28595	-0.181297
YNL116W	YNL116W ... DMA2 mitotic spindle checkpoint* molecular function unknown cytoplasm | YNL117W	1	-0.296099	1.30441	-0.570733	0.60364		1.43755	1.3316	1.05542	0.898404		0.929029	1.14089	0.437277	0.559303		0.797583	1.87882	0.564047	1.35915		0.726107	-0.004575		0.81714	0.510434		0.180946	-0.07446		1.09918	0.38943
YNL254C	YNL254C … RTC4 biological process unknown molecular function unknown | Protein of unknown function; null mutation suppresses cdc13-1 temperature sensitivity; (GFP)-fusion protein localizes to both the cytoplasm and the nucleusYNL255C	1	0.489734	1.41968	-0.030674	0.772634		1.05925	1.40301	0.342185	1.08402		0.261595	0.647872	-0.315486	0.223054		1.06105	1.27591	0.591163	1.02301		0.411576	0.155548		-0.149578	-0.175856		0.184232	-0.215752		1.09302	0.709028
YDL182W	YDL182W ... LYS20 lysine biosynthesis, aminoadip homocitrate synthase activity nucleus* | YDL183C	1	0.054043	0.908578	-0.650147	0.310382		1.8322	1.6715	1.37638	0.975513		1.17045	1.07315	0.648497	0.4977		1.96692	2.04498	1.13961	1.88453		0.884298	0.11848		1.93869	0.978493		1.01006	0.324627		2.391	1.21609
YPL111W	YPL111W ... CAR1 arginine catabolism to ornithi arginase activity cytosol | YPL112C	1	1.58009	1.28543	0.736084	0.693395		2.00754	2.42923	1.5771	1.77896		0.807728	1.35836	0.636486	0.815022		2.27198	1.94871	1.10887	1.54045		1.465	0.509491		2.12132	1.43967		1.45797	0.332811		1.88363	0.842143
YJL196C	YJL196C ... ELO1 fatty acid elongation, unsatur fatty acid elongase activity membrane | YJL197W	1	1.11768	0.897211	0.511049	0.528662		1.03579	0.8123	0.436658	0.104884		1.89849	1.36763	1.25947	1.00809		1.26916	1.18313	0.560377	0.657006		0.949757	0.154017		0.941499	0.192168		0.350206	-0.018274		0.845773	0.465709
YLR466C-B	YLR466C-B ... YLR466C-B biological process unknown molecular function unknown cellular component unknown | YLR466W	1	1.33811	0.400781	1.01908	-0.145847		1.47074	0.859868	1.06554	0.311708		1.95148	1.48684	1.75026	1.1983		0.742704	1.40056	0.567488	1.38449		1.10881	0.920639		1.68069	1.50416		1.69314	1.11035		2.07285	1.25074
YIL003W	YIL003W ... CFD1 iron-sulfur cluster assembly ATPase activity cytoplasm | YIL004C	1	0.297108	0.232402	0.190065	0.004014		0.752429	0.56927	0.540824	0.52868		0.084538	0.380363	0.146958	0.216305		0.859897	0.986571	0.835046	0.859374		0.316296	0.092361		0.454586	0.472638		0.47534	-0.127034		0.679675	0.481306
YLL022C	YLL022C ... HIF1 chromatin silencing at telomer molecular function unknown nucleus* | YLL023C	1	0.711591	-0.095359	0.114894	-0.647807		0.855653	0.578205	0.478113	0.403351		0.470036	0.44676	-0.248363	-0.047558		1.45121	0.940491	1.05867	0.634277		1.08995	0.333252		1.48671	1.17611		1.08927	0.549228		1.39395	0.63617
YOL030W	YOL030W ... GAS5 biological process unknown "1,3-beta-glucanosyltransferase acti"cell wall (sensu Fungi) | YOL031C	1	0.491839	0.589006	0.367002	0.506417		0.414054	-0.043071	0.011754	-0.301577		0.779337	0.371711	0.37239	0.182041		0.083504	-0.065608	-0.077728	-0.344376		0.432619	-0.00354		0.16115	0.020935		-0.148658	-0.308309		0.221681	0.187176
YKR077W	YKR077W … MSA2 biological process unknown molecular function unknown | Putative transcriptional activator, that interacts with G1-specific transcription factor, MBF and G1-specific promoters; ortholog of Msa2p, an MBF and SBF activator that regulates G1-specific transcription and cell cycle initiationYKR078W	1	0.265415	1.3847	0.200218	0.9817		1.3474	0.953055	0.896683	0.857393		1.2437	1.2206	0.848256	0.885299		-0.564661	0.401753	-0.772857	-0.117951		1.10076	0.442285		0.914574	0.580239		1.09416	0.639985		1.17216	0.735143
YGR247W	YGR247W ... CPD1 meiosis* "2',3'-cyclic-nucleotide 3'-phosphod"clathrin-coated vesicle | YGR248W	1	0.236305	-0.300315	0.137723	-0.068181		0.409075	0.026378	0.743613	0.401879		-0.155884	-0.066898	0.046073	0.11652		1.21682	0.711718	1.21721	1.26718		-0.258568	-0.378675		0.103672	0.529389		0.034588	-0.100188		-0.076235	-0.076452
YCL012C	YCL012C ... YCL012C biological process unknown molecular function unknown cellular component unknown | YCL014W	1	0.350954	-0.408609	0.615182	-0.150865		0.434216	1.0498	0.910049	1.30304		-0.22005	-0.353421	-0.133015	-0.127533		1.38091	0.4506	1.45087	1.04415		-0.029993	0.369618		0.29219	0.651316		0.571515	0.616474		0.291841	0.239731
YHR122W	YHR122W ... YHR122W transcription molecular function unknown cytoplasm* | YHR123W	1	-0.245847	0.390132	-0.891916	-0.368558		0.721285	0.392388	-0.037552	-0.276534		0.391705	0.485368	-0.142389	-0.254721		0.683603	0.811232	0.10413	0.718539		-0.11691	-0.599639		0.185632	0.06412		0.114539	-0.633026		0.558641	0.034812
YKL127W	YKL127W ... PGM1 glucose 1-phosphate utilizatio phosphoglucomutase activity cytosol | YKL128C	1	-0.325743	0.574189	-0.919627	0.009339		0.67099	0.248642	0.217553	-0.211399		0.221589	0.32838	-0.342829	-0.334903		0.565023	0.479121	0.422944	0.426258		0.224034	-0.936417		0.787249	0.529036		0.130784	-0.783134		0.522191	0.061581
YPL149W	YPL149W ... ATG5 protein-vacuolar targeting* molecular function unknown cytosol* | YPL150W	1	-0.683248	-0.196001	-0.812799	-0.484404		0.638428	0.451566	0.402688	0.199294		0.261646	0.159245	0.153348	-0.031743		0.874714	1.01858	0.62466	1.0392		0.027589	-0.506431		0.417173	0.095415		-0.037649	-0.449597		0.264067	-0.123972
YHR187W	YHR187W ... IKI1 regulation of transcription fr RNA polymerase II transcription elotranscription elongation factor com | YHR188C	1	0.270993	0.384693	-0.486157	0.053557		0.567518	0.165284	0.401088	0.151564		-0.129995	0.203899	-0.158795	0.155799		0.854597	0.838369	0.474237	0.622832		0.160007	-0.30611		0.237273	0.044966		0.170337	-0.426289		0.676094	-0.017812
YKL125W	YKL125W ... RRN3 transcription from RNA polymer RNA polymerase I transcription factRNA polymerase I transcription fact | YKL126W	1	-0.103515	0.741065	-0.738618	0.025468		1.014	0.925881	0.546197	0.801984		-0.209791	0.402225	-0.274402	0.212122		0.731457	1.05354	0.288045	0.625545		0.241427	-0.088804		0.279939	0.186895		0.371789	-0.576489		1.07352	0.293128
YDR123C	YDR123C ... INO2 positive regulation of transcr specific RNA polymerase II transcrinucleus | YDR124W	1	-1.07949	0.722334	-1.04203	0.460322		0.887394	0.892334	0.603314	0.795633		-0.172006	0.039511	-0.179034	-0.058153		0.818071	1.56633	0.139882	1.0025		0.437534	-0.080349		0.563302	0.362069		0.199208	-0.32233		0.911759	0.078641
YCR020C-A	YCR020C-A ... MAK31 N-terminal protein amino acid amino-acid N-acetyltransferase acticellular component unknown | YCR020W-B	1	-0.343474	0.131809	-0.473961	-0.130214		0.627051	0.693456	0.353154	0.384469		0.258854	0.253122	-0.197517	-0.040483		0.453566	0.430854	-0.010908	0.579412		-0.414428	-0.416231		-0.448309	-0.28065		-0.063919	-0.060601		-0.104516	-0.338588
YGR230W	YGR230W ... BNS1 meiosis molecular function unknown cellular component unknown | YGR231C	1	-0.533445	0.340672	-0.906921	-0.249522		1.20158	0.867285	0.516499	0.583069		0.315652	0.487062	-0.093394	0.094019		0.890938	0.911209	0.36633	0.66349		0.315661	0.072099		0.040944	0.106873		0.328768	-0.069276		0.560828	0.147656
YOL142W	YOL142W ... RRP40 35S primary transcript process 3'-5'-exoribonuclease activity nuclear exosome (RNase complex)* | YOL143C	1	-0.388564	0.07762	-0.813405	-0.37437		0.854351	1.11288	0.67014	0.89968		0.379711	0.429593	0.198765	0.201923		1.2307	1.15738	0.421075	0.89193		0.056864	-0.553846		0.443269	0.165784		-0.197212	-0.788746		0.934344	0.325266
YER088C	YER088C ... DOT6 regulation of transcription fr molecular function unknown cytoplasm* | YER089C	1	-0.078451	0.07838	0.29686	0.239979		0.826885	1.01929	0.679483	1.03427		-0.342816	0.011958	-0.152845	0.176356		0.052536	1.23855	1.13108	1.58739		0.091456	-0.068597		0.580148	0.425118		-0.007528	0.0486		0.539513	0.20077
YPL052W	YPL052W ... OAZ1 protein catabolism enzyme inhibitor activity cell | YPL053C	1	-0.066877	0.329257	-0.160245	0.232723		0.390084	0.957267	0.418165	1.10989		-0.547115	-0.034197	0.014841	0.270604		0.965628	0.872591	0.713747	1.02341		0.378162	0.252081		0.12824	0.39712		0.737318	0.485145		0.565358	0.072005
YPR010C-A	YPR010C-A … Putative protein of unknown function; conserved among Saccharomyces sensu stricto speciesYPR137C-A	1	-0.276941	-0.048507	0.131847	0.495719		1.02942	1.03877	1.61776	2.22935		-0.377241	-0.487057	0.363994	0.412774		0.719128	1.16693	1.34344	1.61854		0.366097	1.17534		-0.062775	0.836475		0.746422	1.18426		0.008831	0.418913
YNL165W	YNL165W ... YNL165W biological process unknown molecular function unknown cellular component unknown | YNL166C	1	-0.441404	0.210106	-0.343491	0.509427		0.503596	0.588389	0.665929	0.705856		-0.117576	0.067429	0.232706	0.201592		1.09111	0.888046	0.99251	1.12706		0.406066	0.122609		0.502569	0.801512		0.579199	0.385229		0.963113	0.651792
YOR262W	YOR262W ... YOR262W biological process unknown molecular function unknown cytoplasm | YOR263C	1	-0.687819	-0.413146	-0.427089	-0.612572		0.856747	1.11955	0.800594	1.40721		-0.530336	-0.080454	-0.304051	0.034442		1.1072	1.1257	0.942915	1.23493		-0.776218	-0.643262		-0.03005	0.202555		-0.437561	-0.890244		0.402756	0.073966
YGR146C	YGR146C ... YGR146C biological process unknown molecular function unknown cellular component unknown | YGR146C-A	1	-0.038416	-0.258095	0.067988	-0.59648		0.658881	0.624628	-0.044619	0.220284		-0.127429	-0.415828	-0.695607	-0.738745		1.36657	0.83411	0.589786	-0.098335		0.251606	0.189106		0.89095	0.463654		0.35452	0.742314		0.221209	-0.311219
YHR092C	YHR092C ... HXT4 hexose transport glucose transporter activity* plasma membrane | YHR093W	1	0.924725	0.04645	0.334532	-0.940864		-0.695788	0.244459	-1.7232	-0.932411		-0.413598	0.367489	-1.56617	-0.792797		0.250668	-0.337645	-0.280748	-1.11231		-4.33139	-5.04944		-5.46008	-6.21702		-4.33586	-4.59416		-4.51501	-5.5862
YDR087C	YDR087C PAC cluster RRP1 rRNA processing molecular function unknown nucleus* | YDR088C	1	-0.267554	-1.28717	-0.539412	-2.20593		-0.290599	0.244878	-0.981731	-0.017288		-1.00978	-0.614385	-1.62595	-1.24282		0.245399	0.149388	-0.480588	-0.014678		-0.345361	-0.670987		-0.458567	-0.779466		-0.518372	-0.789999		0.326632	-0.164878
YJR041C	YJR041C PAC cluster URB2 ribosome biogenesis* molecular function unknown nucleolus | YJR042W	1	-2.82026	-0.808508	-2.3272	-0.560666		-1.37538	-1.37755	-1.25118	-0.944625		-1.79742	-1.79965	-1.45654	-1.43606		-0.648111	-0.462112	-0.641637	-0.316417		-0.754538	-1.10429		-0.528425	-0.556253		-1.45044	-1.20821		-0.131737	0.054128
YMR243C	YMR243C PAC cluster ZRC1 zinc ion homeostasis* "di-, tri-valent inorganic cation tr"vacuole (sensu Fungi) | YMR244C-A	1	-1.3994	-0.879841	-0.587215	-0.408108		-0.92251	-1.48592	-0.829946	-1.39902		-0.919696	-1.32948	-0.873409	-1.33503		-0.452753	-0.985869	0.17176	-0.48702		0.058434	0.133196		-0.191512	0.048553		-0.390769	-0.002153		-0.013466	0.67688
YML125C	YML125C … PGA3 biological process unknown molecular function unknown | Putative cytochrome b5 reductase, localized to the plasma membrane; may be involved in regulation of lifespan; required for maturation of Gas1p and Pho8p, proposed to be involved in protein traffickingYML126C	1	-0.903903	-1.28984	-0.056275	-0.620675		-1.27813	-1.33701	-0.751559	-0.963208		-1.34225	-1.37766	-0.646337	-0.837427		-0.313612	-0.625769	0.50858	0.159905		-1.06231	-0.674333		-1.00026	-0.651708		-0.517223	-0.424288		-0.701764	-0.543278
YLR237W	YLR237W ... THI7 thiamin transport thiamin transporter activity plasma membrane | YLR238W	1	-1.45422	-0.878804	-0.829532	-0.411089		-1.38385	-1.21428	-0.870495	-0.701595		-1.97037	-1.82909	-1.31348	-1.2437		-0.525688	-0.418062	-0.011661	0.014811		-1.00296	-0.986586		-1.58211	-1.65042		-2.08892	-1.82044		0.175666	0.221823
YMR145C	YMR145C ... NDE1 ethanol fermentation* NADH dehydrogenase activity mitochondrion | YMR146C	1	-1.30368	-0.955648	-0.683275	-0.682706		-0.874523	-0.664657	-0.65233	-0.430953		-1.48284	-1.42044	-1.30218	-1.43047		0.128487	-0.796454	0.373881	-0.164699		-1.33619	-1.30074		-0.800851	-0.355411		-0.940928	-0.770764		-1.08926	-0.271109
YMR011W	YMR011W ... HXT2 hexose transport glucose transporter activity* plasma membrane | YMR012W	1	-1.14934	-2.64779	-2.38408	-3.46555		-3.29407	-2.58927	-4.10179	-3.4352		-3.45428	-3.12437	-4.30524	-4.26825		-0.326658	-2.54944	-0.521391	-2.61544		-3.90539	-4.44696		-4.86406	-5.02325		-4.18431	-4.60062		-3.15772	-3.03756
YDR091C	YDR091C PAC cluster RLI1 translational initiation* ATPase activity* cytoplasm* | YDR092W	1	-2.38309	-0.789666	-2.20331	-1.00287		-1.22733	-1.46587	-1.54687	-1.72463		-1.50262	-1.54677	-1.7236	-1.86458		-1.22281	-1.23724	-1.15782	-1.04188		-0.860687	-1.22566		-0.734418	-0.844624		-1.33339	-1.31112		-0.560664	-0.193757
YMR246W	YMR246W ... FAA4 lipid metabolism* long-chain-fatty-acid-CoA ligase accytoplasm* | YMR247C	1	-1.79591	-0.648957	-1.58957	-0.844151		-1.18982	-0.963626	-1.2662	-1.15678		-1.21947	-0.99991	-1.35157	-1.27386		-0.974362	-0.660358	-0.80304	-0.570949		-1.41203	-1.40638		-0.938665	-1.13049		-1.5274	-1.52585		-0.442067	-0.325967
YPR080W	YPR080W PAC cluster TEF1 translational elongation translation elongation factor activribosome* | YPR081C	1	-1.78726	-1.14818	-2.60454	-2.26995		-1.24777	-0.870977	-2.20686	-2.32823		-0.851263	-0.564723	-1.79585	-2.19337		-0.934374	-1.14198	-1.19781	-1.24825		-1.56763	-2.43112		-1.03083	-1.88373		-1.94588	-2.69518		-1.0515	-1.22098
YGL135W	YGL135W RP cluster RPL1B protein biosynthesis structural constituent of ribosome cytosolic large ribosomal subunit ( | YGL136C	1	-2.7296	-2.38964	-3.52455	-3.43458		-1.71965	-1.96297	-3.1038	-3.41328		-1.29811	-1.63872	-2.82197	-3.08048		-1.48305	-1.65013	-2.22109	-2.11834		-1.74978	-2.16803		-1.54418	-2.12456		-1.88783	-2.3364		-1.19727	-0.426977
YDR447C	YDR447C RP cluster RPS17B protein biosynthesis* structural constituent of ribosome cytosolic small ribosomal subunit ( | YDR448W	1	-2.50271	-2.73952	-3.99693	-4.05459		-2.04745	-1.53487	-3.16519	-2.79903		-2.14903	-2.09514	-3.33063	-3.54103		-1.8591	-2.0426	-2.11212	-1.92905		-2.57437	-2.46638		-2.32371	-2.51104		-1.87135	-2.4917		-2.19547	-1.52683
YEL026W	YEL026W RP cluster SNU13 nuclear mRNA splicing, via spl RNA binding nucleolus* | YEL027W	1	-2.56391	-2.32419	-3.52738	-3.37988		-1.22676	-1.39134	-2.60116	-2.63221		-1.11657	-1.4274	-2.76239	-2.8428		-1.56905	-1.33972	-1.93516	-1.73233		-1.98523	-2.46088		-1.60147	-2.29826		-2.4893	-2.93808		-1.35081	-0.995864
YBR092C	YBR092C ... PHO3 phosphate metabolism* acid phosphatase activity periplasmic space (sensu Fungi) | YBR093C	1	-4.1636	-3.08178	-4.24498	-3.88041		-2.55579	-2.61765	-3.44738	-3.61396		-2.53839	-2.52032	-3.46591	-3.58852		-3.296	-2.28297	-2.76782	-2.46816		-3.2887	-3.32923		-2.94026	-3.63163		-3.97889	-4.03971		-2.57124	-2.56784
YER131W	YER131W RP cluster RPS26B protein biosynthesis structural constituent of ribosome cytosolic small ribosomal subunit ( | YER132C	1	-4.68059	-4.26058	-5.13896	-5.23489		-3.38105	-2.93534	-4.32848	-3.85546		-3.65163	-3.39552	-4.66065	-4.68353		-3.98564	-3.29276	-3.34496	-3.44613		-4.56876	-3.72995		-4.25678	-4.00587		-3.80811	-3.96711		-2.96343	-1.93895
YIL078W	YIL078W PAC cluster THS1 protein biosynthesis threonine-tRNA ligase activity cytoplasm* | YIL079C	1	-1.86948	-1.29954	-1.98573	-2.06997		-1.09799	-1.0808	-1.5936	-1.55801		-1.5795	-1.09288	-1.93129	-1.82132		-1.16116	-1.1872	-1.09899	-1.1511		-2.13006	-2.05876		-1.76723	-1.61577		-1.83098	-2.10841		-1.46636	-1.31353
YJR070C	YJR070C PAC cluster LIA1 microtubule cytoskeleton organ protein binding cytoplasm* | YJR071W	1	-3.6989	-2.56139	-4.00806	-3.79796		-2.12408	-1.99599	-3.33	-3.07266		-2.51874	-2.32501	-3.74695	-3.61311		-2.07047	-1.68261	-2.08354	-2.05936		-3.73467	-3.79005		-2.83201	-3.25731		-3.53205	-3.81772		-2.25088	-2.29942
YHL011C	YHL011C PAC cluster PRS3 histidine biosynthesis* ribose-phosphate diphosphokinase accytoplasm | YHL012W	1	-2.64876	-2.0886	-2.90589	-2.71137		-1.56869	-1.75733	-2.1655	-2.35313		-1.70202	-1.6611	-2.34757	-2.40807		-1.24749	-1.41768	-1.29588	-1.32759		-1.83311	-2.0508		-1.84656	-1.86129		-2.28672	-2.25847		-1.63663	-1.31744
YJL138C	YJL138C RP cluster TIF2 translational initiation* translation initiation factor activcytoplasm* | YJL139C	1	-1.96665	-1.40317	-1.82442	-1.74371		-0.870432	-1.21084	-1.45679	-1.63622		-1.07358	-1.16989	-1.59597	-1.6479		-1.03727	-0.955563	-0.771216	-1.06404		-1.03617	-1.27722		-0.614922	-0.710118		-1.08179	-0.993489		-0.210457	-0.188542
YML056C	YML056C PAC cluster IMD4 biological process unknown IMP dehydrogenase activity cytoplasm | YML057W	1	-3.15877	-2.64881	-3.29224	-3.07849		-2.20985	-1.98446	-2.74892	-2.64566		-2.16427	-2.27249	-2.66095	-2.88387		-1.79335	-1.81506	-1.98645	-1.60691		-2.14062	-2.52655		-2.21864	-2.97936		-2.45122	-2.85762		-1.71362	-1.63146
YHR019C	YHR019C PAC cluster DED81 asparaginyl-tRNA aminoacylatio ATP binding* cytoplasm | YHR020W	1	-1.86817	-1.2223	-1.8551	-1.80734		-1.1521	-1.52469	-1.75031	-2.23735		-1.00077	-1.05847	-1.83895	-1.92361		-1.12463	-1.10726	-1.14914	-1.3566		-1.3207	-1.60725		-0.862282	-1.00466		-1.61596	-1.74609		-0.922461	-0.564841
YDL229W	YDL229W ... SSB1 protein biosynthesis ATPase activity* soluble fraction* | YDL230W	1	-3.88853	-2.06268	-4.54592	-3.31381		-2.26322	-2.40076	-3.89723	-4.0981		-1.91731	-2.08207	-3.57081	-3.85059		-2.84606	-2.3153	-2.75657	-2.72842		-2.94526	-3.1619		-2.52605	-3.32942		-3.31682	-3.5132		-2.32214	-1.60279
YLR180W	YLR180W ... SAM1 methionine metabolism methionine adenosyltransferase acticytoplasm | YLR181C	1	-2.7235	-1.73819	-4.58786	-3.40952		-2.38909	-1.96111	-3.75155	-3.54042		-1.89126	-1.8977	-3.72927	-3.51196		-2.54716	-2.04494	-3.57887	-3.24349		-2.77924	-4.55703		-2.47923	-4.00784		-3.17307	-4.63361		-3.02299	-4.94554
YGR285C	YGR285C PAC cluster ZUO1 protein folding unfolded protein binding cytoplasm* | YGR286C	1	-2.30826	-2.22105	-1.89548	-2.81306		-1.62132	-1.94098	-2.03489	-2.2598		-1.99013	-1.56853	-2.41385	-2.21227		-1.94869	-1.64466	-1.47966	-1.80843		-2.36961	-2.28024		-2.05706	-1.94282		-2.41314	-2.61549		-1.67066	-1.65198
YDR524W-C	YDR524W-C ... YDR524W-C biological process unknown molecular function unknown cellular component unknown | YDR525W	1	-3.52493	-2.99955	-3.15538	-3.1529		-1.86134	-1.88222	-2.20787	-1.63235		-2.40361	-2.64109	-2.83416	-2.80843		-2.36842	-1.96836	-1.97769	-1.94161		-2.50964	-2.74467		-1.8373	-2.34074		-3.40082	-3.40364		-1.96362	-1.63467
YDR502C	YDR502C ... SAM2 methionine metabolism methionine adenosyltransferase acticellular component unknown | YDR503C	1	-2.20872	-1.10464	-2.09488	-1.36532		-1.65938	-1.31806	-2.06453	-1.91202		-1.48613	-1.49476	-2.09469	-2.13658		-1.70261	-1.66175	-1.70435	-1.78046		-1.15654	-1.44793		-1.195	-1.01508		-1.15757	-1.18212		-2.46585	-2.99389
YKL081W	YKL081W RP cluster TEF4 translational elongation translation elongation factor activmitochondrion* | YKL082C	1	-2.30347	-1.53426	-2.57184	-2.15882		-1.94581	-1.63686	-2.35419	-2.43976		-1.41195	-1.49565	-2.13912	-2.19102		-1.99761	-1.63808	-1.84888	-1.77898		-1.16038	-1.75222		-1.24493	-1.65927		-1.88328	-2.07789		-1.13764	-1.03953
YER086W	YER086W ... ILV1 branched chain family amino ac threonine ammonia-lyase activity mitochondrion | YER087C-A	1	-1.92093	-1.13528	-1.35943	-1.04987		-1.27694	-1.34067	-1.27849	-1.53634		-1.07692	-1.42962	-1.28898	-1.57299		-0.983284	-1.11852	-0.614896	-0.844861		-1.03125	-1.12185		-0.63797	-0.752827		-1.34936	-1.33075		-0.637685	-0.413151
YJL130C	YJL130C ... URA2 pyrimidine base biosynthesis aspartate carbamoyltransferase acticytoplasm* | YJL131C	1	-3.05825	-2.13146	-2.21389	-2.33378		-1.81895	-2.47555	-2.26891	-2.79759		-2.31814	-2.23596	-2.81196	-2.81082		-1.93185	-2.07147	-1.20546	-1.74474		-1.63844	-1.26024		-1.3447	-0.871595		-2.40171	-1.7402		-1.16031	-0.299509
YOR335C	YOR335C ... ALA1 alanyl-tRNA aminoacylation alanine-tRNA ligase activity cytoplasm* | YOR336W	1	-1.88929	-1.04051	-1.54193	-1.1025		-1.38297	-1.31002	-1.41897	-1.42338		-1.46399	-1.20563	-1.4852	-1.52819		-1.17973	-1.29362	-0.724969	-0.922561		-1.46638	-1.57065		-1.27306	-1.05664		-1.62422	-1.67287		-0.757322	-0.767325
YLR249W	YLR249W PAC cluster YEF3 translational elongation translation elongation factor activribosome | YLR250W	1	-4.91593	-2.43117	-4.44493	-3.21645		-2.57317	-2.54101	-3.5	-3.52338		-2.41057	-2.39614	-3.22253	-3.42819		-2.98026	-2.32536	-2.25392	-2.08045		-2.41258	-2.41724		-2.19048	-2.68556		-2.87514	-3.00616		-1.4039	-0.987925
YNL141W	YNL141W PAC cluster AAH1 adenine catabolism adenine deaminase activity cytoplasm* | YNL142W	1	-3.42347	-2.31231	-3.16589	-2.29909		-1.80924	-2.21115	-1.82388	-2.29889		-2.19816	-2.09108	-2.09163	-1.98763		-2.34067	-1.5218	-3.43266	-2.06118		-3.0117	-3.32439		-2.5945	-2.86653		-2.92572	-3.19963		-1.59667	-1.49036
YBR069C	YBR069C ... TAT1 amino acid transport amino acid transporter activity plasma membrane | YBR070C	1	-1.95506	-0.533197	-2.1104	-1.08443		-0.755323	-0.613997	-1.15873	-1.08898		-0.871523	-0.975938	-1.27765	-1.37464		-0.2976	-0.204037	-0.986572	-0.363607		-0.440495	-0.978812		0.027803	-0.736129		-1.17548	-1.50842		0.180139	0.096357
YEL048C	YEL048C … TCA17 biological process unknown molecular function unknown | Protein that interacts with subunits of the TRAPP complex and may play a role its assembly or stability; mutation is synthetically lethal with gcs1 deletion; Sedlin_N family member; human Sedlin mutations cause the skeletal disorder SEDTYEL049W	1	-1.95369	-0.455987	-2.21614	-1.00826		-0.306306	0.055408	-0.657485	-0.139192		-1.00275	-0.705469	-1.09388	-1.39334		-0.475109	-0.184572	-0.427535	-0.300845		-1.0023	-1.5053		-0.753382	-0.667425		-1.00717	-1.72968		-0.490029	-0.743842
YLR405W	YLR405W PAC cluster DUS4 tRNA modification tRNA dihydrouridine synthase activicellular component unknown | YLR406C	1	-1.65184	-0.627386	-1.79399	-1.07016		-0.079975	-0.061705	-0.265204	-0.338242		-0.589293	-0.307153	-0.856596	-0.584496		-0.675741	0.017565	-0.623697	-0.208384		-0.699533	-0.890642		-0.712331	-0.702818		-0.649021	-1.12868		0.115904	-0.153547
YBL071W-A	YBL071W-A ... KTI11 peptidyl-diphthamide biosynthe molecular function unknown cytoplasm* | YBL072C	1	-3.53226	-1.76761	-1.64835	-1.93996		-0.322815	-0.50873	-0.253712	-0.624221		-1.51416	-1.28962	-1.53442	-1.1831		-0.173483	-0.014586	-0.047135	-0.109058		-0.975197	-0.703046		-0.594679	-0.373811		-0.603497	-0.716915		-0.076292	0.215729
YGR079W	YGR079W ... YGR079W biological process unknown molecular function unknown cellular component unknown | YGR080W	1	-4.47972	-1.97479	-3.27447	-2.41803		-0.380366	-0.52766	-1.19692	-1.14562		-1.7179	-1.22737	-1.86941	-1.3895		-0.308164	0.504273	-0.238842	0.15868		-0.099444	-1.17589		-0.578664	-2.54912		-0.939235	-2.46163		0.75304	-0.849273
YER090W	YER090W ... TRP2 tryptophan biosynthesis anthranilate synthase activity cytoplasm* | YER091C	1	-0.966404	-0.577062	-0.722112	-0.84732		0.066075	-0.374196	-0.214101	-0.699556		-0.49346	-0.282705	-0.608522	-0.537624		-0.182675	-0.040907	-0.083124	-0.005347		-0.659022	-0.659904		-0.096827	0.139007		-0.429312	-0.549005		0.265807	0.041079
YDR492W	YDR492W ... IZH1 lipid metabolism* metal ion binding endoplasmic reticulum* | YDR493W	1	-2.02754	-1.35544	-1.66043	-1.73605		-0.48294	-0.020127	-1.18348	-0.438304		-1.31031	-1.40776	-1.87059	-1.6988		0.547037	0.419772	0.348911	-0.111564		-0.265006	-1.01063		0.363155	-0.992499		-0.689223	-1.59719		0.775309	-0.190014
YGL169W	YGL169W PAC cluster SUA5 aerobic respiration molecular function unknown cytoplasm | YGL170C	1	-1.67958	-0.631025	-1.4507	-0.795224		-0.348383	-0.131893	-0.450505	-0.118388		-1.3402	-1.05624	-1.35877	-1.07264		0.370753	0.068844	0.227107	0.278748		-0.914631	-1.36715		-0.353828	-0.464285		-1.38024	-1.44968		0.022543	-0.147619
YBR271W	YBR271W ... YBR271W biological process unknown S-adenosylmethionine-dependent methcytoplasm | YBR272C	1	-1.06319	-1.0731	-1.90958	-1.60972		-0.423751	-0.160835	-0.690541	-0.210137		-1.20886	-0.821073	-1.4402	-1.30192		-0.049826	0.14285	-0.232447	0.196959		-0.920836	-1.12514		-0.720364	-0.817457		-0.777103	-1.79893		0.024788	-0.461427
YGR030C	YGR030C ... POP6 rRNA processing* ribonuclease P activity* ribonuclease MRP complex* | YGR031C-A	1	-1.73157	-2.0234	-3.61319	-2.37326		-0.201778	-0.08561	-0.497825	0.025282		-1.64526	-1.53966	-1.69097	-1.43471		-0.293967	0.280277	-0.544735	0.125573		-0.956284	-1.19308		-0.868159	-1.2599		-1.21428	-1.56582		0.20162	-0.397965
YNL299W	YNL299W PAC cluster TRF5 sister chromatid cohesion* DNA-directed DNA polymerase activitnucleus | YNL300W	1	-2.17372	-1.94243	-3.37727	-2.60414		-0.533061	-0.333592	-0.801037	0.129302		-2.5066	-1.95025	-2.16112	-1.42612		-0.457681	0.586973	-0.408813	0.249633		-1.6433	-1.87285		-0.976861	-1.31762		-2.02945	-2.90159		0.014618	-0.595742
YMR185W	YMR185W ... YMR185W biological process unknown molecular function unknown cellular component unknown | YMR186W	1	-3.03113	-1.68539	-4.35015	-2.4476		-0.215656	-0.077291	-0.698869	-0.464549		-2.40499	-1.83355	-2.42791	-2.36359		0.359003	0.479901	0.06389	0.544739		-1.8525	-1.62917		-0.714329	-0.337954		-1.81905	-2.03149		-0.068567	-0.251372
YNR012W	YNR012W ... URK1 pyrimidine salvage uridine kinase activity cytoplasm* | YNR013C	1	-2.56477	-1.29231	-2.6874	-1.68042		-0.531786	-0.397709	-0.713735	-0.50689		-1.71765	-1.24211	-1.96689	-1.83854		-0.130998	-0.090304	0.185538	-0.002779		-1.3756	-1.81854		-0.770602	-0.505598		-1.64981	-2.06854		-0.158079	-0.425507
YGR280C	YGR280C PAC cluster PXR1 35S primary transcript process RNA binding nucleolus | YGR281W	1	-1.69164	-2.76593	-1.3477	-3.61539		-2.04255	-1.031	-2.16734	-0.805297		-3.93113	-2.08597	-4.15562	-2.8137		-1.32795	-0.489696	-0.684381	-0.385675		-3.92602	-2.74213		-2.71787	-3.24084		-1.12403	-1.99551		-1.84112	-1.74148
YFL002C	YFL002C PAC cluster SPB4 35S primary transcript process ATP-dependent RNA helicase activitynucleolus | YFL003C	1	-1.21989	-1.23159	-0.789979	-1.38083		-0.748519	0.116974	-0.6582	0.595825		-1.9669	-1.32159	-1.67739	-1.21551		-0.342029	0.421477	-0.238614	0.552674		-2.51155	-1.75628		-1.51181	-1.36753		-0.724621	-1.13901		-0.680262	-0.788152
YDR312W	YDR312W PAC cluster SSF2 ribosomal large subunit assemb rRNA binding nucleolus | YDR313C	1	-1.72292	-1.96821	-0.980921	-1.56209		-0.90194	-0.117185	-0.390501	1.15644		-3.01324	-1.90989	-1.95952	-1.02704		-0.985277	0.003771	-0.388332	0.269089		-2.56357	-1.21808		-1.88309	-1.16985		-0.703302	-1.28119		-0.612361	-0.557483
YOR119C	YOR119C ... RIO1 processing of 20S pre-rRNA* protein kinase activity cytoplasm* | YOR120W	1	-0.676441	-0.53637	-0.816427	-0.604919		-0.464753	-0.213238	-0.267066	0.420893		-1.30351	-0.807252	-1.11065	-0.581589		-0.67169	0.057184	-0.442267	0.04136		-0.976199	-0.780311		-0.732803	-0.40237		0.013098	-0.49369		-0.15147	-0.178303
YJR072C	YJR072C ... NPA3 aerobic respiration protein binding cytoplasm | YJR073C	1	-0.972386	-1.37281	-0.869276	-1.8192		-0.643308	-0.612487	-0.514937	-0.047347		-1.48875	-0.642514	-1.40732	-0.786904		-0.51966	-0.094455	0.023872	-0.079052		-2.14557	-1.81215		-1.53963	-1.37045		-1.13969	-1.64299		-1.10844	-1.24066
YER127W	YER127W PAC cluster LCP5 rRNA modification* RNA binding small nucleolar ribonucleoprotein c | YER128W	1	-2.83395	-2.6773	-1.57284	-2.45158		-1.13695	-0.151917	-0.813663	0.705517		-2.66601	-2.0328	-2.07824	-1.26411		-0.389378	0.222024	-0.485497	-0.089328		-1.18177	-0.716034		-1.20698	-1.09974		-0.966713	-1.36628		-0.158393	-0.140833
YKR025W	YKR025W PAC cluster RPC37 transcription from RNA polymer DNA-directed RNA polymerase activitDNA-directed RNA polymerase III com | YKR026C	1	-1.45685	-1.48319	-1.28536	-1.67607		-0.622207	-0.417667	-0.270773	0.33301		-1.70334	-1.14808	-1.23404	-0.82074		-0.225803	0.098431	-0.096822	0.161348		-1.6692	-1.11518		-1.21959	-1.0813		-0.741454	-1.45189		-0.280099	-0.571024
YGL029W	YGL029W PAC cluster CGR1 rRNA processing* molecular function unknown nucleolus | YGL030W	1	-1.97002	-3.44568	-1.65899	-3.45147		-2.21744	-1.62243	-1.50575	-0.001725		-4.38942	-3.09505	-3.5301	-2.2493		-1.17754	-0.498523	-0.830402	-0.356531		-2.6084	-1.13803		-2.2494	-1.4073		-0.373359	-0.026532		-1.25181	-0.573924
YIL127C	YIL127C … PAC cluster RRT14 biological process unknown molecular function unknown | Putative protein of unknown function; identified in a screen for mutants with decreased levels of rDNA transcription; green fluorescent protein (GFP)-fusion protein localizes to the nucleolus; predicted to be involved in ribosome biogenesisYIL128W	1	-1.99238	-2.73991	-1.75536	-3.19838		-1.75422	-0.778808	-1.46259	0.206856		-3.82196	-2.32004	-2.93097	-1.9069		-1.26189	-0.11469	-1.00553	-0.173418		-2.92539	-1.8583		-2.43914	-2.12466		-0.677767	-1.78111		-1.25486	-1.13202
YBR155W	YBR155W PAC cluster CNS1 protein folding unfolded protein binding cytoplasm | YBR156C	1	-1.80203	-2.50509	-1.40413	-2.68854		-1.04466	-0.027798	-0.975023	0.878589		-3.30384	-1.92749	-2.96891	-1.72944		-1.21841	-0.142546	-0.645612	-0.050398		-3.19062	-1.69613		-2.19484	-1.79864		-0.820747	-1.64181		-1.12931	-1.43639
YER002W	YER002W ... NOP16 ribosomal large subunit biogen molecular function unknown nucleus* | YER003C	1	-1.89999	-2.00429	-2.5983	-2.6515		-0.919241	-0.341149	-0.758735	0.831348		-3.15819	-1.72857	-2.51124	-1.16378		-1.37108	0.015313	-0.954044	-0.14177		-3.1802	-1.4169		-2.03536	-1.8765		-0.321952	-1.41974		-0.766179	-1.124
YML113W	YML113W ... DAT1 negative regulation of transcr AT DNA binding nucleus | YML114C	1	-2.32581	-1.11085	-2.12337	-1.92667		-0.715944	-0.190486	-0.851046	-0.168649		-1.72585	-1.26068	-1.88206	-1.28935		-0.673199	-0.186638	-1.16101	-0.589035		-1.22123	-1.62459		-0.692965	-1.39776		-1.43214	-2.24254		-0.507873	-1.16087
YDL201W	YDL201W PAC cluster TRM8 tRNA methylation protein binding* nucleus | YDL202W	1	-1.54033	-1.2365	-1.54035	-1.81104		-0.504472	-0.138619	-0.910538	-0.25498		-1.44481	-0.817532	-1.49309	-1.16565		-0.68956	-0.459166	-0.800735	-0.629435		-0.983511	-1.15323		-1.02991	-0.913171		-0.680372	-1.07814		-0.22664	-0.427283
YHR088W	YHR088W PAC cluster RPF1 ribosomal large subunit assemb rRNA primary transcript binding nucleolus | YHR089C	1	-1.77737	-2.41602	-2.40623	-3.0138		-0.761602	-0.316841	-1.18894	-0.076406		-2.73076	-1.53777	-2.60889	-1.5327		-1.35293	-0.4083	-1.41944	-0.808288		-2.39402	-2.05238		-1.52629	-1.80092		-0.799291	-2.46603		-0.556572	-0.987511
YOL109W	YOL109W ... ZEO1 cell wall organization and bio molecular function unknown mitochondrion* | YOL110W	1	-2.81014	-2.71508	-3.81576	-3.76917		-0.953266	0.321139	-1.43225	0.118033		-3.56434	-2.55457	-3.52413	-3.07025		-2.32688	-1.04829	-2.13905	-1.21431		-5.01918	-3.29662		-3.11819	-2.33686		-2.30358	-3.10518		-1.80736	-1.40183
YOR091W	YOR091W … TMA46 biological process unknown molecular function unknown cytoplasm | Protein of unknown function that associates with ribosomes; interacts with GTPase Rbg1pYOR092W	1	-1.2778	-1.21778	-1.39044	-1.96919		-0.294479	-0.324853	-0.435895	-0.012004		-1.42212	-0.720327	-1.69321	-0.956521		-0.661448	0.182822	-0.576612	-0.285735		-1.7252	-1.5226		-0.875613	-1.08216		-1.08544	-1.87957		-0.183023	-0.4539
YHR100C	YHR100C … GEP4 biological process unknown molecular function unknown | Protein of unknown function required for respiratory growth; detected in highly purified mitochondria in high-throughput studies; null mutation confers sensitivity to tunicamycin and DTT and decreased levels of phosphatidylethanolYHR101C	1	-1.5032	-1.20654	-1.68472	-1.02712		-0.921149	-0.841105	-0.236604	-0.360229		-1.07691	-1.2245	-0.736547	-0.980205		0.009875	-0.384929	0.219788	0.095523		-0.775047	-0.8274		-0.380347	0.077682		-0.624132	-0.705591		-0.250209	0.051816
YER042W	YER042W ... MXR1 response to oxidative stress protein-methionine-S-oxide reductascytoplasm* | YER043C	1	-0.719655	-0.890543	-1.31023	-1.23013		-0.644692	-0.595593	-0.605343	-0.493602		-1.37665	-0.820824	-1.26594	-1.16437		-0.179089	-0.69615	0.062296	0.120777		-1.02885	-0.525075		-0.905762	0.040078		0.0355	0.106959		-1.55375	-2.15663
YNR015W	YNR015W ... SMM1 tRNA modification* tRNA dihydrouridine synthase activicytoplasm* | YNR016C	1	-1.47889	-0.709245	-1.35771	-0.790612		-0.864147	-0.555013	-0.58687	-0.314046		-1.27932	-0.814551	-1.25227	-0.80224		-0.517085	-0.504701	-0.325238	-0.37798		-0.647463	-1.23892		-0.584195	-0.65048		-0.644767	-1.03604		-0.011193	-0.294607
YLR336C	YLR336C PAC cluster SGD1 osmoregulation molecular function unknown nucleus* | YLR337C	1	-2.14194	-0.755904	-1.4842	-0.776691		-0.793078	-0.741494	-0.510492	0.056067		-1.88716	-1.27487	-1.39905	-0.7586		-0.8637	-0.453743	-0.46239	-0.09376		-0.940885	-1.01384		-1.50855	-1.09849		-1.16849	-1.43579		-0.594202	-0.242129
YDR184C	YDR184C PAC cluster ATC1 response to stress* molecular function unknown nucleus | YDR185C	1	-1.68622	-0.775804	-2.46009	-1.4427		-0.749327	-0.341439	-1.58894	-0.598901		-2.03351	-1.54265	-2.02262	-1.74268		-0.587526	-0.40425	-0.773085	-0.706049		0.005109	-1.42931		-0.181819	-0.784074		-0.020207	-1.46196		0.654921	-0.798415
YKL084W	YKL084W ... HOT13 mitochondrial intermembrane sp molecular function unknown mitochondrial intermembrane space | YKL085W	1	-1.29724	-1.4898	-1.2307	-1.80427		-0.439687	-0.935216	-0.820709	-1.0909		-0.935925	-0.928696	-1.58498	-1.40301		-0.114169	-0.441877	-0.051121	-0.50653		-1.26967	-1.25883		-0.968228	-0.873839		-1.48516	-1.48279		-0.649341	-0.557942
YCL036W	YCL036W ... GFD2 biological process unknown molecular function unknown cellular component unknown | YCL037C	1	-4.08256	-3.80485	-4.40158	-4.3153		-3.05107	-3.28127	-3.1771	-2.78279		-4.33841	-3.42291	-3.65239	-3.4175		-0.43783	-0.263668	0.177812	-0.278259		-2.79964	-2.52649		-2.65604	-2.03832		-3.07647	-3.08769		-1.38308	-0.673883
YHR070C-A	YHR070C-A | YHR070W	1	-1.82176	-1.49906	-1.85539	-1.66816		-1.02958	-1.50933	-0.907379	-1.24853		-1.54512	-1.23199	-1.86424	-1.23188		0.235385	-0.173561	-0.002444	-0.308587		-1.3812	-1.63288		-0.908328	-0.953893		-1.73931	-1.92157		-1.00115	-1.36923
YLR146C	YLR146C PAC cluster SPE4 pantothenate biosynthesis* spermine synthase activity cytoplasm | YLR147C	1	-1.37173	-0.870157	-1.46635	-0.993035		-0.663707	-0.818581	-0.668074	-0.828067		-0.900001	-1.04356	-0.803239	-1.09263		-0.297953	-0.294745	-0.097703	-0.184433		-0.63671	-1.02591		-0.363709	-0.258578		-0.715159	-0.799374		-0.144818	-0.202715
YJR129C	YJR129C ... YJR129C biological process unknown S-adenosylmethionine-dependent methcytoplasm | YJR130C	1	-1.73673	-1.46621	-1.94028	-1.79359		-1.0966	-1.30023	-1.23395	-0.975923		-1.59291	-1.20397	-2.32769	-1.74612		-0.915745	-0.787519	0.159503	-0.197905		-2.57057	-2.22828		-1.80351	-1.59173		-2.44689	-2.4634		-1.89014	-1.86459
YER049W	YER049W … PAC cluster TPA1 biological process unknown molecular function unknown | Protein of unknown function; interacts with Sup45p (eRF1), Sup35p (eRF3) and Pab1p; has a role in translation termination efficiency, mRNA poly(A) tail length and mRNA stabilityYER050C	1	-2.27018	-1.03486	-2.02341	-1.6325		-0.571478	-0.352013	-0.931057	-0.599682		-1.35287	-0.995893	-1.66231	-1.35021		-0.723793	-0.372143	-0.609564	-0.303084		-1.37726	-1.55971		-0.683904	-0.821673		-1.09167	-1.79927		0.030148	-0.520947
YLR063W	YLR063W PAC cluster YLR063W biological process unknown molecular function unknown cytoplasm | YLR064W	1	-4.13492	-2.09342	-3.87904	-2.9052		-0.836673	-0.312955	-1.84135	-1.12175		-2.20878	-2.00565	-2.99802	-2.78063		-0.935646	-0.099151	-0.72407	-0.467984		-1.19915	-1.85322		-0.906661	-2.01356		-1.61024	-2.58128		0.05764	-0.892131
YDR449C	YDR449C PAC cluster UTP6 processing of 20S pre-rRNA snoRNA binding small nucleolar ribonucleoprotein c | YDR450W	1	-6.51208	-3.12507	-3.80874	-3.42498		-1.7948	-1.05181	-1.94358	-0.523949		-3.93141	-2.80418	-3.03159	-2.67122		-1.53083	-0.491392	-0.974247	-0.4751		-3.302	-2.18629		-2.42959	-2.1605		-2.62726	-3.10674		-1.24491	-1.02374
YDR496C	YDR496C PAC cluster PUF6 regulation of transcription, m specific transcriptional repressor nucleus* | YDR497C	1	-7.34976	-4.00019	-4.67884	-3.75573		-2.2307	-1.26817	-2.19839	-0.718755		-4.8978	-3.84825	-4.06339	-3.53691		-1.448	-0.851391	-1.03897	-0.716111		-3.53045	-2.61384		-2.66562	-2.31963		-2.81712	-3.40986		-1.33095	-1.1644
YHR065C	YHR065C PAC cluster RRP3 35S primary transcript process ATP-dependent RNA helicase activitynucleolus | YHR066W	1	-3.34723	-2.03785	-1.6928	-2.00115		-0.864826	-0.275367	-0.827296	-0.00617		-2.37306	-1.56762	-1.60587	-1.22416		-0.898644	-0.131451	-0.508953	-0.282076		-2.26629	-1.40737		-1.59306	-1.50407		-1.52207	-1.94025		-0.623574	-0.57011
YBL028C	YBL028C PAC cluster YBL028C biological process unknown molecular function unknown nucleus* | YBL029C-A	1	-6.58472	-4.11376	-4.46635	-4.13879		-2.71066	-1.854	-2.24183	-1.12082		-4.60656	-3.39849	-3.35003	-3.20501		-2.71999	-1.35138	-2.03013	-1.13644		-3.83161	-2.2447		-3.01707	-2.80382		-1.99716	-2.96563		-1.81086	-1.49147
YCR047C	YCR047C ... BUD23 bud site selection S-adenosylmethionine-dependent methcytoplasm* | YCR048W	1	-2.72733	-2.38003	-1.80535	-2.91098		-0.993241	-1.07164	-1.02244	-0.675022		-2.27502	-1.53451	-2.50726	-1.5198		-0.573345	-0.043191	-0.610765	-0.231153		-1.6432	-2.07299		-1.20886	-1.54875		-2.02457	-2.38122		-0.619449	-1.38148
YBR267W	YBR267W PAC cluster REI1 budding cell bud growth* molecular function unknown cytoplasm | YBR268W	1	-3.72223	-3.05594	-3.78828	-3.58876		-1.00677	-1.2356	-1.35343	-1.02834		-2.71747	-2.09378	-2.64055	-2.04642		-0.734257	0.293881	-0.772685	-0.135003		-2.44532	-1.90142		-1.78233	-1.72729		-1.91931	-2.71784		-0.742131	-0.691161
YCR072C	YCR072C … PAC cluster RSA4 biological process unknown molecular function unknown | WD-repeat protein involved in ribosome biogenesis; may interact with ribosomes; required for maturation and efficient intra-nuclear transport or pre-60S ribosomal subunits, localizes to the nucleolusYCR073C	1	-3.14449	-2.5267	-3.85327	-2.75332		-1.78341	-1.57693	-2.25324	-1.93768		-2.63072	-2.22659	-2.65347	-2.38046		-0.451422	-0.237543	-0.669768	-0.379818		-1.5236	-1.93734		-1.34207	-2.00664		-2.36814	-3.0228		-0.69365	-0.990172
YKL078W	YKL078W PAC cluster DHR2 ribosome biogenesis RNA helicase activity nucleolus | YKL079W	1	-3.56642	-2.67428	-5.05008	-3.50666		-2.40563	-2.30187	-2.97293	-2.4978		-4.01619	-2.97487	-3.57782	-3.28339		-0.908139	-0.302295	-0.870926	-0.259174		-2.50876	-3.42363		-2.05601	-2.64632		-1.86633	-3.60439		-1.30684	-1.62831
YCL059C	YCL059C PAC cluster KRR1 rRNA processing* molecular function unknown nucleolus* | YCL061C	1	-3.31794	-3.05526	-4.28048	-4.96089		-1.84756	-1.07541	-2.50636	-1.2192		-3.45366	-2.15696	-4.13141	-3.45542		-1.52917	-0.879203	-1.11778	-0.738149		-4.98747	-3.94865		-3.03327	-2.68691		-2.76276	-3.94636		-1.89985	-1.89572
YDR300C	YDR300C PAC cluster PRO1 proline biosynthesis glutamate 5-kinase activity cytoplasm | YDR301W	1	-1.79297	-1.37165	-2.53823	-2.17629		-0.85613	-0.497581	-0.851667	-0.568071		-1.62557	-1.29609	-1.88312	-1.57778		-0.340938	-0.444227	-0.511566	-0.413059		-2.25322	-2.45132		-1.27847	-0.969125		-1.81877	-2.72233		-0.600321	-0.63527
YHR169W	YHR169W PAC cluster DBP8 35S primary transcript process ATP-dependent RNA helicase activitynucleolus | YHR170W	1	-2.79575	-2.29517	-3.89238	-3.32037		-1.41481	-0.948937	-1.69716	-0.959943		-2.56378	-1.90674	-2.99016	-2.45855		-0.697879	-0.313939	-0.743532	-0.610617		-2.03667	-2.28728		-1.49571	-1.92476		-2.19696	-3.20081		-0.712816	-1.10821
YHR197W	YHR197W PAC cluster RIX1 35S primary transcript process molecular function unknown nucleus* | YHR198C	1	-2.39996	-1.89601	-3.4375	-2.77279		-1.36405	-0.79331	-2.07417	-1.30225		-2.06804	-2.03569	-2.66387	-2.49011		-0.655045	-0.301711	-0.950021	-0.356988		-1.4416	-1.85261		-1.20693	-1.63576		-1.85187	-2.32442		-0.565336	-0.535456
YAL059W	YAL059W PAC cluster ECM1 cell wall organization and bio molecular function unknown nucleus* | YAL060W	1	-2.17592	-2.11557	-3.25394	-2.96649		-1.06651	-0.987517	-2.29719	-1.49354		-1.84989	-1.67015	-2.52081	-2.2976		-0.855062	-0.549785	-1.01837	-0.831517		-2.02286	-2.02133		-1.41827	-1.72543		-1.3142	-2.36294		-0.587735	-1.07993
YDL051W	YDL051W PAC cluster LHP1 tRNA processing RNA binding nucleus* | YDL052C	1	-2.18419	-1.72131	-3.22268	-2.63934		-0.930085	-0.681996	-1.67525	-1.29548		-1.88978	-1.3749	-2.66677	-2.55116		-0.915728	-0.675398	-0.822796	-0.977516		-3.14129	-2.48929		-1.9469	-1.64714		-1.90045	-2.66625		-1.21228	-1.11864
YNL255C	YNL255C PAC cluster GIS2 intracellular signaling cascad transcription factor activity cytoplasm | YNL256W	1	-1.44731	-1.491	-2.22452	-2.04941		-0.94721	-0.618902	-1.32153	-0.955717		-1.6118	-1.23036	-1.90373	-1.9029		-0.83285	-0.782043	-0.774752	-0.854695		-2.27231	-2.02894		-1.55427	-1.29136		-1.29646	-1.86238		-0.944287	-1.00313
YDR384C	YDR384C ... ATO3 transport* transporter activity mitochondrion* | YDR385W	1	-2.69838	-2.18822	-2.72415	-2.66653		-1.18841	-0.859739	-1.6321	-1.51602		-2.03712	-1.89939	-2.5338	-2.53988		-0.886337	-0.78568	-1.28012	-1.17179		-1.72283	-1.99057		-0.778625	-1.45839		-1.63485	-1.89943		-0.279283	-0.385542
YHR062C	YHR062C ... RPP1 rRNA processing* ribonuclease P activity* ribonuclease MRP complex* | YHR063C	1	-1.82176	-1.46687	-1.7965	-2.15029		-1.00071	-0.837747	-1.15503	-1.1864		-1.22694	-1.00085	-1.82303	-1.58041		-0.529202	-0.571941	-0.908582	-0.839552		-1.7817	-2.09261		-0.987052	-1.51045		-1.74187	-2.24736		-0.712018	-0.894102
YNR003C	YNR003C PAC cluster RPC34 transcription from RNA polymer DNA-directed RNA polymerase activitcytoplasm* | YNR004W	1	-2.4373	-2.0091	-2.69974	-2.89409		-0.826078	-1.283	-1.41471	-1.52635		-2.10948	-1.38539	-2.70897	-2.46587		-1.19738	-0.5874	-0.956563	-0.85007		-2.49507	-2.0397		-1.5505	-1.38665		-2.02628	-2.619		-1.04239	-0.940521
YLR449W	YLR449W PAC cluster FPR4 biological process unknown peptidyl-prolyl cis-trans isomerasenucleus | YLR450W	1	-2.38355	-2.64961	-4.2716	-4.23855		-1.72853	-1.1633	-2.25997	-1.23952		-2.8353	-1.75655	-3.73857	-2.8131		-1.85485	-1.23031	-1.26509	-1.62499		-4.30217	-3.67563		-3.19298	-3.19086		-3.42288	-4.08249		-2.41898	-2.28898
YER073W	YER073W ... ALD5 electron transport* aldehyde dehydrogenase activity mitochondrion | YER074W	1	-2.80885	-1.76602	-2.38562	-2.43938		-1.35991	-0.51923	-1.86398	-1.25514		-2.35589	-1.9163	-2.59114	-2.4673		-1.3457	-0.716711	-1.09299	-1.14813		-2.2633	-1.96378		-1.08976	-1.7717		-1.83616	-2.15997		-0.528298	-0.930852
YAL025C	YAL025C PAC cluster MAK16 ribosomal large subunit biogen molecular function unknown nucleolus | YAL026C	1	-3.9094	-3.21254	-3.93238	-4.09701		-2.33512	-1.92413	-2.44338	-0.995302		-4.47881	-2.99422	-3.79029	-2.63459		-2.07	-1.26043	-1.5379	-1.39851		-3.53652	-2.85243		-3.73006	-4.02284		-2.66151	-3.80874		-2.13884	-2.03848
YDR060W	YDR060W ... MAK21 ribosomal large subunit assemb molecular function unknown Noc1p-Noc2p complex | YDR061W	1	-3.89766	-2.82296	-3.98092	-3.28001		-2.14617	-1.58126	-2.38994	-1.2092		-3.93446	-2.89666	-3.5793	-2.89777		-1.87136	-0.957581	-1.50928	-1.01055		-3.80679	-2.8732		-2.99305	-2.80128		-2.82537	-3.40605		-1.95421	-1.56993
YHR052W	YHR052W PAC cluster CIC1 ribosomal large subunit biogen "protein binding, bridging" nucleolus* | YHR052W-A	1	-3.6649	-3.18864	-3.71233	-3.34295		-2.06817	-1.64858	-2.4137	-1.38559		-3.55176	-2.65792	-2.99419	-2.72188		-1.69216	-1.02004	-1.39718	-0.94623		-3.02225	-2.14318		-2.51998	-2.11069		-1.9584	-2.77256		-1.13775	-1.15341
YKR099W	YKR099W ... BAS1 transcription from RNA polymer RNA polymerase II transcription facnucleus | YKR100C	1	-2.22483	-1.73525	-2.67836	-2.17215		-1.45691	-1.4378	-1.60786	-0.884484		-2.90526	-1.93927	-2.4938	-1.73595		-1.05809	-0.564648	-1.01101	-0.722655		-2.04687	-2.1211		-2.71473	-3.36584		-2.22833	-3.14751		-1.15052	-1.67238
YJL122W	YJL122W … PAC cluster ALB1 biological process unknown molecular function unknown | Shuttling pre-60S factor; involved in the biogenesis of ribosomal large subunit; interacts directly with Arx1p; responsible for Tif6p recycling defects in absence of Rei1pYJL123C	1	-4.06495	-3.13793	-3.771	-3.78891		-2.05716	-1.3419	-2.31946	-1.41383		-3.13467	-2.72873	-3.21632	-2.76467		-1.58343	-1.28044	-1.87483	-1.38229		-2.4297	-2.54747		-1.97469	-2.44616		-2.54202	-3.02876		-1.53173	-1.56563
YPL212C	YPL212C PAC cluster PUS1 tRNA modification pseudouridylate synthase activity nucleus | YPL213W	1	-2.53552	-1.58662	-2.68136	-2.28871		-1.28128	-1.00834	-1.49112	-1.08019		-2.23821	-1.43814	-2.18767	-1.73014		-1.5462	-0.596179	-1.49491	-0.955695		-2.54912	-2.27467		-2.52811	-2.52315		-2.26353	-2.98762		-1.37985	-1.60988
YPL263C	YPL263C PAC cluster KEL3 biological process unknown molecular function unknown cytoplasm | YPL264C	1	-2.07411	-1.3803	-2.37819	-2.00105		-0.737216	-0.973178	-1.03236	-0.741463		-1.95549	-1.01904	-2.03389	-1.54066		-1.16634	-0.547583	-1.15971	-0.683981		-2.53496	-1.97454		-1.91536	-1.73612		-1.69894	-2.33134		-1.06093	-0.995931
YHR072W-A	YHR072W-A ... NOP10 rRNA modification* RNA binding small nucleolar ribonucleoprotein c | YHR073C-B	1	-1.70842	-2.27553	-2.02531	-2.41548		-1.46037	-0.902652	-1.37748	-0.828311		-1.86935	-1.49059	-1.60593	-1.61583		-0.868628	-0.93415	-0.735115	-0.566367		-1.86875	-1.42182		-1.38172	-1.04563		-0.808263	-1.38669		-0.699713	-0.581288
YLR363W-A	YLR363W-A ... YLR363W-A biological process unknown molecular function unknown nucleus | YLR364W	1	-2.34891	-2.21895	-2.33007	-2.71495		-1.07628	-0.552455	-1.24358	-0.712438		-1.79924	-1.58798	-1.82922	-1.92914		-1.00288	-0.735804	-0.808864	-0.699787		-0.887915	-1.38467		-0.873488	-1.06054		-0.997789	-1.32138		-0.40585	-0.630789
YDL063C	YDL063C PAC cluster YDL063C biological process unknown molecular function unknown cytoplasm* | YDL064W	1	-6.2327	-5.71309	-4.62889	-5.42683		-4.08481	-3.49644	-4.13277	-3.23669		-5.76306	-5.29552	-5.10798	-5.39002		-0.931196	-0.674635	-0.667615	-0.400838		-3.31367	-2.84649		-2.83451	-2.4722		-3.55475	-3.04		-2.16486	-1.2827
YGR283C	YGR283C PAC cluster YGR283C biological process unknown molecular function unknown nucleolus | YGR284C	1	-3.40415	-2.70101	-2.83719	-2.77402		-2.08072	-1.8265	-2.22493	-1.80095		-3.53012	-2.72062	-2.88063	-2.77382		-0.874478	-0.448169	-0.48454	-0.425247		-1.41593	-1.35768		-1.41674	-1.38465		-1.32355	-1.88371		-0.730209	-0.612867
YJL069C	YJL069C PAC cluster UTP18 35S primary transcript process molecular function unknown nucleolus* | YJL070C	1	-2.44034	-2.48402	-1.88307	-2.41511		-1.39492	-1.17646	-1.50746	-1.1266		-2.81948	-2.35617	-2.37658	-2.15133		-0.677798	-0.14245	-0.476811	-0.186886		-0.608297	-0.487185		-0.612979	-0.771957		-0.78607	-0.693149		-0.153216	-0.383855
YLR017W	YLR017W PAC cluster MEU1 glutamate biosynthesis* S-methyl-5-thioadenosine phosphorylcytoplasm | YLR018C	1	-2.82558	-2.49409	-1.87643	-2.04658		-1.30257	-1.4725	-1.2838	-1.47907		-2.09674	-2.15741	-1.89318	-2.12256		-0.323815	-0.379775	-0.029876	-0.228471		-1.77067	-1.36858		-1.1049	-0.749326		-1.89198	-1.34757		-0.719617	-0.227547
YDL148C	YDL148C ... NOP14 processing of 20S pre-rRNA snoRNA binding mitochondrion* | YDL149W	1	-4.73579	-2.44997	-4.15085	-2.97032		-1.884	-1.31608	-2.1011	-0.710569		-3.65064	-2.58285	-3.51465	-2.79171		-0.857404	0.08074	-0.41371	0.102333		-4.0569	-2.8374		-2.68513	-2.32832		-2.4383	-2.79141		-1.63561	-1.08191
YDR097C	YDR097C PAC cluster MSH6 mismatch repair DNA binding* nucleus | YDR098C	1	-2.76395	-1.28664	-2.6563	-1.67617		-0.879391	-0.966387	-0.962907	-0.611696		-2.32242	-1.45232	-2.16147	-1.54878		-0.600762	0.013941	-0.667385	0.041716		-2.70638	-2.46823		-1.95562	-1.60813		-2.47985	-2.95537		-0.782215	-0.928266
YMR128W	YMR128W PAC cluster ECM16 processing of 20S pre-rRNA* RNA helicase activity mitochondrion* | YMR129W	1	-2.91755	-1.64333	-3.1211	-2.23723		-1.61156	-1.35468	-1.7064	-0.909923		-3.2179	-2.17127	-2.9537	-2.15654		-1.06391	-0.412171	-0.637967	-0.309133		-2.80087	-2.73213		-2.13522	-2.08156		-2.56765	-3.30583		-1.24237	-1.38708
YOR001W	YOR001W PAC cluster RRP6 35S primary transcript process 3'-5'-exoribonuclease activity nuclear exosome (RNase complex) | YOR002W	1	-1.70192	-1.06955	-1.66093	-1.15893		-0.791978	-0.47867	-0.800539	-0.410263		-1.84254	-1.11213	-1.49523	-1.24728		-0.368392	-0.264945	-0.184757	0.054013		-1.71611	-1.29099		-1.03533	-0.672379		-1.26528	-1.52314		-0.579886	-0.399421
YKL014C	YKL014C ... URB1 rRNA processing* molecular function unknown nucleolus | YKL015W	1	-3.42315	-1.47547	-2.73917	-1.90726		-1.21893	-0.941371	-1.63242	-1.0517		-2.41722	-2.04503	-2.65743	-2.32194		-1.08772	-0.549451	-0.879578	-0.394868		-2.41384	-2.07016		-1.60359	-1.44535		-2.69585	-2.30762		-1.03178	-0.5888
YLR384C	YLR384C ... IKI3 regulation of transcription fr RNA polymerase II transcription elotranscription elongation factor com | YLR385C	1	-1.71551	-0.758303	-1.50534	-1.07917		-0.512214	-0.625291	-0.507925	-0.565576		-1.31804	-0.836071	-1.22622	-1.01128		-0.546447	-0.278144	-0.327292	-0.132927		-1.4822	-1.45858		-0.985138	-0.647056		-1.51479	-1.6714		-0.469025	-0.27288
YJL050W	YJL050W PAC cluster MTR4 35S primary transcript process ATP-dependent RNA helicase activitynucleus* | YJL051W	1	-4.2513	-3.16286	-4.92434	-3.61024		-2.07217	-1.69953	-2.1255	-1.31115		-3.72293	-2.99898	-3.68507	-3.25524		-1.36979	-0.924099	-0.942622	-0.586789		-3.53509	-3.10687		-2.9813	-2.77056		-3.33554	-3.71721		-1.91551	-1.75092
YJL148W	YJL148W PAC cluster RPA34 transcription from RNA polymer DNA-directed RNA polymerase activitnucleus* | YJL149W	1	-4.48965	-3.48672	-5.33063	-4.05101		-2.27903	-1.62753	-2.42958	-1.56897		-3.61064	-2.59815	-3.64017	-3.15802		-1.665	-0.912482	-1.78389	-0.901587		-3.45389	-2.70158		-3.0048	-2.59447		-2.83557	-3.33637		-1.87692	-1.13534
YJR063W	YJR063W PAC cluster RPA12 transcription from RNA polymer DNA-directed RNA polymerase activitDNA-directed RNA polymerase I compl | YJR064W	1	-2.44395	-1.83879	-2.51625	-2.1676		-1.1889	-0.534332	-1.48682	-1.04032		-1.60624	-1.66256	-1.67254	-1.77081		-0.900051	-0.677411	-0.712518	-0.500136		-1.5393	-1.55141		-0.739633	-1.0259		-1.21016	-1.53361		-0.391768	-0.471338
YKL216W	YKL216W ... URA1 pyrimidine base biosynthesis dihydroorotate dehydrogenase activicytoplasm | YKL217W	1	-3.68973	-2.25793	-3.54724	-2.66581		-1.52088	-0.932772	-1.71115	-1.13447		-2.16941	-1.99849	-2.26926	-2.34212		-0.969345	-1.18773	-0.992333	-0.888891		-2.6347	-2.12834		-1.77698	-1.54048		-3.40105	-3.21087		-0.033184	0.083202
YBL004W	YBL004W ... UTP20 35S primary transcript process snoRNA binding cytoplasm* | YBL005W	1	-4.60944	-3.38269	-3.90921	-3.51342		-1.82843	-2.05369	-1.58746	-1.60448		-3.82861	-3.70995	-3.69522	-3.39088		-0.933414	-1.18368	-0.822277	-0.382849		-3.65439	-3.14543		-1.5697	-1.33172		-3.86984	-2.97638		-1.4354	-0.708432
YDL167C	YDL167C PAC cluster NRP1 biological process unknown molecular function unknown cytoplasm | YDL168W	1	-5.43688	-3.88398	-4.14567	-3.45042		-2.27395	-1.81199	-1.9561	-1.1421		-4.55688	-3.86249	-3.69658	-3.23559		-1.50191	-0.651688	-1.09846	-0.475338		-3.20243	-2.29584		-2.39649	-1.97183		-3.30747	-3.15834		-1.24401	-0.72764
YJL010C	YJL010C … NOP9 rRNA processing RNA binding | Essential subunit of U3-containing 90S preribosome involved in production of 18S rRNA and assembly of small ribosomal subunit; also part of pre-40S ribosome and required for its export into cytoplasm; binds RNA and contains pumilio domainYJL011C	1	-3.17847	-2.17104	-2.62303	-2.13014		-1.55463	-1.43798	-1.32523	-0.688954		-2.85795	-2.15117	-2.18378	-1.77506		-1.0494	-0.765266	-0.795378	-0.368598		-2.48716	-1.81285		-1.71258	-1.17861		-1.89455	-1.95268		-1.09268	-0.93164
YBR142W	YBR142W PAC cluster MAK5 rRNA processing* ATP-dependent RNA helicase activitynucleolus | YBR143C	1	-3.64654	-2.1627	-2.85009	-2.22125		-1.93477	-1.33218	-1.60332	-0.737923		-3.34828	-2.48672	-2.78817	-2.50224		-1.05358	-0.617985	-0.550487	-0.252982		-2.46176	-1.84362		-2.25571	-1.38929		-2.15697	-2.3488		-0.993543	-0.462316
YGL099W	YGL099W PAC cluster LSG1 sporulation (sensu Fungi)* GTPase activity cytoplasm | YGL100W	1	-2.62147	-1.62497	-1.876	-1.80118		-1.19634	-0.968174	-1.18748	-0.499373		-2.41219	-1.60256	-2.17021	-1.75974		-0.902771	-0.467347	-0.556001	-0.333916		-2.10065	-1.8238		-1.54495	-1.32358		-1.67408	-2.21568		-0.831963	-0.881207
YKR092C	YKR092C PAC cluster SRP40 nucleocytoplasmic transport unfolded protein binding nucleolus | YKR093W	1	-4.15654	-2.74214	-3.50448	-3.08542		-2.34286	-1.74898	-2.27509	-1.28302		-4.11078	-3.27173	-3.71663	-3.32082		-1.87391	-0.900499	-1.23185	-0.821103		-3.45227	-2.96606		-1.88272	-2.58352		-2.53348	-3.00462		-1.49239	-1.74154
YLR129W	YLR129W PAC cluster DIP2 processing of 20S pre-rRNA snoRNA binding small nucleolar ribonucleoprotein c | YLR130C	1	-3.66145	-2.2818	-2.80951	-2.60099		-1.92528	-1.3902	-2.21487	-1.13952		-3.16181	-2.45229	-2.93985	-2.26755		-1.21724	-0.775597	-0.87809	-0.715159		-2.29643	-2.0345		-1.94942	-1.81808		-2.39759	-2.82808		-1.2382	-0.982289
YLR222C	YLR222C PAC cluster UTP13 processing of 20S pre-rRNA snoRNA binding small nucleolar ribonucleoprotein c | YLR223C	1	-3.77148	-2.80564	-2.77067	-2.75142		-2.05527	-1.13587	-2.12122	-0.908226		-3.49082	-2.77233	-2.73964	-2.48196		-0.857891	-0.649415	-0.496052	-0.465976		-2.46437	-1.87669		-2.13981	-1.68207		-2.33969	-2.69378		-0.814926	-0.577427
YGL171W	YGL171W PAC cluster ROK1 35S primary transcript process ATPase activity* nucleolus | YGL172W	1	-4.35136	-3.15356	-4.01434	-4.22626		-2.14766	-1.81608	-2.30526	-1.17133		-4.23759	-3.14609	-4.02126	-3.39142		-1.07743	-1.17537	-0.968958	-0.626772		-3.409	-3.39899		-2.37805	-2.51583		-2.79465	-3.84045		-1.59278	-1.60203
YHR148W	YHR148W PAC cluster IMP3 rRNA modification* snoRNA binding small nucleolar ribonucleoprotein c | YHR149C	1	-3.42123	-2.65806	-2.85924	-3.11071		-1.78112	-0.834915	-2.1713	-0.972784		-3.14191	-2.69056	-2.98222	-2.59097		-0.97526	-0.578728	-0.895719	-0.709328		-2.37988	-1.95138		-1.92724	-1.93416		-1.79832	-2.46286		-0.872328	-0.923147
YDR299W	YDR299W ... BFR2 ER to Golgi transport molecular function unknown nucleolus | YDR300C	1	-4.89111	-4.29669	-4.5097	-4.53062		-2.28789	-1.38176	-2.45726	-0.854973		-4.80387	-3.66785	-4.20913	-3.44454		-1.65121	-0.328301	-1.16092	-0.42796		-2.76792	-2.10151		-2.20386	-2.54066		-2.25112	-3.17365		-0.958479	-0.81437
YNL002C	YNL002C PAC cluster RLP7 ribosomal large subunit biogen rRNA binding nucleolus | YNL003C	1	-4.72798	-3.90711	-3.87709	-4.21614		-1.99235	-1.19647	-2.20372	-0.936561		-4.19162	-3.0702	-3.78209	-3.41605		-1.26148	-0.775176	-1.20912	-0.70784		-4.00811	-2.68798		-2.55807	-2.21907		-2.67251	-3.32839		-1.47206	-1.44347
YKR081C	YKR081C PAC cluster RPF2 ribosomal large subunit assemb rRNA binding* nucleolus | YKR082W	1	-5.19522	-4.58833	-4.39877	-4.65188		-2.48296	-1.94134	-2.55214	-1.37685		-4.56387	-3.71202	-4.12742	-3.47901		-1.37849	-0.824103	-0.987326	-0.719867		-3.53912	-2.70715		-2.88424	-2.52376		-2.87992	-3.28972		-1.52709	-1.2378
YLR009W	YLR009W PAC cluster RLP24 ribosomal large subunit biogen molecular function unknown nucleolus | YLR010C	1	-4.26076	-3.73199	-4.39031	-4.43693		-1.87968	-1.35114	-2.39165	-1.16436		-4.05791	-3.05649	-3.82141	-3.11345		-1.52957	-1.0351	-1.46775	-1.15962		-3.34904	-3.00725		-2.57524	-2.79962		-3.09695	-3.93161		-1.46848	-1.59794
YLR276C	YLR276C PAC cluster DBP9 35S primary transcript process ATP-dependent RNA helicase activitynucleolus | YLR277C	1	-4.23965	-3.76808	-4.71884	-4.04514		-2.09527	-1.25825	-1.97855	-0.590014		-4.02452	-3.03643	-3.74308	-3.27285		-1.22178	-0.749015	-1.30393	-0.657714		-3.36236	-2.68648		-2.61258	-2.3209		-2.64382	-3.4149		-1.19075	-1.19747
YAL036C	YAL036C PAC cluster RBG1 biological process unknown GTP binding cytoplasm | YAL037C-A	1	-3.63047	-2.31372	-2.63608	-2.16752		-1.25048	-0.679154	-1.38305	-0.896911		-2.39595	-2.21285	-2.10269	-2.13327		-0.498135	-0.383081	-0.10974	-0.134487		-2.1523	-1.56272		-1.21905	-1.03458		-1.85427	-2.03916		-0.723554	-0.534258
YIL091C	YIL091C ... YIL091C biological process unknown RNA helicase activity nucleus* | YIL092W	1	-3.94729	-2.46845	-2.59142	-2.61943		-1.33505	-1.27953	-1.61653	-0.851505		-3.12627	-2.41721	-2.75576	-2.12843		-0.902312	-0.030886	-0.416114	-0.234655		-2.1494	-1.50497		-1.96986	-1.8714		-2.07811	-2.41239		-1.15467	-0.8134
YHR066W	YHR066W PAC cluster SSF1 ribosomal large subunit assemb rRNA binding nucleolus | YHR067W	1	-6.82176	-4.66938	-4.70339	-4.88575		-2.27528	-1.48649	-2.46593	-1.03126		-4.9799	-3.6817	-4.2232	-3.67818		-0.82708	-0.159977	-0.77805	-0.214955		-3.34177	-2.15176		-2.54104	-2.58582		-2.57279	-3.16929		-1.27399	-1.12038
YLR196W	YLR196W PAC cluster PWP1 rRNA processing molecular function unknown cytoplasm* | YLR197W	1	-5.17976	-3.44934	-3.58813	-3.61896		-1.87132	-1.22427	-1.95382	-0.965685		-4.25077	-3.25718	-3.64728	-3.28796		-0.871791	-0.4349	-0.5952	-0.297373		-3.42156	-2.69433		-1.92937	-1.86317		-2.63822	-2.97647		-1.25665	-1.38667
YDR120C	YDR120C PAC cluster TRM1 tRNA methylation tRNA (guanine-N2-)-methyltransferasmitochondrion* | YDR121W	1	-3.94271	-2.83724	-3.63169	-3.16396		-1.29371	-0.853984	-1.51246	-0.847223		-3.53373	-2.68738	-3.09621	-2.87823		-0.59295	-0.319817	-0.194483	-0.183445		-3.21654	-2.57644		-1.49311	-1.41259		-2.54117	-2.80976		-0.826495	-0.915389
YLL008W	YLL008W PAC cluster DRS1 35S primary transcript process ATP-dependent RNA helicase activitynucleolus | YLL009C	1	-5.91948	-3.68258	-4.9531	-4.80941		-2.17607	-1.51	-2.52489	-1.31478		-4.38976	-3.17923	-4.84814	-3.78984		-0.715174	-0.115025	-0.472038	-0.179313		-4.48934	-3.47727		-2.85369	-2.87792		-3.91756	-4.23875		-1.79604	-1.66753
YOL010W	YOL010W ... RCL1 rRNA processing molecular function unknown* nucleolus | YOL011W	1	-3.48887	-2.5705	-3.24175	-3.03948		-1.3488	-1.06518	-1.65049	-0.966338		-2.46908	-2.10672	-2.88769	-2.39904		-0.470676	-0.106222	-0.494492	-0.192768		-1.72913	-1.92012		-1.28986	-1.41009		-2.07796	-2.81439		-0.544445	-0.757251
YCR057C	YCR057C PAC cluster PWP2 35S primary transcript process snoRNA binding cytoplasm* | YCR059C	1	-5.65535	-3.18805	-4.18513	-3.52055		-2.61843	-1.91594	-2.75266	-2.0612		-3.68504	-3.18474	-3.80178	-3.4263		-0.871401	-0.715028	-0.582118	-0.539699		-2.92372	-2.52617		-2.28485	-2.33861		-3.38105	-3.45286		-1.44545	-1.24203
YLL034C	YLL034C PAC cluster RIX7 ribosomal large subunit-nucleu ATPase activity* nucleus* | YLL035W	1	-3.90348	-2.31848	-3.55954	-2.82302		-1.59271	-1.19709	-1.57907	-0.995102		-3.02739	-2.30956	-2.90476	-2.45405		-1.05673	-0.250954	-0.763176	-0.089045		-2.49268	-2.25105		-1.85368	-1.79381		-2.4823	-2.77872		-1.00614	-0.996102
YGR128C	YGR128C PAC cluster UTP8 processing of 20S pre-rRNA snoRNA binding small nucleolar ribonucleoprotein c | YGR129W	1	-5.5278	-3.3801	-4.45833	-3.3811		-1.76039	-1.68242	-1.80833	-1.40332		-3.64971	-3.10336	-3.35801	-3.15901		-0.983992	-0.430632	-0.853821	-0.47451		-3.2016	-2.57983		-2.21242	-1.63703		-3.32111	-3.27844		-1.26751	-0.977168
YOR206W	YOR206W PAC cluster NOC2 ribosome assembly* molecular function unknown nucleus* | YOR207C	1	-7.0215	-4.36951	-4.90312	-4.40517		-2.49517	-2.00044	-2.58563	-1.50404		-4.95493	-3.91248	-4.34292	-3.75917		-1.4039	-0.97923	-1.22212	-0.653931		-3.71793	-2.9583		-2.66843	-2.53463		-3.41041	-3.61544		-1.7389	-1.28005
YOR294W	YOR294W PAC cluster RRS1 rRNA processing* molecular function unknown nucleus | YOR295W	1	-7.22445	-4.52789	-5.10608	-4.53975		-2.56776	-2.24978	-2.61626	-1.78723		-4.53916	-3.90443	-4.21255	-3.86126		-1.34265	-1.19975	-0.959351	-1.03805		-3.72394	-3.02368		-2.45966	-2.45596		-2.86837	-3.45158		-1.46114	-1.5099
YNL132W	YNL132W PAC cluster KRE33 biological process unknown molecular function unknown nucleolus | YNL133C	1	-6.23428	-4.05779	-4.81634	-4.17734		-2.342	-2.01846	-2.58764	-2.22254		-4.12921	-3.79834	-4.17456	-4.08258		-1.1495	-0.712566	-0.910922	-0.560559		-3.12473	-2.70463		-2.08514	-1.84438		-3.37474	-3.13054		-1.33053	-0.895868
YHR170W	YHR170W PAC cluster NMD3 ribosomal large subunit assemb protein binding* cytosol* | YHR171W	1	-3.73348	-2.64326	-3.28136	-3.1724		-1.63686	-1.08703	-1.82704	-1.0038		-2.72645	-2.23929	-2.94133	-2.5503		-0.629896	-0.685141	-0.455521	-0.485888		-2.62548	-2.48446		-1.72861	-1.75973		-2.6004	-3.30723		-0.924543	-1.08623
YNL061W	YNL061W PAC cluster NOP2 rRNA processing S-adenosylmethionine-dependent methnucleolus | YNL062C	1	-5.96871	-3.98616	-5.28774	-4.78974		-2.39726	-2.07356	-2.71071	-1.78513		-4.24433	-3.40175	-4.23025	-3.89243		-1.48784	-0.775914	-0.912684	-0.770862		-4.15098	-3.51502		-3.03436	-2.85699		-3.6449	-3.98692		-2.06794	-1.90817
YOL077C	YOL077C PAC cluster BRX1 ribosomal large subunit assemb rRNA primary transcript binding* nucleolus | YOL077W-A	1	-6.09704	-4.17422	-5.49324	-5.09008		-2.34813	-1.8606	-2.75844	-2.04364		-4.07135	-3.26323	-4.11107	-3.76401		-0.905403	-0.771835	-0.837962	-0.646069		-3.97872	-3.12568		-2.7531	-2.23156		-3.41522	-3.65777		-1.49771	-1.21692
YOR340C	YOR340C ... RPA43 transcription from RNA polymer DNA-directed RNA polymerase activitDNA-directed RNA polymerase I compl | YOR341W	1	-5.5367	-3.94687	-4.51786	-4.72921		-2.30641	-1.69327	-2.45668	-1.51735		-4.35623	-3.12971	-3.89137	-3.3658		-1.72575	-1.00614	-1.11151	-0.779743		-2.89506	-2.91666		-2.52466	-2.35027		-2.54255	-2.53771		-1.6211	-1.39515
YPL207W	YPL207W … PAC cluster TYW1 biological process unknown molecular function unknown | Protein required for the synthesis of wybutosine, a modified guanosine found at the 3'-position adjacent to the anticodon of phenylalanine tRNA which supports reading frame maintenance by stabilizing codon-anticodon interactionsYPL208W	1	-2.71117	-1.50141	-2.13437	-1.91758		-1.08786	-0.810257	-1.07907	-0.641392		-1.97275	-1.62546	-2.03334	-1.73521		-0.779944	-0.649577	-0.131245	-0.275554		-2.29459	-2.22839		-1.5553	-1.33818		-2.28293	-2.5033		-0.795692	-0.590059
YLR002C	YLR002C PAC cluster NOC3 rRNA processing* protein binding* nucleus* | YLR003C	1	-4.18576	-2.71304	-2.72189	-3.16949		-1.42087	-1.50021	-1.48402	-1.2752		-3.23918	-2.29952	-3.01948	-2.55491		-1.14455	-0.562251	-0.840152	-0.572013		-2.90214	-2.44994		-1.98493	-1.56398		-2.60276	-2.97066		-0.91548	-0.853433
YBL068W	YBL068W PAC cluster PRS4 histidine biosynthesis* ribose-phosphate diphosphokinase accytoplasm | YBL069W	1	-2.57772	-2.2898	-1.7214	-2.01582		-1.25471	-1.13603	-1.09524	-1.11307		-2.11719	-1.8169	-1.7018	-1.81576		-0.308575	-0.462737	-0.526576	-0.149984		-1.75955	-1.53906		-1.2111	-0.880238		-1.4145	-1.3997		-0.466333	-0.622354
YOL124C	YOL124C PAC cluster TRM11 tRNA methylation RNA binding* cytoplasm | YOL125W	1	-5.22445	-4.559	-3.84304	-4.7987		-2.25182	-1.98018	-2.56689	-1.73589		-4.30486	-3.54938	-4.10788	-3.93382		-0.86479	-0.50191	-0.471901	-0.310557		-3.12279	-2.65372		-2.27027	-2.1036		-3.00738	-3.73727		-1.14482	-1.15474
YOR145C	YOR145C PAC cluster PNO1 rRNA processing* unfolded protein binding nucleus* | YOR146W	1	-4.06082	-3.8868	-2.95771	-3.78586		-1.65937	-1.34451	-1.88353	-1.37411		-3.79276	-2.99458	-3.0035	-2.80964		-0.664892	-0.619872	-0.616561	-0.409392		-2.16998	-1.66683		-1.5809	-1.27259		-1.92102	-2.06426		-0.937261	-0.889914
YGL111W	YGL111W PAC cluster NSA1 ribosomal large subunit biogen molecular function unknown nucleus* | YGL112C	1	-2.54492	-2.12711	-2.70339	-2.33156		-1.50163	-1.29862	-1.14424	-0.768015		-2.69505	-1.81904	-2.23136	-1.90631		-0.408064	-0.432512	-0.18191	-0.197184		-2.51889	-1.91599		-2.16682	-1.28725		-2.23783	-2.63001		-1.18905	-0.793314
YPL157W	YPL157W ... TGS1 ribosome biogenesis* RNA methyltransferase activity nucleolus | YPL158C	1	-1.62304	-1.47758	-1.45938	-1.68217		-1.08722	-0.850127	-0.869824	-0.556116		-1.80178	-1.27936	-1.68497	-1.34209		-0.359989	-0.392182	-0.157751	-0.240852		-1.03648	-0.925811		-0.894549	-0.714145		-1.17632	-1.37438		-0.370954	-0.20268
YPR112C	YPR112C PAC cluster MRD1 35S primary transcript process snoRNA binding* nucleolus | YPR113W	1	-5.2834	-4.78154	-5.19745	-5.5659		-2.92835	-2.49027	-3.10776	-2.03497		-5.25822	-4.38468	-5.40109	-4.44601		-0.929428	-0.121679	-0.499415	-0.27886		-3.67761	-3.07414		-2.93923	-2.74138		-3.67237	-4.09497		-1.46756	-1.1784
YDR398W	YDR398W PAC cluster UTP5 processing of 20S pre-rRNA snoRNA binding small nucleolar ribonucleoprotein c | YDR399W	1	-4.17825	-3.25679	-3.72645	-3.80552		-1.98903	-1.73704	-2.2965	-1.74982		-3.19087	-2.56327	-3.4021	-2.92653		-0.61892	-0.5069	-0.275754	-0.47081		-3.00199	-2.69123		-2.23002	-2.36764		-2.94057	-3.50024		-1.27897	-1.40213
YGR103W	YGR103W PAC cluster NOP7 processing of 20S pre-rRNA* molecular function unknown nucleus* | YGR104C	1	-5.57899	-4.11748	-4.865	-5.26048		-2.95528	-2.52769	-3.42207	-2.56866		-4.32901	-3.47663	-5.33794	-4.72415		-1.60512	-1.15012	-1.14839	-0.873526		-5.10246	-4.00938		-3.50433	-3.20057		-3.92699	-4.18994		-2.34189	-2.0522
YGR245C	YGR245C PAC cluster SDA1 actin cytoskeleton organizatio molecular function unknown nucleus | YGR246C	1	-4.81299	-3.77458	-4.87904	-4.92889		-2.28143	-1.88346	-2.82864	-1.91027		-3.6745	-3.12893	-4.85284	-4.10784		-1.18469	-0.83882	-0.802436	-0.767338		-4.38666	-3.92416		-3.4564	-3.26269		-4.12591	-4.57255		-2.33227	-2.05786
YPL012W	YPL012W ... RRP12 processing of 20S pre-rRNA* molecular function unknown nucleus* | YPL013C	1	-6.19473	-4.20647	-6.09342	-5.00559		-3.04848	-2.31968	-3.28699	-2.51767		-4.76184	-4.43788	-5.228	-4.87726		-1.25665	-1.05296	-0.966889	-0.707939		-4.03333	-3.36676		-2.36092	-2.38139		-4.11733	-3.97757		-1.84384	-1.31406
YDR465C	YDR465C PAC cluster RMT2 peptidyl-arginine methylation protein-arginine N-methyltransferascytoplasm* | YDR466W	1	-3.96263	-2.92084	-5.05926	-4.04713		-1.94818	-1.73835	-2.29634	-1.85858		-2.98452	-2.31907	-3.48074	-3.3042		-0.661841	-0.771178	-0.391719	-0.619373		-3.10561	-3.12208		-2.35174	-2.03161		-3.0594	-4.07786		-1.22928	-1.38359
YJL033W	YJL033W PAC cluster HCA4 35S primary transcript process ATP-dependent RNA helicase activitynucleolus | YJL034W	1	-4.9003	-3.86589	-5.99693	-4.89682		-2.5987	-1.65084	-2.87241	-1.7071		-4.28911	-3.4353	-4.89809	-4.27866		-0.940383	-0.684387	-0.477336	-0.354393		-3.91107	-3.45473		-2.81701	-2.40095		-3.69605	-4.40782		-1.81329	-1.4551
YOR272W	YOR272W PAC cluster YTM1 ribosomal large subunit biogen molecular function unknown nucleus* | YOR273C	1	-4.89537	-3.82425	-5.31042	-4.92148		-1.94837	-1.74032	-2.30427	-2.09127		-3.42289	-2.98339	-4.41079	-4.14653		-0.348625	-0.236446	-0.275938	-0.153106		-3.46772	-3.04504		-1.76642	-1.6259		-3.69919	-3.94042		-1.23099	-1.10231
YNL313C	YNL313C PAC cluster YNL313C karyogamy molecular function unknown cytoplasm* | YNL314W	1	-3.39044	-1.96402	-3.3716	-2.5621		-1.1279	-1.20415	-1.64667	-1.5293		-2.18935	-1.81011	-2.52164	-2.22832		-0.758058	-0.410145	-0.660471	-0.440053		-1.79343	-2.022		-0.993539	-1.35234		-2.30545	-2.61748		-0.319769	-0.582408
YPR144C	YPR144C PAC cluster NOC4 processing of 20S pre-rRNA* snoRNA binding nucleus* | YPR145W	1	-4.1038	-2.79874	-3.37661	-2.98086		-1.32143	-1.44622	-1.77347	-1.82698		-2.52642	-2.21773	-2.76561	-2.82641		-0.799782	-0.176548	-0.511897	-0.317872		-1.8994	-1.94014		-1.37503	-1.36741		-2.33537	-2.24455		-1.10984	-0.732903
YBR104W	YBR104W ... YMC2 transport transporter activity mitochondrial inner membrane | YBR105C	1	-4.71988	-3.29284	-4.223	-3.47196		-1.12631	-0.935724	-1.25639	-1.00107		-3.13887	-2.61145	-3.22873	-2.91062		-0.843955	-0.641917	-0.738846	-0.572923		-1.85793	-2.54325		-0.952973	-1.33469		-1.72508	-2.708		-0.300607	-0.85909
YMR093W	YMR093W PAC cluster UTP15 processing of 20S pre-rRNA snoRNA binding small nucleolar ribonucleoprotein c | YMR094W	1	-4.5884	-2.51018	-2.99939	-2.41938		-1.18205	-0.977843	-1.50749	-1.13834		-2.5714	-2.2208	-2.42349	-2.18042		-0.242485	-0.082464	-0.351576	-0.221433		-1.3659	-1.66639		-0.832048	-1.12729		-1.7568	-2.04612		-0.201793	-0.60138
YPL126W	YPL126W ... NAN1 processing of 20S pre-rRNA snoRNA binding small nucleolar ribonucleoprotein c | YPL127C	1	-5.4972	-2.85612	-4.78322	-3.37091		-1.64378	-1.32707	-2.1154	-1.40235		-3.33474	-2.90054	-3.71713	-3.50506		-0.545579	-0.421554	-0.483756	-0.366408		-2.32137	-2.16985		-1.44719	-1.37064		-2.61818	-2.77858		-0.714837	-0.739825
YDR165W	YDR165W PAC cluster TRM82 tRNA methylation protein binding* nucleus | YDR166C	1	-3.18568	-1.7354	-2.81453	-2.16231		-1.65559	-1.3849	-1.76153	-1.31032		-2.40948	-2.1569	-2.10694	-2.24963		-1.3472	-0.884133	-1.01239	-0.639666		-2.19359	-2.11664		-2.30627	-1.92377		-2.39465	-1.99471		-1.58072	-1.15071
YGL120C	YGL120C PAC cluster PRP43 U2-type spliceosome dissembly "RNA splicing factor activity, trans"mitochondrion* | YGL121C	1	-2.44647	-1.41128	-2.26747	-1.86436		-1.3642	-1.0351	-1.67466	-1.37941		-2.03794	-1.53397	-2.26274	-2.15957		-0.713523	-0.55922	-0.263534	-0.345754		-2.17299	-1.68264		-1.31353	-1.28722		-1.86224	-2.1376		-0.886158	-0.775449
YDL121C	YDL121C ... YDL121C biological process unknown molecular function unknown endoplasmic reticulum | YDL122W	1	-2.89788	-2.68026	-2.50197	-2.84149		-1.83686	-1.83731	-1.50168	-1.42658		-2.79517	-2.19764	-2.59937	-2.34343		-0.990296	-1.16246	-0.587621	-0.807368		-2.89194	-2.19151		-2.50744	-1.53651		-2.57433	-2.77184		-1.56674	-1.16044
YGR200C	YGR200C PAC cluster ELP2 regulation of transcription fr RNA polymerase II transcription elotranscription elongation factor com | YGR201C	1	-2.29715	-1.49291	-2.13427	-1.71281		-1.13673	-1.2338	-1.18404	-1.14617		-1.835	-1.59825	-1.97103	-1.73559		-0.885618	-0.742174	-0.475805	-0.646618		-1.70219	-1.66618		-1.49755	-1.35021		-2.21428	-2.11929		-1.02194	-0.65953
YBR247C	YBR247C PAC cluster ENP1 rRNA processing* snoRNA binding nucleus* | YBR248C	1	-4.99007	-3.74569	-3.97123	-3.86386		-2.09466	-2.31348	-2.18613	-2.09284		-3.86532	-3.14295	-3.69104	-3.09062		-1.19759	-0.904254	-0.551484	-0.684141		-3.099	-2.63272		-2.20065	-2.28016		-2.73607	-3.18263		-1.54515	-1.5067
YMR229C	YMR229C PAC cluster RRP5 rRNA processing* RNA binding* nucleolus* | YMR230W	1	-6.88276	-4.85414	-4.88467	-4.98412		-2.91476	-2.73957	-3.17477	-2.53292		-5.27281	-4.39036	-4.97874	-4.51407		-1.99798	-1.24679	-1.31358	-0.982758		-4.35841	-3.08881		-3.28316	-2.43801		-4.50798	-3.65203		-2.13166	-1.12541
YDR101C	YDR101C PAC cluster ARX1 ribosomal large subunit biogen molecular function unknown cytoplasm* | YDR102C	1	-4.11776	-3.11265	-3.82655	-3.55557		-2.39875	-2.11465	-2.74352	-2.39667		-3.61133	-3.22218	-3.41365	-3.43737		-0.967909	-0.887473	-0.897085	-0.768706		-2.29295	-2.81108		-1.47519	-2.04322		-2.52569	-3.04843		-0.939056	-1.17632
YLR409C	YLR409C PAC cluster UTP21 35S primary transcript process snoRNA binding nucleus* | YLR410W	1	-3.78785	-2.74655	-2.55844	-2.73612		-2.00739	-1.94673	-2.11104	-1.81714		-3.12176	-2.70574	-2.95999	-2.76697		-1.04554	-0.920278	-0.733292	-0.713143		-2.1529	-1.90032		-1.82076	-1.72602		-2.64639	-2.41272		-1.15355	-0.86042
YPL093W	YPL093W ... NOG1 ribosome-nucleus export GTPase activity nucleolus | YPL094C	1	-6.23953	-4.48391	-4.79923	-4.44306		-3.20127	-3.1212	-3.57559	-3.42139		-4.68876	-4.08795	-4.41397	-4.28182		-1.51822	-1.23734	-1.19892	-1.11112		-3.39923	-3.08432		-2.95175	-3.04177		-3.74598	-3.96248		-1.93479	-1.68928
YNL182C	YNL182C PAC cluster IPI3 35S primary transcript process molecular function unknown nucleus* | YNL183C	1	-4.2531	-3.09281	-3.83216	-3.29695		-2.2711	-1.8884	-2.39298	-1.74596		-3.64481	-3.01285	-3.32929	-3.05587		-1.19592	-0.982973	-1.04177	-0.841539		-2.94783	-2.85268		-2.33641	-2.09018		-2.73928	-3.32594		-1.37158	-1.36663
YNL248C	YNL248C PAC cluster RPA49 transcription from RNA polymer DNA-directed RNA polymerase activitDNA-directed RNA polymerase I compl | YNL249C	1	-4.04988	-2.72418	-3.40871	-2.5911		-2.03792	-1.94301	-2.16077	-1.82083		-3.27511	-2.74983	-2.73846	-2.58569		-0.897661	-0.933616	-0.771433	-0.647355		-3.04245	-2.47942		-2.34353	-2.14326		-2.75392	-3.16523		-1.51753	-1.35348
YLR073C	YLR073C … PAC cluster RFU1 biological process unknown molecular function unknown | Protein that inhibits Doa4p deubiquitinating activity; contributes to ubiquitin homeostasis by regulating the conversion of free ubiquitin chains to ubiquitin monomers by Doa4p; GFP-fusion protein localizes to endosomesYLR074C	1	-5.70416	-4.3987	-4.32275	-4.2716		-3.192	-2.81901	-3.04881	-2.56395		-3.85033	-3.99411	-3.82328	-3.66727		-2.01408	-1.17447	-1.22302	-0.970138		-2.41657	-1.97378		-2.67363	-2.41146		-3.2716	-3.21801		-1.53642	-0.313547
YPR110C	YPR110C PAC cluster RPC40 transcription from RNA polymer DNA-directed RNA polymerase activitDNA-directed RNA polymerase III com | YPR111W	1	-2.78496	-2.23591	-2.33012	-2.28529		-1.42792	-1.1176	-1.74462	-1.23522		-2.14632	-2.00272	-2.1652	-2.16502		-0.962877	-0.941413	-0.534092	-0.64282		-2.22775	-1.97186		-1.63285	-1.36851		-1.84174	-2.18827		-0.899859	-0.886589
YPL086C	YPL086C PAC cluster ELP3 regulation of transcription fr RNA polymerase II transcription elotranscription elongation factor com | YPL087W	1	-2.32954	-1.50687	-1.85908	-1.77854		-1.22878	-1.25963	-1.36333	-1.15353		-2.15916	-1.44969	-1.97893	-1.69596		-0.675396	-0.63354	-0.318746	-0.223119		-2.35093	-1.83068		-1.96301	-1.40361		-2.0296	-2.27695		-1.09973	-0.844889
YGR159C	YGR159C ... NSR1 rRNA processing* RNA binding* nucleus* | YGR160W	1	-5.53636	-4.5323	-5.11843	-4.83149		-3.11763	-2.97779	-3.58571	-3.39313		-4.00203	-3.453	-4.07621	-3.60166		-2.14105	-1.51471	-1.54382	-1.60931		-2.92448	-3.14161		-3.07061	-4.08079		-3.06852	-3.95037		-1.93982	-2.40744
YBL039C	YBL039C PAC cluster URA7 phospholipid biosynthesis* CTP synthase activity cytosol | YBL039W-B	1	-7.04245	-5.17502	-6.31312	-5.96353		-3.14769	-3.38512	-4.22272	-4.26684		-4.71759	-4.27556	-5.11025	-5.13924		-1.66979	-1.27875	-1.4406	-1.17041		-4.25186	-3.95692		-4.56185	-4.7546		-4.84217	-4.79865		-3.03524	-2.6654
YPL211W	YPL211W PAC cluster NIP7 rRNA processing* molecular function unknown nucleolus* | YPL212C	1	-4.2585	-3.08996	-3.94747	-3.70793		-2.26477	-2.06193	-2.83863	-3.01114		-2.92168	-2.73424	-3.05149	-3.17544		-0.941516	-1.02628	-0.763741	-0.676795		-3.24805	-3.1533		-2.3609	-2.38923		-2.92474	-3.20517		-1.63038	-1.5347
YMR049C	YMR049C PAC cluster ERB1 rRNA processing molecular function unknown nucleus* | YMR052C-A	1	-4.86922	-3.04202	-4.53843	-4.00682		-2.2124	-2.36746	-2.91922	-2.8647		-3.45021	-2.77111	-3.88449	-3.4562		-1.22552	-0.855332	-1.00113	-0.832555		-3.62168	-3.41284		-2.81352	-3.09009		-3.63027	-4.10573		-2.0852	-1.81418
YMR131C	YMR131C PAC cluster RRB1 ribosome biogenesis molecular function unknown nucleolus | YMR132C	1	-4.33634	-3.23193	-4.32171	-3.75162		-2.0169	-2.04707	-2.49404	-2.15577		-3.30582	-2.5842	-3.38444	-3.18522		-1.36663	-1.01797	-1.03389	-0.831448		-2.9642	-2.65897		-2.49069	-2.35931		-2.69305	-3.29166		-1.46699	-1.31054
YER006W	YER006W PAC cluster NUG1 rRNA processing GTPase activity nucleus* | YER007C-A	1	-2.90249	-2.01428	-3.10604	-2.80565		-1.70146	-1.72913	-2.39009	-2.35832		-2.45602	-1.80422	-2.91671	-2.65273		-1.07523	-0.788817	-0.83843	-0.77768		-2.17106	-2.81006		-1.73065	-2.24878		-1.84137	-2.66224		-1.0711	-1.77754
YMR290C	YMR290C PAC cluster HAS1 rRNA processing RNA binding* nucleolus* | YMR290W-A	1	-3.7448	-2.70174	-3.99017	-3.43441		-2.03298	-2.13613	-2.83266	-2.79951		-3.22255	-2.72074	-3.67294	-3.58582		-1.3238	-1.16473	-0.955431	-1.04957		-3.27833	-3.54855		-2.83848	-3.16871		-3.28953	-3.91708		-1.95705	-2.43791
YPR010C	YPR010C PAC cluster RPA135 transcription from RNA polymer DNA-directed RNA polymerase activitDNA-directed RNA polymerase I compl | YPR011C	1	-5.79559	-3.75354	-5.26708	-4.53588		-3.21422	-3.16667	-3.95759	-3.93247		-3.86101	-3.62632	-5.14887	-5.03797		-2.22812	-1.91053	-1.55097	-1.60065		-3.85408	-3.43336		-3.54783	-3.40591		-4.56011	-3.80882		-2.96023	-1.94211
YOR095C	YOR095C PAC cluster RKI1 pentose-phosphate shunt ribose-5-phosphate isomerase activicytoplasm* | YOR096W	1	-4.30093	-3.84969	-5.29803	-4.95228		-2.66918	-2.89774	-3.8691	-3.69352		-3.57228	-2.92766	-4.52353	-4.25924		-1.41276	-1.54704	-1.09751	-1.32814		-3.20698	-3.51172		-2.85333	-2.84164		-3.63506	-3.93315		-1.6928	-1.38502
YMR310C	YMR310C PAC cluster YMR310C biological process unknown molecular function unknown nucleus | YMR311C	1	-2.86614	-1.85508	-2.84413	-2.58645		-1.19124	-1.882	-1.85365	-2.02691		-2.13348	-1.98897	-2.50486	-2.26145		-0.543842	-0.571134	-0.790857	-0.940457		-2.13358	-2.18357		-1.39081	-1.41615		-2.57584	-2.5593		-1.21813	-0.894202
YNL062C	YNL062C PAC cluster GCD10 translational initiation* tRNA methyltransferase activity nucleus | YNL063W	1	-3.53607	-3.10452	-3.50258	-3.54514		-1.90095	-2.26857	-2.24765	-2.46419		-3.06825	-2.46179	-3.43024	-3.10193		-0.820308	-0.534197	-0.652692	-0.484633		-2.73217	-2.35462		-2.57119	-2.26469		-2.90583	-2.99076		-1.77319	-1.3198
YNL175C	YNL175C PAC cluster NOP13 biological process unknown RNA binding nucleolus* | YNL176C	1	-4.06277	-4.21456	-4.9444	-5.03301		-2.82108	-2.21021	-3.40881	-2.72263		-4.33838	-2.81631	-4.33019	-3.89485		-1.84546	-1.13619	-0.942368	-1.08188		-4.43119	-3.33276		-4.01348	-3.37036		-3.22268	-3.54221		-2.54835	-2.2252
YPL266W	YPL266W PAC cluster DIM1 rRNA modification* "rRNA (adenine-N6,N6-)-dimethyltrans"nucleolus | YPL267W	1	-2.12417	-1.97025	-2.65489	-2.75874		-1.42377	-1.57724	-1.72422	-1.58167		-2.29192	-1.80365	-2.69063	-2.2946		-0.998432	-0.808897	-0.57681	-0.537557		-2.46596	-2.02385		-1.70341	-1.52278		-1.78174	-2.40584		-0.966948	-0.84214
YNR046W	YNR046W ... TRM112 tRNA methylation tRNA (guanine-N2-)-methyltransferascytoplasm* | YNR047W	1	-1.53191	-1.32591	-1.457	-1.56647		-0.531788	-0.692273	-0.784593	-0.845987		-1.03516	-0.951979	-1.1318	-1.21378		-0.438716	-0.182534	-0.361209	-0.341732		-1.38926	-1.39938		-0.579488	-0.679974		-1.15729	-1.32808		-0.464802	-0.519232
YKR056W	YKR056W PAC cluster TRM2 tRNA modification tRNA methyltransferase activity cellular component unknown | YKR057W	1	-4.53226	-4.2782	-3.84828	-3.72451		-1.46948	-1.75211	-1.40016	-1.55845		-3.97895	-3.62613	-3.4404	-3.3126		-0.268932	-0.035457	-0.24468	0.048488		-2.51142	-1.97946		-1.66177	-1.27837		-2.69571	-2.96197		-0.818341	-0.769731
YNL022C	YNL022C PAC cluster YNL022C biological process unknown molecular function unknown nucleus | YNL023C	1	-2.30909	-1.54702	-1.84638	-2.0284		-0.830002	-0.936827	-0.824181	-0.790819		-1.92384	-1.38226	-1.75131	-1.48741		-0.266106	-0.04548	-0.189511	0.013569		-1.41151	-1.56277		-1.27742	-1.05092		-1.4576	-2.18771		-0.365403	-0.725927
YOL022C	YOL022C PAC cluster YOL022C biological process unknown molecular function unknown cytoplasm | YOL023W	1	-2.90469	-2.09605	-2.35081	-2.54121		-0.640861	-1.32125	-0.802438	-1.0165		-2.38769	-1.73967	-2.37451	-2.00919		-0.202183	-0.21913	-0.2003	-0.074836		-2.26048	-1.77034		-1.46531	-0.825438		-1.97367	-2.23606		-0.72768	-0.597021
YDL112W	YDL112W ... TRM3 tRNA methylation tRNA (guanosine) methyltransferase cytoplasm | YDL113C	1	-2.04601	-0.979804	-1.85046	-1.15659		-0.861965	-0.982374	-0.917471	-0.988707		-1.58665	-1.30911	-1.59949	-1.4701		-0.328447	-0.153372	-0.33051	-0.015567		-1.33255	-1.7267		-0.70546	-0.648175		-1.61904	-1.75286		-0.254137	-0.428574
YKL191W	YKL191W ... DPH2 peptidyl-diphthamide biosynthe molecular function unknown cytoplasm | YKL192C	1	-2.88373	-1.56389	-2.67848	-1.85707		-1.15119	-1.21059	-1.26501	-1.42566		-2.11213	-1.77526	-2.45321	-2.18206		-0.222394	-0.166699	-0.066989	0.012883		-1.24725	-1.61857		-0.349929	-0.635587		-1.52739	-1.73758		-0.215173	-0.407639
YHR070W	YHR070W ... TRM5 tRNA methylation tRNA (guanine) methyltransferase accytoplasm* | YHR071C-A	1	-1.63535	-0.586334	-1.33255	-0.890237		-0.907037	-0.782969	-1.00992	-0.938957		-1.29121	-0.945193	-1.61915	-1.28708		-0.258032	-0.003126	-0.120598	-0.071802		-1.13621	-1.61398		-0.846	-1.0281		-1.77933	-1.8889		-0.616181	-0.979307
YDR234W	YDR234W ... LYS4 lysine biosynthesis, aminoadip homoaconitate hydratase activity mitochondrion* | YDR235W	1	-2.59099	-1.1882	-2.76839	-1.78743		-1.04206	-1.24783	-1.43608	-1.63608		-1.67905	-1.44697	-2.11309	-1.93473		-0.875034	-0.524525	-0.743215	-0.781376		-1.32218	-1.79929		-0.723473	-1.07971		-1.79548	-2.16705		-0.219864	-0.556271
YOR207C	YOR207C ... RET1 transcription from RNA polymer DNA-directed RNA polymerase activitDNA-directed RNA polymerase III com | YOR208W	1	-2.56587	-0.923433	-2.15846	-1.4394		-1.11387	-1.2151	-1.31041	-1.3131		-1.93966	-1.40626	-1.90343	-1.77109		-0.682938	-0.574931	-0.438658	-0.34702		-2.07864	-2.00161		-1.57581	-1.19209		-2.0804	-2.21544		-0.807135	-0.66873
YOR337W	YOR337W ... TEA1 transcription DNA binding nucleus | YOR338W	1	-2.08092	-1.01648	-2.52216	-1.11826		-1.08969	-1.00926	-0.968961	-1.02781		-1.69411	-1.36395	-1.67555	-1.51061		-0.84812	-0.355724	-0.932258	-0.3827		-1.37895	-1.5944		-1.17358	-1.56919		-1.28085	-1.87536		-0.700631	-1.02217
YMR312W	YMR312W ... ELP6 regulation of transcription fr RNA polymerase II transcription elotranscription elongation factor com | YMR313C	1	-1.53886	-0.768286	-1.09033	-0.876426		-0.706411	-0.719383	-0.66406	-0.606475		-0.930094	-1.0434	-1.11626	-1.20742		-0.372982	-0.396943	-0.377312	-0.351932		-1.02407	-0.938533		-0.539339	-0.285324		-1.02305	-0.806432		-0.549231	-0.116
YBL018C	YBL018C ... POP8 rRNA processing* ribonuclease P activity* ribonuclease MRP complex* | YBL019W	1	-2.29395	-2.89565	-2.76053	-2.80895		-1.42021	-1.47894	-1.04298	-0.612148		-2.92742	-2.39593	-2.43803	-2.25412		-0.365452	-0.57566	-0.258312	-0.217891		-2.24131	-1.7371		-1.14195	-0.63341		-1.32178	-1.6865		-0.573126	-0.30378
YDL031W	YDL031W PAC cluster DBP10 35S primary transcript process ATP-dependent RNA helicase activitynucleolus | YDL032W	1	-2.27562	-0.998348	-2.13434	-1.6027		-0.779118	-0.364143	-0.83337	0.09449		-2.22145	-1.25589	-2.01472	-1.35876		-0.568216	-0.178376	-0.316483	-0.088249		-1.79257	-1.7202		-1.14711	-1.24849		-1.44109	-2.24347		-0.492241	-0.917183
YER082C	YER082C PAC cluster UTP7 rRNA processing snoRNA binding small nucleolar ribonucleoprotein c | YER083C	1	-2.21506	-1.08221	-2.40046	-1.78629		-0.998106	-0.320624	-1.27516	-0.090459		-2.07503	-1.27772	-2.26052	-1.58997		-1.06739	-0.288625	-0.575554	-0.400207		-1.18748	-1.71757		-1.07333	-1.49138		-0.955487	-1.81835		-0.230074	-0.84152
YJL125C	YJL125C PAC cluster GCD14 tRNA methylation tRNA methyltransferase activity nucleus | YJL126W	1	-1.62425	-1.20433	-1.86845	-1.70502		-0.685177	-0.151035	-0.800974	0.138272		-2.0568	-1.11217	-1.72257	-1.18215		-0.234529	-0.088452	-0.454836	-0.126375		-1.70897	-1.66076		-1.13758	-1.26992		-1.38419	-2.22894		-0.328474	-0.737541
YKR060W	YKR060W PAC cluster UTP30 35S primary transcript process snoRNA binding nucleus* | YKR061W	1	-2.13812	-1.30351	-2.40878	-2.04847		-0.624534	-0.068557	-1.21902	-0.167745		-2.06599	-1.04517	-2.21213	-1.78672		-0.604835	0.157274	-0.64663	-0.361787		-2.5558	-1.57166		-2.1053	-1.62308		-1.45793	-2.21335		-0.795565	-0.481076
YLL011W	YLL011W PAC cluster SOF1 rRNA modification* snoRNA binding small nucleolar ribonucleoprotein c | YLL012W	1	-2.52772	-1.61535	-2.52645	-1.89693		-0.808912	0.093643	-0.928782	0.419115		-2.34688	-1.35921	-1.90289	-1.22033		-0.673173	-0.13253	-0.318402	-0.036324		-1.7309	-1.41652		-1.02524	-1.26501		-1.24318	-2.2217		-0.347337	-0.726308
YDL153C	YDL153C PAC cluster SAS10 processing of 20S pre-rRNA* snoRNA binding nucleus* | YDL154W	1	-5.39208	-3.86113	-6.91756	-4.71887		-2.288	-1.6994	-1.94957	-0.583978		-4.8336	-3.2323	-4.38899	-3.4968		-1.3619	-0.830912	-0.908215	-0.561629		-4.57361	-2.83424		-3.02528	-2.57969		-2.78234	-3.62161		-1.71823	-1.56854
YPL117C	YPL117C ... IDI1 ergosterol biosynthesis isopentenyl-diphosphate delta-isomecytosol | YPL118W	1	-1.78274	-1.39739	-1.67156	-1.45461		-0.595448	-0.461689	-0.515426	-0.144507		-1.79455	-1.08451	-1.38524	-1.06055		-0.36292	-0.380264	-0.064675	-0.31018		-1.77452	-1.12326		-1.5066	-0.853251		-1.00454	-1.36306		-0.415579	-0.361225
YLR003C	YLR003C … PAC cluster CMS1 regulation of DNA replication molecular function unknown | Subunit of U3-containing 90S preribosome processome complex involved in production of 18S rRNA and assembly of small ribosomal subunit; overexpression rescues supressor mutant of mcm10; null mutant is viableYLR004C	1	-1.92712	-1.97364	-2.96074	-2.21136		-0.984857	-0.586093	-1.32208	-0.31504		-2.84787	-2.2011	-2.22962	-1.84882		-0.720651	-0.396213	-0.828643	-0.345535		-2.49991	-1.75462		-1.65781	-1.24822		-1.47525	-2.22116		-0.713015	-0.516817
YDR161W	YDR161W PAC cluster YDR161W biological process unknown molecular function unknown cytoplasm* | YDR162C	1	-2.0379	-1.95523	-2.71093	-2.46623		-0.521797	-0.648836	-0.508442	-0.366639		-2.08719	-1.21405	-2.29072	-1.60663		-0.077648	-0.04334	-0.093061	0.083227		-2.29939	-1.9241		-1.32043	-0.839344		-1.19485	-2.10309		-0.528626	-0.449352
YDR021W	YDR021W ... FAL1 35S primary transcript process ATP-dependent RNA helicase activitynucleolus | YDR022C	1	-1.63797	-2.23875	-2.28209	-3.23527		-0.784532	-0.397826	-1.35304	-0.379414		-2.652	-1.56597	-3.07526	-2.04974		-0.517484	0.320147	-0.668715	-0.081236		-1.97325	-2.12063		-1.78442	-2.34875		-1.71232	-2.8227		-0.927528	-1.28412
YDR361C	YDR361C PAC cluster BCP1 biological process unknown molecular function unknown cytoplasm* | YDR362C	1	-1.02023	-1.37115	-1.37578	-1.77951		-0.380502	-0.213652	-0.545184	-0.249649		-1.7574	-1.17517	-1.8697	-1.55648		-0.296459	-0.014023	-0.247738	0.006681		-1.58687	-1.27572		-0.889283	-0.489696		-0.611464	-1.39989		0.050128	0.028789
YIL019W	YIL019W PAC cluster FAF1 processing of 20S pre-rRNA molecular function unknown cytoplasm* | YIL020C	1	-2.26045	-2.57225	-3.33847	-3.71637		-1.24742	-0.71046	-1.38933	-0.580376		-3.17099	-2.27682	-3.52245	-2.43609		-1.05774	-0.264054	-0.910744	-0.427755		-2.0803	-2.51569		-1.35331	-1.75547		-1.04187	-2.62443		-0.456916	-0.82098
YIL096C	YIL096C PAC cluster YIL096C biological process unknown molecular function unknown nucleus* | YIL097W	1	-2.39886	-2.12855	-3.30285	-2.8801		-0.903405	-0.447956	-1.28023	-0.265105		-3.18535	-2.05369	-2.77327	-2.31229		-0.59936	0.151037	-0.45781	0.183481		-0.887337	-1.43673		-1.1694	-1.42216		-0.560194	-1.60251		-0.062261	-1.10398
YJR097W	YJR097W ... JJJ3 peptidyl-diphthamide biosynthe molecular function unknown cytoplasm* | YJR098C	1	-2.92033	-2.6871	-4.12388	-3.63282		-0.731494	-0.42817	-1.14568	-0.404402		-3.06357	-2.58608	-2.98405	-2.56206		-0.680613	0.313885	-0.73365	0.094463		-2.12275	-1.9092		-1.18202	-0.759818		-1.8568	-2.74146		-0.263805	-0.269521
YGR145W	YGR145W PAC cluster ENP2 rRNA processing molecular function unknown nucleolus | YGR146C	1	-4.44575	-4.02793	-4.99722	-5.58217		-1.59207	-0.804849	-1.961	-0.582245		-3.94111	-2.94298	-4.57479	-3.94043		-0.628803	0.188685	-0.281669	0.23998		-4.40658	-3.15709		-2.28992	-2.13491		-3.33335	-3.71078		-1.48631	-1.49919
YNL075W	YNL075W PAC cluster IMP4 rRNA modification* rRNA primary transcript binding small nucleolar ribonucleoprotein c | YNL076W	1	-2.32169	-1.96923	-2.36297	-2.5716		-0.969494	-0.354346	-1.24122	-0.471707		-2.22203	-1.63232	-2.38155	-1.96478		-0.320587	0.001042	-0.438013	-0.176748		-1.65844	-1.75576		-1.38627	-1.39852		-1.47081	-2.0606		-0.694684	-0.661326
YOR021C	YOR021C PAC cluster YOR021C biological process unknown molecular function unknown cellular component unknown | YOR022C	1	-1.53313	-1.28076	-1.56939	-1.71684		-0.489638	-0.131262	-0.630937	-0.176984		-1.47664	-0.812996	-1.36571	-1.09188		-0.100054	-0.185805	-0.132881	-0.032466		-1.52373	-1.41908		-1.16707	-0.706862		-0.66581	-1.64615		-0.152249	-0.524335
YML060W	YML060W PAC cluster OGG1 DNA repair* purine-specific oxidized base lesiomitochondrion | YML061C	1	-2.18676	-2.51637	-2.80535	-2.95513		-1.1417	-0.589057	-1.28055	0.091025		-2.63283	-1.93889	-2.58666	-2.01587		-0.810536	-0.186457	-0.226727	0.081879		-2.97563	-2.79586		-1.20252	-1.78632		-2.07484	-3.36608		-0.988272	-1.36321
YKL099C	YKL099C PAC cluster UTP11 processing of 20S pre-rRNA snoRNA binding small nucleolar ribonucleoprotein c | YKL100C	1	-3.05039	-2.65424	-2.51697	-3.27013		-1.15983	-0.820081	-1.48747	-0.366449		-3.31672	-1.88598	-2.85708	-2.04038		-0.530986	-0.102298	-0.419503	-0.291471		-2.16303	-1.91691		-1.69388	-1.86565		-1.42768	-2.55895		-0.597152	-0.658071
YNR054C	YNR054C PAC cluster ESF2 biological process unknown transcription regulator activity cytoplasm* | YNR055C	1	-3.35372	-2.87301	-2.84106	-3.56366		-1.15953	-0.527325	-1.27293	0.149644		-3.315	-2.30961	-3.05734	-2.19233		-1.04157	-0.002761	-0.213067	-0.318607		-3.12105	-2.61984		-1.7377	-1.93309		-1.80629	-2.51687		-1.12265	-1.31837
YJR112W	YJR112W ... NNF1 chromosome segregation molecular function unknown kinetochore* | YJR112W-A	1	-2.30093	-2.45484	-2.08945	-2.95018		-0.777813	-0.521825	-0.954782	-0.086614		-1.98719	-1.48401	-1.85705	-1.75949		-0.577738	-0.043288	-0.416635	-0.51988		-1.94938	-2.03068		-1.87329	-2.14346		-1.7561	-2.48976		-0.721521	-1.33859
YNL308C	YNL308C PAC cluster KRI1 ribosome biogenesis molecular function unknown nucleolus | YNL309W	1	-3.63535	-2.22789	-3.8389	-3.78363		-0.630355	-0.601593	-1.06307	-0.12298		-2.90315	-1.35305	-3.2151	-2.06503		-1.26488	0.154959	-0.733296	-0.266922		-4.03542	-2.42834		-2.13532	-2.22357		-0.920726	-1.94724		-0.801133	-0.879473
YDR083W	YDR083W PAC cluster RRP8 rRNA processing methyltransferase activity nucleolus | YDR084C	1	-2.76088	-2.90891	-2.9003	-3.76869		-1.80929	-1.2132	-1.89675	-0.690865		-3.35453	-2.3836	-3.16911	-2.62301		-1.4458	-0.385216	-1.12054	-0.527988		-2.51933	-2.01977		-2.2761	-1.79876		-1.57863	-2.28036		-1.27001	-0.957985
YDL060W	YDL060W PAC cluster TSR1 rRNA processing* ribonucleoprotein binding cytoplasm* | YDL061C	1	-2.73333	-3.02217	-2.84835	-2.90148		-1.71912	-1.74365	-1.58789	-1.1964		-3.5786	-3.05243	-3.12713	-2.59493		-1.03011	-0.711174	-0.733328	-0.552928		-2.19814	-2.01019		-1.69803	-1.5444		-2.28337	-2.50893		-0.715869	-0.616824
YJR002W	YJR002W PAC cluster MPP10 rRNA modification* molecular function unknown nucleus* | YJR003C	1	-1.88365	-1.69373	-1.97264	-2.05635		-1.57267	-1.26617	-1.47025	-0.981688		-2.56904	-1.88304	-2.48157	-1.99276		-0.793803	-0.452636	-0.333068	-0.321771		-1.83168	-1.89417		-1.72997	-1.78096		-1.68402	-2.12721		-0.969365	-0.998792
YOR056C	YOR056C ... NOB1 processing of 20S pre-rRNA* protein binding* nucleus* | YOR057W	1	-1.83991	-2.12895	-2.15742	-2.71661		-1.50239	-1.3549	-1.57147	-0.939599		-2.56961	-1.69905	-2.42732	-1.74388		-0.69564	-0.406284	-0.44817	-0.424259		-1.95906	-2.16358		-1.93185	-2.06649		-1.88119	-2.79528		-1.25798	-1.56378
YKL021C	YKL021C PAC cluster MAK11 ribosomal large subunit biogen molecular function unknown membrane fraction | YKL022C	1	-1.22303	-1.37683	-1.31276	-1.40105		-1.03525	-0.678858	-0.691471	0.006249		-2.07843	-1.42745	-1.52354	-1.08902		-0.69996	-0.419227	-0.444217	-0.120121		-2.01197	-1.4625		-1.56645	-1.00377		-1.22379	-1.80356		-0.670602	-0.529543
YPL217C	YPL217C PAC cluster BMS1 rRNA processing* GTP binding cytoplasm* | YPL218W	1	-2.03205	-1.93037	-2.64588	-2.22435		-1.68483	-1.04078	-1.54165	-0.292254		-2.926	-2.27289	-2.74478	-1.90861		-1.20188	-0.643472	-0.645288	-0.420235		-2.04094	-2.0457		-1.98436	-2.08366		-1.74664	-2.20786		-1.16304	-1.1157
YML080W	YML080W PAC cluster DUS1 tRNA modification tRNA dihydrouridine synthase activinucleus | YML081C-A	1	-1.727	-1.32541	-1.67224	-1.72331		-0.815745	-0.647288	-0.915743	-0.343614		-2.11923	-1.3715	-1.89236	-1.44562		-0.442086	-0.225996	-0.818384	-0.304619		-1.36818	-1.35948		-1.3521	-1.23157		-1.46606	-2.15248		-0.23238	-0.544455
YIL008W	YIL008W ... URM1 protein modification protein binding* cytoplasm* | YIL009C-A	1	-2.28833	-2.51084	-1.76942	-2.45404		-1.31094	-0.943594	-1.05491	-0.152652		-2.49097	-1.95512	-2.3284	-2.0557		-1.29953	-0.97951	-0.760012	-0.719492		-2.99878	-1.93835		-2.07428	-1.39961		-1.25856	-2.2593		-0.69267	-0.68653
YER126C	YER126C PAC cluster NSA2 ribosomal large subunit biogen molecular function unknown nucleus | YER127W	1	-4.1314	-3.79463	-2.61248	-3.58473		-2.42146	-1.41229	-2.41575	-0.883164		-3.86648	-3.21344	-3.15302	-2.64413		-1.38469	-0.878707	-1.07163	-0.865298		-2.64866	-1.8432		-2.43205	-2.1508		-2.21551	-2.42586		-1.16214	-0.87959
YCL054W	YCL054W PAC cluster SPB1 processing of 27S pre-rRNA S-adenosylmethionine-dependent methnucleus* | YCL055W	1	-4.67045	-3.57373	-3.63697	-4.0189		-2.23688	-1.20149	-2.38349	-0.473261		-4.56088	-3.29707	-4.07495	-2.92337		-1.93209	-0.844113	-1.17964	-0.808064		-3.74757	-2.86151		-3.0775	-2.95822		-3.41312	-3.79836		-1.76942	-1.70033
YML093W	YML093W PAC cluster UTP14 processing of 20S pre-rRNA snoRNA binding small nucleolar ribonucleoprotein c | YML094W	1	-4.03664	-2.92677	-3.31419	-3.39669		-2.22816	-1.44481	-2.06793	-0.241843		-4.33221	-3.13728	-3.46361	-2.60545		-1.69312	-0.721085	-1.17918	-0.734641		-3.85989	-2.44158		-2.90011	-2.65293		-2.35613	-3.01737		-1.62345	-1.25235
YOL041C	YOL041C PAC cluster NOP12 rRNA metabolism RNA binding nucleolus | YOL042W	1	-3.00388	-1.91119	-2.19307	-2.13879		-1.54238	-0.991777	-1.50016	-0.218174		-3.03589	-1.79415	-2.25452	-1.55764		-1.64629	-0.664734	-0.96114	-0.550648		-2.5322	-1.78628		-2.40456	-1.9322		-1.49461	-2.12321		-0.899107	-0.941208
YLR435W	YLR435W PAC cluster TSR2 processing of 20S pre-rRNA molecular function unknown cytoplasm* | YLR436C	1	-3.50529	-2.87464	-2.53892	-3.03622		-1.7569	-1.2031	-1.6796	-0.460839		-3.12687	-2.325	-2.63809	-1.98073		-1.45605	-0.987794	-1.58128	-0.911392		-3.0609	-2.06781		-2.58887	-2.11824		-1.74066	-2.80985		-1.0423	-1.14587
YKL172W	YKL172W PAC cluster EBP2 rRNA processing molecular function unknown nucleolus | YKL173W	1	-4.04683	-4.0029	-4.5983	-4.23738		-1.79269	-1.20575	-1.76659	-0.129224		-4.79766	-2.99816	-3.83731	-2.52938		-2.08349	-0.495235	-1.3215	-0.748236		-4.25653	-2.15546		-2.19947	-2.4784		-1.25855	-2.14582		-1.15748	-1.29187
YGR187C	YGR187C PAC cluster HGH1 biological process unknown molecular function unknown cytoplasm | YGR188C	1	-2.46187	-2.00867	-2.24011	-2.31369		-1.025	-0.39156	-0.982085	0.148305		-2.5564	-1.91279	-2.23626	-1.54395		-0.920697	-0.695343	-1.11702	-0.504564		-2.14753	-1.67897		-1.65977	-1.31076		-1.43887	-1.86295		-0.616481	-0.657938
YLR221C	YLR221C PAC cluster RSA3 ribosomal large subunit assemb molecular function unknown nucleolus* | YLR222C	1	-2.89631	-2.89261	-2.70755	-3.08978		-1.51301	-0.436776	-1.09267	0.540731		-3.58956	-2.31199	-2.96866	-2.10155		-1.19632	-0.885723	-0.742821	-0.522691		-3.31935	-2.2505		-2.10163	-1.47556		-1.3831	-2.23723		-1.04267	-0.811674
YML043C	YML043C PAC cluster RRN11 transcription from RNA polymer RNA polymerase I transcription factRNA polymerase I transcription fact | YML046W	1	-3.91123	-3.66331	-3.19724	-3.06426		-1.82756	-1.02595	-1.40385	-0.002827		-4.16883	-3.52162	-2.98978	-2.01755		-1.09182	-0.158589	-1.36531	-0.399617		-1.50858	-1.44739		-2.31915	-2.6899		-1.66014	-2.99029		-0.192798	-0.821138
YNL110C	YNL110C PAC cluster NOP15 ribosomal large subunit biogen molecular function unknown nucleus* | YNL111C	1	-5.09207	-4.55625	-3.81019	-4.1256		-1.96485	-1.14469	-1.60968	-0.211429		-4.56211	-3.41673	-3.47337	-2.63371		-1.30123	0.094778	-0.923616	-0.001959		-3.23343	-1.75552		-2.2316	-1.73819		-0.412544	-1.64251		-0.96096	-0.832338
YIL079C	YIL079C PAC cluster AIR1 mRNA-nucleus export* molecular function unknown nucleus* | YIL082W	1	-1.8029	-1.99923	-1.42149	-1.87169		-0.956565	-0.42387	-0.927147	-0.104169		-2.15319	-1.79828	-1.8631	-1.53464		-0.490078	-0.154594	-0.086736	-0.080125		-1.13026	-0.620973		-0.989409	-0.720388		-0.995744	-1.33239		-0.470277	-0.418188
YLR074C	YLR074C PAC cluster BUD20 bud site selection molecular function unknown nucleus | YLR075W	1	-2.68221	-2.96269	-1.99741	-2.60723		-1.63697	-1.14663	-1.16548	-0.366449		-3.05494	-2.28268	-2.46187	-1.85061		-0.584129	-0.439573	-0.113038	-0.23571		-2.67834	-1.67567		-1.97234	-1.35387		-1.53957	-1.81296		-1.25344	-1.07632
YOL080C	YOL080C ... REX4 rRNA processing* 3'-5' exonuclease activity nucleus* | YOL081W	1	-2.0404	-2.38189	-1.69141	-2.49904		-1.48005	-0.755152	-1.12132	0.041833		-2.96522	-1.85843	-1.84935	-1.40404		-0.766548	-0.403982	-0.464774	-0.339134		-2.27004	-1.93979		-1.75919	-1.69709		-0.884118	-1.65465		-0.643355	-0.847941
YPL043W	YPL043W PAC cluster NOP4 rRNA processing RNA binding nucleolus | YPL044C	1	-3.65184	-3.80045	-2.54727	-4.10769		-1.91163	-1.26764	-1.73386	-0.365812		-4.23185	-3.11815	-3.32825	-2.55954		-1.47055	-0.65714	-1.00473	-0.65699		-3.51728	-2.37646		-2.28603	-2.62003		-2.27596	-3.02504		-1.4884	-1.282
YMR239C	YMR239C PAC cluster RNT1 35S primary transcript process ribonuclease III activity nucleolus | YMR240C	1	-1.93491	-1.63349	-1.8389	-2.13644		-0.837004	-0.139179	-1.1335	0.154651		-2.71301	-1.56698	-2.33232	-1.56686		-0.922385	0.020695	-0.380904	0.105007		-2.63781	-1.5968		-1.81438	-1.63486		-1.00742	-2.16401		-0.509846	-0.607097
YOR252W	YOR252W … PAC cluster TMA16 biological process unknown molecular function unknown nucleus | Protein of unknown function that associates with ribosomesYOR253W	1	-1.39628	-1.87373	-1.76333	-2.33957		-1.07198	0.126002	-0.96175	0.520377		-2.76821	-1.40315	-2.4058	-1.62013		-0.772133	-0.5425	-0.462092	-0.346283		-2.60731	-1.65631		-2.07858	-1.53975		-0.641525	-1.46379		-0.775337	-0.836655
YKL143W	YKL143W PAC cluster LTV1 response to osmotic stress* molecular function unknown cytoplasm | YKL144C	1	-2.44791	-3.18359	-3.65146	-4.43744		-1.7004	-1.31295	-2.47514	-1.47979		-3.7651	-2.53607	-3.67283	-2.94614		-0.199803	0.381321	-0.102325	0.077213		-3.15706	-3.42471		-2.62183	-2.57536		-2.74824	-4.0559		-1.47674	-1.536
YNL162W-A	YNL162W-A ... YNL162W-A biological process unknown molecular function unknown cytoplasm* | YNL163C	1	-1.965	-2.12379	-1.87904	-2.83269		-1.47595	-0.616232	-1.92409	-0.894806		-2.19776	-2.20503	-2.80814	-2.17265		-0.486828	-0.127757	-0.271931	-0.051782		-0.655703	-0.865236		-0.935609	-0.747377		-1.05554	-1.26047		0.105978	0.28793
YNL207W	YNL207W ... RIO2 processing of 20S pre-rRNA protein kinase activity* cytoplasm* | YNL208W	1	-1.33424	-1.14292	-1.54976	-1.25934		-0.743021	-0.845265	-0.593808	-0.706041		-1.82096	-1.24828	-1.60159	-1.22877		-0.25485	-0.099947	-0.168951	0.022388		-1.40448	-1.46553		-0.951712	-0.742414		-1.62681	-2.003		-0.466743	-0.563639
YNL124W	YNL124W PAC cluster NAF1 transport* RNA binding* nucleoplasm | YNL125C	1	-1.95467	-1.48116	-1.71299	-1.64937		-1.01824	-0.590765	-1.33538	-0.614198		-2.20531	-1.61255	-2.16433	-1.55892		-0.145742	0.286092	-0.100928	-0.111472		-0.783256	-1.20774		-0.486295	-0.901757		-1.08558	-1.41494		-0.090795	-0.739967
YMR301C	YMR301C ... ATM1 iron ion homeostasis "ATPase activity, coupled to transme"mitochondrial inner membrane | YMR302C	1	-1.90052	-0.975407	-1.54311	-1.12387		-0.675763	-0.757179	-0.309781	-0.370309		-1.56847	-1.01345	-1.28915	-0.850434		-0.211049	-0.207412	-0.073949	0.115722		-1.09648	-1.41435		-0.679001	-0.748586		-1.41068	-1.62458		-0.633684	-0.738609
YHR069C	YHR069C ... RRP4 35S primary transcript process 3'-5'-exoribonuclease activity nuclear exosome (RNase complex)* | YHR069C-A	1	-0.84696	-0.643596	-0.818565	-1.02933		-0.258215	-0.298551	-0.511468	-0.401909		-1.11364	-0.596989	-1.08505	-0.865975		0.181649	0.190074	0.0325	0.054813		-0.687165	-0.936428		-0.727347	-0.843346		-0.686627	-1.4476		0.104119	-0.487701
YNL119W	YNL119W RP cluster NCS2 pseudohyphal growth* molecular function unknown cytoplasm | YNL120C	1	-2.49009	-1.65071	-2.05621	-2.15001		-0.525023	-0.359174	-0.946111	-0.557276		-2.0758	-1.6044	-1.96169	-1.50992		0.123009	0.35461	-0.534617	0.088333		-1.55809	-1.47874		-1.19152	-0.916128		-1.52127	-1.89496		-0.173788	-0.393297
YOR236W	YOR236W ... DFR1 folic acid and derivative meta dihydrofolate reductase activity cytosol | YOR237W	1	-1.99369	-1.40373	-1.96277	-1.98207		-0.389762	-0.676173	-0.355526	-0.777137		-1.36747	-0.979653	-1.66234	-1.32487		0.12634	-0.068379	0.008414	0.039488		-1.11204	-1.17143		-0.333269	-0.245737		-0.66464	-1.22852		-0.04893	-0.38649
YML108W	YML108W ... YML108W biological process unknown molecular function unknown cytoplasm* | YML109W	1	-1.24552	-1.31516	-2.03403	-1.92752		-0.743032	-0.706218	-0.731139	-0.482405		-1.1901	-1.36875	-1.26493	-1.30048		-0.046067	-0.314397	-0.485757	-0.460886		-0.462949	-1.01247		-0.994768	-0.763523		-0.539698	-1.2026		-0.099256	-0.215774
YBR061C	YBR061C PAC cluster TRM7 protein biosynthesis* tRNA methyltransferase activity cytoplasm | YBR062C	1	-1.49009	-1.63803	-1.65411	-1.3522		-0.810155	-0.18521	-0.815855	-0.233488		-1.8714	-1.47582	-1.42798	-1.52806		-0.104924	-0.284808	-0.007768	-0.079694		-1.70528	-1.29422		-1.09148	-0.743066		-1.08992	-1.31903		-0.425086	-0.514749
YGR158C	YGR158C PAC cluster MTR3 35S primary transcript process 3'-5'-exoribonuclease activity nuclear exosome (RNase complex)* | YGR159C	1	-1.65007	-0.82996	-1.13233	-0.787283		-0.559355	-0.169704	-0.393244	0.105874		-1.43952	-1.1153	-1.06917	-1.02716		-0.057941	-0.152722	-0.225411	-0.003581		-1.09463	-0.689366		-0.709991	-0.500363		-0.400072	-0.51363		0.0295	0.094135
YJL098W	YJL098W ... SAP185 G1/S transition of mitotic cel protein serine/threonine phosphatascytoplasm* | YJL099W	1	-2.64648	-1.65996	-2.51054	-1.58271		-1.39688	-0.778136	-0.941079	0.120015		-3.05579	-2.26345	-2.19892	-1.69359		-0.693764	-0.298303	-0.49722	0.057725		-2.21824	-1.74937		-1.8501	-1.30278		-1.72702	-2.06521		-0.763231	-0.524936
YGL116W	YGL116W ... CDC20 mitotic sister chromatid segre enzyme activator activity anaphase-promoting complex | YGL117W	1	-1.88394	-1.09899	-1.33903	-1.15683		-0.70112	-0.086506	-0.779379	0.085923		-1.70428	-1.22204	-1.56992	-1.28368		-0.224876	0.020022	-0.108377	0.141778		-1.61303	-0.902832		-1.28346	-0.933448		-0.82438	-1.37745		-0.696989	-0.798726
YKR024C	YKR024C PAC cluster DBP7 35S primary transcript process ATP-dependent RNA helicase activitynucleolus | YKR025W	1	-2.23155	-1.27275	-1.8695	-1.70951		-0.955029	-0.136739	-1.2413	-0.117208		-2.5844	-1.75143	-2.32306	-1.73919		-0.302945	0.282363	-0.188999	0.260901		-1.71053	-1.34954		-0.730417	-0.968949		-0.910487	-1.76722		-0.08946	-0.55168
YNL186W	YNL186W PAC cluster UBP10 chromatin silencing at telomer ubiquitin-specific protease activitnucleus | YNL187W	1	-1.55109	-0.893729	-1.09834	-0.767322		-0.985425	-0.531785	-0.701838	0.177516		-2.26374	-1.71875	-1.66033	-1.21295		-0.479391	-0.600395	-0.094045	-0.210621		-1.48354	-1.08763		-1.42158	-1.17712		-1.23196	-1.37301		-0.561379	-0.541035
YOR048C	YOR048C ... RAT1 35S primary transcript process 5'-3' exoribonuclease activity nucleus* | YOR049C	1	-1.73	-0.793183	-1.0084	-0.622718		-0.620201	-0.55863	-0.337787	0.082145		-1.86839	-1.15939	-1.36607	-0.90843		-0.321185	-0.202732	0.262936	0.110812		-1.94755	-1.50943		-1.46741	-1.04112		-1.62352	-1.56012		-1.0451	-0.9747
YHL039W	YHL039W PAC cluster YHL039W biological process unknown molecular function unknown cytoplasm | YHL040C	1	-3.16866	-1.27005	-1.53141	-0.840306		-0.919668	-1.54165	-0.786951	-1.15368		-2.03021	-1.96532	-1.63691	-1.77375		-0.350888	-0.593041	-0.302068	-0.19805		-0.871132	-1.2173		-0.359713	-0.060949		-1.19176	-0.935455		-0.458964	-0.095156
YMR259C	YMR259C ... YMR259C biological process unknown molecular function unknown cytoplasm | YMR260C	1	-2.40328	-1.10134	-1.72998	-0.956487		-1.0449	-1.21842	-1.10262	-1.02784		-2.23125	-2.1741	-1.80777	-1.88381		-0.349845	-0.537849	-0.381161	-0.20916		-1.12039	-1.09196		-0.808514	-0.262866		-1.75835	-1.08166		-0.233537	0.048458
YNL256W	YNL256W PAC cluster FOL1 folic acid and derivative bios 2-amino-4-hydroxy-6-hydroxymethyldicytoplasm* | YNL257C	1	-1.82921	-0.867104	-0.985171	-0.408492		-0.850386	-0.964935	-0.604211	-0.550598		-1.69891	-1.19662	-1.01522	-0.928495		-0.404745	-0.467641	-0.112627	0.007407		-1.39316	-1.19539		-1.33591	-0.699137		-1.33032	-1.33503		-0.802545	-0.863672
YIR012W	YIR012W PAC cluster SQT1 ribosomal large subunit assemb molecular function unknown cytoplasm* | YIR013C	1	-1.67865	-1.13853	-1.43882	-1.14432		-1.02425	-0.748483	-0.945282	-0.564756		-1.79071	-1.34809	-1.67025	-1.41708		-0.386497	-0.599609	-0.036017	-0.170707		-1.48383	-1.34223		-0.7919	-0.863104		-1.09553	-1.42881		-0.543708	-0.733231
YPR190C	YPR190C PAC cluster RPC82 transcription from RNA polymer DNA-directed RNA polymerase activitDNA-directed RNA polymerase III com | YPR191W	1	-1.70493	-1.1761	-1.29895	-1.20487		-1.14551	-0.755782	-0.86194	-0.287063		-2.23935	-1.4847	-1.83654	-1.42935		-0.230009	-0.266227	-0.018139	0.070884		-1.37824	-1.2231		-1.03873	-0.743044		-1.27001	-1.58261		-0.676516	-0.465013
YOR116C	YOR116C ... RPO31 transcription from RNA polymer DNA-directed RNA polymerase activitDNA-directed RNA polymerase III com | YOR117W	1	-1.35577	-0.244471	-1.11895	-0.368724		-0.519485	-0.443758	-0.651714	-0.492734		-1.43453	-1.02301	-1.15698	-1.12706		-0.158439	-0.20758	-0.15426	-0.04441		-0.982928	-1.21816		-0.428602	-0.431566		-1.17532	-1.30868		0.184828	-0.126109
YOL125W	YOL125W … TRM13 biological process unknown molecular function unknown | 2'-O-methyltransferase responsible for modification of tRNA at position 4; exhibits no obvious similarity to other known methyltransferasesYOL126C	1	-1.01259	-1.04967	-0.95561	-1.54666		-0.426577	-0.387432	-0.708684	-0.576334		-1.03253	-0.689043	-1.29296	-1.00129		-0.26917	0.14798	-0.469497	-0.180679		-0.646864	-0.592768		-0.477442	-0.58484		-0.62928	-0.994617		0.249795	-0.016114
YBR263W	YBR263W ... SHM1 one-carbon compound metabolism glycine hydroxymethyltransferase acmitochondrion | YBR264C	1	-1.16926	-0.852927	-1.24491	-1.36514		-0.295082	-0.750711	-0.779907	-1.38068		-0.576166	-0.351362	-1.18165	-1.25538		-0.232851	-0.371806	-0.065969	-0.54188		-1.03173	-1.25565		-0.737599	-0.442887		-1.27493	-1.21478		-0.520137	-0.639684
YIL064W	YIL064W … SEE1 biological process unknown S-adenosylmethionine-dependent | Protein with a role in intracellular transport; has sequence similarity to S-adenosylmethionine-dependent methyltransferases of the seven beta-strand familyYIL065C	1	-2.02199	-1.54431	-2.70471	-2.55178		-1.03326	-1.2514	-1.56574	-1.5625		-1.84952	-1.41148	-2.57836	-2.02881		-0.442926	-0.692413	-0.372386	-0.615924		-2.37462	-2.70958		-1.73396	-1.64461		-1.94856	-2.50794		-1.23798	-1.177
YIR026C	YIR026C PAC cluster YVH1 sporulation (sensu Fungi)* protein tyrosine phosphatase activicytoplasm | YIR027C	1	-1.87817	-1.77517	-2.87022	-2.62752		-1.38538	-1.53209	-1.61095	-1.85993		-1.7357	-1.29548	-2.16808	-1.90886		-0.357454	-0.491643	-0.09445	-0.363294		-2.01354	-2.5151		-1.52781	-1.83279		-1.73711	-2.79101		-0.884855	-1.36034
YDR321W	YDR321W PAC cluster ASP1 asparagine catabolism asparaginase activity cytosol* | YDR322C-A	1	-2.05259	-1.72409	-2.35294	-2.56435		-1.21886	-1.58985	-1.90806	-2.39888		-0.99896	-1.17692	-2.00654	-2.28953		-0.737127	-0.959634	-0.800397	-0.956059		-1.29916	-1.81839		-1.01904	-1.31976		-1.83276	-2.05011		-0.93252	-0.733789
YLR172C	YLR172C PAC cluster DPH5 peptidyl-diphthamide biosynthe diphthine synthase activity cytoplasm | YLR173W	1	-1.49679	-1.44052	-1.61817	-2.03336		-0.833125	-1.18381	-1.2593	-1.65724		-1.11713	-0.749596	-1.74791	-1.43495		-0.602833	-0.662619	-0.449106	-0.734679		-1.52329	-1.74809		-1.29266	-1.11405		-1.58014	-1.59601		-1.13488	-1.10338
YHR064C	YHR064C PAC cluster SSZ1 protein biosynthesis unfolded protein binding cytoplasm | YHR065C	1	-1.95416	-0.801037	-1.82094	-1.45022		-0.90367	-0.896007	-1.64306	-1.58415		-1.00472	-0.940083	-1.78194	-1.81327		-0.92492	-0.75347	-0.840836	-0.825413		-1.65087	-1.88369		-1.01352	-1.14703		-1.61647	-1.75373		-0.788053	-0.924416
YHR020W	YHR020W PAC cluster YHR020W tRNA aminoacylation for protei proline-tRNA ligase activity cellular component unknown | YHR021C	1	-2.65769	-1.71295	-3.05781	-2.53557		-1.24777	-1.43337	-2.03209	-2.31869		-1.29793	-1.31379	-2.32331	-2.47488		-1.57662	-1.3078	-1.14105	-1.2622		-2.11672	-2.43085		-1.29813	-1.31803		-2.60447	-2.60041		-1.04702	-0.603289
YLR056W	YLR056W ... ERG3 ergosterol biosynthesis C-5 sterol desaturase activity endoplasmic reticulum | YLR057W	1	-3.10353	-1.98799	-3.01018	-2.63735		-1.11385	-1.3986	-1.95527	-2.32753		-1.41368	-1.82698	-2.21536	-2.46307		-1.40076	-0.819585	-1.41609	-1.39154		-2.30973	-2.5858		-1.26023	-2.14281		-3.07157	-3.30139		-0.700733	-0.787197
YMR217W	YMR217W PAC cluster GUA1 GMP metabolism GMP synthase (glutamine-hydrolyzingcellular component unknown | YMR218C	1	-4.01626	-2.69066	-5.38364	-4.23102		-2.00321	-2.14898	-3.3218	-3.51792		-2.1433	-2.15662	-3.846	-3.90351		-1.62013	-1.39551	-1.4297	-1.40088		-3.09103	-3.93318		-2.05322	-2.805		-3.66915	-4.32153		-2.06338	-2.01829
YER110C	YER110C PAC cluster KAP123 protein-nucleus import protein carrier activity cytoplasm* | YER111C	1	-4.4458	-2.70084	-5.05874	-4.12345		-1.74692	-2.07062	-2.49664	-2.7408		-2.45146	-2.51875	-4.26811	-4.42297		-1.27159	-1.16889	-0.960449	-0.959676		-2.89144	-3.11431		-1.52346	-1.80872		-3.53529	-3.44743		-1.47443	-1.10082
YPR058W	YPR058W ... YMC1 transport transporter activity mitochondrial inner membrane | YPR059C	1	-1.76343	-0.875914	-1.53814	-1.3284		-0.770421	-0.980184	-0.949507	-1.19559		-0.720843	-0.791026	-1.38455	-1.52208		-0.491681	-0.377765	-0.097365	-0.263221		-1.41737	-1.59058		-0.863818	-0.674416		-1.52733	-1.65369		-1.04248	-0.901216
YJL198W	YJL198W PAC cluster PHO90 phosphate transport phosphate transporter activity membrane | YJL199C	1	-1.37215	-1.034	-1.561	-1.4752		-0.677347	-0.921339	-1.16685	-1.34595		-1.31702	-1.1101	-1.85189	-1.74233		-0.180949	-0.427593	-0.299209	-0.695458		-1.12671	-1.66102		-1.18354	-1.28749		-1.54792	-1.73308		-0.705021	-0.847709
YKL004W	YKL004W ... AUR1 sphingolipid metabolism inositol phosphoceramide synthase aGolgi apparatus | YKL005C	1	-1.70191	-1.10768	-1.48525	-1.24096		-0.65193	-1.17846	-1.07158	-1.56295		-1.03505	-1.27231	-1.44025	-1.67044		-0.334259	-0.40228	-0.176698	-0.541766		-0.770357	-1.11769		-0.437684	-0.638248		-1.51355	-1.4149		-0.196881	-0.003073
YOL092W	YOL092W ... YOL092W biological process unknown molecular function unknown cytoplasm* | YOL093W	1	-1.11505	-0.743803	-1.01834	-0.91107		-0.612721	-0.770736	-0.977294	-1.03838		-0.634461	-0.95605	-1.11645	-1.35195		-0.197265	-0.480626	-0.053299	-0.375527		-0.694094	-0.858556		-0.319469	-0.356941		-1.07064	-1.16225		-0.396829	-0.198601
YNL112W	YNL112W ... DBP2 mRNA catabolism, nonsense-medi RNA helicase activity cytoplasm* | YNL113W	1	-5.19869	-4.42077	-5.93512	-5.18616		-4.14218	-3.66058	-5.65549	-4.73436		-4.40448	-3.75057	-4.85177	-4.55528		-1.58142	-1.25394	-1.98629	-1.71005		-3.76024	-3.7489		-4.55091	-5.17467		-4.12395	-4.54698		-3.21993	-2.96086
YOR359W	YOR359W ... VTS1 protein-vacuolar targeting RNA binding* cytosol | YOR360C	1	-2.64693	-1.10367	-1.8777	-1.3162		-0.718088	-0.769186	-1.16202	-0.839329		-1.43559	-1.29979	-1.63365	-1.30954		-1.09842	-0.162236	-0.823403	-0.559977		-0.065599	-0.573033		-0.102198	-0.939349		-0.777377	-1.41619		0.666648	0.123946
YLR175W	YLR175W PAC cluster CBF5 rRNA modification* pseudouridylate synthase activity small nucleolar ribonucleoprotein c | YLR176C	1	-3.34505	-2.53248	-3.08294	-3.7082		-1.91539	-1.11252	-2.4853	-1.38393		-2.61443	-1.76922	-2.93512	-2.42227		-2.28141	-1.64981	-1.71308	-1.65722		-3.74069	-2.92191		-2.79432	-2.91803		-2.42359	-2.9788		-1.8311	-1.71718
YLR197W	YLR197W … PAC cluster NOP56 (SIK1) RNA catabolism exoribonuclease II activity mitochondrion* | Essential evolutionarily-conserved nucleolar protein component of the box C/D snoRNP complexes that direct 2'-O-methylation of pre-rRNA during its maturation; overexpression causes spindle orientation defectsYLR198C	1	-3.69272	-1.26089	-3.69833	-2.7734		-1.34877	-0.891853	-2.42014	-1.84851		-1.99659	-1.45872	-3.184	-2.8555		-1.90949	-1.09894	-1.64757	-1.28174		-4.18121	-2.95301		-2.90714	-3.09838		-2.4511	-2.8069		-1.57601	-1.39709
YBL042C	YBL042C ... FUI1 uridine transport uridine transporter activity plasma membrane | YBL043W	1	-2.72235	-2.11627	-1.07586	-1.04936		-1.93094	-1.91583	-1.78058	-1.77849		-2.0487	-2.22731	-1.62686	-1.86896		-1.53411	-1.58336	-0.246551	-0.862504		-0.518083	0.372893		-1.64723	-0.378871		-1.78982	-0.698633		0.049058	2.01051
YDR020C	YDR020C … DAS2 biological process unknown molecular function unknown | Putative protein of unknown function; non-essential gene identified in a screen for mutants with increased levels of rDNA transcription; weak similarity with uridine kinases and with phosphoribokinasesYDR021W	1	-1.09188	-1.30915	-1.29543	-1.46345		-0.886768	-1.27749	-0.969787	-0.968569		-1.92337	-1.53895	-1.65469	-1.65004		-0.071205	-0.297982	-0.358113	-0.44037		-1.31709	-1.10337		-1.20817	-0.806192		-1.4416	-1.45517		-0.745644	-0.502538
YER145C	YER145C ... FTR1 high affinity iron ion transpo iron ion transporter activity plasma membrane | YER146W	1	-2.09536	-1.46408	-1.30482	-1.37432		-1.07927	-1.40865	-0.890586	-1.33198		-1.85937	-1.91673	-1.63343	-1.74816		-0.407056	-0.852403	0.042617	-0.535698		-0.264821	-0.701649		-0.919922	-1.31151		-0.984224	-1.18667		0.622552	0.108154
YDR346C	YDR346C PAC cluster SVF1 biological process unknown molecular function unknown cytoplasm* | YDR347W	1	-1.40218	-1.38942	-0.963281	-1.20243		-1.37616	-1.42783	-0.958092	-0.73715		-2.38039	-1.91139	-1.61393	-1.39975		-0.512699	-1.00974	-0.121808	-0.443554		-1.76387	-1.39108		-1.66012	-1.06351		-1.07879	-1.60749		-0.839344	-0.870653
YDR399W	YDR399W ... HPT1 purine nucleotide biosynthesis hypoxanthine phosphoribosyltransfercytoplasm* | YDR400W	1	-3.381	-3.61338	-2.06885	-3.2982		-2.79999	-2.36677	-2.63224	-2.15487		-3.71543	-3.33341	-3.05611	-3.11933		-1.12988	-1.72346	-0.194055	-0.96388		-4.10641	-3.54096		-3.53255	-3.32113		-4.22712	-4.1261		-3.27352	-3.12746
YOR101W	YOR101W ... RAS1 Ras protein signal transductio GTPase activity plasma membrane | YOR102W	1	-2.48611	-3.11171	-1.48021	-2.37103		-2.41762	-2.38483	-2.27033	-2.09145		-3.56048	-3.13322	-2.57553	-2.61714		-0.609515	-1.14803	-0.494186	-0.853241		-2.28695	-1.88208		-2.71036	-2.22548		-2.25517	-2.35324		-1.42759	-1.41895
YCR051W	YCR051W ... YCR051W biological process unknown molecular function unknown cytoplasm* | YCR052W	1	-1.48158	-1.77963	-1.30737	-2.0413		-1.26003	-1.45871	-0.928868	-0.775394		-2.16058	-1.42004	-1.9285	-1.13924		-0.506091	-0.73357	-0.62893	-0.647902		-1.86927	-1.87568		-1.32566	-1.21035		-1.67474	-1.83457		-1.19025	-1.32203
YNL113W	YNL113W PAC cluster RPC19 transcription from RNA polymer DNA-directed RNA polymerase activitDNA-directed RNA polymerase III com | YNL114C	1	-1.84346	-2.60401	-1.79908	-2.61394		-1.85844	-1.44491	-1.77938	-0.941418		-3.32119	-2.26971	-2.21396	-1.66727		-1.28124	-0.709925	-0.902442	-0.452183		-1.9534	-1.35252		-1.69457	-1.77595		-1.18405	-1.79874		-0.849274	-0.807383
YNL151C	YNL151C PAC cluster RPC31 transcription from RNA polymer DNA-directed RNA polymerase activitDNA-directed RNA polymerase III com | YNL152W	1	-1.97292	-2.63085	-1.63881	-2.78062		-1.62347	-1.4553	-1.45884	-0.72364		-3.24567	-2.37249	-2.66689	-1.92559		-1.53038	-1.03351	-1.69924	-1.0452		-2.81025	-2.10427		-2.33356	-2.10877		-1.79522	-2.38455		-1.25006	-1.37175
YIL158W	YIL158W … AIM20 biological process unknown molecular function unknown | Putative protein of unknown function; overexpression causes a cell cycle delay or arrest; green fluorescent protein (GFP)-fusion protein localizes to the vacuole; null mutant displays elevated frequency of mitochondrial genome lossYIL159W	1	-2.13492	-2.82134	-2.29408	-2.65974		-1.83501	-1.46072	-1.8495	-1.16596		-2.9044	-2.58469	-2.73625	-2.25244		-1.53619	-1.44082	-1.2388	-1.72415		-2.27482	-2.05238		-2.53038	-2.14214		-2.36559	-2.52699		-1.92648	-1.87574
YCR059C	YCR059C ... YIH1 regulation of amino acid metab molecular function unknown cytoplasm* | YCR060W	1	-1.70795	-1.33709	-1.53076	-1.57658		-1.2946	-0.872669	-1.20688	-0.8313		-1.06806	-1.04676	-1.59653	-1.21111		-0.805129	-0.713251	-0.511576	-0.60264		-1.45619	-1.67886		-0.796397	-1.09856		-1.45362	-1.43942		-0.750758	-0.927166
YDL014W	YDL014W ... NOP1 rRNA modification* methyltransferase activity nucleolus* | YDL015C	1	-3.8924	-3.01525	-3.47678	-3.5317		-2.72782	-2.71964	-3.20651	-2.94386		-2.98342	-2.77916	-3.30507	-2.90264		-2.42333	-1.99943	-1.90283	-2.05305		-3.12187	-3.34277		-2.62716	-3.157		-3.64982	-3.95783		-1.98885	-2.01605
YGL148W	YGL148W PAC cluster ARO2 aromatic amino acid family bio chorismate synthase activity* cytoplasm | YGL149W	1	-2.77415	-2.06703	-2.24848	-2.34056		-1.76551	-1.82591	-2.0595	-2.1462		-2.02488	-1.92014	-2.46466	-2.45713		-1.2489	-1.57461	-1.03316	-1.49922		-2.32582	-2.25242		-1.66963	-1.64761		-2.23988	-2.3079		-1.33777	-1.18935
YKL181W	YKL181W PAC cluster PRS1 histidine biosynthesis* ribose-phosphate diphosphokinase accytoplasm | YKL182W	1	-2.35829	-1.92542	-1.95968	-2.04219		-1.67814	-1.66867	-1.68242	-1.89477		-1.89344	-1.44969	-1.96565	-2.00298		-1.30452	-1.37203	-0.835875	-1.0998		-1.62275	-1.72317		-1.50473	-1.07605		-1.80849	-1.74928		-0.939997	-0.621553
YHR089C	YHR089C PAC cluster GAR1 rRNA modification* RNA binding nucleolus* | YHR090C	1	-2.85356	-2.32556	-2.80472	-2.85895		-2.14019	-1.88816	-2.27969	-2.1147		-2.74512	-2.39162	-3.05137	-2.65071		-1.42703	-1.65418	-1.72289	-1.7884		-3.02251	-2.79531		-2.47821	-2.35406		-2.80049	-3.27191		-1.50463	-1.63322
YLR333C	YLR333C PAC cluster RPS25B protein biosynthesis structural constituent of ribosome cytosolic small ribosomal subunit ( | YLR334C	1	-2.53405	-2.36768	-2.32377	-2.60745		-1.8694	-1.57084	-2.13618	-2.04472		-2.00275	-2.11927	-2.42891	-2.72636		-1.21523	-1.83816	-1.11639	-1.40595		-2.08101	-1.41705		-1.73219	-1.17301		-1.34147	-1.1944		-1.03445	-0.336492
YPR163C	YPR163C PAC cluster TIF3 translational initiation translation initiation factor activribosome | YPR164W	1	-2.16267	-1.6874	-1.83732	-1.90047		-1.49501	-1.57424	-1.5254	-1.39968		-2.17143	-1.61305	-1.91856	-1.78088		-1.53648	-1.36044	-1.17343	-1.157		-2.53561	-2.08046		-2.09789	-1.84419		-2.05554	-2.43603		-1.32494	-1.19602
YNL247W	YNL247W PAC cluster YNL247W cysteine metabolism* cysteine-tRNA ligase activity cytoplasm | YNL248C	1	-2.18009	-1.24809	-1.60261	-1.5705		-1.2591	-1.03252	-1.34324	-0.899112		-1.64203	-1.3543	-1.82293	-1.55464		-1.11487	-0.967448	-0.754073	-0.905943		-2.32993	-1.917		-1.87544	-1.55849		-1.89848	-1.96232		-1.30833	-1.20647
YBR084W	YBR084W PAC cluster MIS1 nucleobase, nucleoside, nucleo formate-tetrahydrofolate ligase actmitochondrion | YBR085C-A	1	-3.4148	-2.14018	-2.6728	-2.65146		-1.62456	-1.96668	-2.11449	-2.27686		-2.38652	-1.86969	-2.80418	-2.66879		-1.54272	-1.41797	-1.01754	-1.33048		-2.57323	-2.46155		-2.25411	-1.97946		-3.0047	-2.97337		-1.3877	-0.84814
YOR341W	YOR341W ... RPA190 transcription from RNA polymer DNA-directed RNA polymerase activitDNA-directed RNA polymerase I compl | YOR342C	1	-6.47339	-3.73723	-4.56652	-4.30274		-2.89402	-3.44432	-3.45572	-3.52835		-4.52056	-3.92086	-4.65341	-4.66341		-2.18807	-1.95135	-1.60243	-1.59911		-4.22194	-3.50898		-3.58635	-3.07143		-4.8456	-3.87726		-2.72968	-1.7881
YPL274W	YPL274W ... SAM3 S-adenosylmethionine transport S-adenosylmethionine transporter acplasma membrane | YPL277C	1	-2.53711	-1.77667	-1.99064	-1.6942		-1.29621	-1.47797	-1.23463	-1.61651		-1.74655	-1.72383	-1.86808	-2.0683		-1.08549	-1.07905	-0.985013	-0.87825		-0.294426	0.01753		0.524438	0.464507		-0.187277	0.21717		-0.827335	-0.76218
YLR186W	YLR186W PAC cluster EMG1 35S primary transcript process snoRNA binding cytoplasm* | YLR187W	1	-2.75521	-2.14698	-1.99438	-2.03183		-1.3689	-1.37275	-1.68	-1.7578		-2.07654	-1.79598	-1.94298	-1.97525		-1.42	-1.09007	-0.749958	-0.982011		-1.68851	-1.52544		-1.26285	-1.26786		-1.58597	-1.72864		-0.594557	-0.504821
YBR034C	YBR034C PAC cluster HMT1 mRNA-nucleus export* protein-arginine N-methyltransferasnucleus | YBR035C	1	-3.31566	-2.93583	-3.05243	-2.99779		-2.63836	-1.87163	-2.71819	-1.88815		-3.11504	-2.84019	-2.79261	-2.82457		-1.49081	-1.72403	-1.21845	-1.40415		-2.17895	-1.9855		-2.14988	-2.16703		-2.17384	-2.42637		-1.39689	-1.44163
YDR324C	YDR324C PAC cluster UTP4 processing of 20S pre-rRNA snoRNA binding small nucleolar ribonucleoprotein c | YDR325W	1	-3.91966	-3.23505	-3.83691	-3.14732		-2.77569	-2.75226	-2.9493	-2.25959		-3.92828	-3.52923	-3.64257	-3.18402		-1.97068	-1.30924	-1.37333	-1.23263		-3.0375	-2.37028		-3.03805	-2.56323		-3.47198	-3.09395		-2.08366	-1.29292
YGL078C	YGL078C PAC cluster DBP3 35S primary transcript process ATP-dependent RNA helicase activitynucleolus | YGL079W	1	-3.80962	-3.19743	-3.33894	-3.35491		-2.61517	-2.10808	-3.08424	-1.94434		-3.70877	-3.1093	-3.57615	-3.30728		-1.86596	-1.26368	-1.22589	-1.0119		-3.36198	-2.81857		-2.74741	-2.58609		-2.63973	-2.53114		-2.27403	-1.58692
YNR053C	YNR053C PAC cluster NOG2 ribosome assembly* GTPase activity nucleus* | YNR054C	1	-5.33809	-5.06632	-4.69364	-4.80785		-3.7404	-3.27936	-3.53119	-2.91179		-4.83682	-4.15731	-4.49441	-3.86916		-2.48943	-1.60533	-1.26124	-1.46643		-3.24195	-2.35347		-3.3209	-2.87976		-3.31178	-3.4338		-2.06006	-1.09929
YKL009W	YKL009W PAC cluster MRT4 rRNA processing* molecular function unknown nucleus* | YKL010C	1	-4.26197	-3.61607	-3.63835	-3.87522		-2.61504	-1.97577	-2.8278	-1.90158		-3.70188	-3.2075	-3.55505	-3.18714		-2.00585	-1.4712	-1.66307	-1.40711		-3.38455	-2.6244		-2.79052	-2.61364		-2.38886	-3.25358		-1.65983	-1.30516
YOR310C	YOR310C PAC cluster NOP58 rRNA modification* molecular function unknown small nucleolar ribonucleoprotein c | YOR311C	1	-4.23335	-3.4405	-3.96236	-3.88497		-2.94776	-2.14888	-3.32453	-2.35338		-3.48646	-3.06218	-3.63366	-3.63998		-2.63772	-1.85264	-1.96197	-1.33943		-4.15584	-3.11081		-3.49488	-3.18734		-3.03684	-3.08361		-2.12096	-1.55883
YOR271C	YOR271C … PAC cluster FSF1 biological process unknown molecular function unknown | Putative protein, predicted to be an alpha-isopropylmalate carrier; belongs to the sideroblastic-associated protein family; non-tagged protein is detected in purified mitochondria; likely to play a role in iron homeostasisYOR272W	1	-1.61705	-1.24423	-1.37115	-1.33714		-1.18661	-0.845865	-1.14921	-0.689885		-1.7951	-1.2915	-1.54656	-1.26191		-0.930709	-0.680278	-0.709806	-0.61073		-1.1745	-1.43031		-0.49256	-0.81848		-1.04158	-1.2571		-0.57761	-0.864313
YLR420W	YLR420W ... URA4 pyrimidine nucleotide biosynth dihydroorotase activity cytoplasm* | YLR421C	1	-1.70486	-1.61291	-1.34653	-1.86454		-1.00177	-1.35561	-1.02694	-1.4139		-1.52573	-1.1258	-1.50864	-1.51223		-1.169	-1.1004	-0.600489	-0.833734		-1.67195	-1.29489		-1.42973	-0.939075		-1.61175	-1.72269		-1.25979	-0.967359
YMR083W	YMR083W ... ADH3 fermentation alcohol dehydrogenase activity mitochondrial matrix* | YMR084W	1	-1.65263	-1.62027	-1.54371	-1.9164		-1.02202	-1.32448	-1.04828	-1.44386		-1.60981	-1.53079	-1.82841	-1.86125		-0.735665	-1.03084	-0.472285	-0.858747		-1.56898	-1.76129		-0.755955	-0.82172		-1.29216	-1.38319		-1.65394	-1.68409
YJL109C	YJL109C PAC cluster UTP10 processing of 20S pre-rRNA snoRNA binding mitochondrion* | YJL110C	1	-4.23778	-2.43968	-2.99172	-2.37659		-2.7815	-2.94622	-2.57765	-2.6165		-3.3958	-3.28389	-3.03043	-2.9672		-1.51686	-1.70436	-1.34157	-0.995124		-2.28783	-2.14203		-2.03704	-1.82501		-3.07473	-2.48119		-1.75585	-0.870719
YML018C	YML018C PAC cluster YML018C biological process unknown molecular function unknown vacuolar membrane (sensu Fungi) | YML019W	1	-1.51792	-1.05765	-1.52499	-1.37457		-1.09747	-0.849073	-1.56746	-1.26371		-1.22558	-1.45324	-1.68372	-1.69396		-0.930412	-0.992207	-0.717339	-0.872658		-1.1834	-1.35781		-0.644987	-1.22985		-1.35462	-1.72008		-0.903427	-0.963789
YDR395W	YDR395W ... SXM1 mRNA-nucleus export* protein carrier activity nucleus | YDR396W	1	-2.02313	-1.07196	-1.36349	-0.925258		-1.04596	-1.08344	-0.770022	-0.930381		-1.35281	-1.26879	-1.10935	-1.11746		-0.922897	-0.802471	-0.64007	-0.421036		-0.99451	-0.911078		-0.785067	-0.325191		-1.28797	-0.925071		-0.449909	0.0451
YKL029C	YKL029C ... MAE1 pyruvate metabolism* malate dehydrogenase (oxaloacetate-mitochondrion | YKL030W	1	-4.27302	-3.11766	-3.26118	-2.59954		-3.65038	-3.19219	-3.44606	-2.98481		-4.39452	-3.86237	-3.85244	-3.40415		-3.25839	-2.56178	-1.1663	-2.08819		-3.96006	-3.08477		-3.3222	-3.65328		-4.32656	-3.67352		-4.37438	-3.49674
YOR243C	YOR243C PAC cluster PUS7 tRNA modification* pseudouridine synthase activity nucleus | YOR244W	1	-2.70129	-1.89818	-2.10598	-1.69845		-1.73462	-2.08597	-1.45131	-1.42138		-2.71265	-1.86191	-2.2205	-1.79536		-1.5456	-1.17799	-1.00989	-0.850814		-2.58557	-2.08989		-2.3522	-1.74633		-2.04332	-2.58807		-1.32122	-1.13508
YLR401C	YLR401C PAC cluster DUS3 tRNA modification tRNA dihydrouridine synthase activicytoplasm* | YLR402W	1	-4.12467	-3.09888	-2.31663	-2.88197		-2.151	-2.103	-2.01701	-1.65663		-3.09622	-2.40931	-2.88235	-2.56298		-1.72609	-0.944534	-0.761804	-0.822231		-2.58448	-1.92009		-2.48037	-1.84718		-2.95489	-2.55157		-1.3692	-0.741817
YKR013W	YKR013W ... PRY2 biological process unknown molecular function unknown vacuole (sensu Fungi)* | YKR014C	1	-2.50224	-1.28348	-2.18637	-1.43225		-1.3299	-1.50938	-1.22905	-1.41912		-1.08688	-1.38492	-1.36081	-1.49495		-1.37275	-0.948193	-0.475304	-0.605891		-1.79093	-1.90562		-1.28267	-1.6408		-2.47923	-2.62572		-0.827632	-0.437676
YDL213C	YDL213C ... NOP6 rRNA processing* molecular function unknown nucleolus | YDL214C	1	-0.731566	-1.51212	-2.47569	-2.8124		-0.732736	-0.030491	-1.50664	-0.149815		-1.79908	-0.81862	-2.51827	-1.67212		-1.43206	-0.798719	-1.08646	-1.00123		-2.23516	-2.35277		-1.81576	-2.16811		-0.808615	-1.84903		-0.935684	-1.44201
YOR309C	YOR309C PAC cluster | YOR310C	1	-4.58472	-3.94934	0	-4.39316		-2.65854	-1.71768	-2.88686	-2.74083		-3.47849	-2.33807	-3.28151	-3.24693		-0.900291	0.041005	-1.92867	-0.881958		-3.61796	-3.48036		-3.58591	-3.51164		-3.13401	-3.5484		-1.27913	-1.70611
YDL070W	YDL070W ... BDF2 biological process unknown molecular function unknown nucleus | YDL071C	1	-1.48414	-0.530434	-1.54085	-1.63873		-0.518107	-0.039605	-1.37222	0.034596		-2.06062	-0.837912	-2.4273	-1.40395		-2.72355	-0.637663	-2.60508	-1.40764		-2.90639	-2.0734		-1.6894	-2.15023		-1.04363	-1.62912		-1.14228	-1.69856
YOR004W	YOR004W … PAC cluster UTP23 rRNA processing* molecular function unknown | Essential nucleolar protein that is a component of the SSU (small subunit) processome involved in 40S ribosomal subunit biogenesis; has homology to PINc domain protein Fcf1p, although the PINc domain of Utp23p is not required for functionYOR005C	1	0	-4.81886	-5.87978	-6.4586		-2.46337	-2.12601	-2.85171	-2.1032		-4.67484	-3.86363	-5.24642	-4.77769		-1.21018	-0.974978	-1.0792	-0.841827		-4.02525	-3.56572		-2.45038	-2.28638		-3.42868	-4.08122		-1.548	-1.73998
YDR156W	YDR156W ... RPA14 transcription from RNA polymer DNA-directed RNA polymerase activitDNA-directed RNA polymerase I compl | YDR157W	1	-0.006071	-0.735961	-0.763934	-1.20377		-0.397443	-0.326331	-0.224101	-0.271975		-0.508052	-0.307097	-0.907184	-0.106184		0.015533	0.557429	-0.026648	0.108521		0.185906	-0.766701		0.768741	0.300691		-0.237152	-0.860455		0.489737	-0.263068
YGR251W	YGR251W PAC cluster YGR251W processing of 20S pre-rRNA molecular function unknown nucleus* | YGR252W	1	-0.164393	-0.557671	-1.74646	-1.58589		0.017496	0.347029	-0.16793	0.713349		-1.46945	-0.466501	-1.36685	-0.666289		0.013294	0.334109	-0.263759	0.049364		-1.38189	-1.00067		-1.32577	-1.12079		-0.514115	-1.76704		0.030215	-0.304138
YGR081C	YGR081C PAC cluster SLX9 DNA metabolism molecular function unknown nucleus* | YGR082W	1	-1.82984	-1.71723	-1.70081	-2.17662		-0.093628	0.357899	-0.478069	0.565426		-1.9809	-1.04557	-1.72778	-0.988439		-0.490976	0.541376	-0.401031	-0.166065		-1.70697	-0.799979		-1.34392	-1.12067		-0.463444	-1.24293		-0.179429	-0.17811
YDR365C	YDR365C PAC cluster ESF1 rRNA processing RNA binding nucleus* | YDR366C	1	-1.07993	-1.04374	-1.77084	-2.14718		-0.015923	0.922379	-0.455953	1.06797		-1.85061	-0.807669	-2.03663	-1.08181		-0.833459	0.890272	-0.600207	0.446238		-3.55463	-2.30493		-1.69251	-1.78763		-0.9022	-1.82456		-0.912174	-1.01643
YDR527W	YDR527W ... RBA50 transcription from RNA polymer DNA-directed RNA polymerase activitcytoplasm* | YDR528W	1	-0.830668	-0.809816	-1.08153	-1.07241		0.053366	0.210378	-0.118748	0.609527		-1.41185	-0.511373	-1.04171	-0.381006		-0.326427	0.230068	-0.300581	-0.019592		-1.10225	-0.89691		-0.983115	-1.04097		-0.47521	-1.47759		-0.244411	-0.628739
YHL013C	YHL013C … PAC cluster OTU2 biological process unknown molecular function unknown | Protein of unknown function that may interact with ribosomes, based on co-purification experiments; member of the ovarian tumor-like (OTU) superfamily of predicted cysteine proteases; shows cytoplasmic localizationYHL014C	1	-0.994601	-1.14813	-1.93512	-1.94918		-0.214287	0.58589	-0.261188	1.35758		-2.08527	-0.809947	-1.77632	-0.687116		-0.274445	0.237915	-0.491854	0.156823		-1.96846	-1.54929		-1.1746	-1.2945		-0.580885	-1.72397		-0.060662	-0.652687
YFL023W	YFL023W PAC cluster BUD27 bud site selection molecular function unknown cytoplasm | YFL024C	1	-1.64838	-0.7898	-1.12258	-1.21559		0.260381	0.648211	0.176187	1.48335		-2.03458	-0.751824	-1.39049	-0.334319		0.190276	1.25625	0.28922	0.85241		-1.09843	-0.707449		-0.744804	-0.932183		-0.481255	-1.48863		0.219785	-0.242751
YNL164C	YNL164C ... IBD2 mitotic spindle checkpoint molecular function unknown nucleus | YNL165W	1	-1.80045	-1.42136	-1.40361	-1.47196		0.104171	0.410523	0.123523	0.974109		-1.48634	-1.10236	-0.903158	-0.479198		-0.156292	0.600251	0.018867	0.538664		-0.673054	-0.58846		-0.896615	-0.791643		-0.866964	-1.69244		0.324199	-0.082431
YLR015W	YLR015W ... BRE2 chromatin silencing at telomer transcription regulator activity* COMPASS complex | YLR016C	1	-1.06805	-0.64439	-0.94967	-0.760648		-0.233391	-0.325147	0.130835	0.688059		-1.58851	-0.707517	-0.960609	-0.350146		0.279141	0.420294	0.264911	0.520945		-0.771648	-0.679512		-1.11778	-0.489403		-0.717869	-1.01527		-0.06646	-0.095338
YBL071C	YBL071C ... | YBL071C-B	1	-1.4054	-1.38792	-1.2104	-1.42741		0.199505	0.248535	-0.278854	-0.011758		-0.88434	-0.933545	-0.95614	-0.741617		0.238221	0.534156	0.051782	0.329525		-0.460388	-0.565123		0.064222	0.018791		-0.282551	-0.522462		0.423632	0.244459
YHR040W	YHR040W ... BCD1 snoRNA metabolism nucleic acid binding cytoplasm* | YHR041C	1	-1.75391	-2.12003	-1.86726	-2.62701		-0.267215	-0.500625	-0.239879	0.19576		-2.46511	-1.26673	-2.18104	-1.17819		0.158166	0.892685	0.407325	0.625196		-1.94629	-1.43429		-1.06753	-1.19355		-1.70153	-1.93891		-0.5475	-0.538246
YML014W	YML014W ... TRM9 response to stress* tRNA methyltransferase activity cytoplasm* | YML015C	1	-0.967195	-1.06534	-0.941927	-1.48847		-0.072615	-0.248056	-0.103293	0.113895		-1.20588	-0.604515	-0.880481	-0.561531		-0.217503	0.133635	-0.081491	0.188665		-1.46318	-1.21652		-0.73656	-0.642142		-0.735436	-1.29367		-0.335207	-0.482422
YGR095C	YGR095C ... RRP46 35S primary transcript process 3'-5'-exoribonuclease activity nuclear exosome (RNase complex)* | YGR096W	1	-0.613871	-0.837711	-0.60241	-0.89486		-0.256071	-0.037825	-0.320447	-0.13097		-1.16051	-0.697969	-0.77591	-0.615643		0.257952	-0.013097	0.223701	0.008306		-0.516689	-0.580001		-0.466262	-0.459028		-0.085426	-0.62913		0.181697	-0.205101
YNL240C	YNL240C ... NAR1 iron-sulfur cluster assembly iron hydrogenase activity cytosol* | YNL241C	1	-0.903903	-1.03311	-0.692416	-1.49386		-0.878687	-0.557212	-0.710625	-0.381689		-1.5171	-1.1389	-1.92383	-1.19621		0.050273	0.195455	0.422639	0.246874		-0.390925	-0.804796		0.230735	0.102216		-0.567397	-0.646365		0.205807	-0.070392
YGL211W	YGL211W ... NCS6 biological process unknown molecular function unknown mitochondrion | YGL212W	1	-0.369027	-0.163876	-0.706061	-0.445781		0.059587	-0.20211	-0.011194	-0.032971		-0.434802	-0.033274	-0.475597	-0.141354		-0.060484	0.280488	-0.125079	0.143219		-0.968133	-1.19399		-0.632698	-0.735863		-0.880676	-1.42986		-0.02825	-0.380331
YGR173W	YGR173W PAC cluster RBG2 biological process unknown GTP binding cytoplasm | YGR174C	1	-0.539791	-0.320465	-0.989854	-1.01786		0.138339	0.299197	-0.180438	0.204606		-0.774437	-0.019036	-0.888511	-0.51425		-0.013252	0.514087	0.27406	0.464002		-1.04342	-0.884602		-0.343759	-0.332471		-0.374317	-0.799434		0.250223	0.020441
YGR239C	YGR239C ... PEX21 protein-peroxisome targeting protein binding* cytosol* | YGR240C	1	-0.788097	-0.469174	-1.05774	-1.08668		0.413683	0.528349	0.134951	0.319782		-0.494463	-0.204277	-0.543359	-0.268087		0.339773	0.716756	0.039319	0.486584		-0.361819	-0.542659		-0.052881	-0.43152		-0.034038	-0.718838		0.538367	0.046874
YPL068C	YPL068C ... YPL068C biological process unknown molecular function unknown nucleus | YPL069C	1	-1.13994	-0.503572	-1.74875	-1.15689		0.412206	0.554967	-0.222373	0.019576		-0.703563	0.102447	-1.04532	-0.439612		-0.174711	1.0534	-0.669262	0.103041		0.10683	-0.780232		0.329037	-0.713501		0.030694	-1.0755		1.02763	-0.178902
YOR287C	YOR287C PAC cluster YOR287C processing of 20S pre-rRNA molecular function unknown cellular component unknown | YOR288C	1	-0.584725	-2.21249	-0.466348	-3.00423		-0.313504	0.434326	-0.752496	1.04774		-3.30663	-2.03692	-2.63912	-1.65726		-0.377134	1.66447	0.357452	1.52499		-1.0482	-1.27754		-0.173953	-0.798811		0.046561	-0.860031		0.205996	-0.354734
YNR038W	YNR038W ... DBP6 35S primary transcript process ATP-dependent RNA helicase activitynucleolus* | YNR039C	1	-1.74577	-0.397611	-1.56343	-0.829401		0.248123	0.505258	-0.411127	-0.069669		-0.827652	-0.508121	-1.2027	-0.997208		0.023075	0.735655	-0.172044	0.304471		-0.797207	-1.12131		-0.155064	-0.304457		-1.18552	-1.42953		0.410033	-0.165614
YLL035W	YLL035W PAC cluster GRC3 rRNA processing molecular function unknown cellular component unknown | YLL036C	1	-1.61905	-0.135476	-1.35582	-0.465375		-0.25825	-0.106832	-0.502704	-0.179572		-0.822707	-0.774746	-1.17449	-1.18129		-0.058207	0.341825	0.042597	0.191227		-0.29343	-0.557409		-0.094415	0.186735		-0.928029	-0.799806		-0.050253	0.242112
YOL141W	YOL141W ... PPM2 biological process unknown C-terminal protein carboxyl methyltcytoplasm* | YOL142W	1	-4.16969	-0.122732	-3.78828	-0.308406		-0.826181	-0.735543	-1.03536	-0.809833		-2.2515	-2.09224	-2.33024	-2.36056		0.17408	0.403515	0.243003	0.641638		-1.28007	-1.3674		-0.595354	-0.646322		-1.88135	-2.05485		0.230315	-0.102457
YPL030W	YPL030W … TRM44 biological process unknown molecular function unknown | tRNA(Ser) Um(44) 2'-O-methyltransferase; involved in maintaining levels of the tRNA-Ser species tS(CGA) and tS(UGA); conserved among metazoans and fungi but there does not appear to be a homolog in plants; TRM44 is a non-essential geneYPL031C	1	-1.23588	0.25315	-1.17304	-0.309073		-0.141607	0.093595	-0.377	-0.249279		-0.510298	-0.158502	-0.713338	-0.641099		-0.070843	0.216749	-0.268257	0.112406		-0.026745	-0.597453		0.058297	-0.363581		-0.186403	-0.782386		0.571514	-0.049364
YIL047C	YIL047C ... SYG1 signal transduction molecular function unknown mitochondrion* | YIL047C-A	1	-1.50709	-0.150071	-0.567606	0.016337		-0.482166	-0.231846	-0.483445	-0.108497		-0.84872	-0.912647	-0.866322	-1.01862		-0.396956	-0.125519	0.351325	0.264512		-0.458906	0.259743		0.068297	0.261142		-0.539901	-0.00135		-0.110481	0.605367
YKR079C	YKR079C PAC cluster TRZ1 removal of tRNA 3'-trailer seq purine nucleotide binding* cytoplasm* | YKR080W	1	-1.35084	-0.251162	-1.14796	-0.187741		-0.348817	-0.417923	-0.221743	-0.0869		-1.47819	-0.698806	-0.910944	-0.583593		-0.006134	0.219848	0.261402	0.516843		-1.46052	-1.11729		-1.23498	-0.592537		-1.53422	-1.56763		-0.481957	-0.197929
YNL023C	YNL023C ... FAP1 biological process unknown transcription factor activity cellular component unknown | YNL024C	1	-1.15227	-0.452798	-0.888943	-0.292021		-0.718137	-0.541458	-0.301486	-0.099422		-1.34847	-1.06056	-1.06422	-0.935185		0.161147	0.075693	0.488412	0.624157		-1.1243	-1.00016		-0.744456	-0.31805		-1.09082	-1.1923		-0.37558	-0.203132
YGL055W	YGL055W ... OLE1 mitochondrion inheritance* stearoyl-CoA 9-desaturase activity endoplasmic reticulum membrane | YGL056C	1	-1.20225	-0.504378	-1.25431	-1.06046		-0.905622	0.124469	-1.54642	-0.513905		-1.10573	-0.980799	-1.77557	-1.5745		0.628581	0.002866	0.06872	-0.444368		-1.15812	-1.59956		-0.436367	-1.5541		-1.1834	-1.50133		-0.485453	-1.01439
YIL103W	YIL103W ... DPH1 peptidyl-diphthamide biosynthe molecular function unknown cytoplasm | YIL104C	1	-0.182885	-0.357227	-0.444539	-0.67083		0.205617	-0.008803	-0.198925	-0.213388		-0.285599	-0.261867	-0.669237	-0.528068		0.375797	0.287021	-0.003583	0.167962		0.30773	-0.000181		0.297199	0.084203		0.057638	-0.10512		0.527831	0.335099
YMR303C	YMR303C ... ADH2 fermentation* alcohol dehydrogenase activity cytoplasm | YMR304C-A	1	-0.980654	-1.27784	-1.02274	-1.31667		0.210983	0.431925	-0.047047	0.326362		-0.625841	-0.437747	-0.702127	-0.814363		1.01486	1.04969	0.886646	0.934931		0.549729	-0.305925		0.915233	0.131428		0.040256	-0.761356		0.942611	-0.027874
YMR269W	YMR269W … PAC cluster TMA23 biological process unknown molecular function unknown | Nucleolar protein of unknown function implicated in ribosome biogenesis; TMA23 may be a fungal-specific gene as no homologs have been yet identified in higher eukaryotesYMR270C	1	0.392555	-1.70189	0.341007	-2.90032		0.38821	0.568232	0.338296	1.41562		-2.84218	-0.461135	-2.30764	-0.636037		-1.33941	0.666113	0.030761	0.727838		-2.45418	-1.53458		-0.539942	-0.894		0.619334	-0.88525		-0.249077	-0.721858
YHR081W	YHR081W ... LRP1 DNA repair* molecular function unknown nuclear exosome (RNase complex) | YHR082C	1	-0.036104	-0.901636	-0.620746	-1.46688		0.019974	0.891863	0.391553	1.8478		-2.12597	-0.665783	-1.36782	-0.341658		-0.246616	1.15291	-0.434469	0.801162		-2.1206	-0.948563		-0.700001	-0.630357		0.888017	-0.078526		0.479793	-0.030648
YOR154W	YOR154W … SLP1 biological process unknown molecular function unknown | Integral membrane protein of unknown function; member of the SUN-like family of proteinsYOR155C	1	-0.729842	0.023	-0.558997	-0.027454		0.12497	-0.029824	0.339065	0.711062		-1.05343	-0.486319	-0.5989	-0.221345		0.5343	0.450465	0.177871	0.491359		-0.607851	-0.648005		-0.465951	-0.028293		-0.363175	-0.900803		0.353524	0.254083
YNL218W	YNL218W ... MGS1 DNA replication* ATPase activity* nucleus | YNL219C	1	-0.952812	-0.172777	-0.844419	-0.389772		0.298119	-0.128465	0.486333	0.41811		-0.822361	-0.23038	-0.3462	0.031642		0.056056	0.857173	0.434306	0.780902		-0.593658	-0.737446		-0.713853	-0.529217		-0.696964	-1.46223		0.047458	-0.274453
YPL101W	YPL101W ... ELP4 regulation of transcription fr RNA polymerase II transcription elocytoplasm* | YPL102C	1	-0.808848	-0.128953	-0.519918	0.032898		0.234892	0.042527	0.534337	0.325251		-0.777531	-0.247198	-0.28745	-0.18296		0.663337	0.661282	0.73423	0.904514		-0.561675	-0.439593		-0.207562	0.301445		-0.416173	-0.709266		0.108923	0.152423
YJR109C	YJR109C ... CPA2 arginine biosynthesis carbamoyl-phosphate synthase (glutacarbamoyl-phosphate synthase comple | YJR110W	1	-1.92761	0.076054	-1.26955	-0.382486		0.190353	-0.092148	-0.262152	-0.467444		-0.309507	-0.284775	-0.65721	-0.884164		-0.879501	0.061872	-0.615653	0.050863		-0.801136	-1.18592		-0.277437	-0.403056		-0.863272	-0.862107		-0.454654	-1.08535
YCL017C	YCL017C ... NFS1 iron ion homeostasis* cystathionine gamma-lyase activity mitochondrion | YCL018W	1	-0.741586	-0.400716	-0.228231	-0.235754		-0.295306	-0.603027	-0.075257	-0.505214		-0.301762	-0.483513	-0.209203	-0.412582		0.251748	-0.014455	0.542278	0.462597		0.333198	0.182448		0.318525	0.426549		-0.138838	0.059579		0.170437	0.420282
YDR055W	YDR055W ... PST1 cell wall organization and bio molecular function unknown cell wall (sensu Fungi) | YDR056C	1	-0.26792	0.115101	1.1884	0.845154		-0.631119	-0.710443	-0.396379	-0.316549		0.011949	-0.451296	0.235174	0.079649		-1.01174	-1.00642	0.487531	-0.366603		0.150985	1.57362		-0.572928	-0.00224		0.222426	1.47781		-0.938453	0.087492
YFL067W	YFL067W ... YFL067W biological process unknown molecular function unknown cellular component unknown | YFL068W	1	-1.19241	0.56604	-0.779287	0.670464		-0.478934	-0.397276	-0.250155	0.261349		-0.530767	-0.236607	-0.407038	0.092976		-1.91799	-1.09753	-0.361405	-0.134356		-0.563607	-0.606579		-0.450066	-0.682218		-1.03683	-0.801566		-0.106304	-0.355558
YHR206W	YHR206W ... SKN7 response to osmotic stress* transcription factor activity* nucleus | YHR207C	1	-1.01249	0.563696	-1.07414	0.343388		-0.053159	-0.26281	-0.27784	-0.346337		-0.663485	-0.389171	-0.746426	-0.499055		-0.053312	0.089824	-0.258963	-0.083062		-0.003892	-0.86018		0.176019	0.039611		-0.381582	-0.681576		0.393227	-0.175245
YOR098C	YOR098C ... NUP1 mRNA-nucleus export* protein binding* nuclear pore | YOR099W	1	-1.14099	0.471863	-0.803383	0.152168		0.137044	-0.344775	-0.205292	-0.430021		-0.570726	-0.092419	-0.779561	-0.371958		-0.115175	0.402216	-0.037024	0.126766		-0.454992	-0.695795		-0.13956	-0.232358		-0.677229	-0.89782		0.157247	-0.128204
YHR085W	YHR085W ... IPI1 rRNA processing* molecular function unknown nucleus* | YHR086W	1	-0.244496	-0.329534	-1.39255	-1.87788		0.508637	1.36272	-0.688129	0.691774		0.036981	0.294771	-1.09562	-0.526524		0.00998	0.53195	-0.784722	0.045968		0.570346	-0.465228		0.838331	-0.403943		0.161998	-0.797087		1.2417	-0.002401
YPL239W	YPL239W ... YAR1 response to osmotic stress* molecular function unknown cytoplasm | YPL240C	1	-0.089314	-0.137828	-1.46902	-1.3222		0.377076	0.833722	-0.173136	0.769025		-0.589246	0.41976	-1.01884	-0.092157		-0.066826	0.607098	-0.710537	0.001804		-1.47124	-1.0995		-1.16521	-0.940449		-0.504914	-1.2731		-0.53323	-0.502208
YEL029C	YEL029C ... BUD16 bud site selection molecular function unknown cytoplasm | YEL030W	1	-1.18056	-0.213672	-0.741875	-0.336731		0.016446	0.225809	0.066823	0.285282		-0.167684	-0.145155	-0.121437	-0.06548		0.017587	0.251311	0.217946	0.280013		-0.175443	-0.373446		-0.351123	-0.047799		-0.371074	-0.377187		0.01257	0.099892
YGR211W	YGR211W ... ZPR1 regulation of cell cycle protein binding cytoplasm* | YGR212W	1	-0.47179	0.043846	-1.75998	-1.62873		0.774959	0.688277	-0.465027	-0.620132		0.14633	0.63536	-0.922856	-0.471801		0.446344	0.944408	-0.443239	-0.084879		-1.78364	-0.994311		-1.00054	-0.776859		-1.55252	-1.37257		-0.892822	-0.778389
YGR189C	YGR189C ... CRH1 biological process unknown molecular function unknown cell wall (sensu Fungi)* | YGR190C	1	-1.42141	0.115736	-1.23886	-0.266188		0.565585	0.611818	0.059929	0.215497		-0.033687	-0.145705	-0.418808	-0.363213		-0.34006	0.86365	0.0758	0.429763		-0.931322	-0.777171		0.182508	-0.623154		-1.16648	-1.1114		0.196038	-0.043741
YOR302W	YOR302W ... YOR302W regulation of protein biosynth translation regulator activity cytosol | YOR303W	1	-2.30093	0.534287	-2.41702	0.00411		1.18863	0.816888	0.54135	0.8379		0.178401	0.100266	-1.13723	-0.555857		0.58377	1.74726	-0.0026	0.479478		-1.35313	-1.30976		0.23062	-0.550077		-1.51641	-1.13901		0.389722	0.136815
YPR048W	YPR048W ... TAH18 biological process unknown molecular function unknown cellular component unknown | YPR049C	1	-1.13303	0.448184	-1.70581	-0.321356		0.322641	0.198259	0.068504	0.199586		-0.554488	-0.033387	-0.675741	-0.434289		-0.326069	0.651087	-0.493846	0.43635		-0.590031	-0.853231		-0.284863	-0.208557		-0.425828	-1.31994		0.50743	0.050638
YOR303W	YOR303W ... CPA1 arginine biosynthesis carbamoyl-phosphate synthase (glutacarbamoyl-phosphate synthase comple | YOR304C-A	1	-1.85463	-0.558455	-2.31207	-1.28407		1.20421	1.65047	0.128783	0.594957		0.590275	0.319861	-0.530826	-0.756889		0.588863	1.76757	0.040555	0.884422		-0.640874	-1.2008		0.790539	-0.433892		-0.816865	-1.16225		0.750627	0.075597
