# Supplementary material for: The importance of regulated resource reallocation during dynamic environmental shifts in yeast
Source: EMBO J. 2026 Mar 11;45(8):2808–30. doi: 10.1038/s44318-026-00727-x (PMC13084002; doi:10.1038/s44318-026-00727-x)
Supplement: Supplementary file 15 — Figure EV4 Source Data [file 44318_2026_727_MOESM15_ESM.zip › Figure_EV4/FigEV4_processedmicroscopydata.xlsx]

## Sheet: Sheet1
cell_numb	strain	rep	Msn2_ratio_T01	Msn2_ratio_T02	Msn2_ratio_T03	Msn2_ratio_T04	Msn2_ratio_T05	Msn2_ratio_T06	Msn2_ratio_T07	Msn2_ratio_T08	Msn2_ratio_T09	Msn2_ratio_T10	Msn2_ratio_T11	Msn2_ratio_T12	Msn2_ratio_T13	Msn2_ratio_T14	Msn2_ratio_T15	Msn2_ratio_T16	Msn2_ratio_T17	Msn2_ratio_T18	Msn2_ratio_T19	Msn2_ratio_T20	Msn2_ratio_T21	Msn2_ratio_T22	Msn2_ratio_T23	Msn2_ratio_T24	Msn2_ratio_T25	Msn2_ratio_T26	Msn2_ratio_T27	Msn2_ratio_T28	Msn2_ratio_T29	Msn2_ratio_T30	Msn2_ratio_T31	Msn2_ratio_T32	Msn2_ratio_T33	Msn2_ratio_T34	Msn2_ratio_T35	Msn2_ratio_T36	Msn2_ratio_T37	Msn2_ratio_T38	Msn2_ratio_T39	Msn2_ratio_T40	Dot6_ratio_T01	Dot6_ratio_T02	Dot6_ratio_T03	Dot6_ratio_T04	Dot6_ratio_T05	Dot6_ratio_T06	Dot6_ratio_T07
1	AGY1328	1	1.04668	1.0467	1.03988	1.04866	1.04307	1.04476	1.04797	1.04612	1.04014	1.04651	1.04525	1.04594	1.04812	1.08721	1.08441	1.06207	1.08723	1.06074	1.05297	1.05395	1.05309	1.05011	1.05169	1.05665	1.05783	1.0572	1.05961	1.05976	1.08806	1.08452	1.06382	1.05027	1.05597	1.0521	1.05528	1.05147	1.05145	1.05624	1.05529	1.05654	1.09851	1.0863	1.0755	1.09865	1.09246	1.09463	1.09378
2	AGY2255	1	1.04293	1.04108	1.03212	1.03513	1.03463	1.03454	1.03451	1.0351	1.03427	1.03511	1.0354	1.03535	1.03749	1.04797	1.05421	1.0747	1.05735	1.05276	1.05403	1.05089	1.05497	1.04959	1.0509	1.04938	1.04868	1.05187	1.05041	1.05216	1.05366	1.05318	1.05445	1.05191	1.05048	1.04872	1.04871	1.0505	1.04771	1.04709	1.04676	1.05104	1.06343	1.05807	1.0488	1.05709	1.05141	1.05437	1.05354
3	AGY1328	1	1.05442	1.05205	1.04637	1.05355	1.05471	1.05922	1.05757	1.05367	1.05385	1.05011	1.04882	1.04827	1.04486	1.12523	1.12936	1.13477	1.11355	1.06398	1.05518	1.07126	1.05273	1.04988	1.04635	1.04625	1.04606	1.05138	1.05241	1.05269	1.05452	1.07002	1.06454	1.08081	1.08194	1.05008	1.06456	1.13707	1.04892	1.0776	1.04911	1.05417	1.10058	1.0992	1.0918	1.11022	1.10505	1.10215	1.10304
4	AGY1328	1	1.04837	1.05232	1.04194	1.04619	1.04996	1.04562	1.04602	1.04412	1.04668	1.04584	1.04328	1.04437	1.04407	1.09197	1.1063	1.10051	1.10481	1.07443	1.07052	1.05118	1.04586	1.05022	1.05066	1.05796	1.05774	1.05313	1.05609	1.04668	1.05405	1.06253	1.04735	1.05757	1.04533	1.04612	1.05903	1.05589	1.06175	1.08309	1.0608	1.04866	1.15498	1.10079	1.07135	1.08092	1.09503	1.07509	1.07061
5	AGY1328	1	1.05036	1.05913	1.04149	1.05637	1.05695	1.07097	1.0652	1.07378	1.05983	1.05663	1.05483	1.06159	1.06411	1.14307	1.16067	1.11511	1.13061	1.12708	1.11184	1.09273	1.07763	1.06071	1.08818	1.09497	1.05594	1.05666	1.0562	1.05945	1.06296	1.06275	1.07048	1.05977	1.10084	1.10753	1.08323	1.08443	1.1057	1.08235	1.07354	1.07449	1.12402	1.12906	1.143	1.12711	1.11306	1.12149	1.1703
6	AGY2255	1	1.03795	1.03568	1.03259	1.03496	1.03152	1.03103	1.03325	1.0351	1.03303	1.03268	1.03148	1.03418	1.03235	1.03989	1.03892	1.04279	1.03921	1.0358	1.03377	1.03609	1.0332	1.03208	1.03301	1.03248	1.0315	1.03243	1.0327	1.033	1.03405	1.03275	1.03505	1.03342	1.0343	1.03477	1.03497	1.03677	1.03527	1.03751	1.03435	1.03487	1.08355	1.08536	1.0682	1.08369	1.06958	1.06998	1.07448
7	AGY2255	1	1.03836	1.03694	1.03185	1.03576	1.0332	1.03338	1.03063	1.03165	1.03145	1.03064	1.0309	1.03464	1.03245	1.03939	1.04299	1.03975	1.03826	1.03805	1.03404	1.03433	1.03395	1.03587	1.03254	1.03276	1.03263	1.03245	1.03075	1.03136	1.03133	1.03101	1.03085	1.03156	1.0303	1.03148	1.03118	1.03115	1.031	1.03057	1.02862	1.03033	1.07026	1.06637	1.05342	1.07212	1.07001	1.0701	1.07624
8	AGY2255	1	1.03421	1.03684	1.02992	1.03187	1.03185	1.03147	1.03125	1.03267	1.03122	1.03185	1.02957	1.03013	1.03263	1.0368	1.03343	1.0324	1.03193	1.03177	1.0344	1.03348	1.03149	1.03116	1.03018	1.0313	1.02962	1.03193	1.03093	1.03182	1.03238	1.03058	1.03053	1.03062	1.02859	1.03106	1.03192	1.03039	1.03006	1.03215	1.02936	1.03085	1.05782	1.0572	1.04388	1.05735	1.0578	1.06236	1.06329
9	AGY1328	1	1.04269	1.04258	1.03709	1.04438	1.04148	1.04155	1.04168	1.04032	1.03775	1.04012	1.03951	1.0441	1.04394	1.07893	1.08572	1.06291	1.07887	1.06938	1.05974	1.05184	1.05188	1.04793	1.0485	1.04525	1.04508	1.04465	1.05038	1.05156	1.04604	1.05166	1.0491	1.05378	1.05313	1.07696	1.07847	1.07506	1.08852	1.06664	1.05014	1.07937	1.11305	1.0857	1.06997	1.086	1.08473	1.07862	1.09131
10	AGY1328	1	1.05381	1.05187	1.0445	1.05682	1.04727	1.05443	1.0501	1.0522	1.04275	1.04334	1.04249	1.04446	1.04177	1.10509	1.12441	1.13257	1.12736	1.13531	1.07321	1.04961	1.04604	1.04687	1.05313	1.04622	1.07653	1.05822	1.04867	1.0565	1.05211	1.04824	1.04668	1.0532	1.10811	1.11611	1.05281	1.0895	1.08018	1.04644	1.04436	1.05604	1.13259	1.0881	1.07952	1.0968	1.08696	1.08758	1.07964
11	AGY1328	1	1.05116	1.04956	1.04169	1.05061	1.05065	1.05411	1.04838	1.04365	1.04588	1.04372	1.04219	1.04174	1.04333	1.1079	1.10432	1.07079	1.08523	1.0601	1.05238	1.04954	1.04898	1.05079	1.05172	1.05241	1.05235	1.05325	1.0544	1.08679	1.08777	1.10211	1.07422	1.07016	1.06005	1.06898	1.04985	1.05268	1.04978	1.05057	1.04629	1.03596	1.09807	1.07504	1.08296	1.0836	1.07744	1.08112	1.08036
12	AGY2255	1	1.03492	1.03228	1.02996	1.0326	1.03246	1.03223	1.03407	1.03183	1.02899	1.03218	1.03069	1.03299	1.03375	1.03624	1.03835	1.03499	1.03536	1.03626	1.03384	1.03351	1.03533	1.03502	1.03465	1.03528	1.0335	1.03314	1.03288	1.03498	1.03423	1.03619	1.03982	1.04372	1.03709	1.03682	1.03458	1.03631	1.03117	1.03094	1.03105	1.03307	1.05702	1.05569	1.04473	1.0603	1.05478	1.06048	1.06255
13	AGY1328	1	1.04684	1.04753	1.04512	1.04362	1.04187	1.04182	1.05089	1.05133	1.04365	1.03882	1.04437	1.05308	1.06388	1.09856	1.1102	1.1181	1.10562	1.07377	1.05353	1.04977	1.05091	1.05372	1.04885	1.04886	1.04775	1.05466	1.0536	1.05044	1.06823	1.09393	1.06071	1.05454	1.08639	1.07403	1.08169	1.07852	1.08133	1.1008	1.05844	1.11018	1.10165	1.10402	1.10004	1.10795	1.09544	1.0958	1.10231
14	AGY2255	1	1.03767	1.03735	1.03461	1.03593	1.03261	1.03156	1.03147	1.0319	1.03191	1.0321	1.03111	1.03463	1.03285	1.03843	1.04487	1.04321	1.04064	1.04019	1.03463	1.03341	1.03324	1.03208	1.03285	1.03224	1.03221	1.03153	1.03103	1.03132	1.03128	1.03423	1.03284	1.03309	1.03179	1.03059	1.03063	1.03139	1.0326	1.03125	1.02864	1.02859	1.06429	1.06214	1.06215	1.06307	1.06381	1.06618	1.06366
15	AGY1328	1	1.04389	1.06381	1.05932	1.10024	1.08993	1.08368	1.0774	1.07741	1.07489	1.07198	1.06802	1.05919	1.06571	1.10011	1.12657	1.11998	1.10556	1.095	1.06462	1.06304	1.05898	1.06004	1.05644	1.05553	1.05273	1.05518	1.05793	1.05736	1.05602	1.06505	1.06284	1.06181	1.05764	1.06324	1.06179	1.06399	1.06133	1.07025	1.06416	1.06451	1.10511	1.09178	1.08493	1.21126	1.21702	1.21185	1.17564
16	AGY2255	1	1.03635	1.03322	1.03171	1.03021	1.03101	1.02998	1.02802	1.02795	1.02737	1.02975	1.02963	1.03187	1.03411	1.03472	1.03541	1.03418	1.03319	1.03211	1.03196	1.03131	1.03129	1.03387	1.03419	1.03471	1.03236	1.03121	1.02984	1.03236	1.03128	1.03195	1.03102	1.0336	1.03144	1.03184	1.03181	1.0349	1.03115	1.03613	1.03293	1.03758	1.05125	1.05231	1.05148	1.05485	1.05577	1.05572	1.05397
17	AGY2255	1	1.03465	1.03415	1.0325	1.03051	1.02882	1.03004	1.0286	1.02859	1.03046	1.03053	1.02958	1.03023	1.03732	1.03321	1.03595	1.03624	1.03732	1.03424	1.03418	1.03172	1.03368	1.03423	1.0339	1.03146	1.03549	1.0326	1.0319	1.03413	1.03233	1.03289	1.03198	1.03341	1.03072	1.02975	1.03009	1.02999	1.03022	1.03025	1.03104	1.03094	1.06278	1.06623	1.0649	1.06735	1.06536	1.06358	1.06298
18	AGY1328	1	1.0499	1.04949	1.04956	1.05533	1.04812	1.05075	1.04697	1.05177	1.05118	1.05175	1.04922	1.05314	1.05139	1.11153	1.15329	1.1178	1.10003	1.06822	1.06401	1.05889	1.05751	1.05519	1.06132	1.07774	1.06421	1.07566	1.05228	1.05956	1.06051	1.05937	1.07437	1.14688	1.06946	1.05885	1.07802	1.07914	1.09895	1.0691	1.06791	1.06626	1.1228	1.10974	1.1081	1.11922	1.10633	1.10968	1.09264
19	AGY2255	1	1.03657	1.03502	1.03313	1.03203	1.03182	1.03065	1.03051	1.0308	1.02956	1.03111	1.03082	1.03275	1.03281	1.03579	1.0381	1.03608	1.03538	1.03489	1.03175	1.03392	1.03122	1.03302	1.03076	1.03522	1.03128	1.03131	1.03256	1.02987	1.03095	1.03081	1.02975	1.03402	1.03465	1.03362	1.03435	1.03269	1.03157	1.03229	1.03271	1.03254	1.06815	1.06796	1.06466	1.06849	1.0645	1.06271	1.06054
20	AGY1328	1	1.10165	1.07739	1.09244	1.0848	1.10999	1.09618	1.09281	1.07945	1.10129	1.09194	1.09265	1.08959	1.09081	1.11764	1.12102	1.11138	1.09293	1.09296	1.07996	1.06905	1.06608	1.0601	1.05932	1.05716	1.052	1.05496	1.05662	1.05531	1.05175	1.0585	1.05429	1.05426	1.0505	1.04817	1.04772	1.04527	1.04612	1.0563	1.0474	1.05079	1.0737	1.07738	1.15079	1.13284	1.13376	1.19574	1.16154
21	AGY1328	1	1.09831	1.11299	1.11817	1.13411	1.15743	1.14555	1.142	1.13131	1.10383	1.10163	1.08785	1.07394	1.07443	1.10195	1.13815	1.1256	1.12308	1.09996	1.06268	1.05677	1.05964	1.05617	1.05001	1.05241	1.05021	1.05355	1.05684	1.05395	1.05471	1.05593	1.05427	1.05907	1.05913	1.05396	1.04993	1.04946	1.05633	1.05317	1.05896	1.05066	1.09366	1.07838	1.08715	1.0871	1.10586	1.10246	1.07578
22	AGY1328	1	1.04376	1.04725	1.04687	1.04542	1.04934	1.04623	1.04856	1.04682	1.04489	1.04158	1.04121	1.04091	1.04863	1.08919	1.11085	1.10326	1.11668	1.0649	1.05348	1.04817	1.0469	1.04694	1.04355	1.05568	1.0487	1.051	1.04721	1.04596	1.0454	1.04325	1.04974	1.04712	1.04868	1.04561	1.04937	1.06472	1.06453	1.06866	1.05404	1.06626	1.08395	1.08081	1.07475	1.0744	1.07751	1.0731	1.07419
23	AGY2255	1	1.03637	1.03426	1.03071	1.0318	1.03135	1.03109	1.02827	1.02638	1.02725	1.02918	1.02657	1.03116	1.0317	1.03302	1.03071	1.03247	1.02819	1.03074	1.03179	1.03257	1.03146	1.02999	1.02828	1.0317	1.02937	1.02943	1.03291	1.03292	1.03281	1.03394	1.03413	1.03666	1.03516	1.03427	1.03387	1.03235	1.03033	1.03414	1.03121	1.03377	1.05272	1.05273	1.05061	1.05452	1.04832	1.0514	1.0498
24	AGY1328	1	1.04175	1.04191	1.03978	1.04202	1.04183	1.04075	1.03984	1.04297	1.04128	1.04333	1.04036	1.04101	1.04397	1.08337	1.0967	1.08912	1.09287	1.06451	1.06638	1.04566	1.04799	1.04429	1.04318	1.04532	1.04592	1.0475	1.04851	1.0434	1.0439	1.04327	1.03981	1.0404	1.04162	1.04098	1.05989	1.04596	1.04198	1.04338	1.04374	1.04855	1.08713	1.09495	1.08849	1.09346	1.09306	1.10032	1.09113
25	AGY2255	1	1.0466	1.04425	1.04262	1.03508	1.03845	1.03456	1.03395	1.03486	1.03295	1.03521	1.03168	1.03463	1.03455	1.0474	1.0479	1.04785	1.03999	1.03619	1.03588	1.03629	1.03893	1.03535	1.03509	1.03421	1.03428	1.0324	1.03448	1.03588	1.03404	1.03397	1.03012	1.0304	1.03128	1.02976	1.0293	1.02917	1.02976	1.02989	1.03086	1.02746	1.07703	1.07405	1.07853	1.07419	1.07523	1.07143	1.06573
26	AGY1328	1	1.06244	1.06321	1.05799	1.06043	1.0617	1.06055	1.0652	1.06857	1.06688	1.05969	1.04991	1.05908	1.05024	1.08984	1.11366	1.06784	1.06122	1.06567	1.06403	1.05525	1.05166	1.05046	1.05508	1.06434	1.06324	1.06145	1.06853	1.06181	1.05816	1.06215	1.05419	1.06437	1.05244	1.0704	1.05526	1.05371	1.06397	1.07021	1.06178	1.06232	1.10504	1.09312	1.09467	1.07934	1.08083	1.09001	1.09725
27	AGY1328	1	1.04994	1.04683	1.04994	1.04907	1.04937	1.06798	1.04918	1.05726	1.04452	1.04695	1.0401	1.04727	1.04911	1.11148	1.11712	1.09193	1.10372	1.06081	1.05256	1.05269	1.05098	1.06001	1.04989	1.05091	1.052	1.07317	1.0552	1.05429	1.06925	1.09721	1.08836	1.07183	1.05486	1.04824	1.0586	1.07962	1.05562	1.04985	1.05188	1.05178	1.11169	1.10656	1.11015	1.16971	1.11702	1.15858	1.17569
28	AGY2255	1	1.03215	1.03177	1.03063	1.03117	1.03094	1.03028	1.0295	1.02934	1.02939	1.02905	1.02927	1.03212	1.03126	1.03489	1.03351	1.03296	1.03118	1.03137	1.03049	1.03015	1.03179	1.03251	1.03184	1.02874	1.02875	1.03347	1.03211	1.03109	1.03149	1.03052	1.03134	1.03112	1.03176	1.03042	1.0292	1.0321	1.03147	1.02919	1.03029	1.03055	1.08118	1.06959	1.0705	1.06306	1.05628	1.06056	1.05607
29	AGY1328	1	1.05162	1.05232	1.05143	1.05929	1.05979	1.05644	1.05995	1.06978	1.06573	1.06643	1.05625	1.06142	1.06024	1.13462	1.16846	1.16574	1.12764	1.10385	1.06344	1.069	1.05618	1.0571	1.05138	1.05199	1.05247	1.05345	1.05887	1.05801	1.05852	1.05845	1.05978	1.05882	1.06583	1.05757	1.10134	1.06543	1.06415	1.08008	1.05611	1.08932	1.10354	1.10637	1.10561	1.09642	1.09399	1.09172	1.08663
30	AGY1328	1	1.0511	1.0486	1.04527	1.03944	1.03889	1.03981	1.04172	1.04273	1.04167	1.04325	1.04025	1.0447	1.04518	1.08699	1.09522	1.08346	1.07514	1.05129	1.04698	1.0471	1.05089	1.04433	1.04913	1.04955	1.04952	1.05647	1.0524	1.05307	1.05134	1.0608	1.05135	1.05233	1.05546	1.06304	1.05981	1.06612	1.07549	1.06809	1.06023	1.06324	1.10169	1.1078	1.09689	1.07475	1.07463	1.07499	1.08129
31	AGY2255	1	1.03463	1.03582	1.03384	1.03155	1.03247	1.03314	1.0332	1.02955	1.03165	1.02986	1.03	1.03222	1.03227	1.03621	1.03359	1.0329	1.0327	1.03108	1.03004	1.02954	1.0294	1.03001	1.02947	1.03049	1.02912	1.02991	1.02974	1.02896	1.02961	1.031	1.03052	1.03082	1.02909	1.03031	1.0279	1.03003	1.02999	1.03059	1.02732	1.02926	1.07457	1.07023	1.06486	1.07069	1.06885	1.06998	1.07516
32	AGY1328	1	1.05953	1.06455	1.06954	1.05178	1.05381	1.05709	1.05784	1.05687	1.05241	1.05019	1.05283	1.05249	1.05185	1.14502	1.17507	1.18816	1.19004	1.06607	1.09651	1.06239	1.06537	1.07041	1.07143	1.09706	1.08673	1.06342	1.06435	1.14174	1.15696	1.12595	1.15821	1.18888	1.16815	1.11427	1.06096	1.08741	1.10374	1.16358	1.15344	1.12914	1.11221	1.10875	1.11581	1.11404	1.12933	1.11017	1.10707
33	AGY1328	1	1.04637	1.04609	1.04767	1.05119	1.06024	1.06067	1.05883	1.04813	1.05857	1.05458	1.05996	1.05629	1.05913	1.09268	1.09325	1.08903	1.09916	1.07399	1.06037	1.0569	1.0455	1.04472	1.04459	1.04896	1.04179	1.04449	1.05221	1.04231	1.0624	1.06106	1.04904	1.04979	1.05079	1.06261	1.07312	1.08282	1.07869	1.07517	1.08282	1.10423	1.08944	1.07956	1.07408	1.08931	1.08381	1.08506	1.08281
34	AGY2255	1	1.03503	1.03374	1.03023	1.03216	1.03064	1.03076	1.02956	1.03024	1.02832	1.02891	1.02975	1.03258	1.03151	1.03389	1.02857	1.03326	1.03251	1.03239	1.03233	1.03312	1.03232	1.03295	1.03148	1.03099	1.03062	1.03101	1.03193	1.03241	1.03161	1.03175	1.03201	1.03117	1.03034	1.0292	1.0313	1.03189	1.03289	1.0329	1.03408	1.03365	1.06404	1.06074	1.06073	1.06199	1.05835	1.06194	1.05632
35	AGY1328	1	1.04387	1.04104	1.04119	1.04111	1.03966	1.04013	1.04039	1.04047	1.04188	1.0403	1.04186	1.04819	1.03948	1.07218	1.07453	1.06647	1.05956	1.04739	1.05579	1.04878	1.05405	1.08171	1.06085	1.07531	1.05888	1.04357	1.04283	1.05452	1.04594	1.04577	1.0507	1.05585	1.05469	1.05827	1.05363	1.05888	1.0699	1.07394	1.09432	1.10229	1.1701	1.08495	1.10288	1.08616	1.08365	1.08072	1.08814
36	AGY2255	1	1.03662	1.0344	1.03218	1.02991	1.03052	1.03139	1.02892	1.02945	1.02952	1.02761	1.02956	1.03118	1.0339	1.03405	1.03496	1.03514	1.03615	1.03149	1.03015	1.03029	1.03206	1.03063	1.03253	1.03071	1.03188	1.03043	1.03041	1.03159	1.03077	1.03157	1.03299	1.03361	1.03144	1.03137	1.0288	1.03048	1.03021	1.03115	1.03136	1.03011	1.05525	1.05326	1.05048	1.05431	1.06055	1.04775	1.05587
37	AGY2255	1	1.03583	1.03387	1.03012	1.03131	1.03326	1.03116	1.03161	1.03246	1.03198	1.03038	1.03069	1.03249	1.03294	1.03569	1.03674	1.03634	1.03545	1.03322	1.03429	1.03271	1.03236	1.03196	1.03229	1.0312	1.03109	1.0314	1.03182	1.03099	1.03175	1.0332	1.03322	1.03432	1.03523	1.03625	1.03922	1.0353	1.03599	1.03504	1.0349	1.03523	1.05251	1.05135	1.04885	1.05389	1.05381	1.04481	1.03982
38	AGY1328	1	1.03934	1.03765	1.03582	1.03544	1.03621	1.03622	1.04352	1.03587	1.04114	1.0383	1.04034	1.04123	1.04241	1.09826	1.08388	1.08406	1.07715	1.10156	1.07083	1.05078	1.04752	1.05069	1.04896	1.04993	1.05078	1.05655	1.04913	1.05238	1.05122	1.05172	1.05014	1.04759	1.05254	1.04178	1.06215	1.07261	1.0541	1.04534	1.05587	1.05634	1.06469	1.07137	1.08008	1.07586	1.07389	1.08887	1.10054
39	AGY1328	1	1.05189	1.05862	1.05224	1.0456	1.05281	1.04604	1.04471	1.04777	1.04436	1.04109	1.04491	1.04446	1.04322	1.11631	1.11883	1.11085	1.11118	1.11371	1.08521	1.05475	1.05201	1.05828	1.05323	1.05969	1.06283	1.04755	1.05117	1.05901	1.05194	1.04909	1.05591	1.07992	1.05549	1.06337	1.05908	1.06025	1.06191	1.1313	1.07583	1.07501	1.09544	1.10199	1.09622	1.09168	1.11136	1.07989	1.08229
40	AGY2255	1	1.03549	1.03472	1.03092	1.0346	1.03127	1.03082	1.03098	1.03047	1.0301	1.03122	1.03225	1.03766	1.03975	1.0476	1.05137	1.05474	1.04273	1.04581	1.0447	1.04164	1.04035	1.04591	1.04344	1.04494	1.04372	1.03783	1.04256	1.04139	1.04386	1.04679	1.04418	1.04454	1.04	1.04289	1.03599	1.03979	1.03612	1.03624	1.03726	1.04003	1.06587	1.06003	1.05974	1.05722	1.05989	1.05192	1.05624
41	AGY2255	1	1.03596	1.03625	1.03171	1.03453	1.03387	1.03481	1.03374	1.03211	1.03011	1.0329	1.03187	1.03294	1.03307	1.03941	1.03555	1.03772	1.03452	1.03228	1.03241	1.03221	1.03522	1.0323	1.03179	1.03321	1.03232	1.03227	1.03397	1.0338	1.03773	1.03386	1.03232	1.03373	1.03101	1.02865	1.0298	1.02934	1.02984	1.0298	1.02909	1.03026	1.08909	1.07917	1.07961	1.07822	1.07521	1.06815	1.07615
42	AGY1328	1	1.04522	1.04372	1.04	1.0448	1.05242	1.05374	1.04048	1.03993	1.04005	1.04002	1.04013	1.04265	1.04561	1.0927	1.09475	1.09907	1.09739	1.08619	1.07893	1.07605	1.05401	1.0536	1.05011	1.05324	1.05229	1.04862	1.06116	1.06668	1.06938	1.05348	1.04838	1.05789	1.05515	1.05322	1.06157	1.06848	1.05568	1.05905	1.06605	1.05674	1.08464	1.08196	1.08254	1.08733	1.08957	1.10274	1.07777
43	AGY2255	1	1.03576	1.03301	1.03195	1.03346	1.03084	1.03074	1.03154	1.03174	1.02899	1.02912	1.0312	1.03367	1.03129	1.03698	1.03212	1.03686	1.0358	1.03749	1.03917	1.04164	1.0441	1.04616	1.05426	1.0653	1.06184	1.04082	1.08887	1.12394	1.10101	1.12878	1.07633	1.11248	1.08835	1.10499	1.13149	1.11428	1.10296	1.11815	1.15678	1.14165	1.06306	1.06347	1.06276	1.06134	1.06211	1.05907	1.05698
44	AGY2255	1	1.03762	1.03818	1.03729	1.0393	1.04044	1.03789	1.04071	1.03813	1.03924	1.04157	1.04179	1.04172	1.04735	1.06342	1.06353	1.06872	1.05674	1.0594	1.05911	1.05574	1.05354	1.05026	1.05421	1.05659	1.05184	1.04404	1.05213	1.04722	1.04703	1.04812	1.04873	1.03741	1.03847	1.03554	1.03767	1.03589	1.03537	1.03722	1.03573	1.03782	1.07397	1.07198	1.07027	1.06809	1.07072	1.06463	1.06571
45	AGY1328	1	1.042	1.0419	1.03979	1.03844	1.04148	1.04041	1.05006	1.04701	1.04563	1.0518	1.05932	1.05595	1.0574	1.14015	1.15873	1.14397	1.12532	1.09234	1.05945	1.06781	1.07835	1.07472	1.06192	1.06261	1.06501	1.05608	1.06118	1.06204	1.06268	1.06867	1.07141	1.08013	1.07806	1.0729	1.06952	1.08789	1.11165	1.12072	1.11438	1.08066	1.09592	1.09049	1.08526	1.09148	1.08926	1.08654	1.09561
46	AGY1328	1	1.0485	1.04493	1.04749	1.04908	1.04935	1.04462	1.0533	1.04748	1.04443	1.04741	1.05292	1.05291	1.05269	1.10825	1.11162	1.11974	1.07442	1.06516	1.05651	1.05417	1.05594	1.0552	1.06078	1.06144	1.0588	1.05857	1.06526	1.08157	1.07359	1.07679	1.05453	1.05584	1.05349	1.06076	1.05496	1.06626	1.04931	1.05308	1.05643	1.05489	1.10515	1.10883	1.10784	1.11643	1.1157	1.11328	1.10329
47	AGY2255	1	1.03499	1.03405	1.02904	1.03178	1.03147	1.02943	1.03062	1.02982	1.03047	1.0295	1.03196	1.03362	1.03032	1.03484	1.03378	1.03331	1.03368	1.03318	1.03314	1.03313	1.03434	1.03254	1.03087	1.03451	1.03144	1.03105	1.03335	1.03268	1.03415	1.03358	1.03289	1.03323	1.03153	1.03033	1.03024	1.03046	1.0313	1.02991	1.03043	1.03155	1.07449	1.05841	1.05776	1.06051	1.05871	1.05761	1.05878
48	AGY2255	1	1.03535	1.03489	1.0315	1.03021	1.02951	1.0308	1.08752	1.03125	1.02864	1.02812	1.03062	1.03166	1.03279	1.03528	1.03904	1.03946	1.04166	1.03644	1.03514	1.03618	1.03879	1.03837	1.03573	1.03292	1.03315	1.03356	1.03362	1.03173	1.03406	1.03355	1.03315	1.03408	1.03399	1.03484	1.0368	1.0356	1.03196	1.0337	1.03417	1.03788	1.05918	1.05203	1.05434	1.05224	1.04881	1.04625	1.04948
49	AGY1328	1	1.03874	1.037	1.03646	1.03855	1.0393	1.03751	1.0398	1.04009	1.04075	1.03962	1.04036	1.04086	1.04545	1.07037	1.08208	1.06832	1.06314	1.07102	1.04932	1.04851	1.04874	1.05179	1.05088	1.04986	1.05144	1.04643	1.05046	1.05158	1.05519	1.05495	1.05804	1.05914	1.05645	1.06177	1.09001	1.08835	1.08247	1.07947	1.06731	1.07894	1.07606	1.06875	1.07667	1.08719	1.09942	1.10108	1.10628
50	AGY2255	1	1.03462	1.03601	1.03256	1.03032	1.03034	1.02948	1.02719	1.02915	1.02805	1.02731	1.03028	1.03337	1.03281	1.03575	1.03029	1.03299	1.03208	1.03195	1.03179	1.03096	1.03259	1.0343	1.03441	1.03157	1.03044	1.03303	1.0312	1.03059	1.03192	1.02975	1.03352	1.03197	1.03037	1.03255	1.03219	1.03183	1.03303	1.03179	1.03233	1.0319	1.07494	1.07016	1.07065	1.07043	1.06689	1.06916	1.06851
51	AGY1328	1	1.04993	1.04717	1.05098	1.05502	1.05429	1.05077	1.06424	1.05282	1.05115	1.05001	1.05087	1.05105	1.06708	1.09233	1.11062	1.10381	1.0598	1.05123	1.04858	1.05056	1.05059	1.05077	1.05727	1.0783	1.06132	1.04841	1.05076	1.08245	1.05102	1.0571	1.05308	1.05508	1.05376	1.05262	1.05637	1.05618	1.06182	1.05661	1.06047	1.06041	1.13786	1.08183	1.07715	1.07905	1.08185	1.07149	1.08162
52	AGY1328	1	1.05084	1.04528	1.04382	1.04438	1.0471	1.04714	1.05039	1.05071	1.04896	1.04828	1.05189	1.04705	1.05862	1.08969	1.09966	1.08208	1.05954	1.05349	1.05075	1.04836	1.04534	1.04484	1.04836	1.04445	1.04628	1.04631	1.05243	1.04957	1.05221	1.05259	1.05385	1.07639	1.0657	1.05694	1.05976	1.05417	1.06444	1.04435	1.04871	1.06643	1.08646	1.07537	1.06607	1.065	1.07618	1.0756	1.07517
53	AGY1328	1	1.04398	1.04523	1.04668	1.04464	1.04765	1.04557	1.04658	1.04816	1.04905	1.04859	1.04502	1.04791	1.05408	1.08783	1.09778	1.0736	1.06899	1.06118	1.05345	1.05379	1.05045	1.05331	1.05789	1.05187	1.04892	1.05157	1.05269	1.07233	1.06358	1.05908	1.05993	1.06523	1.06396	1.064	1.0744	1.07047	1.06536	1.05652	1.06531	1.05993	1.11146	1.10568	1.10521	1.10238	1.10426	1.10383	1.09542
54	AGY2255	1	1.03329	1.03122	1.02936	1.02873	1.02785	1.03007	1.02822	1.02895	1.0272	1.02819	1.02943	1.03247	1.03156	1.03367	1.0332	1.03396	1.0344	1.03066	1.03051	1.03259	1.0303	1.03121	1.0292	1.03017	1.03018	1.02943	1.0292	1.03087	1.03158	1.0297	1.03282	1.02978	1.03127	1.02928	1.02995	1.0293	1.03072	1.02941	1.03236	1.03376	1.0489	1.04844	1.04668	1.04681	1.05109	1.05432	1.05751
55	AGY1328	1	1.04742	1.04224	1.04254	1.04465	1.04341	1.05607	1.04622	1.04398	1.04463	1.03966	1.03966	1.04526	1.07329	1.09904	1.10919	1.09938	1.06586	1.06028	1.06742	1.04606	1.04239	1.05776	1.04355	1.04722	1.04285	1.04883	1.05374	1.06011	1.04964	1.08538	1.07325	1.07594	1.08954	1.08854	1.07	1.07382	1.06613	1.04847	1.04942	1.06526	1.08802	1.0851	1.07714	1.08151	1.08726	1.08814	1.08304
56	AGY1328	1	1.04775	1.04377	1.04455	1.04299	1.04321	1.04223	1.04167	1.04406	1.04243	1.06126	1.04736	1.04191	1.063	1.08669	1.08956	1.10335	1.05323	1.05238	1.0489	1.05053	1.05022	1.04854	1.05231	1.05297	1.05288	1.05383	1.04977	1.08074	1.06047	1.04899	1.0443	1.04435	1.04597	1.04756	1.05051	1.05026	1.05286	1.06301	1.05064	1.04497	1.07418	1.06984	1.06424	1.06103	1.06628	1.06587	1.07018
57	AGY1328	1	1.03961	1.0408	1.03784	1.03621	1.03996	1.03555	1.03875	1.03686	1.03453	1.03603	1.03543	1.03401	1.04288	1.04743	1.05164	1.05652	1.05026	1.0395	1.03679	1.03628	1.03675	1.03721	1.03714	1.03879	1.03864	1.03762	1.03474	1.03994	1.04459	1.04356	1.04474	1.03673	1.03825	1.04007	1.04091	1.04503	1.05173	1.03205	1.03101	1.03416	1.07568	1.08135	1.06912	1.0766	1.07641	1.09775	1.0876
58	AGY1328	1	1.03732	1.03787	1.03385	1.03482	1.04013	1.03838	1.03696	1.0362	1.03762	1.03804	1.0389	1.037	1.04793	1.0835	1.0977	1.05677	1.05649	1.04476	1.03968	1.04076	1.03864	1.03858	1.04022	1.03941	1.04709	1.04227	1.04487	1.04409	1.04341	1.04298	1.04685	1.05905	1.05026	1.04536	1.05047	1.06013	1.08032	1.04925	1.05176	1.04754	1.08138	1.0642	1.0633	1.05532	1.0673	1.06533	1.07115
59	AGY1328	1	1.03434	1.03599	1.03158	1.03559	1.03124	1.03369	1.03125	1.03325	1.03007	1.03197	1.03404	1.03835	1.04074	1.06331	1.06003	1.04635	1.05091	1.05954	1.0348	1.03363	1.03828	1.03586	1.03648	1.03645	1.03727	1.03511	1.03802	1.04481	1.04025	1.03735	1.04557	1.04235	1.04387	1.03874	1.04215	1.03935	1.03872	1.0426	1.04626	1.04597	1.05975	1.06188	1.05799	1.08294	1.06781	1.0545	1.05803
60	AGY1328	1	1.04732	1.04284	1.04596	1.04741	1.0505	1.04108	1.0425	1.04096	1.04105	1.04197	1.04372	1.04619	1.06324	1.08682	1.07622	1.10774	1.07708	1.06296	1.04745	1.05123	1.04658	1.0521	1.04857	1.04812	1.07861	1.04926	1.06515	1.04914	1.05451	1.05509	1.05315	1.06025	1.08454	1.09516	1.08118	1.07796	1.08105	1.06335	1.05373	1.05267	1.09301	1.08924	1.09079	1.09019	1.09901	1.08372	1.07989
61	AGY2255	1	1.03407	1.03241	1.02896	1.02702	1.02811	1.02861	1.02931	1.02911	1.02755	1.02814	1.03156	1.0321	1.03091	1.02814	1.02849	1.02864	1.02881	1.02839	1.02743	1.02755	1.02973	1.02809	1.0285	1.02866	1.02821	1.02925	1.03108	1.03036	1.03032	1.02977	1.03017	1.02531	1.02745	1.02834	1.02761	1.02916	1.02763	1.0282	1.02788	1.02781	1.05115	1.0453	1.04535	1.05093	1.04521	1.04703	1.05064
62	AGY1328	1	1.04261	1.04167	1.04782	1.04702	1.04608	1.04467	1.03772	1.04088	1.03687	1.03683	1.03764	1.03887	1.06346	1.08971	1.1141	1.11455	1.05675	1.05964	1.03979	1.03987	1.0423	1.04282	1.04329	1.04146	1.04284	1.03759	1.04719	1.05383	1.05815	1.08271	1.06361	1.06573	1.07194	1.0839	1.06211	1.06144	1.06369	1.08665	1.06917	1.06588	1.08189	1.07849	1.08877	1.08945	1.13033	1.08111	1.06787
63	AGY2255	1	1.03588	1.03307	1.03384	1.03194	1.03196	1.03079	1.03257	1.03168	1.03191	1.02916	1.0316	1.0324	1.03254	1.03256	1.0316	1.0338	1.03161	1.03082	1.02975	1.03266	1.03115	1.03131	1.03259	1.03182	1.03016	1.03164	1.03067	1.02824	1.03143	1.02881	1.02957	1.02912	1.02971	1.03044	1.03129	1.03177	1.02968	1.03243	1.03503	1.03678	1.06295	1.05713	1.05999	1.05633	1.06099	1.06064	1.06061
64	AGY1328	1	1.05424	1.05494	1.05777	1.05709	1.05607	1.05374	1.05317	1.04958	1.05022	1.04638	1.05172	1.05109	1.07407	1.10733	1.06422	1.10213	1.06459	1.05387	1.05027	1.0555	1.05159	1.04972	1.05333	1.04711	1.05215	1.04642	1.04808	1.04656	1.06085	1.05476	1.05928	1.05487	1.05794	1.06079	1.08674	1.10527	1.09771	1.09646	1.0669	1.10972	1.11648	1.09692	1.10716	1.10582	1.09592	1.09671	1.09121
65	AGY1328	1	1.05382	1.04731	1.04514	1.04756	1.05537	1.0518	1.05059	1.05089	1.04852	1.04322	1.04677	1.0453	1.08547	1.12173	1.08203	1.07563	1.09363	1.05208	1.05137	1.05153	1.05223	1.05389	1.05155	1.05284	1.05056	1.08568	1.07414	1.04695	1.05073	1.06175	1.05468	1.05603	1.07238	1.06791	1.06526	1.08754	1.08127	1.04641	1.05013	1.05188	1.10411	1.09945	1.10009	1.09811	1.10032	1.10179	1.10255
66	AGY1328	1	1.04528	1.04254	1.04497	1.04469	1.05005	1.04125	1.04167	1.0463	1.04017	1.03921	1.04522	1.04319	1.07776	1.09796	1.08876	1.09706	1.08119	1.08389	1.07556	1.06486	1.04068	1.04507	1.04353	1.04394	1.04238	1.04864	1.04494	1.04582	1.0467	1.0454	1.09393	1.05881	1.07173	1.09673	1.07098	1.06033	1.10271	1.10872	1.08124	1.06293	1.09618	1.08952	1.0739	1.07248	1.08377	1.07335	1.0739
67	AGY1328	1	1.04378	1.05313	1.04564	1.04488	1.04797	1.04167	1.04539	1.04305	1.04361	1.04073	1.04448	1.04984	1.08548	1.13344	1.13275	1.11796	1.06461	1.05249	1.05026	1.0515	1.04841	1.04878	1.05035	1.04663	1.04853	1.04931	1.04697	1.04492	1.04952	1.05112	1.05324	1.05008	1.07941	1.04976	1.05211	1.05327	1.0499	1.06372	1.06282	1.04705	1.07442	1.08098	1.08965	1.07996	1.08089	1.08369	1.07836
68	AGY1328	1	1.04727	1.04611	1.04486	1.04966	1.04971	1.04832	1.04995	1.04985	1.0489	1.04565	1.04695	1.04672	1.0899	1.11102	1.10367	1.09566	1.08947	1.07895	1.06226	1.05508	1.05092	1.04967	1.05048	1.05055	1.05416	1.05007	1.06544	1.07536	1.09515	1.07091	1.0645	1.07377	1.07945	1.06954	1.05063	1.05046	1.04944	1.05988	1.05526	1.05582	1.11607	1.10313	1.1092	1.11146	1.11245	1.098	1.09744
69	AGY2255	1	1.03958	1.03985	1.03794	1.0323	1.03537	1.03341	1.03295	1.03608	1.03292	1.0313	1.03475	1.03534	1.04226	1.04994	1.05488	1.04497	1.04754	1.03902	1.04007	1.04186	1.03547	1.0392	1.03845	1.03831	1.03157	1.03371	1.03218	1.03216	1.03388	1.03391	1.03262	1.03412	1.03092	1.03271	1.03298	1.02982	1.03042	1.03094	1.0346	1.03221	1.04986	1.04525	1.05309	1.05144	1.05311	1.05341	1.05727
70	AGY1328	1	1.05253	1.04842	1.05133	1.05116	1.04815	1.04681	1.04602	1.04459	1.04761	1.04848	1.04544	1.04354	1.07495	1.09373	1.08472	1.0742	1.05805	1.05242	1.05802	1.06065	1.05958	1.06833	1.05279	1.05591	1.04672	1.05449	1.05551	1.06098	1.05709	1.0633	1.07146	1.08165	1.07509	1.1213	1.09713	1.06591	1.06755	1.07569	1.06287	1.07289	1.106	1.09837	1.11392	1.09755	1.10544	1.09865	1.09626
71	AGY1328	1	1.05971	1.07954	1.06469	1.06574	1.07681	1.08322	1.06888	1.07672	1.06911	1.07582	1.07533	1.07386	1.11722	1.13177	1.12901	1.13688	1.10157	1.08049	1.06027	1.05979	1.05849	1.05528	1.0855	1.07533	1.09261	1.06482	1.05513	1.05439	1.06256	1.07136	1.09214	1.08944	1.08364	1.09452	1.06633	1.10558	1.07231	1.09968	1.06885	1.0882	1.11262	1.14485	1.16873	1.11866	1.134	1.18735	1.16497
72	AGY2255	1	1.0348	1.03436	1.03289	1.02993	1.02986	1.03121	1.03171	1.03141	1.03068	1.03007	1.03222	1.03541	1.03395	1.03639	1.03592	1.03439	1.03262	1.03282	1.0329	1.03356	1.03289	1.03095	1.03271	1.03214	1.03027	1.02956	1.03012	1.03023	1.03104	1.03126	1.0323	1.03032	1.03065	1.03127	1.03028	1.03033	1.03109	1.02949	1.02997	1.03062	1.05365	1.05038	1.06059	1.0535	1.05795	1.05618	1.05971
73	AGY1328	1	1.03955	1.03894	1.03876	1.03731	1.0407	1.04465	1.04904	1.0447	1.04679	1.04669	1.04597	1.04512	1.06594	1.09357	1.0961	1.05955	1.05968	1.05263	1.04936	1.04508	1.0439	1.04645	1.04806	1.05563	1.04301	1.04909	1.04334	1.04646	1.05322	1.04541	1.05217	1.04421	1.04521	1.0481	1.0537	1.05156	1.04636	1.0732	1.0638	1.0729	1.0861	1.08203	1.07624	1.08036	1.08488	1.07727	1.07726
74	AGY1328	1	1.05315	1.04792	1.04907	1.07326	1.05452	1.04856	1.05126	1.05026	1.05572	1.05106	1.0532	1.05073	1.08883	1.10066	1.10289	1.10528	1.06413	1.06966	1.06281	1.05997	1.06092	1.0622	1.06532	1.0813	1.06887	1.05386	1.0658	1.08052	1.06829	1.06329	1.0655	1.07007	1.06053	1.07936	1.07658	1.09422	1.07677	1.08876	1.09396	1.07798	1.11019	1.08934	1.08893	1.11455	1.12584	1.09503	1.09997
75	AGY2255	1	1.03813	1.03524	1.0378	1.03753	1.03484	1.03108	1.03051	1.03429	1.03245	1.03451	1.03326	1.03303	1.039	1.05038	1.0513	1.05024	1.04445	1.04763	1.05204	1.05398	1.04085	1.04404	1.04118	1.04304	1.03644	1.03843	1.04277	1.03616	1.03684	1.04143	1.03932	1.03876	1.03549	1.03667	1.04126	1.04076	1.03727	1.03877	1.04215	1.04253	1.06232	1.05554	1.07268	1.06205	1.06231	1.05827	1.06589
76	AGY1328	1	1.04626	1.0445	1.04813	1.04315	1.04799	1.04884	1.04972	1.0508	1.05014	1.05156	1.0466	1.05143	1.0633	1.07304	1.10116	1.09915	1.09988	1.06557	1.05074	1.05051	1.04899	1.04994	1.0494	1.05072	1.04895	1.05378	1.05212	1.05066	1.055	1.0517	1.05554	1.08461	1.04507	1.04756	1.05082	1.05256	1.04651	1.05456	1.05282	1.05998	1.09396	1.07963	1.10927	1.09324	1.09452	1.09159	1.08925
77	AGY1328	1	1.0506	1.04592	1.04864	1.04863	1.05052	1.04822	1.04847	1.04565	1.0439	1.04305	1.04239	1.04482	1.06342	1.07869	1.092	1.06939	1.05593	1.05466	1.05755	1.05788	1.05463	1.05508	1.05601	1.0665	1.08445	1.06702	1.0634	1.05865	1.05258	1.05815	1.05868	1.05694	1.05512	1.05774	1.06486	1.07194	1.05469	1.05653	1.05853	1.06512	1.08747	1.08349	1.08444	1.08936	1.08913	1.08182	1.08353
78	AGY1328	1	1.05187	1.05197	1.05507	1.05438	1.05746	1.05696	1.06157	1.06295	1.06079	1.0609	1.05699	1.05386	1.09322	1.116	1.11452	1.08872	1.10671	1.0694	1.05695	1.05474	1.06165	1.06621	1.05779	1.05604	1.05099	1.05245	1.05257	1.0471	1.05655	1.06844	1.05201	1.05686	1.05176	1.05624	1.09009	1.06132	1.05337	1.07996	1.08474	1.05487	1.1948	1.11296	1.13428	1.12472	1.13305	1.11417	1.10997
[truncated: 116 more columns]
